# Supplementary material for: Quantitative Acetylomics Reveals Dynamics of Protein Lysine Acetylation in Mouse Livers During Aging and Upon the Treatment of Nicotinamide Mononucleotide
Source: Mol Cell Proteomics. 2022 Aug 3;21(9):100276. doi: 10.1016/j.mcpro.2022.100276 (PMC9436820; doi:10.1016/j.mcpro.2022.100276)
Supplement: Supplemental Table S2 [file mmc2.xlsx]

## Sheet: List of Ac sites
Acetylation sites in PhosphoSitePlus (N of Ac sites=11564)						Acetylation sites in 2-month mouse livers (N of Ac sites=3798)					Acetylation sites in 12-month mouse livers (N of Ac sites=3915)					Acetylation sites in Aged-control mouse livers (N of Ac sites=2991)					Acetylation sites in Aged-NMN mouse livers (N of Ac sites=2797)
Protein accession	Position	Protein name	Gene name	Organism		Protein accession	Position	Protein name	Gene name		Protein accession	Position	Protein name	Gene name		Protein accession	Position	Protein name	Gene name		Protein accession	Position	Protein name	Gene name
A0A087WP46	58	cDNA sequence BC034090	BC034090	mouse		A0A0A6YVU8	21	Predicted pseudogene 9774	Gm9774		A0A0A6YVU8	21	Predicted pseudogene 9774	Gm9774		A0A140T8T4	121	60S ribosomal protein L9	Rpl9-ps6		A0A1D5RM54	283	Maestro heat-like repeat family member 3	Mroh3
A0A0J9YUW3	131	Predicted gene 5141	Gm5141	mouse		A0A0G2JG52	634	Crystallin beta-gamma domain-containing 1	Crybg1		A0A0G2JG52	634	Crystallin beta-gamma domain-containing 1	Crybg1		A0A1D5RM54	283	Maestro heat-like repeat family member 3	Mroh3		A0A2I3BPG9	89	Ribosomal protein L36A, pseudogene 1	Rpl36a-ps1
A0A0J9YUW3	136	Predicted gene 5141	Gm5141	mouse		A0A0J9YUD5	98	Nucleoporin 205	Nup205		A0A0J9YUD5	98	Nucleoporin 205	Nup205		A0A1Z4VJI9	152	Neurosecretory protein GL	Gm39653		A2AIL4	271	NADH dehydrogenase (ubiquinone) complex I, assembly factor 6	Ndufaf6
A0A0J9YUW3	140	Predicted gene 5141	Gm5141	mouse		A0A0J9YUD5	1283	Nucleoporin 205	Nup205		A0A0J9YUD5	1283	Nucleoporin 205	Nup205		A0A2I3BPG9	89	Ribosomal protein L36A, pseudogene 1	Rpl36a-ps1		A2AKK5	331	Acyl-coenzyme A amino acid N-acyltransferase 1	Acnat1
A0JP43	622	EF-hand calcium-binding domain-containing protein 5	Efcab5	mouse		A0A2I3BPG9	17	Ribosomal protein L36A, pseudogene 1	Rpl36a-ps1		A0A2I3BPG9	22	Ribosomal protein L36A, pseudogene 1	Rpl36a-ps1		A0A2I3BRL8	30	Predicted gene 7324	Gm7324		A2AS89	223	Agmatinase, mitochondrial	Agmat
A0JP43	630	EF-hand calcium-binding domain-containing protein 5	Efcab5	mouse		A0A2I3BPG9	22	Ribosomal protein L36A, pseudogene 1	Rpl36a-ps1		A0A2I3BPG9	30	Ribosomal protein L36A, pseudogene 1	Rpl36a-ps1		A2AIL4	271	NADH dehydrogenase (ubiquinone) complex I, assembly factor 6	Ndufaf6		A2ATU0	488	Probable 2-oxoglutarate dehydrogenase E1 component DHKTD1, mitochondrial	Dhtkd1
A0JP43	658	EF-hand calcium-binding domain-containing protein 5	Efcab5	mouse		A0A2I3BPG9	89	Ribosomal protein L36A, pseudogene 1	Rpl36a-ps1		A0A2I3BPG9	89	Ribosomal protein L36A, pseudogene 1	Rpl36a-ps1		A2AKK5	331	Acyl-coenzyme A amino acid N-acyltransferase 1	Acnat1		A2ATU0	538	Probable 2-oxoglutarate dehydrogenase E1 component DHKTD1, mitochondrial	Dhtkd1
A0JP43	670	EF-hand calcium-binding domain-containing protein 5	Efcab5	mouse		A0JNU3	221	60 kDa lysophospholipase	Aspg		A0A2I3BRL8	30	Predicted gene 7324	Gm7324		A2AQ25	1582	Sickle tail protein	Skt		A2ATU0	801	Probable 2-oxoglutarate dehydrogenase E1 component DHKTD1, mitochondrial	Dhtkd1
A1A546	50	Intestine-specific homeobox	Isx	mouse		A0JNU3	225	60 kDa lysophospholipase	Aspg		A0JNU3	221	60 kDa lysophospholipase	Aspg		A2AS89	199	Agmatinase, mitochondrial	Agmat		A2ATU0	804	Probable 2-oxoglutarate dehydrogenase E1 component DHKTD1, mitochondrial	Dhtkd1
A1YIY0	186	Fc receptor-like protein 6	Fcrl6	mouse		A2A484	168	Zinc finger, MYND-type-containing 8	Zmynd8		A0JNU3	225	60 kDa lysophospholipase	Aspg		A2AS89	223	Agmatinase, mitochondrial	Agmat		A2ATU0	819	Probable 2-oxoglutarate dehydrogenase E1 component DHKTD1, mitochondrial	Dhtkd1
A2A432	112	Cullin-4B	Cul4b	mouse		A2A484	170	Zinc finger, MYND-type-containing 8	Zmynd8		A2A484	168	Zinc finger, MYND-type-containing 8	Zmynd8		A2ATU0	488	Probable 2-oxoglutarate dehydrogenase E1 component DHKTD1, mitochondrial	Dhtkd1		A3KMP2	10	Tetratricopeptide repeat protein 38	Ttc38
A2A432	646	Cullin-4B	Cul4b	mouse		A2AIL4	271	NADH dehydrogenase (ubiquinone) complex I, assembly factor 6	Ndufaf6		A2A484	170	Zinc finger, MYND-type-containing 8	Zmynd8		A2ATU0	538	Probable 2-oxoglutarate dehydrogenase E1 component DHKTD1, mitochondrial	Dhtkd1		A3KMP2	52	Tetratricopeptide repeat protein 38	Ttc38
A2A432	657	Cullin-4B	Cul4b	mouse		A2AKK5	305	Acyl-coenzyme A amino acid N-acyltransferase 1	Acnat1		A2AIL4	271	NADH dehydrogenase (ubiquinone) complex I, assembly factor 6	Ndufaf6		A2ATU0	801	Probable 2-oxoglutarate dehydrogenase E1 component DHKTD1, mitochondrial	Dhtkd1		A3KMP2	318	Tetratricopeptide repeat protein 38	Ttc38
A2A4P0	576	ATP-dependent RNA helicase DHX8	Dhx8	mouse		A2AKK5	331	Acyl-coenzyme A amino acid N-acyltransferase 1	Acnat1		A2AKK5	305	Acyl-coenzyme A amino acid N-acyltransferase 1	Acnat1		A2ATU0	804	Probable 2-oxoglutarate dehydrogenase E1 component DHKTD1, mitochondrial	Dhtkd1		A8DUK4	18	Beta-globin	Hbb-bs
A2A5K6	979	Zinc finger protein 335	Znf335	mouse		A2AKK5	407	Acyl-coenzyme A amino acid N-acyltransferase 1	Acnat1		A2AKK5	331	Acyl-coenzyme A amino acid N-acyltransferase 1	Acnat1		A2ATU0	819	Probable 2-oxoglutarate dehydrogenase E1 component DHKTD1, mitochondrial	Dhtkd1		A8DUK4	96	Beta-globin	Hbb-bs
A2A5R2	847	Brefeldin A-inhibited guanine nucleotide-exchange protein 2	Arfgef2	mouse		A2AQ25	1582	Sickle tail protein	Skt		A2AKK5	407	Acyl-coenzyme A amino acid N-acyltransferase 1	Acnat1		A3KMP2	10	Tetratricopeptide repeat protein 38	Ttc38		A8DUK4	145	Beta-globin	Hbb-bs
A2A690	1303	Protein TANC2	Tanc2	mouse		A2AS89	199	Agmatinase, mitochondrial	Agmat		A2AQ25	1582	Sickle tail protein	Skt		A3KMP2	52	Tetratricopeptide repeat protein 38	Ttc38		A9R9W0	158	Major urinary protein 15	Mup15
A2A6Q5	395	Cell division cycle protein 27 homolog	Cdc27	mouse		A2AS89	223	Agmatinase, mitochondrial	Agmat		A2AS89	199	Agmatinase, mitochondrial	Agmat		A3KMP2	318	Tetratricopeptide repeat protein 38	Ttc38		B1AR13	65	CDGSH iron-sulfur domain-containing protein 3, mitochondrial	Cisd3
A2A6Q5	396	Cell division cycle protein 27 homolog	Cdc27	mouse		A2ATU0	488	Probable 2-oxoglutarate dehydrogenase E1 component DHKTD1, mitochondrial	Dhtkd1		A2AS89	223	Agmatinase, mitochondrial	Agmat		A8DUK4	18	Beta-globin	Hbb-bs		B1AR13	76	CDGSH iron-sulfur domain-containing protein 3, mitochondrial	Cisd3
A2A6Q5	398	Cell division cycle protein 27 homolog	Cdc27	mouse		A2ATU0	538	Probable 2-oxoglutarate dehydrogenase E1 component DHKTD1, mitochondrial	Dhtkd1		A2ATU0	488	Probable 2-oxoglutarate dehydrogenase E1 component DHKTD1, mitochondrial	Dhtkd1		A8DUK4	96	Beta-globin	Hbb-bs		B1AR13	96	CDGSH iron-sulfur domain-containing protein 3, mitochondrial	Cisd3
A2A761	208	Zinc finger protein 69	Zfp69	mouse		A2ATU0	801	Probable 2-oxoglutarate dehydrogenase E1 component DHKTD1, mitochondrial	Dhtkd1		A2ATU0	538	Probable 2-oxoglutarate dehydrogenase E1 component DHKTD1, mitochondrial	Dhtkd1		A8DUK4	121	Beta-globin	Hbb-bs		B1AR13	124	CDGSH iron-sulfur domain-containing protein 3, mitochondrial	Cisd3
A2A761	212	Zinc finger protein 69	Zfp69	mouse		A2ATU0	819	Probable 2-oxoglutarate dehydrogenase E1 component DHKTD1, mitochondrial	Dhtkd1		A2ATU0	801	Probable 2-oxoglutarate dehydrogenase E1 component DHKTD1, mitochondrial	Dhtkd1		A8DUK4	145	Beta-globin	Hbb-bs		B1AUN2	371	Eukaryotic translation initiation factor 2B, subunit 3	Eif2b3
A2A761	223	Zinc finger protein 69	Zfp69	mouse		A2ATU0	828	Probable 2-oxoglutarate dehydrogenase E1 component DHKTD1, mitochondrial	Dhtkd1		A2ATU0	819	Probable 2-oxoglutarate dehydrogenase E1 component DHKTD1, mitochondrial	Dhtkd1		B1AR13	65	CDGSH iron-sulfur domain-containing protein 3, mitochondrial	Cisd3		B2KF05	105	Bromodomain and PHD finger-containing protein 3	Brpf3
A2A7B5	1574	PR domain-containing 2, with ZNF domain	Prdm2	mouse		A2BI50	7	X-linked lymphocyte-regulated 5B	Xlr5b		A2ATU0	828	Probable 2-oxoglutarate dehydrogenase E1 component DHKTD1, mitochondrial	Dhtkd1		B1AR13	76	CDGSH iron-sulfur domain-containing protein 3, mitochondrial	Cisd3		B2RWS6	1589	Histone acetyltransferase p300	Ep300
A2A7S8	66	Uncharacterized protein KIAA1522	Kiaa1522	mouse		A3KMP2	10	Tetratricopeptide repeat protein 38	Ttc38		A3KMP2	10	Tetratricopeptide repeat protein 38	Ttc38		B1AR13	96	CDGSH iron-sulfur domain-containing protein 3, mitochondrial	Cisd3		B2RWS6	1673	Histone acetyltransferase p300	Ep300
A2A863	656	Integrin beta-4	Itgb4	mouse		A3KMP2	318	Tetratricopeptide repeat protein 38	Ttc38		A3KMP2	318	Tetratricopeptide repeat protein 38	Ttc38		B1AR13	124	CDGSH iron-sulfur domain-containing protein 3, mitochondrial	Cisd3		D3Z7X0	538	Acyl-Coenzyme A dehydrogenase family, member 12	Acad12
A2A863	658	Integrin beta-4	Itgb4	mouse		A3KMP2	431	Tetratricopeptide repeat protein 38	Ttc38		A3KMP2	431	Tetratricopeptide repeat protein 38	Ttc38		B1AUN2	371	Eukaryotic translation initiation factor 2B, subunit 3	Eif2b3		D3Z7X0	542	Acyl-Coenzyme A dehydrogenase family, member 12	Acad12
A2A884	1446	Transcription factor HIVEP3	Hivep3	mouse		A6H611	543	Mitochondrial intermediate peptidase	Mipep		A6H630	40	Damage-control phosphatase ARMT1	Armt1		B2KF05	105	Bromodomain and PHD finger-containing protein 3	Brpf3		E9PYL9	154	Deleted.	NA
A2A884	1450	Transcription factor HIVEP3	Hivep3	mouse		A6H630	40	Damage-control phosphatase ARMT1	Armt1		A8DUK4	18	Beta-globin	Hbb-bs		B2RT14	107	UDP-glucuronosyltransferase	Ugt1a5		E9PYL9	169	Deleted.	NA
A2A8T1	155	Cytochrome P450, family 4, subfamily a, polypeptide 32	Cyp4a32	mouse		A8DUK4	96	Beta-globin	Hbb-bs		A8DUK4	96	Beta-globin	Hbb-bs		B2RWS6	1179	Histone acetyltransferase p300	Ep300		E9Q9P8	248	RDH16 family member 1	Rdh16f1
A2A8Z1	435	Oxysterol-binding protein-related protein 9	Osbpl9	mouse		A8DUK4	145	Beta-globin	Hbb-bs		A8DUK4	145	Beta-globin	Hbb-bs		B2RWS6	1589	Histone acetyltransferase p300	Ep300		F6SVV1	72	NA	NA
A2A8Z1	645	Oxysterol-binding protein-related protein 9	Osbpl9	mouse		A9R9W0	158	Major urinary protein 15	Mup15		A9R9W0	158	Major urinary protein 15	Mup15		B2RWS6	1673	Histone acetyltransferase p300	Ep300		F6SVV1	88	NA	NA
A2A974	66	Cytochrome P450 4A12B	Cyp4a12b	mouse		B1AR13	76	CDGSH iron-sulfur domain-containing protein 3, mitochondrial	Cisd3		B1AR13	76	CDGSH iron-sulfur domain-containing protein 3, mitochondrial	Cisd3		D3Z7A5	2	Dynein assembly factor with WDR repeat domains 1	Daw1		F6YVP7	8	Ribosomal protein S18, pseudogene 6	Rps18-ps6
A2A974	104	Cytochrome P450 4A12B	Cyp4a12b	mouse		B1AR13	96	CDGSH iron-sulfur domain-containing protein 3, mitochondrial	Cisd3		B1AR13	96	CDGSH iron-sulfur domain-containing protein 3, mitochondrial	Cisd3		D3Z7A5	4	Dynein assembly factor with WDR repeat domains 1	Daw1		F6YVP7	94	Ribosomal protein S18, pseudogene 6	Rps18-ps6
A2A995	80	FYN-binding protein 2	Fyb2	mouse		B1AR13	124	CDGSH iron-sulfur domain-containing protein 3, mitochondrial	Cisd3		B1AR13	124	CDGSH iron-sulfur domain-containing protein 3, mitochondrial	Cisd3		D3Z7X0	538	Acyl-Coenzyme A dehydrogenase family, member 12	Acad12		F6ZDS4	551	Nucleoprotein TPR	Tpr
A2A995	599	FYN-binding protein 2	Fyb2	mouse		B1AUN2	371	Eukaryotic translation initiation factor 2B, subunit 3	Eif2b3		B1AUN2	371	Eukaryotic translation initiation factor 2B, subunit 3	Eif2b3		D3Z7X0	542	Acyl-Coenzyme A dehydrogenase family, member 12	Acad12		F6ZDS4	787	Nucleoprotein TPR	Tpr
A2A9C3	2361	KICSTOR complex protein SZT2	Szt2	mouse		B2KF05	105	Bromodomain and PHD finger-containing protein 3	Brpf3		B2KF05	105	Bromodomain and PHD finger-containing protein 3	Brpf3		E9PXC3	235	Cytochrome P450, family 2, subfamily c, polypeptide 69	Cyp2c69		F6ZDS4	822	Nucleoprotein TPR	Tpr
A2A9C3	2372	KICSTOR complex protein SZT2	Szt2	mouse		B2RRL2	93	Jerky protein homolog-like	Jrkl		B2RT14	107	UDP-glucuronosyltransferase	Ugt1a5		E9PYL9	154	Deleted.	NA		F6ZDS4	829	Nucleoprotein TPR	Tpr
A2AAE1	2593	Transmembrane protein KIAA1109	Kiaa1109	mouse		B2RWS6	1179	Histone acetyltransferase p300	Ep300		B2RWS6	1557	Histone acetyltransferase p300	Ep300		E9PYL9	169	Deleted.	NA		F8VPN4	17	Amylo-1,6-glucosidase, 4-alpha-glucanotransferase	Agl
A2AAJ9	902	Obscurin	Obscn	mouse		B2RWS6	1557	Histone acetyltransferase p300	Ep300		B2RWS6	1559	Histone acetyltransferase p300	Ep300		E9PZ26	519	Bromodomain-containing protein 1	Brd1		F8VPN4	190	Amylo-1,6-glucosidase, 4-alpha-glucanotransferase	Agl
A2AAJ9	908	Obscurin	Obscn	mouse		B2RWS6	1559	Histone acetyltransferase p300	Ep300		B2RWS6	1589	Histone acetyltransferase p300	Ep300		E9PZJ8	573	Activating signal cointegrator 1 complex subunit 3	Ascc3		F8VPN4	265	Amylo-1,6-glucosidase, 4-alpha-glucanotransferase	Agl
A2AAJ9	994	Obscurin	Obscn	mouse		B2RWS6	1589	Histone acetyltransferase p300	Ep300		B2RWS6	1673	Histone acetyltransferase p300	Ep300		E9Q3L2	1486	Phosphatidylinositol 4-kinase alpha	Pi4ka		F8VPN4	511	Amylo-1,6-glucosidase, 4-alpha-glucanotransferase	Agl
A2AAJ9	1000	Obscurin	Obscn	mouse		B2RWS6	1673	Histone acetyltransferase p300	Ep300		B2RWS6	1793	Histone acetyltransferase p300	Ep300		E9Q9P8	248	RDH16 family member 1	Rdh16f1		F8VPN4	679	Amylo-1,6-glucosidase, 4-alpha-glucanotransferase	Agl
A2AAJ9	1086	Obscurin	Obscn	mouse		B2RXC1	245	Trafficking protein particle complex subunit 11	Trappc11		B2RXC1	245	Trafficking protein particle complex subunit 11	Trappc11		F6SVV1	72	NA	NA		F8VPN4	755	Amylo-1,6-glucosidase, 4-alpha-glucanotransferase	Agl
A2AAJ9	1092	Obscurin	Obscn	mouse		D3YWC7	176	Family with sequence similarity 47, member E	Fam47e		D3YWC7	176	Family with sequence similarity 47, member E	Fam47e		F6SVV1	88	NA	NA		F8VPN4	875	Amylo-1,6-glucosidase, 4-alpha-glucanotransferase	Agl
A2AAJ9	1178	Obscurin	Obscn	mouse		D3Z7A5	2	Dynein assembly factor with WDR repeat domains 1	Daw1		D3Z2H9	223	Tropomyosin 3, related sequence 7	Tpm3-rs7		F6YVP7	8	Ribosomal protein S18, pseudogene 6	Rps18-ps6		F8VPN4	1176	Amylo-1,6-glucosidase, 4-alpha-glucanotransferase	Agl
A2AAJ9	1184	Obscurin	Obscn	mouse		D3Z7A5	4	Dynein assembly factor with WDR repeat domains 1	Daw1		D3Z7A5	2	Dynein assembly factor with WDR repeat domains 1	Daw1		F6YVP7	94	Ribosomal protein S18, pseudogene 6	Rps18-ps6		F8VPN4	1302	Amylo-1,6-glucosidase, 4-alpha-glucanotransferase	Agl
A2AAJ9	1270	Obscurin	Obscn	mouse		D3Z7X0	535	Acyl-Coenzyme A dehydrogenase family, member 12	Acad12		D3Z7A5	4	Dynein assembly factor with WDR repeat domains 1	Daw1		F6ZDS4	551	Nucleoprotein TPR	Tpr		F8VPN4	1351	Amylo-1,6-glucosidase, 4-alpha-glucanotransferase	Agl
A2AAJ9	1276	Obscurin	Obscn	mouse		D3Z7X0	538	Acyl-Coenzyme A dehydrogenase family, member 12	Acad12		D3Z7X0	535	Acyl-Coenzyme A dehydrogenase family, member 12	Acad12		F6ZDS4	787	Nucleoprotein TPR	Tpr		F8VPN4	1482	Amylo-1,6-glucosidase, 4-alpha-glucanotransferase	Agl
A2AAJ9	1362	Obscurin	Obscn	mouse		D3Z7X0	542	Acyl-Coenzyme A dehydrogenase family, member 12	Acad12		D3Z7X0	538	Acyl-Coenzyme A dehydrogenase family, member 12	Acad12		F6ZDS4	822	Nucleoprotein TPR	Tpr		F8VQC1	383	Signal recognition particle subunit SRP72	Srp72
A2AAJ9	1368	Obscurin	Obscn	mouse		D4AFX7	17	DnaJ heat shock protein family (Hsp40) member C13	Dnajc13		D3Z7X0	542	Acyl-Coenzyme A dehydrogenase family, member 12	Acad12		F6ZDS4	829	Nucleoprotein TPR	Tpr		G3UXL2	194	Phosphoribosyl pyrophosphate synthetase 1-like 3	Prps1l3
A2AAJ9	1454	Obscurin	Obscn	mouse		E9PWW9	1053	Remodeling and spacing factor 1	Rsf1		D4AFX7	17	DnaJ heat shock protein family (Hsp40) member C13	Dnajc13		F8VPN4	5	Amylo-1,6-glucosidase, 4-alpha-glucanotransferase	Agl		G3UYY4	516	Probable UDP-N-acetylglucosamine--peptide N-acetylglucosaminyltransferase SPINDLY	Ttc6
A2AAJ9	1460	Obscurin	Obscn	mouse		E9PWW9	1064	Remodeling and spacing factor 1	Rsf1		E9PV38	296	Carboxylic ester hydrolase	Ces2g		F8VPN4	17	Amylo-1,6-glucosidase, 4-alpha-glucanotransferase	Agl		G3X8U3	171	Queuosine salvage protein	2210016F16Rik
A2AAJ9	1546	Obscurin	Obscn	mouse		E9PXC3	121	Cytochrome P450, family 2, subfamily c, polypeptide 69	Cyp2c69		E9PWW9	1053	Remodeling and spacing factor 1	Rsf1		F8VPN4	190	Amylo-1,6-glucosidase, 4-alpha-glucanotransferase	Agl		G3X982	200	Aldehyde oxidase 3	Aox3
A2AAJ9	1552	Obscurin	Obscn	mouse		E9PXC3	241	Cytochrome P450, family 2, subfamily c, polypeptide 69	Cyp2c69		E9PWW9	1064	Remodeling and spacing factor 1	Rsf1		F8VPN4	265	Amylo-1,6-glucosidase, 4-alpha-glucanotransferase	Agl		G3X982	258	Aldehyde oxidase 3	Aox3
A2AAJ9	1638	Obscurin	Obscn	mouse		E9PXC3	343	Cytochrome P450, family 2, subfamily c, polypeptide 69	Cyp2c69		E9PXC3	121	Cytochrome P450, family 2, subfamily c, polypeptide 69	Cyp2c69		F8VPN4	334	Amylo-1,6-glucosidase, 4-alpha-glucanotransferase	Agl		G3X982	330	Aldehyde oxidase 3	Aox3
A2AAJ9	1644	Obscurin	Obscn	mouse		E9PYL9	85	Deleted.	NA		E9PXC3	235	Cytochrome P450, family 2, subfamily c, polypeptide 69	Cyp2c69		F8VPN4	510	Amylo-1,6-glucosidase, 4-alpha-glucanotransferase	Agl		G3X982	421	Aldehyde oxidase 3	Aox3
A2AAJ9	1730	Obscurin	Obscn	mouse		E9PZF0	164	Nucleoside diphosphate kinase	Gm20390		E9PXC3	241	Cytochrome P450, family 2, subfamily c, polypeptide 69	Cyp2c69		F8VPN4	511	Amylo-1,6-glucosidase, 4-alpha-glucanotransferase	Agl		G3X982	895	Aldehyde oxidase 3	Aox3
A2AAJ9	1736	Obscurin	Obscn	mouse		E9PZF0	171	Nucleoside diphosphate kinase	Gm20390		E9PXC3	343	Cytochrome P450, family 2, subfamily c, polypeptide 69	Cyp2c69		F8VPN4	679	Amylo-1,6-glucosidase, 4-alpha-glucanotransferase	Agl		G3X982	1104	Aldehyde oxidase 3	Aox3
A2AAJ9	1822	Obscurin	Obscn	mouse		E9PZJ8	573	Activating signal cointegrator 1 complex subunit 3	Ascc3		E9PYD1	297	Family with sequence similarity 98, member C	Fam98c		F8VPN4	755	Amylo-1,6-glucosidase, 4-alpha-glucanotransferase	Agl		G3X9Y6	175	Aldo-keto reductase family 1, member C19	Akr1c19
A2AAJ9	1828	Obscurin	Obscn	mouse		E9Q3L2	526	Phosphatidylinositol 4-kinase alpha	Pi4ka		E9PYL9	52	Deleted.	NA		F8VPN4	875	Amylo-1,6-glucosidase, 4-alpha-glucanotransferase	Agl		G3X9Y6	246	Aldo-keto reductase family 1, member C19	Akr1c19
A2AAJ9	1914	Obscurin	Obscn	mouse		E9Q3L2	1486	Phosphatidylinositol 4-kinase alpha	Pi4ka		E9PZF0	164	Nucleoside diphosphate kinase	Gm20390		F8VPN4	889	Amylo-1,6-glucosidase, 4-alpha-glucanotransferase	Agl		L7N466	150	Elongation factor Ts, mitochondrial	Mthfsl
A2AAJ9	1920	Obscurin	Obscn	mouse		E9Q4Z2	874	Acetyl-CoA carboxylase 2	Acacb		E9PZF0	171	Nucleoside diphosphate kinase	Gm20390		F8VPN4	1176	Amylo-1,6-glucosidase, 4-alpha-glucanotransferase	Agl		O08547	38	Vesicle-trafficking protein SEC22b	Sec22b
A2AAJ9	2006	Obscurin	Obscn	mouse		E9Q4Z2	1440	Acetyl-CoA carboxylase 2	Acacb		E9PZJ8	573	Activating signal cointegrator 1 complex subunit 3	Ascc3		F8VPN4	1302	Amylo-1,6-glucosidase, 4-alpha-glucanotransferase	Agl		O08573	76	Galectin-9	Lgals9
A2AAJ9	2012	Obscurin	Obscn	mouse		E9Q557	1422	Desmoplakin	Dsp		E9Q3L2	526	Phosphatidylinositol 4-kinase alpha	Pi4ka		F8VPN4	1351	Amylo-1,6-glucosidase, 4-alpha-glucanotransferase	Agl		O08601	521	Microsomal triglyceride transfer protein large subunit	Mttp
A2AAJ9	2098	Obscurin	Obscn	mouse		E9Q5M6	989	Cilia- and flagella-associated protein 44	Cfap44		E9Q3L2	1486	Phosphatidylinositol 4-kinase alpha	Pi4ka		F8VPN4	1482	Amylo-1,6-glucosidase, 4-alpha-glucanotransferase	Agl		O08601	609	Microsomal triglyceride transfer protein large subunit	Mttp
A2AAJ9	2104	Obscurin	Obscn	mouse		E9Q735	451	Ubiquitin conjugation factor E4 A	Ube4a		E9Q4Z2	874	Acetyl-CoA carboxylase 2	Acacb		F8VQC1	383	Signal recognition particle subunit SRP72	Srp72		O08709	63	Peroxiredoxin-6	Prdx6
A2ABU4	370	Myomesin-3	Myom3	mouse		F6QL70	82	Deleted.	NA		E9Q4Z2	1440	Acetyl-CoA carboxylase 2	Acacb		G3UXL2	194	Phosphoribosyl pyrophosphate synthetase 1-like 3	Prps1l3		O08709	97	Peroxiredoxin-6	Prdx6
A2ABU4	1108	Myomesin-3	Myom3	mouse		F6YVP7	8	Ribosomal protein S18, pseudogene 6	Rps18-ps6		E9Q557	1422	Desmoplakin	Dsp		G3X8U3	171	Queuosine salvage protein	2210016F16Rik		O08709	106	Peroxiredoxin-6	Prdx6
A2AEY4	748	MAP7 domain-containing protein 3	Map7d3	mouse		F6YVP7	91	Ribosomal protein S18, pseudogene 6	Rps18-ps6		E9Q735	451	Ubiquitin conjugation factor E4 A	Ube4a		G3X982	200	Aldehyde oxidase 3	Aox3		O08709	141	Peroxiredoxin-6	Prdx6
A2AF47	163	Dedicator of cytokinesis protein 11	Dock11	mouse		F6YVP7	94	Ribosomal protein S18, pseudogene 6	Rps18-ps6		F6QL70	82	Deleted.	NA		G3X982	258	Aldehyde oxidase 3	Aox3		O08709	182	Peroxiredoxin-6	Prdx6
A2AF73	291	Fibrous sheath-interacting protein 2-like	Fsip2l	mouse		F6YVP7	106	Ribosomal protein S18, pseudogene 6	Rps18-ps6		F6YVP7	8	Ribosomal protein S18, pseudogene 6	Rps18-ps6		G3X982	330	Aldehyde oxidase 3	Aox3		O08709	209	Peroxiredoxin-6	Prdx6
A2AF73	297	Fibrous sheath-interacting protein 2-like	Fsip2l	mouse		F6ZDS4	551	Nucleoprotein TPR	Tpr		F6YVP7	91	Ribosomal protein S18, pseudogene 6	Rps18-ps6		G3X982	421	Aldehyde oxidase 3	Aox3		O08749	66	Dihydrolipoyl dehydrogenase, mitochondrial	Dld
A2AG50	544	MAP7 domain-containing protein 2	Map7d2	mouse		F6ZDS4	787	Nucleoprotein TPR	Tpr		F6YVP7	94	Ribosomal protein S18, pseudogene 6	Rps18-ps6		G3X982	895	Aldehyde oxidase 3	Aox3		O08749	104	Dihydrolipoyl dehydrogenase, mitochondrial	Dld
A2AG50	545	MAP7 domain-containing protein 2	Map7d2	mouse		F8VPN4	5	Amylo-1,6-glucosidase, 4-alpha-glucanotransferase	Agl		F6ZDS4	326	Nucleoprotein TPR	Tpr		G3X982	907	Aldehyde oxidase 3	Aox3		O08749	122	Dihydrolipoyl dehydrogenase, mitochondrial	Dld
A2AG50	547	MAP7 domain-containing protein 2	Map7d2	mouse		F8VPN4	17	Amylo-1,6-glucosidase, 4-alpha-glucanotransferase	Agl		F6ZDS4	551	Nucleoprotein TPR	Tpr		G3X982	1009	Aldehyde oxidase 3	Aox3		O08749	127	Dihydrolipoyl dehydrogenase, mitochondrial	Dld
A2AG50	552	MAP7 domain-containing protein 2	Map7d2	mouse		F8VPN4	79	Amylo-1,6-glucosidase, 4-alpha-glucanotransferase	Agl		F6ZDS4	787	Nucleoprotein TPR	Tpr		G3X982	1104	Aldehyde oxidase 3	Aox3		O08749	143	Dihydrolipoyl dehydrogenase, mitochondrial	Dld
A2AG50	560	MAP7 domain-containing protein 2	Map7d2	mouse		F8VPN4	190	Amylo-1,6-glucosidase, 4-alpha-glucanotransferase	Agl		F6ZDS4	822	Nucleoprotein TPR	Tpr		G3X9Y6	175	Aldo-keto reductase family 1, member C19	Akr1c19		O08749	159	Dihydrolipoyl dehydrogenase, mitochondrial	Dld
A2AG50	588	MAP7 domain-containing protein 2	Map7d2	mouse		F8VPN4	265	Amylo-1,6-glucosidase, 4-alpha-glucanotransferase	Agl		F6ZDS4	829	Nucleoprotein TPR	Tpr		G3X9Y6	246	Aldo-keto reductase family 1, member C19	Akr1c19		O08749	166	Dihydrolipoyl dehydrogenase, mitochondrial	Dld
A2AG50	404	MAP7 domain-containing protein 2	Map7d2	mouse		F8VPN4	334	Amylo-1,6-glucosidase, 4-alpha-glucanotransferase	Agl		F8VPN4	5	Amylo-1,6-glucosidase, 4-alpha-glucanotransferase	Agl		H3BKJ1	301	Abnormal spindle-like microcephaly-associated protein homolog	Gm20683		O08749	277	Dihydrolipoyl dehydrogenase, mitochondrial	Dld
A2AG58	386	BCLAF1 and THRAP3 family member 3	Bclaf3	mouse		F8VPN4	498	Amylo-1,6-glucosidase, 4-alpha-glucanotransferase	Agl		F8VPN4	17	Amylo-1,6-glucosidase, 4-alpha-glucanotransferase	Agl		L7N466	150	Elongation factor Ts, mitochondrial	Mthfsl		O08749	334	Dihydrolipoyl dehydrogenase, mitochondrial	Dld
A2AG58	398	BCLAF1 and THRAP3 family member 3	Bclaf3	mouse		F8VPN4	510	Amylo-1,6-glucosidase, 4-alpha-glucanotransferase	Agl		F8VPN4	79	Amylo-1,6-glucosidase, 4-alpha-glucanotransferase	Agl		O08547	38	Vesicle-trafficking protein SEC22b	Sec22b		O08749	346	Dihydrolipoyl dehydrogenase, mitochondrial	Dld
A2AGT5	1125	Cytoskeleton-associated protein 5	Ckap5	mouse		F8VPN4	511	Amylo-1,6-glucosidase, 4-alpha-glucanotransferase	Agl		F8VPN4	190	Amylo-1,6-glucosidase, 4-alpha-glucanotransferase	Agl		O08573	76	Galectin-9	Lgals9		O08749	410	Dihydrolipoyl dehydrogenase, mitochondrial	Dld
A2AGT5	1828	Cytoskeleton-associated protein 5	Ckap5	mouse		F8VPN4	679	Amylo-1,6-glucosidase, 4-alpha-glucanotransferase	Agl		F8VPN4	265	Amylo-1,6-glucosidase, 4-alpha-glucanotransferase	Agl		O08584	228	Krueppel-like factor 6	Klf6		O08749	420	Dihydrolipoyl dehydrogenase, mitochondrial	Dld
A2AGT5	1838	Cytoskeleton-associated protein 5	Ckap5	mouse		F8VPN4	755	Amylo-1,6-glucosidase, 4-alpha-glucanotransferase	Agl		F8VPN4	334	Amylo-1,6-glucosidase, 4-alpha-glucanotransferase	Agl		O08585	210	Clathrin light chain A	Clta		O08749	430	Dihydrolipoyl dehydrogenase, mitochondrial	Dld
A2AGX3	180	PR domain-containing protein 11	Prdm11	mouse		F8VPN4	875	Amylo-1,6-glucosidase, 4-alpha-glucanotransferase	Agl		F8VPN4	498	Amylo-1,6-glucosidase, 4-alpha-glucanotransferase	Agl		O08600	217	Endonuclease G, mitochondrial	Endog		O08749	445	Dihydrolipoyl dehydrogenase, mitochondrial	Dld
A2AHG0	466	Leucine zipper putative tumor suppressor 3	Lzts3	mouse		F8VPN4	889	Amylo-1,6-glucosidase, 4-alpha-glucanotransferase	Agl		F8VPN4	510	Amylo-1,6-glucosidase, 4-alpha-glucanotransferase	Agl		O08601	521	Microsomal triglyceride transfer protein large subunit	Mttp		O08749	505	Dihydrolipoyl dehydrogenase, mitochondrial	Dld
A2AIV2	373	Protein virilizer homolog	Virma	mouse		F8VPN4	1176	Amylo-1,6-glucosidase, 4-alpha-glucanotransferase	Agl		F8VPN4	511	Amylo-1,6-glucosidase, 4-alpha-glucanotransferase	Agl		O08601	609	Microsomal triglyceride transfer protein large subunit	Mttp		O08997	25	Copper transport protein ATOX1	Atox1
A2AIV2	1674	Protein virilizer homolog	Virma	mouse		F8VPN4	1318	Amylo-1,6-glucosidase, 4-alpha-glucanotransferase	Agl		F8VPN4	679	Amylo-1,6-glucosidase, 4-alpha-glucanotransferase	Agl		O08709	63	Peroxiredoxin-6	Prdx6		O08997	57	Copper transport protein ATOX1	Atox1
A2AIV2	1678	Protein virilizer homolog	Virma	mouse		F8VPN4	1351	Amylo-1,6-glucosidase, 4-alpha-glucanotransferase	Agl		F8VPN4	755	Amylo-1,6-glucosidase, 4-alpha-glucanotransferase	Agl		O08709	106	Peroxiredoxin-6	Prdx6		O09061	183	Proteasome subunit beta type-1	Psmb1
A2AJ15	137	Endoplasmic reticulum mannosyl-oligosaccharide 1,2-alpha-mannosidase	Man1b1	mouse		F8VPN4	1406	Amylo-1,6-glucosidase, 4-alpha-glucanotransferase	Agl		F8VPN4	816	Amylo-1,6-glucosidase, 4-alpha-glucanotransferase	Agl		O08709	141	Peroxiredoxin-6	Prdx6		O09061	203	Proteasome subunit beta type-1	Psmb1
A2AJ77	269	PR domain zinc finger protein 12	Prdm12	mouse		F8VPN4	1482	Amylo-1,6-glucosidase, 4-alpha-glucanotransferase	Agl		F8VPN4	875	Amylo-1,6-glucosidase, 4-alpha-glucanotransferase	Agl		O08709	182	Peroxiredoxin-6	Prdx6		O09131	57	Glutathione S-transferase omega-1	Gsto1
A2AJD1	561	BPI fold-containing family B, member 9B	Bpifb9b	mouse		F8VQC1	42	Signal recognition particle subunit SRP72	Srp72		F8VPN4	889	Amylo-1,6-glucosidase, 4-alpha-glucanotransferase	Agl		O08709	209	Peroxiredoxin-6	Prdx6		O09167	60	60S ribosomal protein L21	Rpl21
A2AJD1	562	BPI fold-containing family B, member 9B	Bpifb9b	mouse		F8VQC1	383	Signal recognition particle subunit SRP72	Srp72		F8VPN4	1176	Amylo-1,6-glucosidase, 4-alpha-glucanotransferase	Agl		O08749	66	Dihydrolipoyl dehydrogenase, mitochondrial	Dld		O09167	97	60S ribosomal protein L21	Rpl21
A2AJK6	1101	Chromodomain-helicase-DNA-binding protein 7	Chd7	mouse		G3UXL2	194	Phosphoribosyl pyrophosphate synthetase 1-like 3	Prps1l3		F8VPN4	1303	Amylo-1,6-glucosidase, 4-alpha-glucanotransferase	Agl		O08749	104	Dihydrolipoyl dehydrogenase, mitochondrial	Dld		O09173	5	Homogentisate 1,2-dioxygenase	Hgd
A2AJK6	1106	Chromodomain-helicase-DNA-binding protein 7	Chd7	mouse		G3X8U3	171	Queuosine salvage protein	2210016F16Rik		F8VPN4	1318	Amylo-1,6-glucosidase, 4-alpha-glucanotransferase	Agl		O08749	127	Dihydrolipoyl dehydrogenase, mitochondrial	Dld		O09173	71	Homogentisate 1,2-dioxygenase	Hgd
A2AJK6	1995	Chromodomain-helicase-DNA-binding protein 7	Chd7	mouse		G3X982	44	Aldehyde oxidase 3	Aox3		F8VPN4	1351	Amylo-1,6-glucosidase, 4-alpha-glucanotransferase	Agl		O08749	143	Dihydrolipoyl dehydrogenase, mitochondrial	Dld		O09173	98	Homogentisate 1,2-dioxygenase	Hgd
A2AJK6	2224	Chromodomain-helicase-DNA-binding protein 7	Chd7	mouse		G3X982	200	Aldehyde oxidase 3	Aox3		F8VPN4	1406	Amylo-1,6-glucosidase, 4-alpha-glucanotransferase	Agl		O08749	159	Dihydrolipoyl dehydrogenase, mitochondrial	Dld		O09173	160	Homogentisate 1,2-dioxygenase	Hgd
A2AJL3	155	FGGY carbohydrate kinase domain-containing protein	Fggy	mouse		G3X982	258	Aldehyde oxidase 3	Aox3		F8VPN4	1482	Amylo-1,6-glucosidase, 4-alpha-glucanotransferase	Agl		O08749	166	Dihydrolipoyl dehydrogenase, mitochondrial	Dld		O09173	252	Homogentisate 1,2-dioxygenase	Hgd
A2AJN7	234	Solute carrier family 4 member 11	Slc4a11	mouse		G3X982	330	Aldehyde oxidase 3	Aox3		F8VQC1	42	Signal recognition particle subunit SRP72	Srp72		O08749	277	Dihydrolipoyl dehydrogenase, mitochondrial	Dld		O09173	257	Homogentisate 1,2-dioxygenase	Hgd
A2AJQ3	448	Probable C-mannosyltransferase DPY19L4	Dpy19l4	mouse		G3X982	421	Aldehyde oxidase 3	Aox3		G3UXL2	194	Phosphoribosyl pyrophosphate synthetase 1-like 3	Prps1l3		O08749	334	Dihydrolipoyl dehydrogenase, mitochondrial	Dld		O09173	327	Homogentisate 1,2-dioxygenase	Hgd
A2AJT4	771	Arginine/serine-rich protein PNISR	Pnisr	mouse		G3X982	789	Aldehyde oxidase 3	Aox3		G3X8U3	171	Queuosine salvage protein	2210016F16Rik		O08749	346	Dihydrolipoyl dehydrogenase, mitochondrial	Dld		O09173	353	Homogentisate 1,2-dioxygenase	Hgd
A2AJT4	774	Arginine/serine-rich protein PNISR	Pnisr	mouse		G3X982	860	Aldehyde oxidase 3	Aox3		G3X982	44	Aldehyde oxidase 3	Aox3		O08749	410	Dihydrolipoyl dehydrogenase, mitochondrial	Dld		O09173	380	Homogentisate 1,2-dioxygenase	Hgd
A2AKK5	331	Acyl-coenzyme A amino acid N-acyltransferase 1	Acnat1	mouse		G3X982	895	Aldehyde oxidase 3	Aox3		G3X982	200	Aldehyde oxidase 3	Aox3		O08749	420	Dihydrolipoyl dehydrogenase, mitochondrial	Dld		O09173	414	Homogentisate 1,2-dioxygenase	Hgd
A2AKQ0	97	UDP-glucuronic acid/UDP-N-acetylgalactosamine transporter	Slc35d1	mouse		G3X982	907	Aldehyde oxidase 3	Aox3		G3X982	258	Aldehyde oxidase 3	Aox3		O08749	430	Dihydrolipoyl dehydrogenase, mitochondrial	Dld		O09174	57	Alpha-methylacyl-CoA racemase	Amacr
A2ALK6	635	Band 4.1-like protein 4B	Epb41l4b	mouse		G3X982	1104	Aldehyde oxidase 3	Aox3		G3X982	330	Aldehyde oxidase 3	Aox3		O08749	445	Dihydrolipoyl dehydrogenase, mitochondrial	Dld		O35129	147	Prohibitin-2	Phb2
A2AM05	206	Centlein	Cntln	mouse		G3X9Y6	101	Aldo-keto reductase family 1, member C19	Akr1c19		G3X982	421	Aldehyde oxidase 3	Aox3		O08749	505	Dihydrolipoyl dehydrogenase, mitochondrial	Dld		O35129	244	Prohibitin-2	Phb2
A2AM05	283	Centlein	Cntln	mouse		G3X9Y6	161	Aldo-keto reductase family 1, member C19	Akr1c19		G3X982	789	Aldehyde oxidase 3	Aox3		O08807	243	Peroxiredoxin-4	Prdx4		O35129	262	Prohibitin-2	Phb2
A2AN08	3038	E3 ubiquitin-protein ligase UBR4	Ubr4	mouse		G3X9Y6	175	Aldo-keto reductase family 1, member C19	Akr1c19		G3X982	895	Aldehyde oxidase 3	Aox3		O08997	25	Copper transport protein ATOX1	Atox1		O35215	33	D-dopachrome decarboxylase	Ddt
A2AN08	5079	E3 ubiquitin-protein ligase UBR4	Ubr4	mouse		G3X9Y6	207	Aldo-keto reductase family 1, member C19	Akr1c19		G3X982	907	Aldehyde oxidase 3	Aox3		O08997	57	Copper transport protein ATOX1	Atox1		O35215	110	D-dopachrome decarboxylase	Ddt
A2ANX9	693	Zinc finger protein 711	Znf711	mouse		G3X9Y6	209	Aldo-keto reductase family 1, member C19	Akr1c19		G3X982	1104	Aldehyde oxidase 3	Aox3		O09061	103	Proteasome subunit beta type-1	Psmb1		O35226	122	26S proteasome non-ATPase regulatory subunit 4	Psmd4
A2ANY6	3838	Midasin	Mdn1	mouse		G3X9Y6	246	Aldo-keto reductase family 1, member C19	Akr1c19		G3X9Y6	101	Aldo-keto reductase family 1, member C19	Akr1c19		O09061	183	Proteasome subunit beta type-1	Psmb1		O35381	91	Acidic leucine-rich nuclear phosphoprotein 32 family member A	Anp32a
A2APB8	291	Targeting protein for Xklp2	Tpx2	mouse		G5E8X2	107	Poly(A)-binding protein, cytoplasmic 4-like	Pabpc4l		G3X9Y6	161	Aldo-keto reductase family 1, member C19	Akr1c19		O09061	203	Proteasome subunit beta type-1	Psmb1		O35423	322	Serine--pyruvate aminotransferase, mitochondrial	Agxt
A2APX8	1948	Sodium channel protein type 1 subunit alpha	Scn1a	mouse		G5E8X2	276	Poly(A)-binding protein, cytoplasmic 4-like	Pabpc4l		G3X9Y6	175	Aldo-keto reductase family 1, member C19	Akr1c19		O09131	57	Glutathione S-transferase omega-1	Gsto1		O35423	330	Serine--pyruvate aminotransferase, mitochondrial	Agxt
A2APX8	1956	Sodium channel protein type 1 subunit alpha	Scn1a	mouse		G5E8X2	283	Poly(A)-binding protein, cytoplasmic 4-like	Pabpc4l		G3X9Y6	207	Aldo-keto reductase family 1, member C19	Akr1c19		O09167	60	60S ribosomal protein L21	Rpl21		O35423	334	Serine--pyruvate aminotransferase, mitochondrial	Agxt
A2AQ07	252	Tubulin beta-1 chain	Tubb1	mouse		J3QNH8	56	Predicted gene 7694	Gm7694		G3X9Y6	246	Aldo-keto reductase family 1, member C19	Akr1c19		O09167	97	60S ribosomal protein L21	Rpl21		O35459	76	Delta(3,5)-Delta(2,4)-dienoyl-CoA isomerase, mitochondrial	Ech1
A2AQ25	568	Sickle tail protein	Skt	mouse		K7N6C2	241	Cytochrome P450, family 2, subfamily c, polypeptide 68	Cyp2c68		G5E8X2	107	Poly(A)-binding protein, cytoplasmic 4-like	Pabpc4l		O09172	255	Glutamate--cysteine ligase regulatory subunit	Gclm		O35459	316	Delta(3,5)-Delta(2,4)-dienoyl-CoA isomerase, mitochondrial	Ech1
A2AQ25	694	Sickle tail protein	Skt	mouse		O08573	76	Galectin-9	Lgals9		G5E8X2	276	Poly(A)-binding protein, cytoplasmic 4-like	Pabpc4l		O09173	5	Homogentisate 1,2-dioxygenase	Hgd		O35488	141	Very long-chain acyl-CoA synthetase	Slc27a2
A2AQH4	1703	BCL-6 corepressor-like protein 1	Bcorl1	mouse		O08573	116	Galectin-9	Lgals9		G5E8X2	283	Poly(A)-binding protein, cytoplasmic 4-like	Pabpc4l		O09173	71	Homogentisate 1,2-dioxygenase	Hgd		O35488	291	Very long-chain acyl-CoA synthetase	Slc27a2
A2AQP0	249	Myosin-7B	Myh7b	mouse		O08585	210	Clathrin light chain A	Clta		J3QNH8	56	Predicted gene 7694	Gm7694		O09173	98	Homogentisate 1,2-dioxygenase	Hgd		O35488	572	Very long-chain acyl-CoA synthetase	Slc27a2
A2AQP0	1397	Myosin-7B	Myh7b	mouse		O08600	217	Endonuclease G, mitochondrial	Endog		K7N6C2	241	Cytochrome P450, family 2, subfamily c, polypeptide 68	Cyp2c68		O09173	160	Homogentisate 1,2-dioxygenase	Hgd		O35490	40	Betaine--homocysteine S-methyltransferase 1	Bhmt
A2AR02	180	Peptidyl-prolyl cis-trans isomerase G	Ppig	mouse		O08601	278	Microsomal triglyceride transfer protein large subunit	Mttp		O08573	76	Galectin-9	Lgals9		O09173	252	Homogentisate 1,2-dioxygenase	Hgd		O35490	132	Betaine--homocysteine S-methyltransferase 1	Bhmt
A2AR02	182	Peptidyl-prolyl cis-trans isomerase G	Ppig	mouse		O08601	309	Microsomal triglyceride transfer protein large subunit	Mttp		O08573	116	Galectin-9	Lgals9		O09173	257	Homogentisate 1,2-dioxygenase	Hgd		O35490	138	Betaine--homocysteine S-methyltransferase 1	Bhmt
A2AR02	184	Peptidyl-prolyl cis-trans isomerase G	Ppig	mouse		O08638	1452	Myosin-11	Myh11		O08585	210	Clathrin light chain A	Clta		O09173	327	Homogentisate 1,2-dioxygenase	Hgd		O35490	150	Betaine--homocysteine S-methyltransferase 1	Bhmt
A2ARS0	24	Ankyrin repeat domain-containing protein 63	Ankrd63	mouse		O08709	63	Peroxiredoxin-6	Prdx6		O08600	217	Endonuclease G, mitochondrial	Endog		O09173	353	Homogentisate 1,2-dioxygenase	Hgd		O35490	229	Betaine--homocysteine S-methyltransferase 1	Bhmt
A2ARU5	583	Zinc finger SCAN domains 29	Zscan29	mouse		O08709	182	Peroxiredoxin-6	Prdx6		O08601	278	Microsomal triglyceride transfer protein large subunit	Mttp		O09173	380	Homogentisate 1,2-dioxygenase	Hgd		O35490	283	Betaine--homocysteine S-methyltransferase 1	Bhmt
A2ARU5	595	Zinc finger SCAN domains 29	Zscan29	mouse		O08709	209	Peroxiredoxin-6	Prdx6		O08601	309	Microsomal triglyceride transfer protein large subunit	Mttp		O09173	414	Homogentisate 1,2-dioxygenase	Hgd		O35490	327	Betaine--homocysteine S-methyltransferase 1	Bhmt
A2ARU5	597	Zinc finger SCAN domains 29	Zscan29	mouse		O08749	66	Dihydrolipoyl dehydrogenase, mitochondrial	Dld		O08601	609	Microsomal triglyceride transfer protein large subunit	Mttp		O09174	57	Alpha-methylacyl-CoA racemase	Amacr		O35490	340	Betaine--homocysteine S-methyltransferase 1	Bhmt
A2ARU5	639	Zinc finger SCAN domains 29	Zscan29	mouse		O08749	72	Dihydrolipoyl dehydrogenase, mitochondrial	Dld		O08638	1452	Myosin-11	Myh11		O35129	147	Prohibitin-2	Phb2		O35490	349	Betaine--homocysteine S-methyltransferase 1	Bhmt
A2ARU5	642	Zinc finger SCAN domains 29	Zscan29	mouse		O08749	104	Dihydrolipoyl dehydrogenase, mitochondrial	Dld		O08677	49	Kininogen-1	Kng1		O35129	244	Prohibitin-2	Phb2		O35643	318	AP-1 complex subunit beta-1	Ap1b1
A2ARV4	2201	Low-density lipoprotein receptor-related protein 2	Lrp2	mouse		O08749	122	Dihydrolipoyl dehydrogenase, mitochondrial	Dld		O08709	63	Peroxiredoxin-6	Prdx6		O35129	262	Prohibitin-2	Phb2		O35660	83	Glutathione S-transferase Mu 6	Gstm6
A2ARV4	4304	Low-density lipoprotein receptor-related protein 2	Lrp2	mouse		O08749	127	Dihydrolipoyl dehydrogenase, mitochondrial	Dld		O08709	141	Peroxiredoxin-6	Prdx6		O35214	303	Visual pigment-like receptor peropsin	Rrh		O35728	153	Cytochrome P450 4A14	Cyp4a14
A2ARV4	4307	Low-density lipoprotein receptor-related protein 2	Lrp2	mouse		O08749	132	Dihydrolipoyl dehydrogenase, mitochondrial	Dld		O08709	182	Peroxiredoxin-6	Prdx6		O35215	33	D-dopachrome decarboxylase	Ddt		O35728	169	Cytochrome P450 4A14	Cyp4a14
A2ARV4	4309	Low-density lipoprotein receptor-related protein 2	Lrp2	mouse		O08749	143	Dihydrolipoyl dehydrogenase, mitochondrial	Dld		O08709	209	Peroxiredoxin-6	Prdx6		O35215	52	D-dopachrome decarboxylase	Ddt		O35943	205	Frataxin, mitochondrial	Fxn
A2ARZ3	656	Fibrous sheath-interacting protein 2	Fsip2	mouse		O08749	146	Dihydrolipoyl dehydrogenase, mitochondrial	Dld		O08749	66	Dihydrolipoyl dehydrogenase, mitochondrial	Dld		O35215	110	D-dopachrome decarboxylase	Ddt		O35945	57	Aldehyde dehydrogenase, cytosolic 1	Aldh1a7
A2ARZ3	676	Fibrous sheath-interacting protein 2	Fsip2	mouse		O08749	159	Dihydrolipoyl dehydrogenase, mitochondrial	Dld		O08749	72	Dihydrolipoyl dehydrogenase, mitochondrial	Dld		O35226	122	26S proteasome non-ATPase regulatory subunit 4	Psmd4		O35945	91	Aldehyde dehydrogenase, cytosolic 1	Aldh1a7
A2ARZ3	5316	Fibrous sheath-interacting protein 2	Fsip2	mouse		O08749	166	Dihydrolipoyl dehydrogenase, mitochondrial	Dld		O08749	104	Dihydrolipoyl dehydrogenase, mitochondrial	Dld		O35381	91	Acidic leucine-rich nuclear phosphoprotein 32 family member A	Anp32a		O35945	260	Aldehyde dehydrogenase, cytosolic 1	Aldh1a7
A2ARZ3	5855	Fibrous sheath-interacting protein 2	Fsip2	mouse		O08749	277	Dihydrolipoyl dehydrogenase, mitochondrial	Dld		O08749	122	Dihydrolipoyl dehydrogenase, mitochondrial	Dld		O35423	322	Serine--pyruvate aminotransferase, mitochondrial	Agxt		O35945	410	Aldehyde dehydrogenase, cytosolic 1	Aldh1a7
A2ARZ3	5943	Fibrous sheath-interacting protein 2	Fsip2	mouse		O08749	334	Dihydrolipoyl dehydrogenase, mitochondrial	Dld		O08749	127	Dihydrolipoyl dehydrogenase, mitochondrial	Dld		O35423	330	Serine--pyruvate aminotransferase, mitochondrial	Agxt		O35945	412	Aldehyde dehydrogenase, cytosolic 1	Aldh1a7
A2ARZ3	5962	Fibrous sheath-interacting protein 2	Fsip2	mouse		O08749	346	Dihydrolipoyl dehydrogenase, mitochondrial	Dld		O08749	132	Dihydrolipoyl dehydrogenase, mitochondrial	Dld		O35423	334	Serine--pyruvate aminotransferase, mitochondrial	Agxt		O35945	419	Aldehyde dehydrogenase, cytosolic 1	Aldh1a7
A2ARZ3	5967	Fibrous sheath-interacting protein 2	Fsip2	mouse		O08749	410	Dihydrolipoyl dehydrogenase, mitochondrial	Dld		O08749	143	Dihydrolipoyl dehydrogenase, mitochondrial	Dld		O35423	411	Serine--pyruvate aminotransferase, mitochondrial	Agxt		O54749	444	Cytochrome P450 2J5	Cyp2j5
A2AS89	199	Agmatinase, mitochondrial	Agmat	mouse		O08749	420	Dihydrolipoyl dehydrogenase, mitochondrial	Dld		O08749	146	Dihydrolipoyl dehydrogenase, mitochondrial	Dld		O35459	76	Delta(3,5)-Delta(2,4)-dienoyl-CoA isomerase, mitochondrial	Ech1		O54754	257	Aldehyde oxidase 1	Aox1
A2AS89	223	Agmatinase, mitochondrial	Agmat	mouse		O08749	430	Dihydrolipoyl dehydrogenase, mitochondrial	Dld		O08749	159	Dihydrolipoyl dehydrogenase, mitochondrial	Dld		O35459	316	Delta(3,5)-Delta(2,4)-dienoyl-CoA isomerase, mitochondrial	Ech1		O54788	201	DNA fragmentation factor subunit beta	Dffb
A2ASS6	472	Titin	Ttn	mouse		O08749	445	Dihydrolipoyl dehydrogenase, mitochondrial	Dld		O08749	166	Dihydrolipoyl dehydrogenase, mitochondrial	Dld		O35488	141	Very long-chain acyl-CoA synthetase	Slc27a2		O54825	276	Bystin	Bysl
A2ASS6	2350	Titin	Ttn	mouse		O08749	505	Dihydrolipoyl dehydrogenase, mitochondrial	Dld		O08749	273	Dihydrolipoyl dehydrogenase, mitochondrial	Dld		O35488	291	Very long-chain acyl-CoA synthetase	Slc27a2		O55028	192	[3-methyl-2-oxobutanoate dehydrogenase [lipoamide]] kinase, mitochondrial	Bckdk
A2ASS6	6908	Titin	Ttn	mouse		O08756	107	3-hydroxyacyl-CoA dehydrogenase type-2	Hsd17b10		O08749	277	Dihydrolipoyl dehydrogenase, mitochondrial	Dld		O35488	572	Very long-chain acyl-CoA synthetase	Slc27a2		O55060	140	Thiopurine S-methyltransferase	Tpmt
A2ASS6	6909	Titin	Ttn	mouse		O08788	77	Dynactin subunit 1	Dctn1		O08749	334	Dihydrolipoyl dehydrogenase, mitochondrial	Dld		O35490	40	Betaine--homocysteine S-methyltransferase 1	Bhmt		O55060	200	Thiopurine S-methyltransferase	Tpmt
A2ASS6	8791	Titin	Ttn	mouse		O08807	243	Peroxiredoxin-4	Prdx4		O08749	346	Dihydrolipoyl dehydrogenase, mitochondrial	Dld		O35490	132	Betaine--homocysteine S-methyltransferase 1	Bhmt		O55125	51	Protein NipSnap homolog 1	Nipsnap1
A2ASS6	9294	Titin	Ttn	mouse		O08997	57	Copper transport protein ATOX1	Atox1		O08749	410	Dihydrolipoyl dehydrogenase, mitochondrial	Dld		O35490	150	Betaine--homocysteine S-methyltransferase 1	Bhmt		O55125	73	Protein NipSnap homolog 1	Nipsnap1
A2ASS6	9298	Titin	Ttn	mouse		O08997	60	Copper transport protein ATOX1	Atox1		O08749	420	Dihydrolipoyl dehydrogenase, mitochondrial	Dld		O35490	229	Betaine--homocysteine S-methyltransferase 1	Bhmt		O55125	80	Protein NipSnap homolog 1	Nipsnap1
A2ASS6	10888	Titin	Ttn	mouse		O09061	76	Proteasome subunit beta type-1	Psmb1		O08749	430	Dihydrolipoyl dehydrogenase, mitochondrial	Dld		O35490	283	Betaine--homocysteine S-methyltransferase 1	Bhmt		O55125	141	Protein NipSnap homolog 1	Nipsnap1
A2ASS6	10892	Titin	Ttn	mouse		O09061	183	Proteasome subunit beta type-1	Psmb1		O08749	445	Dihydrolipoyl dehydrogenase, mitochondrial	Dld		O35490	327	Betaine--homocysteine S-methyltransferase 1	Bhmt		O55125	143	Protein NipSnap homolog 1	Nipsnap1
A2ASS6	10899	Titin	Ttn	mouse		O09061	203	Proteasome subunit beta type-1	Psmb1		O08749	505	Dihydrolipoyl dehydrogenase, mitochondrial	Dld		O35490	340	Betaine--homocysteine S-methyltransferase 1	Bhmt		O55125	191	Protein NipSnap homolog 1	Nipsnap1
A2ASS6	10900	Titin	Ttn	mouse		O09106	220	Histone deacetylase 1	Hdac1		O08756	107	3-hydroxyacyl-CoA dehydrogenase type-2	Hsd17b10		O35490	349	Betaine--homocysteine S-methyltransferase 1	Bhmt		O55125	193	Protein NipSnap homolog 1	Nipsnap1
A2ASS6	10902	Titin	Ttn	mouse		O09131	57	Glutathione S-transferase omega-1	Gsto1		O08788	77	Dynactin subunit 1	Dctn1		O35643	327	AP-1 complex subunit beta-1	Ap1b1		O55125	279	Protein NipSnap homolog 1	Nipsnap1
A2ASS6	11262	Titin	Ttn	mouse		O09131	151	Glutathione S-transferase omega-1	Gsto1		O08807	243	Peroxiredoxin-4	Prdx4		O35643	884	AP-1 complex subunit beta-1	Ap1b1		O55137	42	Acyl-coenzyme A thioesterase 1	Acot1
A2ASS6	11416	Titin	Ttn	mouse		O09131	199	Glutathione S-transferase omega-1	Gsto1		O08997	57	Copper transport protein ATOX1	Atox1		O35660	83	Glutathione S-transferase Mu 6	Gstm6		O55142	15	60S ribosomal protein L35a	Rpl35a
A2ASS6	11424	Titin	Ttn	mouse		O09167	21	60S ribosomal protein L21	Rpl21		O08997	60	Copper transport protein ATOX1	Atox1		O35728	153	Cytochrome P450 4A14	Cyp4a14		O55142	45	60S ribosomal protein L35a	Rpl35a
A2ASS6	12368	Titin	Ttn	mouse		O09167	60	60S ribosomal protein L21	Rpl21		O09061	76	Proteasome subunit beta type-1	Psmb1		O35728	169	Cytochrome P450 4A14	Cyp4a14		O55236	395	mRNA-capping enzyme	Rngtt
A2ASS6	12389	Titin	Ttn	mouse		O09167	107	60S ribosomal protein L21	Rpl21		O09061	183	Proteasome subunit beta type-1	Psmb1		O35945	57	Aldehyde dehydrogenase, cytosolic 1	Aldh1a7		O55236	397	mRNA-capping enzyme	Rngtt
A2ASS6	12960	Titin	Ttn	mouse		O09173	5	Homogentisate 1,2-dioxygenase	Hgd		O09061	203	Proteasome subunit beta type-1	Psmb1		O35945	91	Aldehyde dehydrogenase, cytosolic 1	Aldh1a7		O70251	60	Elongation factor 1-beta	Eef1b
A2ASS6	13173	Titin	Ttn	mouse		O09173	71	Homogentisate 1,2-dioxygenase	Hgd		O09106	220	Histone deacetylase 1	Hdac1		O35945	260	Aldehyde dehydrogenase, cytosolic 1	Aldh1a7		O70325	162	Phospholipid hydroperoxide glutathione peroxidase	Gpx4
A2ASS6	13289	Titin	Ttn	mouse		O09173	162	Homogentisate 1,2-dioxygenase	Hgd		O09131	151	Glutathione S-transferase omega-1	Gsto1		O35945	367	Aldehyde dehydrogenase, cytosolic 1	Aldh1a7		O70435	57	Proteasome subunit alpha type-3	Psma3
A2ASS6	13326	Titin	Ttn	mouse		O09173	248	Homogentisate 1,2-dioxygenase	Hgd		O09131	199	Glutathione S-transferase omega-1	Gsto1		O35945	410	Aldehyde dehydrogenase, cytosolic 1	Aldh1a7		O70435	110	Proteasome subunit alpha type-3	Psma3
A2ASS6	13592	Titin	Ttn	mouse		O09173	252	Homogentisate 1,2-dioxygenase	Hgd		O09167	21	60S ribosomal protein L21	Rpl21		O35945	412	Aldehyde dehydrogenase, cytosolic 1	Aldh1a7		O70475	107	UDP-glucose 6-dehydrogenase	Ugdh
A2ASS6	13593	Titin	Ttn	mouse		O09173	327	Homogentisate 1,2-dioxygenase	Hgd		O09167	60	60S ribosomal protein L21	Rpl21		O35945	419	Aldehyde dehydrogenase, cytosolic 1	Aldh1a7		O70475	190	UDP-glucose 6-dehydrogenase	Ugdh
A2ASS6	13688	Titin	Ttn	mouse		O09173	353	Homogentisate 1,2-dioxygenase	Hgd		O09167	78	60S ribosomal protein L21	Rpl21		O54749	444	Cytochrome P450 2J5	Cyp2j5		O70475	370	UDP-glucose 6-dehydrogenase	Ugdh
A2ASS6	13697	Titin	Ttn	mouse		O09173	380	Homogentisate 1,2-dioxygenase	Hgd		O09167	107	60S ribosomal protein L21	Rpl21		O54788	201	DNA fragmentation factor subunit beta	Dffb		O70503	299	Very-long-chain 3-oxoacyl-CoA reductase	Hsd17b12
A2ASS6	16330	Titin	Ttn	mouse		O09173	414	Homogentisate 1,2-dioxygenase	Hgd		O09173	5	Homogentisate 1,2-dioxygenase	Hgd		O54825	276	Bystin	Bysl		O88342	95	WD repeat-containing protein 1	Wdr1
A2ASS6	18829	Titin	Ttn	mouse		O09173	425	Homogentisate 1,2-dioxygenase	Hgd		O09173	71	Homogentisate 1,2-dioxygenase	Hgd		O55028	192	[3-methyl-2-oxobutanoate dehydrogenase [lipoamide]] kinase, mitochondrial	Bckdk		O88342	104	WD repeat-containing protein 1	Wdr1
A2ASS6	18838	Titin	Ttn	mouse		O09174	57	Alpha-methylacyl-CoA racemase	Amacr		O09173	162	Homogentisate 1,2-dioxygenase	Hgd		O55060	140	Thiopurine S-methyltransferase	Tpmt		O88342	115	WD repeat-containing protein 1	Wdr1
A2ASS6	20703	Titin	Ttn	mouse		O35129	97	Prohibitin-2	Phb2		O09173	248	Homogentisate 1,2-dioxygenase	Hgd		O55060	200	Thiopurine S-methyltransferase	Tpmt		O88342	219	WD repeat-containing protein 1	Wdr1
A2ASS6	20704	Titin	Ttn	mouse		O35129	147	Prohibitin-2	Phb2		O09173	252	Homogentisate 1,2-dioxygenase	Hgd		O55125	51	Protein NipSnap homolog 1	Nipsnap1		O88342	256	WD repeat-containing protein 1	Wdr1
A2ASS6	21904	Titin	Ttn	mouse		O35129	244	Prohibitin-2	Phb2		O09173	327	Homogentisate 1,2-dioxygenase	Hgd		O55125	73	Protein NipSnap homolog 1	Nipsnap1		O88428	234	Bifunctional 3'-phosphoadenosine 5'-phosphosulfate synthase 2	Papss2
A2ASS6	22366	Titin	Ttn	mouse		O35129	262	Prohibitin-2	Phb2		O09173	353	Homogentisate 1,2-dioxygenase	Hgd		O55125	80	Protein NipSnap homolog 1	Nipsnap1		O88428	358	Bifunctional 3'-phosphoadenosine 5'-phosphosulfate synthase 2	Papss2
A2ASS6	23492	Titin	Ttn	mouse		O35215	33	D-dopachrome decarboxylase	Ddt		O09173	380	Homogentisate 1,2-dioxygenase	Hgd		O55125	141	Protein NipSnap homolog 1	Nipsnap1		O88428	441	Bifunctional 3'-phosphoadenosine 5'-phosphosulfate synthase 2	Papss2
A2ASS6	24382	Titin	Ttn	mouse		O35215	110	D-dopachrome decarboxylase	Ddt		O09173	414	Homogentisate 1,2-dioxygenase	Hgd		O55125	143	Protein NipSnap homolog 1	Nipsnap1		O88451	72	Retinol dehydrogenase 7	Rdh7
A2ASS6	26689	Titin	Ttn	mouse		O35226	40	26S proteasome non-ATPase regulatory subunit 4	Psmd4		O09173	425	Homogentisate 1,2-dioxygenase	Hgd		O55125	191	Protein NipSnap homolog 1	Nipsnap1		O88451	98	Retinol dehydrogenase 7	Rdh7
A2ASS6	26739	Titin	Ttn	mouse		O35295	279	Transcriptional activator protein Pur-beta	Purb		O09174	57	Alpha-methylacyl-CoA racemase	Amacr		O55125	193	Protein NipSnap homolog 1	Nipsnap1		O88451	239	Retinol dehydrogenase 7	Rdh7
A2ASS6	26742	Titin	Ttn	mouse		O35381	91	Acidic leucine-rich nuclear phosphoprotein 32 family member A	Anp32a		O35129	97	Prohibitin-2	Phb2		O55125	279	Protein NipSnap homolog 1	Nipsnap1		O88455	385	7-dehydrocholesterol reductase	Dhcr7
A2ASS6	27218	Titin	Ttn	mouse		O35386	224	Phytanoyl-CoA dioxygenase, peroxisomal	Phyh		O35129	147	Prohibitin-2	Phb2		O55137	42	Acyl-coenzyme A thioesterase 1	Acot1		O88696	207	ATP-dependent Clp protease proteolytic subunit, mitochondrial	Clpp
A2ASS6	31242	Titin	Ttn	mouse		O35423	256	Serine--pyruvate aminotransferase, mitochondrial	Agxt		O35129	244	Prohibitin-2	Phb2		O55142	15	60S ribosomal protein L35a	Rpl35a		O88844	27	Isocitrate dehydrogenase [NADP] cytoplasmic	Idh1
A2ASS6	31968	Titin	Ttn	mouse		O35423	258	Serine--pyruvate aminotransferase, mitochondrial	Agxt		O35129	262	Prohibitin-2	Phb2		O55142	45	60S ribosomal protein L35a	Rpl35a		O88844	81	Isocitrate dehydrogenase [NADP] cytoplasmic	Idh1
A2ASS6	32334	Titin	Ttn	mouse		O35423	322	Serine--pyruvate aminotransferase, mitochondrial	Agxt		O35215	33	D-dopachrome decarboxylase	Ddt		O55236	395	mRNA-capping enzyme	Rngtt		O88844	93	Isocitrate dehydrogenase [NADP] cytoplasmic	Idh1
A2ASZ8	329	Calcium-binding mitochondrial carrier protein SCaMC-2	Slc25a25	mouse		O35423	330	Serine--pyruvate aminotransferase, mitochondrial	Agxt		O35215	52	D-dopachrome decarboxylase	Ddt		O55236	397	mRNA-capping enzyme	Rngtt		O88844	115	Isocitrate dehydrogenase [NADP] cytoplasmic	Idh1
A2AT37	67	Regulator of nonsense transcripts 2	Upf2	mouse		O35423	334	Serine--pyruvate aminotransferase, mitochondrial	Agxt		O35215	110	D-dopachrome decarboxylase	Ddt		O70194	426	Eukaryotic translation initiation factor 3 subunit D	Eif3d		O88844	126	Isocitrate dehydrogenase [NADP] cytoplasmic	Idh1
A2AT37	175	Regulator of nonsense transcripts 2	Upf2	mouse		O35423	411	Serine--pyruvate aminotransferase, mitochondrial	Agxt		O35226	40	26S proteasome non-ATPase regulatory subunit 4	Psmd4		O70251	60	Elongation factor 1-beta	Eef1b		O88844	212	Isocitrate dehydrogenase [NADP] cytoplasmic	Idh1
A2ATU0	184	Probable 2-oxoglutarate dehydrogenase E1 component DHKTD1, mitochondrial	Dhtkd1	mouse		O35459	76	Delta(3,5)-Delta(2,4)-dienoyl-CoA isomerase, mitochondrial	Ech1		O35295	279	Transcriptional activator protein Pur-beta	Purb		O70325	58	Phospholipid hydroperoxide glutathione peroxidase	Gpx4		O88844	224	Isocitrate dehydrogenase [NADP] cytoplasmic	Idh1
A2ATU0	189	Probable 2-oxoglutarate dehydrogenase E1 component DHKTD1, mitochondrial	Dhtkd1	mouse		O35459	316	Delta(3,5)-Delta(2,4)-dienoyl-CoA isomerase, mitochondrial	Ech1		O35381	91	Acidic leucine-rich nuclear phosphoprotein 32 family member A	Anp32a		O70325	162	Phospholipid hydroperoxide glutathione peroxidase	Gpx4		O88844	233	Isocitrate dehydrogenase [NADP] cytoplasmic	Idh1
A2ATU0	819	Probable 2-oxoglutarate dehydrogenase E1 component DHKTD1, mitochondrial	Dhtkd1	mouse		O35488	141	Very long-chain acyl-CoA synthetase	Slc27a2		O35386	224	Phytanoyl-CoA dioxygenase, peroxisomal	Phyh		O70435	57	Proteasome subunit alpha type-3	Psma3		O88844	236	Isocitrate dehydrogenase [NADP] cytoplasmic	Idh1
A2ATU0	827	Probable 2-oxoglutarate dehydrogenase E1 component DHKTD1, mitochondrial	Dhtkd1	mouse		O35488	291	Very long-chain acyl-CoA synthetase	Slc27a2		O35423	256	Serine--pyruvate aminotransferase, mitochondrial	Agxt		O70435	110	Proteasome subunit alpha type-3	Psma3		O88851	28	Putative hydrolase RBBP9	Rbbp9
A2AUM9	740	Centrosomal protein of 152 kDa	Cep152	mouse		O35488	398	Very long-chain acyl-CoA synthetase	Slc27a2		O35423	258	Serine--pyruvate aminotransferase, mitochondrial	Agxt		O70475	107	UDP-glucose 6-dehydrogenase	Ugdh		O88986	42	2-amino-3-ketobutyrate coenzyme A ligase, mitochondrial	Gcat
A2AUY4	939	Bromodomain adjacent to zinc finger domain protein 2B	Baz2b	mouse		O35488	572	Very long-chain acyl-CoA synthetase	Slc27a2		O35423	322	Serine--pyruvate aminotransferase, mitochondrial	Agxt		O70475	370	UDP-glucose 6-dehydrogenase	Ugdh		O88986	184	2-amino-3-ketobutyrate coenzyme A ligase, mitochondrial	Gcat
A2BDX3	420	Adenylyltransferase and sulfurtransferase MOCS3	Mocs3	mouse		O35490	98	Betaine--homocysteine S-methyltransferase 1	Bhmt		O35423	330	Serine--pyruvate aminotransferase, mitochondrial	Agxt		O88342	95	WD repeat-containing protein 1	Wdr1		O88986	190	2-amino-3-ketobutyrate coenzyme A ligase, mitochondrial	Gcat
A2BG91	682	Novel KRAB box and zinc finger, C2H2 type domain containing protein	Gm14295	mouse		O35490	132	Betaine--homocysteine S-methyltransferase 1	Bhmt		O35423	334	Serine--pyruvate aminotransferase, mitochondrial	Agxt		O88342	104	WD repeat-containing protein 1	Wdr1		O88986	380	2-amino-3-ketobutyrate coenzyme A ligase, mitochondrial	Gcat
A2BG95	255	PWWP domain-containing 4D	Pwwp4d	mouse		O35490	150	Betaine--homocysteine S-methyltransferase 1	Bhmt		O35423	411	Serine--pyruvate aminotransferase, mitochondrial	Agxt		O88342	180	WD repeat-containing protein 1	Wdr1		O89106	11	Bis(5'-adenosyl)-triphosphatase	Fhit
A2BG95	262	PWWP domain-containing 4D	Pwwp4d	mouse		O35490	229	Betaine--homocysteine S-methyltransferase 1	Bhmt		O35459	76	Delta(3,5)-Delta(2,4)-dienoyl-CoA isomerase, mitochondrial	Ech1		O88342	219	WD repeat-containing protein 1	Wdr1		P00186	440	Cytochrome P450 1A2	Cyp1a2
A2BG95	397	PWWP domain-containing 4D	Pwwp4d	mouse		O35490	241	Betaine--homocysteine S-methyltransferase 1	Bhmt		O35459	316	Delta(3,5)-Delta(2,4)-dienoyl-CoA isomerase, mitochondrial	Ech1		O88342	256	WD repeat-containing protein 1	Wdr1		P00329	20	Alcohol dehydrogenase 1	Adh1
A2BG95	438	PWWP domain-containing 4D	Pwwp4d	mouse		O35490	283	Betaine--homocysteine S-methyltransferase 1	Bhmt		O35488	69	Very long-chain acyl-CoA synthetase	Slc27a2		O88342	405	WD repeat-containing protein 1	Wdr1		P00329	85	Alcohol dehydrogenase 1	Adh1
A2BI50	65	X-linked lymphocyte-regulated 5B	Xlr5b	mouse		O35490	327	Betaine--homocysteine S-methyltransferase 1	Bhmt		O35488	141	Very long-chain acyl-CoA synthetase	Slc27a2		O88428	234	Bifunctional 3'-phosphoadenosine 5'-phosphosulfate synthase 2	Papss2		P00329	105	Alcohol dehydrogenase 1	Adh1
A2BIM8	50	Major urinary protein 18	Mup18	mouse		O35490	340	Betaine--homocysteine S-methyltransferase 1	Bhmt		O35488	233	Very long-chain acyl-CoA synthetase	Slc27a2		O88428	358	Bifunctional 3'-phosphoadenosine 5'-phosphosulfate synthase 2	Papss2		P00329	169	Alcohol dehydrogenase 1	Adh1
A2CG49	1255	Kalirin	Kalrn	mouse		O35490	349	Betaine--homocysteine S-methyltransferase 1	Bhmt		O35488	291	Very long-chain acyl-CoA synthetase	Slc27a2		O88428	400	Bifunctional 3'-phosphoadenosine 5'-phosphosulfate synthase 2	Papss2		P00329	227	Alcohol dehydrogenase 1	Adh1
A2CG49	1267	Kalirin	Kalrn	mouse		O35490	386	Betaine--homocysteine S-methyltransferase 1	Bhmt		O35488	398	Very long-chain acyl-CoA synthetase	Slc27a2		O88428	441	Bifunctional 3'-phosphoadenosine 5'-phosphosulfate synthase 2	Papss2		P00329	229	Alcohol dehydrogenase 1	Adh1
A2CG49	1761	Kalirin	Kalrn	mouse		O35643	318	AP-1 complex subunit beta-1	Ap1b1		O35488	572	Very long-chain acyl-CoA synthetase	Slc27a2		O88451	72	Retinol dehydrogenase 7	Rdh7		P00329	316	Alcohol dehydrogenase 1	Adh1
A2CG49	1763	Kalirin	Kalrn	mouse		O35660	31	Glutathione S-transferase Mu 6	Gstm6		O35490	98	Betaine--homocysteine S-methyltransferase 1	Bhmt		O88451	98	Retinol dehydrogenase 7	Rdh7		P00329	324	Alcohol dehydrogenase 1	Adh1
A2CG63	803	AT-rich interactive domain-containing protein 4B	Arid4b	mouse		O35660	50	Glutathione S-transferase Mu 6	Gstm6		O35490	132	Betaine--homocysteine S-methyltransferase 1	Bhmt		O88451	224	Retinol dehydrogenase 7	Rdh7		P00329	326	Alcohol dehydrogenase 1	Adh1
A2RSY1	493	KAT8 regulatory NSL complex subunit 3	Kansl3	mouse		O35660	83	Glutathione S-transferase Mu 6	Gstm6		O35490	150	Betaine--homocysteine S-methyltransferase 1	Bhmt		O88451	239	Retinol dehydrogenase 7	Rdh7		P00329	331	Alcohol dehydrogenase 1	Adh1
A2RT67	84	DENN domain-containing protein 3	Dennd3	mouse		O35945	17	Aldehyde dehydrogenase, cytosolic 1	Aldh1a7		O35490	229	Betaine--homocysteine S-methyltransferase 1	Bhmt		O88455	385	7-dehydrocholesterol reductase	Dhcr7		P00329	339	Alcohol dehydrogenase 1	Adh1
A2RT67	85	DENN domain-containing protein 3	Dennd3	mouse		O35945	22	Aldehyde dehydrogenase, cytosolic 1	Aldh1a7		O35490	241	Betaine--homocysteine S-methyltransferase 1	Bhmt		O88696	207	ATP-dependent Clp protease proteolytic subunit, mitochondrial	Clpp		P00375	33	Dihydrofolate reductase	Dhfr
A2RT67	88	DENN domain-containing protein 3	Dennd3	mouse		O35945	37	Aldehyde dehydrogenase, cytosolic 1	Aldh1a7		O35490	283	Betaine--homocysteine S-methyltransferase 1	Bhmt		O88844	27	Isocitrate dehydrogenase [NADP] cytoplasmic	Idh1		P00375	92	Dihydrofolate reductase	Dhfr
A2TJV2	32	Paralemmin-3	Palm3	mouse		O35945	57	Aldehyde dehydrogenase, cytosolic 1	Aldh1a7		O35490	327	Betaine--homocysteine S-methyltransferase 1	Bhmt		O88844	66	Isocitrate dehydrogenase [NADP] cytoplasmic	Idh1		P00493	103	Hypoxanthine-guanine phosphoribosyltransferase	Hprt1
A2TJV2	50	Paralemmin-3	Palm3	mouse		O35945	91	Aldehyde dehydrogenase, cytosolic 1	Aldh1a7		O35490	340	Betaine--homocysteine S-methyltransferase 1	Bhmt		O88844	81	Isocitrate dehydrogenase [NADP] cytoplasmic	Idh1		P01837	100	Immunoglobulin kappa constant	Igkc
A2TJV2	419	Paralemmin-3	Palm3	mouse		O35945	260	Aldehyde dehydrogenase, cytosolic 1	Aldh1a7		O35490	349	Betaine--homocysteine S-methyltransferase 1	Bhmt		O88844	93	Isocitrate dehydrogenase [NADP] cytoplasmic	Idh1		P01942	8	Hemoglobin subunit alpha	Hba
A3KGS3	580	Ral GTPase-activating protein subunit alpha-2	Ralgapa2	mouse		O35945	367	Aldehyde dehydrogenase, cytosolic 1	Aldh1a7		O35490	386	Betaine--homocysteine S-methyltransferase 1	Bhmt		O88844	115	Isocitrate dehydrogenase [NADP] cytoplasmic	Idh1		P01942	17	Hemoglobin subunit alpha	Hba
A3KGS3	582	Ral GTPase-activating protein subunit alpha-2	Ralgapa2	mouse		O35945	378	Aldehyde dehydrogenase, cytosolic 1	Aldh1a7		O35593	239	26S proteasome non-ATPase regulatory subunit 14	Psmd14		O88844	126	Isocitrate dehydrogenase [NADP] cytoplasmic	Idh1		P01942	41	Hemoglobin subunit alpha	Hba
A3KGV1	388	Outer dense fiber protein 2	Odf2	mouse		O35945	410	Aldehyde dehydrogenase, cytosolic 1	Aldh1a7		O35643	318	AP-1 complex subunit beta-1	Ap1b1		O88844	212	Isocitrate dehydrogenase [NADP] cytoplasmic	Idh1		P01942	57	Hemoglobin subunit alpha	Hba
A3KGV1	400	Outer dense fiber protein 2	Odf2	mouse		O35945	412	Aldehyde dehydrogenase, cytosolic 1	Aldh1a7		O35643	322	AP-1 complex subunit beta-1	Ap1b1		O88844	224	Isocitrate dehydrogenase [NADP] cytoplasmic	Idh1		P01942	140	Hemoglobin subunit alpha	Hba
A3KGV1	406	Outer dense fiber protein 2	Odf2	mouse		O54754	790	Aldehyde oxidase 1	Aox1		O35660	50	Glutathione S-transferase Mu 6	Gstm6		O88844	233	Isocitrate dehydrogenase [NADP] cytoplasmic	Idh1		P03930	54	ATP synthase protein 8	Mtatp8
A4Q9F6	42	Tubulin polyglutamylase TTLL13	Ttll13	mouse		O54754	952	Aldehyde oxidase 1	Aox1		O35660	83	Glutathione S-transferase Mu 6	Gstm6		O88844	236	Isocitrate dehydrogenase [NADP] cytoplasmic	Idh1		P03930	57	ATP synthase protein 8	Mtatp8
A4Q9F6	46	Tubulin polyglutamylase TTLL13	Ttll13	mouse		O54754	1313	Aldehyde oxidase 1	Aox1		O35728	153	Cytochrome P450 4A14	Cyp4a14		O88851	28	Putative hydrolase RBBP9	Rbbp9		P04117	59	Fatty acid-binding protein, adipocyte	Fabp4
A4Q9F6	549	Tubulin polyglutamylase TTLL13	Ttll13	mouse		O54788	201	DNA fragmentation factor subunit beta	Dffb		O35728	169	Cytochrome P450 4A14	Cyp4a14		O88851	42	Putative hydrolase RBBP9	Rbbp9		P05064	42	Fructose-bisphosphate aldolase A	Aldoa
A6H5X4	159	PHD finger protein 11	Phf11	mouse		O54915	322	Nuclear receptor subfamily 1 group I member 2	Nr1i2		O35945	17	Aldehyde dehydrogenase, cytosolic 1	Aldh1a7		O88986	42	2-amino-3-ketobutyrate coenzyme A ligase, mitochondrial	Gcat		P05064	147	Fructose-bisphosphate aldolase A	Aldoa
A6H5X4	160	PHD finger protein 11	Phf11	mouse		O55023	49	Inositol monophosphatase 1	Impa1		O35945	36	Aldehyde dehydrogenase, cytosolic 1	Aldh1a7		O88986	184	2-amino-3-ketobutyrate coenzyme A ligase, mitochondrial	Gcat		P05064	200	Fructose-bisphosphate aldolase A	Aldoa
A6H5Y1	549	M-phase phosphoprotein 9	Mphosph9	mouse		O55023	61	Inositol monophosphatase 1	Impa1		O35945	37	Aldehyde dehydrogenase, cytosolic 1	Aldh1a7		O88986	190	2-amino-3-ketobutyrate coenzyme A ligase, mitochondrial	Gcat		P05201	166	Aspartate aminotransferase, cytoplasmic	Got1
A6H5Y1	578	M-phase phosphoprotein 9	Mphosph9	mouse		O55029	212	Coatomer subunit beta'	Copb2		O35945	57	Aldehyde dehydrogenase, cytosolic 1	Aldh1a7		O88986	380	2-amino-3-ketobutyrate coenzyme A ligase, mitochondrial	Gcat		P05201	290	Aspartate aminotransferase, cytoplasmic	Got1
A6H611	124	Mitochondrial intermediate peptidase	Mipep	mouse		O55029	318	Coatomer subunit beta'	Copb2		O35945	91	Aldehyde dehydrogenase, cytosolic 1	Aldh1a7		O89106	11	Bis(5'-adenosyl)-triphosphatase	Fhit		P05201	318	Aspartate aminotransferase, cytoplasmic	Got1
A6H690	637	IQ and AAA domain-containing protein 1-like	Iqca1l	mouse		O55029	386	Coatomer subunit beta'	Copb2		O35945	260	Aldehyde dehydrogenase, cytosolic 1	Aldh1a7		P00186	440	Cytochrome P450 1A2	Cyp1a2		P05201	325	Aspartate aminotransferase, cytoplasmic	Got1
A6H8H2	1793	DENN domain-containing protein 4C	Dennd4c	mouse		O55060	45	Thiopurine S-methyltransferase	Tpmt		O35945	329	Aldehyde dehydrogenase, cytosolic 1	Aldh1a7		P00329	20	Alcohol dehydrogenase 1	Adh1		P05201	396	Aspartate aminotransferase, cytoplasmic	Got1
A6H8H5	701	Potassium voltage-gated channel subfamily B member 2	Kcnb2	mouse		O55060	46	Thiopurine S-methyltransferase	Tpmt		O35945	367	Aldehyde dehydrogenase, cytosolic 1	Aldh1a7		P00329	85	Alcohol dehydrogenase 1	Adh1		P05202	73	Aspartate aminotransferase, mitochondrial	Got2
A8C756	1262	Thyroid adenoma-associated protein homolog	Thada	mouse		O55060	140	Thiopurine S-methyltransferase	Tpmt		O35945	378	Aldehyde dehydrogenase, cytosolic 1	Aldh1a7		P00329	105	Alcohol dehydrogenase 1	Adh1		P05202	90	Aspartate aminotransferase, mitochondrial	Got2
A8DUK4	9	Beta-globin	Hbb-bs	mouse		O55060	200	Thiopurine S-methyltransferase	Tpmt		O35945	410	Aldehyde dehydrogenase, cytosolic 1	Aldh1a7		P00329	169	Alcohol dehydrogenase 1	Adh1		P05202	122	Aspartate aminotransferase, mitochondrial	Got2
A8DUK4	18	Beta-globin	Hbb-bs	mouse		O55125	51	Protein NipSnap homolog 1	Nipsnap1		O35945	412	Aldehyde dehydrogenase, cytosolic 1	Aldh1a7		P00329	227	Alcohol dehydrogenase 1	Adh1		P05202	159	Aspartate aminotransferase, mitochondrial	Got2
A8DUK4	60	Beta-globin	Hbb-bs	mouse		O55125	73	Protein NipSnap homolog 1	Nipsnap1		O54749	246	Cytochrome P450 2J5	Cyp2j5		P00329	229	Alcohol dehydrogenase 1	Adh1		P05202	185	Aspartate aminotransferase, mitochondrial	Got2
A8DUK4	67	Beta-globin	Hbb-bs	mouse		O55125	80	Protein NipSnap homolog 1	Nipsnap1		O54754	790	Aldehyde oxidase 1	Aox1		P00329	316	Alcohol dehydrogenase 1	Adh1		P05202	227	Aspartate aminotransferase, mitochondrial	Got2
A8DUK4	83	Beta-globin	Hbb-bs	mouse		O55125	141	Protein NipSnap homolog 1	Nipsnap1		O54754	952	Aldehyde oxidase 1	Aox1		P00329	324	Alcohol dehydrogenase 1	Adh1		P05202	234	Aspartate aminotransferase, mitochondrial	Got2
A8DUK4	96	Beta-globin	Hbb-bs	mouse		O55125	143	Protein NipSnap homolog 1	Nipsnap1		O54754	1111	Aldehyde oxidase 1	Aox1		P00329	326	Alcohol dehydrogenase 1	Adh1		P05202	279	Aspartate aminotransferase, mitochondrial	Got2
A8DUK4	133	Beta-globin	Hbb-bs	mouse		O55125	146	Protein NipSnap homolog 1	Nipsnap1		O54754	1313	Aldehyde oxidase 1	Aox1		P00329	331	Alcohol dehydrogenase 1	Adh1		P05202	296	Aspartate aminotransferase, mitochondrial	Got2
A8DUK4	145	Beta-globin	Hbb-bs	mouse		O55125	191	Protein NipSnap homolog 1	Nipsnap1		O54788	201	DNA fragmentation factor subunit beta	Dffb		P00329	339	Alcohol dehydrogenase 1	Adh1		P05202	302	Aspartate aminotransferase, mitochondrial	Got2
A9R9W0	49	Major urinary protein 15	Mup15	mouse		O55125	193	Protein NipSnap homolog 1	Nipsnap1		O54915	322	Nuclear receptor subfamily 1 group I member 2	Nr1i2		P00375	33	Dihydrofolate reductase	Dhfr		P05202	309	Aspartate aminotransferase, mitochondrial	Got2
A9R9W0	158	Major urinary protein 15	Mup15	mouse		O55125	279	Protein NipSnap homolog 1	Nipsnap1		O55023	49	Inositol monophosphatase 1	Impa1		P00375	92	Dihydrofolate reductase	Dhfr		P05202	345	Aspartate aminotransferase, mitochondrial	Got2
AAB95333	1156	0	0	mouse		O55131	207	Septin-7	Septin7		O55023	61	Inositol monophosphatase 1	Impa1		P00493	103	Hypoxanthine-guanine phosphoribosyltransferase	Hprt1		P05202	363	Aspartate aminotransferase, mitochondrial	Got2
AAB95333	1167	0	0	mouse		O55137	42	Acyl-coenzyme A thioesterase 1	Acot1		O55029	212	Coatomer subunit beta'	Copb2		P01837	100	Immunoglobulin kappa constant	Igkc		P05202	387	Aspartate aminotransferase, mitochondrial	Got2
AAB95333	1170	0	0	mouse		O55142	15	60S ribosomal protein L35a	Rpl35a		O55029	318	Coatomer subunit beta'	Copb2		P01942	8	Hemoglobin subunit alpha	Hba		P05202	396	Aspartate aminotransferase, mitochondrial	Got2
AAH59081	387	TBC1D30	Tbc1d30	mouse		O55143	205	Sarcoplasmic/endoplasmic reticulum calcium ATPase 2	Atp2a2		O55029	386	Coatomer subunit beta'	Copb2		P01942	17	Hemoglobin subunit alpha	Hba		P05202	404	Aspartate aminotransferase, mitochondrial	Got2
B1AR13	48	CDGSH iron-sulfur domain-containing protein 3, mitochondrial	Cisd3	mouse		O55143	533	Sarcoplasmic/endoplasmic reticulum calcium ATPase 2	Atp2a2		O55060	46	Thiopurine S-methyltransferase	Tpmt		P01942	41	Hemoglobin subunit alpha	Hba		P05213	60	Tubulin alpha-1B chain	Tuba1b
B1AR13	98	CDGSH iron-sulfur domain-containing protein 3, mitochondrial	Cisd3	mouse		O55234	91	Proteasome subunit beta type-5	Psmb5		O55060	140	Thiopurine S-methyltransferase	Tpmt		P01942	57	Hemoglobin subunit alpha	Hba		P05213	311	Tubulin alpha-1B chain	Tuba1b
B1AR13	124	CDGSH iron-sulfur domain-containing protein 3, mitochondrial	Cisd3	mouse		O70133	201	ATP-dependent RNA helicase A	Dhx9		O55060	200	Thiopurine S-methyltransferase	Tpmt		P01942	140	Hemoglobin subunit alpha	Hba		P05213	394	Tubulin alpha-1B chain	Tuba1b
B1AR17	355	DNA helicase	Chd3	mouse		O70133	1026	ATP-dependent RNA helicase A	Dhx9		O55125	51	Protein NipSnap homolog 1	Nipsnap1		P03930	54	ATP synthase protein 8	Mtatp8		P05213	401	Tubulin alpha-1B chain	Tuba1b
B1AR17	1830	DNA helicase	Chd3	mouse		O70194	426	Eukaryotic translation initiation factor 3 subunit D	Eif3d		O55125	73	Protein NipSnap homolog 1	Nipsnap1		P03930	57	ATP synthase protein 8	Mtatp8		P06151	81	L-lactate dehydrogenase A chain	Ldha
B1AR17	1835	DNA helicase	Chd3	mouse		O70251	60	Elongation factor 1-beta	Eef1b		O55125	80	Protein NipSnap homolog 1	Nipsnap1		P04117	59	Fatty acid-binding protein, adipocyte	Fabp4		P06151	118	L-lactate dehydrogenase A chain	Ldha
B1AR51	2482	Dynein, axonemal, heavy chain 9	Dnah9	mouse		O70325	47	Phospholipid hydroperoxide glutathione peroxidase	Gpx4		O55125	141	Protein NipSnap homolog 1	Nipsnap1		P05064	42	Fructose-bisphosphate aldolase A	Aldoa		P06151	126	L-lactate dehydrogenase A chain	Ldha
B1AR69	248	Myosin, heavy polypeptide 13, skeletal muscle	Myh13	mouse		O70325	58	Phospholipid hydroperoxide glutathione peroxidase	Gpx4		O55125	143	Protein NipSnap homolog 1	Nipsnap1		P05064	147	Fructose-bisphosphate aldolase A	Aldoa		P06151	224	L-lactate dehydrogenase A chain	Ldha
B1AR69	259	Myosin, heavy polypeptide 13, skeletal muscle	Myh13	mouse		O70325	162	Phospholipid hydroperoxide glutathione peroxidase	Gpx4		O55125	146	Protein NipSnap homolog 1	Nipsnap1		P05064	200	Fructose-bisphosphate aldolase A	Aldoa		P06151	243	L-lactate dehydrogenase A chain	Ldha
B1AR69	723	Myosin, heavy polypeptide 13, skeletal muscle	Myh13	mouse		O70435	57	Proteasome subunit alpha type-3	Psma3		O55125	191	Protein NipSnap homolog 1	Nipsnap1		P05201	166	Aspartate aminotransferase, cytoplasmic	Got1		P06745	12	Glucose-6-phosphate isomerase	Gpi
B1AR69	1083	Myosin, heavy polypeptide 13, skeletal muscle	Myh13	mouse		O70475	100	UDP-glucose 6-dehydrogenase	Ugdh		O55125	193	Protein NipSnap homolog 1	Nipsnap1		P05201	290	Aspartate aminotransferase, cytoplasmic	Got1		P06745	89	Glucose-6-phosphate isomerase	Gpi
B1AR69	1085	Myosin, heavy polypeptide 13, skeletal muscle	Myh13	mouse		O70475	107	UDP-glucose 6-dehydrogenase	Ugdh		O55125	279	Protein NipSnap homolog 1	Nipsnap1		P05201	318	Aspartate aminotransferase, cytoplasmic	Got1		P06745	142	Glucose-6-phosphate isomerase	Gpi
B1AR69	1378	Myosin, heavy polypeptide 13, skeletal muscle	Myh13	mouse		O70475	190	UDP-glucose 6-dehydrogenase	Ugdh		O55131	207	Septin-7	Septin7		P05201	325	Aspartate aminotransferase, cytoplasmic	Got1		P06745	241	Glucose-6-phosphate isomerase	Gpi
B1AR69	1394	Myosin, heavy polypeptide 13, skeletal muscle	Myh13	mouse		O70475	205	UDP-glucose 6-dehydrogenase	Ugdh		O55137	42	Acyl-coenzyme A thioesterase 1	Acot1		P05201	396	Aspartate aminotransferase, cytoplasmic	Got1		P06745	366	Glucose-6-phosphate isomerase	Gpi
B1AR69	1923	Myosin, heavy polypeptide 13, skeletal muscle	Myh13	mouse		O70475	370	UDP-glucose 6-dehydrogenase	Ugdh		O55142	8	60S ribosomal protein L35a	Rpl35a		P05202	73	Aspartate aminotransferase, mitochondrial	Got2		P06745	466	Glucose-6-phosphate isomerase	Gpi
B1AUH1	799	Receptor-type tyrosine-protein phosphatase U	Ptpru	mouse		O70475	489	UDP-glucose 6-dehydrogenase	Ugdh		O55142	15	60S ribosomal protein L35a	Rpl35a		P05202	90	Aspartate aminotransferase, mitochondrial	Got2		P06801	337	NADP-dependent malic enzyme	Me1
B1AX39	135	Zinc finger CCHC domain-containing protein 7	Zcchc7	mouse		O70546	799	Lysine-specific demethylase 6A	Kdm6a		O55142	29	60S ribosomal protein L35a	Rpl35a		P05202	122	Aspartate aminotransferase, mitochondrial	Got2		P06801	412	NADP-dependent malic enzyme	Me1
B1AX39	136	Zinc finger CCHC domain-containing protein 7	Zcchc7	mouse		O70589	756	Peripheral plasma membrane protein CASK	Cask		O55142	45	60S ribosomal protein L35a	Rpl35a		P05202	159	Aspartate aminotransferase, mitochondrial	Got2		P06801	422	NADP-dependent malic enzyme	Me1
B1AX39	138	Zinc finger CCHC domain-containing protein 7	Zcchc7	mouse		O88342	95	WD repeat-containing protein 1	Wdr1		O55143	205	Sarcoplasmic/endoplasmic reticulum calcium ATPase 2	Atp2a2		P05202	185	Aspartate aminotransferase, mitochondrial	Got2		P06801	476	NADP-dependent malic enzyme	Me1
B1AXH1	762	NHS-like protein 2	Nhsl2	mouse		O88342	104	WD repeat-containing protein 1	Wdr1		O55143	533	Sarcoplasmic/endoplasmic reticulum calcium ATPase 2	Atp2a2		P05202	227	Aspartate aminotransferase, mitochondrial	Got2		P06801	492	NADP-dependent malic enzyme	Me1
B1AXH1	765	NHS-like protein 2	Nhsl2	mouse		O88342	115	WD repeat-containing protein 1	Wdr1		O55234	91	Proteasome subunit beta type-5	Psmb5		P05202	234	Aspartate aminotransferase, mitochondrial	Got2		P06801	523	NADP-dependent malic enzyme	Me1
B1AXN3	416	Predicted gene 382	Gm382	mouse		O88342	182	WD repeat-containing protein 1	Wdr1		O70133	201	ATP-dependent RNA helicase A	Dhx9		P05202	279	Aspartate aminotransferase, mitochondrial	Got2		P07356	227	Annexin A2	Anxa2
B1AZI6	457	THO complex subunit 2	Thoc2	mouse		O88342	256	WD repeat-containing protein 1	Wdr1		O70133	1026	ATP-dependent RNA helicase A	Dhx9		P05202	296	Aspartate aminotransferase, mitochondrial	Got2		P07724	28	Serum albumin	Alb
B1AZP2	170	Disks large-associated protein 4	Dlgap4	mouse		O88342	362	WD repeat-containing protein 1	Wdr1		O70194	426	Eukaryotic translation initiation factor 3 subunit D	Eif3d		P05202	302	Aspartate aminotransferase, mitochondrial	Got2		P07724	97	Serum albumin	Alb
B1AZP2	558	Disks large-associated protein 4	Dlgap4	mouse		O88428	234	Bifunctional 3'-phosphoadenosine 5'-phosphosulfate synthase 2	Papss2		O70251	60	Elongation factor 1-beta	Eef1b		P05202	309	Aspartate aminotransferase, mitochondrial	Got2		P07724	229	Serum albumin	Alb
B1AZP2	841	Disks large-associated protein 4	Dlgap4	mouse		O88428	358	Bifunctional 3'-phosphoadenosine 5'-phosphosulfate synthase 2	Papss2		O70252	132	Heme oxygenase 2	Hmox2		P05202	345	Aspartate aminotransferase, mitochondrial	Got2		P07724	236	Serum albumin	Alb
B1AZP2	856	Disks large-associated protein 4	Dlgap4	mouse		O88428	441	Bifunctional 3'-phosphoadenosine 5'-phosphosulfate synthase 2	Papss2		O70325	47	Phospholipid hydroperoxide glutathione peroxidase	Gpx4		P05202	363	Aspartate aminotransferase, mitochondrial	Got2		P07724	264	Serum albumin	Alb
B2KF05	91	Bromodomain and PHD finger-containing protein 3	Brpf3	mouse		O88451	72	Retinol dehydrogenase 7	Rdh7		O70325	58	Phospholipid hydroperoxide glutathione peroxidase	Gpx4		P05202	387	Aspartate aminotransferase, mitochondrial	Got2		P07724	305	Serum albumin	Alb
B2KF05	92	Bromodomain and PHD finger-containing protein 3	Brpf3	mouse		O88451	98	Retinol dehydrogenase 7	Rdh7		O70325	162	Phospholipid hydroperoxide glutathione peroxidase	Gpx4		P05202	396	Aspartate aminotransferase, mitochondrial	Got2		P07724	309	Serum albumin	Alb
B2KF05	96	Bromodomain and PHD finger-containing protein 3	Brpf3	mouse		O88451	224	Retinol dehydrogenase 7	Rdh7		O70435	57	Proteasome subunit alpha type-3	Psma3		P05202	404	Aspartate aminotransferase, mitochondrial	Got2		P07724	413	Serum albumin	Alb
B2KF05	98	Bromodomain and PHD finger-containing protein 3	Brpf3	mouse		O88455	385	7-dehydrocholesterol reductase	Dhcr7		O70475	100	UDP-glucose 6-dehydrogenase	Ugdh		P05213	60	Tubulin alpha-1B chain	Tuba1b		P07724	543	Serum albumin	Alb
B2RQG2	776	PHD finger protein 3	Phf3	mouse		O88533	380	Aromatic-L-amino-acid decarboxylase	Ddc		O70475	107	UDP-glucose 6-dehydrogenase	Ugdh		P05213	311	Tubulin alpha-1B chain	Tuba1b		P07901	112	Heat shock protein HSP 90-alpha	Hsp90aa1
B2RR24	556	Zinc finger protein 236	Zfp236	mouse		O88533	443	Aromatic-L-amino-acid decarboxylase	Ddc		O70475	205	UDP-glucose 6-dehydrogenase	Ugdh		P05213	394	Tubulin alpha-1B chain	Tuba1b		P07901	284	Heat shock protein HSP 90-alpha	Hsp90aa1
B2RR24	559	Zinc finger protein 236	Zfp236	mouse		O88544	25	COP9 signalosome complex subunit 4	Cops4		O70475	370	UDP-glucose 6-dehydrogenase	Ugdh		P05213	401	Tubulin alpha-1B chain	Tuba1b		P07901	408	Heat shock protein HSP 90-alpha	Hsp90aa1
B2RRA8	173	Zfp114 protein	Zfp114	mouse		O88569	59	Heterogeneous nuclear ribonucleoproteins A2/B1	Hnrnpa2b1		O70475	489	UDP-glucose 6-dehydrogenase	Ugdh		P06151	5	L-lactate dehydrogenase A chain	Ldha		P07901	444	Heat shock protein HSP 90-alpha	Hsp90aa1
B2RRD7	147	Peregrin	Brpf1	mouse		O88569	173	Heterogeneous nuclear ribonucleoproteins A2/B1	Hnrnpa2b1		O70503	72	Very-long-chain 3-oxoacyl-CoA reductase	Hsd17b12		P06151	81	L-lactate dehydrogenase A chain	Ldha		P07901	540	Heat shock protein HSP 90-alpha	Hsp90aa1
B2RRD7	150	Peregrin	Brpf1	mouse		O88587	172	Catechol O-methyltransferase	Comt		O70546	799	Lysine-specific demethylase 6A	Kdm6a		P06151	118	L-lactate dehydrogenase A chain	Ldha		P08113	75	Endoplasmin	Hsp90b1
B2RRD7	154	Peregrin	Brpf1	mouse		O88685	128	26S proteasome regulatory subunit 6A	Psmc3		O70589	756	Peripheral plasma membrane protein CASK	Cask		P06151	126	L-lactate dehydrogenase A chain	Ldha		P08113	95	Endoplasmin	Hsp90b1
B2RRD7	894	Peregrin	Brpf1	mouse		O88696	207	ATP-dependent Clp protease proteolytic subunit, mitochondrial	Clpp		O88342	95	WD repeat-containing protein 1	Wdr1		P06151	224	L-lactate dehydrogenase A chain	Ldha		P08113	161	Endoplasmin	Hsp90b1
B2RRE4	394	Zinc finger protein 518B	Znf518b	mouse		O88696	210	ATP-dependent Clp protease proteolytic subunit, mitochondrial	Clpp		O88342	104	WD repeat-containing protein 1	Wdr1		P06151	243	L-lactate dehydrogenase A chain	Ldha		P08113	168	Endoplasmin	Hsp90b1
B2RRE4	1013	Zinc finger protein 518B	Znf518b	mouse		O88844	58	Isocitrate dehydrogenase [NADP] cytoplasmic	Idh1		O88342	182	WD repeat-containing protein 1	Wdr1		P06745	12	Glucose-6-phosphate isomerase	Gpi		P08113	455	Endoplasmin	Hsp90b1
B2RRE7	342	OTU domain-containing protein 4	Otud4	mouse		O88844	81	Isocitrate dehydrogenase [NADP] cytoplasmic	Idh1		O88342	256	WD repeat-containing protein 1	Wdr1		P06745	89	Glucose-6-phosphate isomerase	Gpi		P08113	479	Endoplasmin	Hsp90b1
B2RRL2	517	Jerky protein homolog-like	Jrkl	mouse		O88844	87	Isocitrate dehydrogenase [NADP] cytoplasmic	Idh1		O88342	362	WD repeat-containing protein 1	Wdr1		P06745	142	Glucose-6-phosphate isomerase	Gpi		P08226	173	Apolipoprotein E	Apoe
B2RSH2	128	Guanine nucleotide-binding protein G(i) subunit alpha-1	Gnai1	mouse		O88844	93	Isocitrate dehydrogenase [NADP] cytoplasmic	Idh1		O88428	234	Bifunctional 3'-phosphoadenosine 5'-phosphosulfate synthase 2	Papss2		P06745	241	Glucose-6-phosphate isomerase	Gpi		P08228	71	Superoxide dismutase [Cu-Zn]	Sod1
B2RT41	364	Zinc finger, C3H1-type-containing	Zfc3h1	mouse		O88844	115	Isocitrate dehydrogenase [NADP] cytoplasmic	Idh1		O88428	358	Bifunctional 3'-phosphoadenosine 5'-phosphosulfate synthase 2	Papss2		P06745	366	Glucose-6-phosphate isomerase	Gpi		P08228	137	Superoxide dismutase [Cu-Zn]	Sod1
B2RT41	365	Zinc finger, C3H1-type-containing	Zfc3h1	mouse		O88844	126	Isocitrate dehydrogenase [NADP] cytoplasmic	Idh1		O88428	441	Bifunctional 3'-phosphoadenosine 5'-phosphosulfate synthase 2	Papss2		P06745	466	Glucose-6-phosphate isomerase	Gpi		P08249	78	Malate dehydrogenase, mitochondrial	Mdh2
B2RU90	666	PR domain containing 8	Prdm8	mouse		O88844	212	Isocitrate dehydrogenase [NADP] cytoplasmic	Idh1		O88428	480	Bifunctional 3'-phosphoadenosine 5'-phosphosulfate synthase 2	Papss2		P06801	337	NADP-dependent malic enzyme	Me1		P08249	91	Malate dehydrogenase, mitochondrial	Mdh2
B2RUR4	69	Keratinocyte proline-rich protein	Kprp	mouse		O88844	224	Isocitrate dehydrogenase [NADP] cytoplasmic	Idh1		O88451	72	Retinol dehydrogenase 7	Rdh7		P06801	362	NADP-dependent malic enzyme	Me1		P08249	157	Malate dehydrogenase, mitochondrial	Mdh2
B2RUR4	80	Keratinocyte proline-rich protein	Kprp	mouse		O88844	233	Isocitrate dehydrogenase [NADP] cytoplasmic	Idh1		O88451	98	Retinol dehydrogenase 7	Rdh7		P06801	412	NADP-dependent malic enzyme	Me1		P08249	185	Malate dehydrogenase, mitochondrial	Mdh2
B2RUS7	1588	ATP-binding cassette, sub-family C	Abcc8	mouse		O88844	236	Isocitrate dehydrogenase [NADP] cytoplasmic	Idh1		O88451	224	Retinol dehydrogenase 7	Rdh7		P06801	422	NADP-dependent malic enzyme	Me1		P08249	203	Malate dehydrogenase, mitochondrial	Mdh2
B2RWH8	34	Dimethylaniline monooxygenase [N-oxide-forming]	Gm4846	mouse		O88844	243	Isocitrate dehydrogenase [NADP] cytoplasmic	Idh1		O88455	385	7-dehydrocholesterol reductase	Dhcr7		P06801	476	NADP-dependent malic enzyme	Me1		P08249	215	Malate dehydrogenase, mitochondrial	Mdh2
B2RWH8	479	Dimethylaniline monooxygenase [N-oxide-forming]	Gm4846	mouse		O88851	28	Putative hydrolase RBBP9	Rbbp9		O88456	180	Calpain small subunit 1	Capns1		P06801	492	NADP-dependent malic enzyme	Me1		P08249	296	Malate dehydrogenase, mitochondrial	Mdh2
B2RWS6	1498	Histone acetyltransferase p300	Ep300	mouse		O88986	42	2-amino-3-ketobutyrate coenzyme A ligase, mitochondrial	Gcat		O88533	380	Aromatic-L-amino-acid decarboxylase	Ddc		P06801	523	NADP-dependent malic enzyme	Me1		P08249	297	Malate dehydrogenase, mitochondrial	Mdh2
B2RWS6	1541	Histone acetyltransferase p300	Ep300	mouse		O88986	110	2-amino-3-ketobutyrate coenzyme A ligase, mitochondrial	Gcat		O88533	443	Aromatic-L-amino-acid decarboxylase	Ddc		P07356	227	Annexin A2	Anxa2		P08249	301	Malate dehydrogenase, mitochondrial	Mdh2
B2RWS6	1545	Histone acetyltransferase p300	Ep300	mouse		O88986	184	2-amino-3-ketobutyrate coenzyme A ligase, mitochondrial	Gcat		O88544	25	COP9 signalosome complex subunit 4	Cops4		P07724	97	Serum albumin	Alb		P08249	307	Malate dehydrogenase, mitochondrial	Mdh2
B2RWS6	1548	Histone acetyltransferase p300	Ep300	mouse		O88986	190	2-amino-3-ketobutyrate coenzyme A ligase, mitochondrial	Gcat		O88569	59	Heterogeneous nuclear ribonucleoproteins A2/B1	Hnrnpa2b1		P07724	229	Serum albumin	Alb		P08249	324	Malate dehydrogenase, mitochondrial	Mdh2
B2RWS6	1549	Histone acetyltransferase p300	Ep300	mouse		O88986	380	2-amino-3-ketobutyrate coenzyme A ligase, mitochondrial	Gcat		O88569	173	Heterogeneous nuclear ribonucleoproteins A2/B1	Hnrnpa2b1		P07724	264	Serum albumin	Alb		P08249	329	Malate dehydrogenase, mitochondrial	Mdh2
B2RWS6	1550	Histone acetyltransferase p300	Ep300	mouse		O89023	372	Tripeptidyl-peptidase 1	Tpp1		O88587	172	Catechol O-methyltransferase	Comt		P07724	305	Serum albumin	Alb		P08249	335	Malate dehydrogenase, mitochondrial	Mdh2
B2RWS6	1553	Histone acetyltransferase p300	Ep300	mouse		O89106	11	Bis(5'-adenosyl)-triphosphatase	Fhit		O88685	128	26S proteasome regulatory subunit 6A	Psmc3		P07724	309	Serum albumin	Alb		P09103	83	Protein disulfide-isomerase	P4hb
B2RWS6	1554	Histone acetyltransferase p300	Ep300	mouse		P00186	440	Cytochrome P450 1A2	Cyp1a2		O88696	207	ATP-dependent Clp protease proteolytic subunit, mitochondrial	Clpp		P07724	413	Serum albumin	Alb		P09103	108	Protein disulfide-isomerase	P4hb
B2RWS6	1557	Histone acetyltransferase p300	Ep300	mouse		P00186	453	Cytochrome P450 1A2	Cyp1a2		O88696	210	ATP-dependent Clp protease proteolytic subunit, mitochondrial	Clpp		P07724	543	Serum albumin	Alb		P09103	132	Protein disulfide-isomerase	P4hb
B2RWS6	1559	Histone acetyltransferase p300	Ep300	mouse		P00329	20	Alcohol dehydrogenase 1	Adh1		O88833	204	Cytochrome P450 4A10	Cyp4a10		P07901	112	Heat shock protein HSP 90-alpha	Hsp90aa1		P09103	232	Protein disulfide-isomerase	P4hb
B2RWS6	1589	Histone acetyltransferase p300	Ep300	mouse		P00329	85	Alcohol dehydrogenase 1	Adh1		O88844	58	Isocitrate dehydrogenase [NADP] cytoplasmic	Idh1		P07901	293	Heat shock protein HSP 90-alpha	Hsp90aa1		P09103	265	Protein disulfide-isomerase	P4hb
B2RWS6	1759	Histone acetyltransferase p300	Ep300	mouse		P00329	105	Alcohol dehydrogenase 1	Adh1		O88844	81	Isocitrate dehydrogenase [NADP] cytoplasmic	Idh1		P07901	408	Heat shock protein HSP 90-alpha	Hsp90aa1		P09103	310	Protein disulfide-isomerase	P4hb
B2RWW2	812	Golgb1 protein	Golgb1	mouse		P00329	169	Alcohol dehydrogenase 1	Adh1		O88844	87	Isocitrate dehydrogenase [NADP] cytoplasmic	Idh1		P07901	444	Heat shock protein HSP 90-alpha	Hsp90aa1		P09103	446	Protein disulfide-isomerase	P4hb
B2RWW2	1632	Golgb1 protein	Golgb1	mouse		P00329	227	Alcohol dehydrogenase 1	Adh1		O88844	93	Isocitrate dehydrogenase [NADP] cytoplasmic	Idh1		P07901	540	Heat shock protein HSP 90-alpha	Hsp90aa1		P09405	522	Nucleolin	Ncl
B2RX14	1333	Terminal uridylyltransferase 4	Tut4	mouse		P00329	229	Alcohol dehydrogenase 1	Adh1		O88844	115	Isocitrate dehydrogenase [NADP] cytoplasmic	Idh1		P08113	75	Endoplasmin	Hsp90b1		P09405	643	Nucleolin	Ncl
B2RX14	1340	Terminal uridylyltransferase 4	Tut4	mouse		P00329	316	Alcohol dehydrogenase 1	Adh1		O88844	126	Isocitrate dehydrogenase [NADP] cytoplasmic	Idh1		P08113	95	Endoplasmin	Hsp90b1		P09411	15	Phosphoglycerate kinase 1	Pgk1
B2RXC6	346	DNA-directed RNA polymerase subunit	Polr3a	mouse		P00329	324	Alcohol dehydrogenase 1	Adh1		O88844	212	Isocitrate dehydrogenase [NADP] cytoplasmic	Idh1		P08113	114	Endoplasmin	Hsp90b1		P09411	30	Phosphoglycerate kinase 1	Pgk1
B2RXC6	348	DNA-directed RNA polymerase subunit	Polr3a	mouse		P00329	326	Alcohol dehydrogenase 1	Adh1		O88844	224	Isocitrate dehydrogenase [NADP] cytoplasmic	Idh1		P08113	161	Endoplasmin	Hsp90b1		P09411	48	Phosphoglycerate kinase 1	Pgk1
B2RXZ2	242	Cytochrome P450	Cyp2a22	mouse		P00329	331	Alcohol dehydrogenase 1	Adh1		O88844	233	Isocitrate dehydrogenase [NADP] cytoplasmic	Idh1		P08113	168	Endoplasmin	Hsp90b1		P09411	75	Phosphoglycerate kinase 1	Pgk1
B2RXZ2	407	Cytochrome P450	Cyp2a22	mouse		P00329	339	Alcohol dehydrogenase 1	Adh1		O88844	236	Isocitrate dehydrogenase [NADP] cytoplasmic	Idh1		P08113	455	Endoplasmin	Hsp90b1		P09411	91	Phosphoglycerate kinase 1	Pgk1
B2RXZ2	418	Cytochrome P450	Cyp2a22	mouse		P00329	340	Alcohol dehydrogenase 1	Adh1		O88844	243	Isocitrate dehydrogenase [NADP] cytoplasmic	Idh1		P08113	479	Endoplasmin	Hsp90b1		P09411	131	Phosphoglycerate kinase 1	Pgk1
B2RY04	192	Dedicator of cytokinesis protein 5	Dock5	mouse		P00375	33	Dihydrofolate reductase	Dhfr		O88851	28	Putative hydrolase RBBP9	Rbbp9		P08226	173	Apolipoprotein E	Apoe		P09411	156	Phosphoglycerate kinase 1	Pgk1
B2RY04	1432	Dedicator of cytokinesis protein 5	Dock5	mouse		P00375	92	Dihydrofolate reductase	Dhfr		O88851	42	Putative hydrolase RBBP9	Rbbp9		P08228	71	Superoxide dismutase [Cu-Zn]	Sod1		P09411	191	Phosphoglycerate kinase 1	Pgk1
B2RY04	1444	Dedicator of cytokinesis protein 5	Dock5	mouse		P00493	103	Hypoxanthine-guanine phosphoribosyltransferase	Hprt1		O88986	42	2-amino-3-ketobutyrate coenzyme A ligase, mitochondrial	Gcat		P08228	137	Superoxide dismutase [Cu-Zn]	Sod1		P09411	291	Phosphoglycerate kinase 1	Pgk1
B2RY04	1734	Dedicator of cytokinesis protein 5	Dock5	mouse		P01027	1641	Complement C3	C3		O88986	110	2-amino-3-ketobutyrate coenzyme A ligase, mitochondrial	Gcat		P08249	78	Malate dehydrogenase, mitochondrial	Mdh2		P09411	322	Phosphoglycerate kinase 1	Pgk1
B2RY04	1747	Dedicator of cytokinesis protein 5	Dock5	mouse		P01887	103	Beta-2-microglobulin	B2m		O88986	184	2-amino-3-ketobutyrate coenzyme A ligase, mitochondrial	Gcat		P08249	91	Malate dehydrogenase, mitochondrial	Mdh2		P09411	353	Phosphoglycerate kinase 1	Pgk1
B2RY04	1759	Dedicator of cytokinesis protein 5	Dock5	mouse		P01942	17	Hemoglobin subunit alpha	Hba		O88986	190	2-amino-3-ketobutyrate coenzyme A ligase, mitochondrial	Gcat		P08249	157	Malate dehydrogenase, mitochondrial	Mdh2		P09411	388	Phosphoglycerate kinase 1	Pgk1
B2RY56	739	RNA-binding protein 25	Rbm25	mouse		P01942	41	Hemoglobin subunit alpha	Hba		O88986	365	2-amino-3-ketobutyrate coenzyme A ligase, mitochondrial	Gcat		P08249	185	Malate dehydrogenase, mitochondrial	Mdh2		P09671	68	Superoxide dismutase [Mn], mitochondrial	Sod2
B2RY56	744	RNA-binding protein 25	Rbm25	mouse		P01942	140	Hemoglobin subunit alpha	Hba		O88986	380	2-amino-3-ketobutyrate coenzyme A ligase, mitochondrial	Gcat		P08249	203	Malate dehydrogenase, mitochondrial	Mdh2		P09671	108	Superoxide dismutase [Mn], mitochondrial	Sod2
B3GLJ6	93	Prostate and testis-expressed 11	Pate11	mouse		P02762	91	Major urinary protein 6	Mup6		O89023	372	Tripeptidyl-peptidase 1	Tpp1		P08249	215	Malate dehydrogenase, mitochondrial	Mdh2		P09671	114	Superoxide dismutase [Mn], mitochondrial	Sod2
B5TVM2	409	Immunoglobulin-like domain-containing receptor 2	Ildr2	mouse		P03930	54	ATP synthase protein 8	Mtatp8		O89106	93	Bis(5'-adenosyl)-triphosphatase	Fhit		P08249	296	Malate dehydrogenase, mitochondrial	Mdh2		P09671	122	Superoxide dismutase [Mn], mitochondrial	Sod2
B5TVM2	423	Immunoglobulin-like domain-containing receptor 2	Ildr2	mouse		P03930	57	ATP synthase protein 8	Mtatp8		P00186	401	Cytochrome P450 1A2	Cyp1a2		P08249	297	Malate dehydrogenase, mitochondrial	Mdh2		P09671	130	Superoxide dismutase [Mn], mitochondrial	Sod2
B7ZCI2	183	Nebulette	Nebl	mouse		P05063	147	Fructose-bisphosphate aldolase C	Aldoc		P00186	440	Cytochrome P450 1A2	Cyp1a2		P08249	301	Malate dehydrogenase, mitochondrial	Mdh2		P09671	132	Superoxide dismutase [Mn], mitochondrial	Sod2
B7ZCI2	206	Nebulette	Nebl	mouse		P05063	200	Fructose-bisphosphate aldolase C	Aldoc		P00186	453	Cytochrome P450 1A2	Cyp1a2		P08249	307	Malate dehydrogenase, mitochondrial	Mdh2		P09813	53	Apolipoprotein A-II	Apoa2
B7ZMP1	194	Xaa-Pro aminopeptidase 3	Xpnpep3	mouse		P05064	42	Fructose-bisphosphate aldolase A	Aldoa		P00329	20	Alcohol dehydrogenase 1	Adh1		P08249	324	Malate dehydrogenase, mitochondrial	Mdh2		P09813	67	Apolipoprotein A-II	Apoa2
B7ZMP1	465	Xaa-Pro aminopeptidase 3	Xpnpep3	mouse		P05064	230	Fructose-bisphosphate aldolase A	Aldoa		P00329	85	Alcohol dehydrogenase 1	Adh1		P08249	335	Malate dehydrogenase, mitochondrial	Mdh2		P0DP28	22	Calmodulin-3	Calm3
B7ZNG0	793	Kinesin-like protein KIF7	Kif7	mouse		P05201	166	Aspartate aminotransferase, cytoplasmic	Got1		P00329	105	Alcohol dehydrogenase 1	Adh1		P09103	108	Protein disulfide-isomerase	P4hb		P10126	41	Elongation factor 1-alpha 1	Eef1a1
B9EJ86	117	Oxysterol-binding protein-related protein 8	Osbpl8	mouse		P05201	290	Aspartate aminotransferase, cytoplasmic	Got1		P00329	169	Alcohol dehydrogenase 1	Adh1		P09103	132	Protein disulfide-isomerase	P4hb		P10126	165	Elongation factor 1-alpha 1	Eef1a1
B9EJ86	118	Oxysterol-binding protein-related protein 8	Osbpl8	mouse		P05201	396	Aspartate aminotransferase, cytoplasmic	Got1		P00329	227	Alcohol dehydrogenase 1	Adh1		P09103	232	Protein disulfide-isomerase	P4hb		P10126	172	Elongation factor 1-alpha 1	Eef1a1
B9EJ86	122	Oxysterol-binding protein-related protein 8	Osbpl8	mouse		P05202	73	Aspartate aminotransferase, mitochondrial	Got2		P00329	229	Alcohol dehydrogenase 1	Adh1		P09103	265	Protein disulfide-isomerase	P4hb		P10126	179	Elongation factor 1-alpha 1	Eef1a1
B9EJ86	721	Oxysterol-binding protein-related protein 8	Osbpl8	mouse		P05202	90	Aspartate aminotransferase, mitochondrial	Got2		P00329	316	Alcohol dehydrogenase 1	Adh1		P09103	310	Protein disulfide-isomerase	P4hb		P10126	255	Elongation factor 1-alpha 1	Eef1a1
B9EJA2	269	Cortactin-binding protein 2	Cttnbp2	mouse		P05202	122	Aspartate aminotransferase, mitochondrial	Got2		P00329	324	Alcohol dehydrogenase 1	Adh1		P09103	446	Protein disulfide-isomerase	P4hb		P10126	392	Elongation factor 1-alpha 1	Eef1a1
B9EJA2	1435	Cortactin-binding protein 2	Cttnbp2	mouse		P05202	159	Aspartate aminotransferase, mitochondrial	Got2		P00329	326	Alcohol dehydrogenase 1	Adh1		P09405	522	Nucleolin	Ncl		P10126	395	Elongation factor 1-alpha 1	Eef1a1
BAC65787	29	RPAP1 iso3	Rpap1	mouse		P05202	185	Aspartate aminotransferase, mitochondrial	Got2		P00329	331	Alcohol dehydrogenase 1	Adh1		P09405	643	Nucleolin	Ncl		P10126	408	Elongation factor 1-alpha 1	Eef1a1
BAC65787	42	RPAP1 iso3	Rpap1	mouse		P05202	227	Aspartate aminotransferase, mitochondrial	Got2		P00329	339	Alcohol dehydrogenase 1	Adh1		P09411	15	Phosphoglycerate kinase 1	Pgk1		P10126	439	Elongation factor 1-alpha 1	Eef1a1
BAD32614	66	GRIN3	Gprin3	mouse		P05202	234	Aspartate aminotransferase, mitochondrial	Got2		P00329	340	Alcohol dehydrogenase 1	Adh1		P09411	30	Phosphoglycerate kinase 1	Pgk1		P10518	184	Delta-aminolevulinic acid dehydratase	Alad
BAD32614	75	GRIN3	Gprin3	mouse		P05202	279	Aspartate aminotransferase, mitochondrial	Got2		P00375	33	Dihydrofolate reductase	Dhfr		P09411	48	Phosphoglycerate kinase 1	Pgk1		P10639	39	Thioredoxin	Txn
BAD32614	579	GRIN3	Gprin3	mouse		P05202	296	Aspartate aminotransferase, mitochondrial	Got2		P00375	92	Dihydrofolate reductase	Dhfr		P09411	75	Phosphoglycerate kinase 1	Pgk1		P10639	81	Thioredoxin	Txn
C0HKE1	5	Histone H2A type 1-B	H2ac4	mouse		P05202	302	Aspartate aminotransferase, mitochondrial	Got2		P00493	103	Hypoxanthine-guanine phosphoribosyltransferase	Hprt1		P09411	91	Phosphoglycerate kinase 1	Pgk1		P10639	94	Thioredoxin	Txn
C0HKE1	9	Histone H2A type 1-B	H2ac4	mouse		P05202	309	Aspartate aminotransferase, mitochondrial	Got2		P00920	113	Carbonic anhydrase 2	Ca2		P09411	131	Phosphoglycerate kinase 1	Pgk1		P10649	31	Glutathione S-transferase Mu 1	Gstm1
C0HKE1	13	Histone H2A type 1-B	H2ac4	mouse		P05202	338	Aspartate aminotransferase, mitochondrial	Got2		P01027	879	Complement C3	C3		P09411	156	Phosphoglycerate kinase 1	Pgk1		P10649	50	Glutathione S-transferase Mu 1	Gstm1
C0HKE1	15	Histone H2A type 1-B	H2ac4	mouse		P05202	345	Aspartate aminotransferase, mitochondrial	Got2		P01027	1641	Complement C3	C3		P09411	191	Phosphoglycerate kinase 1	Pgk1		P10649	52	Glutathione S-transferase Mu 1	Gstm1
C0HKE1	95	Histone H2A type 1-B	H2ac4	mouse		P05202	363	Aspartate aminotransferase, mitochondrial	Got2		P01837	92	Immunoglobulin kappa constant	Igkc		P09411	291	Phosphoglycerate kinase 1	Pgk1		P10649	83	Glutathione S-transferase Mu 1	Gstm1
C0HKE1	118	Histone H2A type 1-B	H2ac4	mouse		P05202	387	Aspartate aminotransferase, mitochondrial	Got2		P01837	100	Immunoglobulin kappa constant	Igkc		P09411	322	Phosphoglycerate kinase 1	Pgk1		P10649	122	Glutathione S-transferase Mu 1	Gstm1
C0HKE1	119	Histone H2A type 1-B	H2ac4	mouse		P05202	396	Aspartate aminotransferase, mitochondrial	Got2		P01887	103	Beta-2-microglobulin	B2m		P09411	323	Phosphoglycerate kinase 1	Pgk1		P10649	124	Glutathione S-transferase Mu 1	Gstm1
C8YR32	313	Lipoxygenase homology domain-containing protein 1	Loxhd1	mouse		P05202	404	Aspartate aminotransferase, mitochondrial	Got2		P01942	17	Hemoglobin subunit alpha	Hba		P09411	353	Phosphoglycerate kinase 1	Pgk1		P10649	129	Glutathione S-transferase Mu 1	Gstm1
C8YR32	331	Lipoxygenase homology domain-containing protein 1	Loxhd1	mouse		P05213	60	Tubulin alpha-1B chain	Tuba1b		P01942	41	Hemoglobin subunit alpha	Hba		P09411	388	Phosphoglycerate kinase 1	Pgk1		P10649	136	Glutathione S-transferase Mu 1	Gstm1
D2J0Y4	582	C10orf90	D7Ertd443e	mouse		P05213	311	Tubulin alpha-1B chain	Tuba1b		P01942	57	Hemoglobin subunit alpha	Hba		P09602	82	Non-histone chromosomal protein HMG-17	Hmgn2		P10649	144	Glutathione S-transferase Mu 1	Gstm1
D3YU81	292	DNA-binding protein RFX8	Rfx8	mouse		P05213	394	Tubulin alpha-1B chain	Tuba1b		P01942	140	Hemoglobin subunit alpha	Hba		P09671	68	Superoxide dismutase [Mn], mitochondrial	Sod2		P10649	173	Glutathione S-transferase Mu 1	Gstm1
D3YWJ0	654	Nuclear GTPase SLIP-GC	Nuggc	mouse		P05213	401	Tubulin alpha-1B chain	Tuba1b		P02762	91	Major urinary protein 6	Mup6		P09671	108	Superoxide dismutase [Mn], mitochondrial	Sod2		P10649	199	Glutathione S-transferase Mu 1	Gstm1
D3YWJ0	681	Nuclear GTPase SLIP-GC	Nuggc	mouse		P06151	81	L-lactate dehydrogenase A chain	Ldha		P03930	54	ATP synthase protein 8	Mtatp8		P09671	114	Superoxide dismutase [Mn], mitochondrial	Sod2		P10649	211	Glutathione S-transferase Mu 1	Gstm1
D3YWQ0	107	Diacylglycerol kinase iota	Dgki	mouse		P06151	118	L-lactate dehydrogenase A chain	Ldha		P03930	57	ATP synthase protein 8	Mtatp8		P09671	122	Superoxide dismutase [Mn], mitochondrial	Sod2		P10854	6	Histone H2B type 1-M	H2bc14
D3YWQ0	116	Diacylglycerol kinase iota	Dgki	mouse		P06151	126	L-lactate dehydrogenase A chain	Ldha		P04117	59	Fatty acid-binding protein, adipocyte	Fabp4		P09671	130	Superoxide dismutase [Mn], mitochondrial	Sod2		P10922	12	Histone H1.0	H1-0
D3YWQ0	124	Diacylglycerol kinase iota	Dgki	mouse		P06151	224	L-lactate dehydrogenase A chain	Ldha		P05063	147	Fructose-bisphosphate aldolase C	Aldoc		P09671	132	Superoxide dismutase [Mn], mitochondrial	Sod2		P11352	62	Glutathione peroxidase 1	Gpx1
D3YWQ0	291	Diacylglycerol kinase iota	Dgki	mouse		P06151	243	L-lactate dehydrogenase A chain	Ldha		P05064	42	Fructose-bisphosphate aldolase A	Aldoa		P09813	53	Apolipoprotein A-II	Apoa2		P11352	86	Glutathione peroxidase 1	Gpx1
D3YWQ0	330	Diacylglycerol kinase iota	Dgki	mouse		P06151	317	L-lactate dehydrogenase A chain	Ldha		P05064	230	Fructose-bisphosphate aldolase A	Aldoa		P09813	67	Apolipoprotein A-II	Apoa2		P11352	112	Glutathione peroxidase 1	Gpx1
D3YXF5	420	Complement component 7	C7	mouse		P06745	89	Glucose-6-phosphate isomerase	Gpi		P05201	166	Aspartate aminotransferase, cytoplasmic	Got1		P0DP28	22	Calmodulin-3	Calm3		P11352	146	Glutathione peroxidase 1	Gpx1
D3YXK2	559	Scaffold attachment factor B1	Safb	mouse		P06745	142	Glucose-6-phosphate isomerase	Gpi		P05201	290	Aspartate aminotransferase, cytoplasmic	Got1		P10126	20	Elongation factor 1-alpha 1	Eef1a1		P11499	347	Heat shock protein HSP 90-beta	Hsp90ab1
D3YY23	373	LON peptidase N-terminal domain and RING finger protein 1	Lonrf1	mouse		P06745	241	Glucose-6-phosphate isomerase	Gpi		P05201	325	Aspartate aminotransferase, cytoplasmic	Got1		P10126	41	Elongation factor 1-alpha 1	Eef1a1		P11499	435	Heat shock protein HSP 90-beta	Hsp90ab1
D3YYQ8	1446	Dynein, axonemal, heavy chain 10	Dnah10	mouse		P06745	252	Glucose-6-phosphate isomerase	Gpi		P05201	378	Aspartate aminotransferase, cytoplasmic	Got1		P10126	165	Elongation factor 1-alpha 1	Eef1a1		P11499	531	Heat shock protein HSP 90-beta	Hsp90ab1
D3YYQ8	1449	Dynein, axonemal, heavy chain 10	Dnah10	mouse		P06745	366	Glucose-6-phosphate isomerase	Gpi		P05201	396	Aspartate aminotransferase, cytoplasmic	Got1		P10126	172	Elongation factor 1-alpha 1	Eef1a1		P11679	107	Keratin, type II cytoskeletal 8	Krt8
D3YYQ8	1603	Dynein, axonemal, heavy chain 10	Dnah10	mouse		P06745	466	Glucose-6-phosphate isomerase	Gpi		P05202	73	Aspartate aminotransferase, mitochondrial	Got2		P10126	179	Elongation factor 1-alpha 1	Eef1a1		P11679	114	Keratin, type II cytoskeletal 8	Krt8
D3YYQ8	1625	Dynein, axonemal, heavy chain 10	Dnah10	mouse		P06801	337	NADP-dependent malic enzyme	Me1		P05202	90	Aspartate aminotransferase, mitochondrial	Got2		P10126	255	Elongation factor 1-alpha 1	Eef1a1		P11679	128	Keratin, type II cytoskeletal 8	Krt8
D3YYQ8	1833	Dynein, axonemal, heavy chain 10	Dnah10	mouse		P06801	422	NADP-dependent malic enzyme	Me1		P05202	122	Aspartate aminotransferase, mitochondrial	Got2		P10126	392	Elongation factor 1-alpha 1	Eef1a1		P11679	136	Keratin, type II cytoskeletal 8	Krt8
D3YYQ8	1852	Dynein, axonemal, heavy chain 10	Dnah10	mouse		P06801	476	NADP-dependent malic enzyme	Me1		P05202	159	Aspartate aminotransferase, mitochondrial	Got2		P10126	395	Elongation factor 1-alpha 1	Eef1a1		P11679	213	Keratin, type II cytoskeletal 8	Krt8
D3YYQ8	2680	Dynein, axonemal, heavy chain 10	Dnah10	mouse		P06801	492	NADP-dependent malic enzyme	Me1		P05202	185	Aspartate aminotransferase, mitochondrial	Got2		P10126	408	Elongation factor 1-alpha 1	Eef1a1		P11679	301	Keratin, type II cytoskeletal 8	Krt8
D3YZU1	1369	SH3 and multiple ankyrin repeat domains protein 1	Shank1	mouse		P06801	523	NADP-dependent malic enzyme	Me1		P05202	227	Aspartate aminotransferase, mitochondrial	Got2		P10126	439	Elongation factor 1-alpha 1	Eef1a1		P11679	310	Keratin, type II cytoskeletal 8	Krt8
D3Z0M9	203	RNA helicase	Ddx23	mouse		P07356	227	Annexin A2	Anxa2		P05202	234	Aspartate aminotransferase, mitochondrial	Got2		P10518	184	Delta-aminolevulinic acid dehydratase	Alad		P11714	432	Cytochrome P450 2D9	Cyp2d9
D3Z2X2	1048	Dynein heavy chain domain 1	Dnhd1	mouse		P07724	75	Serum albumin	Alb		P05202	279	Aspartate aminotransferase, mitochondrial	Got2		P10639	39	Thioredoxin	Txn		P11725	70	Ornithine carbamoyltransferase, mitochondrial	Otc
D3Z3C6	246	AN1-type zinc finger protein 4	Zfand4	mouse		P07724	88	Serum albumin	Alb		P05202	296	Aspartate aminotransferase, mitochondrial	Got2		P10639	81	Thioredoxin	Txn		P11725	80	Ornithine carbamoyltransferase, mitochondrial	Otc
D3Z4R1	1167	Probable ATP-dependent DNA helicase HFM1	Hfm1	mouse		P07724	97	Serum albumin	Alb		P05202	302	Aspartate aminotransferase, mitochondrial	Got2		P10639	94	Thioredoxin	Txn		P11725	88	Ornithine carbamoyltransferase, mitochondrial	Otc
D3Z4R1	1179	Probable ATP-dependent DNA helicase HFM1	Hfm1	mouse		P07724	117	Serum albumin	Alb		P05202	309	Aspartate aminotransferase, mitochondrial	Got2		P10649	31	Glutathione S-transferase Mu 1	Gstm1		P11725	144	Ornithine carbamoyltransferase, mitochondrial	Otc
D3Z5G7	315	Carboxylic ester hydrolase	Ces1b	mouse		P07724	229	Serum albumin	Alb		P05202	338	Aspartate aminotransferase, mitochondrial	Got2		P10649	50	Glutathione S-transferase Mu 1	Gstm1		P11725	221	Ornithine carbamoyltransferase, mitochondrial	Otc
D3Z5T8	704	RIKEN cDNA 4930407I10 gene	4930407I10Rik	mouse		P07724	264	Serum albumin	Alb		P05202	345	Aspartate aminotransferase, mitochondrial	Got2		P10649	52	Glutathione S-transferase Mu 1	Gstm1		P11725	231	Ornithine carbamoyltransferase, mitochondrial	Otc
D3Z6S9	25	Glutamate-rich protein 6	Erich6	mouse		P07724	267	Serum albumin	Alb		P05202	363	Aspartate aminotransferase, mitochondrial	Got2		P10649	83	Glutathione S-transferase Mu 1	Gstm1		P11725	238	Ornithine carbamoyltransferase, mitochondrial	Otc
D3Z6S9	27	Glutamate-rich protein 6	Erich6	mouse		P07724	286	Serum albumin	Alb		P05202	387	Aspartate aminotransferase, mitochondrial	Got2		P10649	124	Glutathione S-transferase Mu 1	Gstm1		P11725	243	Ornithine carbamoyltransferase, mitochondrial	Otc
D3Z6S9	34	Glutamate-rich protein 6	Erich6	mouse		P07724	305	Serum albumin	Alb		P05202	396	Aspartate aminotransferase, mitochondrial	Got2		P10649	129	Glutathione S-transferase Mu 1	Gstm1		P11725	307	Ornithine carbamoyltransferase, mitochondrial	Otc
D3Z7P3	169	Glutaminase kidney isoform, mitochondrial	Gls	mouse		P07724	309	Serum albumin	Alb		P05202	404	Aspartate aminotransferase, mitochondrial	Got2		P10649	136	Glutathione S-transferase Mu 1	Gstm1		P11983	400	T-complex protein 1 subunit alpha	Tcp1
D3Z7X0	97	Acyl-Coenzyme A dehydrogenase family, member 12	Acad12	mouse		P07724	376	Serum albumin	Alb		P05213	60	Tubulin alpha-1B chain	Tuba1b		P10649	144	Glutathione S-transferase Mu 1	Gstm1		P11983	494	T-complex protein 1 subunit alpha	Tcp1
D3Z7X0	103	Acyl-Coenzyme A dehydrogenase family, member 12	Acad12	mouse		P07724	413	Serum albumin	Alb		P05213	311	Tubulin alpha-1B chain	Tuba1b		P10649	173	Glutathione S-transferase Mu 1	Gstm1		P11983	515	T-complex protein 1 subunit alpha	Tcp1
D3Z7X0	267	Acyl-Coenzyme A dehydrogenase family, member 12	Acad12	mouse		P07724	490	Serum albumin	Alb		P05213	394	Tubulin alpha-1B chain	Tuba1b		P10649	199	Glutathione S-transferase Mu 1	Gstm1		P12382	726	ATP-dependent 6-phosphofructokinase, liver type	Pfkl
D3Z7X0	334	Acyl-Coenzyme A dehydrogenase family, member 12	Acad12	mouse		P07724	543	Serum albumin	Alb		P05213	401	Tubulin alpha-1B chain	Tuba1b		P10649	211	Glutathione S-transferase Mu 1	Gstm1		P12710	6	Fatty acid-binding protein, liver	Fabp1
D3Z7X0	439	Acyl-Coenzyme A dehydrogenase family, member 12	Acad12	mouse		P07724	558	Serum albumin	Alb		P06151	81	L-lactate dehydrogenase A chain	Ldha		P10854	6	Histone H2B type 1-M	H2bc14		P12710	31	Fatty acid-binding protein, liver	Fabp1
D3Z7X0	478	Acyl-Coenzyme A dehydrogenase family, member 12	Acad12	mouse		P07758	292	Alpha-1-antitrypsin 1-1	Serpina1a		P06151	118	L-lactate dehydrogenase A chain	Ldha		P10922	12	Histone H1.0	H1-0		P12710	46	Fatty acid-binding protein, liver	Fabp1
D3Z7X0	535	Acyl-Coenzyme A dehydrogenase family, member 12	Acad12	mouse		P07901	284	Heat shock protein HSP 90-alpha	Hsp90aa1		P06151	126	L-lactate dehydrogenase A chain	Ldha		P10922	14	Histone H1.0	H1-0		P12710	57	Fatty acid-binding protein, liver	Fabp1
D3Z7X0	538	Acyl-Coenzyme A dehydrogenase family, member 12	Acad12	mouse		P07901	293	Heat shock protein HSP 90-alpha	Hsp90aa1		P06151	224	L-lactate dehydrogenase A chain	Ldha		P10922	52	Histone H1.0	H1-0		P12710	78	Fatty acid-binding protein, liver	Fabp1
D3Z7X0	542	Acyl-Coenzyme A dehydrogenase family, member 12	Acad12	mouse		P07901	408	Heat shock protein HSP 90-alpha	Hsp90aa1		P06151	228	L-lactate dehydrogenase A chain	Ldha		P11352	62	Glutathione peroxidase 1	Gpx1		P12710	84	Fatty acid-binding protein, liver	Fabp1
E0CZ58	196	Proteoglycan 4	Prg4	mouse		P07901	444	Heat shock protein HSP 90-alpha	Hsp90aa1		P06151	243	L-lactate dehydrogenase A chain	Ldha		P11352	86	Glutathione peroxidase 1	Gpx1		P12710	90	Fatty acid-binding protein, liver	Fabp1
E9PV24	387	Fibrinogen alpha chain	Fga	mouse		P07901	490	Heat shock protein HSP 90-alpha	Hsp90aa1		P06151	317	L-lactate dehydrogenase A chain	Ldha		P11352	112	Glutathione peroxidase 1	Gpx1		P12710	96	Fatty acid-binding protein, liver	Fabp1
E9PV66	192	Myosin XVIIIb	Myo18b	mouse		P07901	514	Heat shock protein HSP 90-alpha	Hsp90aa1		P06745	89	Glucose-6-phosphate isomerase	Gpi		P11352	146	Glutathione peroxidase 1	Gpx1		P12710	99	Fatty acid-binding protein, liver	Fabp1
E9PV66	274	Myosin XVIIIb	Myo18b	mouse		P07901	568	Heat shock protein HSP 90-alpha	Hsp90aa1		P06745	142	Glucose-6-phosphate isomerase	Gpi		P11499	347	Heat shock protein HSP 90-beta	Hsp90ab1		P12710	121	Fatty acid-binding protein, liver	Fabp1
E9PV86	677	Multiple C2 and transmembrane domain-containing protein 1	Mctp1	mouse		P07901	574	Heat shock protein HSP 90-alpha	Hsp90aa1		P06745	252	Glucose-6-phosphate isomerase	Gpi		P11499	435	Heat shock protein HSP 90-beta	Hsp90ab1		P12787	58	Cytochrome c oxidase subunit 5A, mitochondrial	Cox5a
E9PV87	788	Protein TALPID3	Talpid3	mouse		P07901	577	Heat shock protein HSP 90-alpha	Hsp90aa1		P06745	366	Glucose-6-phosphate isomerase	Gpi		P11499	531	Heat shock protein HSP 90-beta	Hsp90ab1		P12790	251	Cytochrome P450 2B9	Cyp2b9
E9PV87	794	Protein TALPID3	Talpid3	mouse		P07901	632	Heat shock protein HSP 90-alpha	Hsp90aa1		P06745	466	Glucose-6-phosphate isomerase	Gpi		P11499	565	Heat shock protein HSP 90-beta	Hsp90ab1		P12970	150	60S ribosomal protein L7a	Rpl7a
E9PV87	1259	Protein TALPID3	Talpid3	mouse		P08003	265	Protein disulfide-isomerase A4	Pdia4		P06801	337	NADP-dependent malic enzyme	Me1		P11679	107	Keratin, type II cytoskeletal 8	Krt8		P13707	62	Glycerol-3-phosphate dehydrogenase [NAD(+)], cytoplasmic	Gpd1
E9PVB3	325	Coiled-coil domain-containing protein 175	Ccdc175	mouse		P08003	355	Protein disulfide-isomerase A4	Pdia4		P06801	422	NADP-dependent malic enzyme	Me1		P11679	114	Keratin, type II cytoskeletal 8	Krt8		P13707	282	Glycerol-3-phosphate dehydrogenase [NAD(+)], cytoplasmic	Gpd1
E9PVU0	334	Unconventional myosin-6	Myo6	mouse		P08003	384	Protein disulfide-isomerase A4	Pdia4		P06801	476	NADP-dependent malic enzyme	Me1		P11679	128	Keratin, type II cytoskeletal 8	Krt8		P13707	318	Glycerol-3-phosphate dehydrogenase [NAD(+)], cytoplasmic	Gpd1
E9PVW0	49	Major urinary protein 8	Mup8	mouse		P08003	622	Protein disulfide-isomerase A4	Pdia4		P06801	492	NADP-dependent malic enzyme	Me1		P11679	136	Keratin, type II cytoskeletal 8	Krt8		P13745	84	Glutathione S-transferase A1	Gsta1
E9PVX6	1888	Proliferation marker protein Ki-67	Mki67	mouse		P08113	95	Endoplasmin	Hsp90b1		P06801	523	NADP-dependent malic enzyme	Me1		P11679	213	Keratin, type II cytoskeletal 8	Krt8		P13745	138	Glutathione S-transferase A1	Gsta1
E9PVX6	1899	Proliferation marker protein Ki-67	Mki67	mouse		P08113	142	Endoplasmin	Hsp90b1		P07356	227	Annexin A2	Anxa2		P11679	301	Keratin, type II cytoskeletal 8	Krt8		P13745	141	Glutathione S-transferase A1	Gsta1
E9PVX6	2380	Proliferation marker protein Ki-67	Mki67	mouse		P08113	161	Endoplasmin	Hsp90b1		P07724	75	Serum albumin	Alb		P11679	310	Keratin, type II cytoskeletal 8	Krt8		P13745	195	Glutathione S-transferase A1	Gsta1
E9PVX6	2891	Proliferation marker protein Ki-67	Mki67	mouse		P08113	168	Endoplasmin	Hsp90b1		P07724	88	Serum albumin	Alb		P11714	432	Cytochrome P450 2D9	Cyp2d9		P14115	47	60S ribosomal protein L27a	Rpl27a
E9PVX6	2976	Proliferation marker protein Ki-67	Mki67	mouse		P08113	455	Endoplasmin	Hsp90b1		P07724	97	Serum albumin	Alb		P11725	70	Ornithine carbamoyltransferase, mitochondrial	Otc		P14131	60	40S ribosomal protein S16	Rps16
E9PW83	520	Family with sequence similarity 184, member A	Fam184a	mouse		P08113	479	Endoplasmin	Hsp90b1		P07724	117	Serum albumin	Alb		P11725	80	Ornithine carbamoyltransferase, mitochondrial	Otc		P14131	98	40S ribosomal protein S16	Rps16
E9PW83	521	Family with sequence similarity 184, member A	Fam184a	mouse		P08113	597	Endoplasmin	Hsp90b1		P07724	229	Serum albumin	Alb		P11725	88	Ornithine carbamoyltransferase, mitochondrial	Otc		P14148	146	60S ribosomal protein L7	Rpl7
E9PWH2	17	Caspase recruitment domain family, member 6	Card6	mouse		P08113	682	Endoplasmin	Hsp90b1		P07724	264	Serum albumin	Alb		P11725	144	Ornithine carbamoyltransferase, mitochondrial	Otc		P14148	149	60S ribosomal protein L7	Rpl7
E9PWW9	1053	Remodeling and spacing factor 1	Rsf1	mouse		P08228	71	Superoxide dismutase [Cu-Zn]	Sod1		P07724	267	Serum albumin	Alb		P11725	221	Ornithine carbamoyltransferase, mitochondrial	Otc		P14148	178	60S ribosomal protein L7	Rpl7
E9PWW9	1064	Remodeling and spacing factor 1	Rsf1	mouse		P08228	123	Superoxide dismutase [Cu-Zn]	Sod1		P07724	286	Serum albumin	Alb		P11725	231	Ornithine carbamoyltransferase, mitochondrial	Otc		P14152	110	Malate dehydrogenase, cytoplasmic	Mdh1
E9PX34	847	Vomeronasal 2, receptor 120	Vmn2r120	mouse		P08228	137	Superoxide dismutase [Cu-Zn]	Sod1		P07724	305	Serum albumin	Alb		P11725	238	Ornithine carbamoyltransferase, mitochondrial	Otc		P14152	118	Malate dehydrogenase, cytoplasmic	Mdh1
E9PX48	1920	Dedicator of cytokinesis protein 7	Dock7	mouse		P08249	157	Malate dehydrogenase, mitochondrial	Mdh2		P07724	309	Serum albumin	Alb		P11725	243	Ornithine carbamoyltransferase, mitochondrial	Otc		P14152	142	Malate dehydrogenase, cytoplasmic	Mdh1
E9PX57	372	Kinesin-like protein	Kif6	mouse		P08249	185	Malate dehydrogenase, mitochondrial	Mdh2		P07724	376	Serum albumin	Alb		P11725	307	Ornithine carbamoyltransferase, mitochondrial	Otc		P14152	179	Malate dehydrogenase, cytoplasmic	Mdh1
E9PXC3	154	Cytochrome P450, family 2, subfamily c, polypeptide 69	Cyp2c69	mouse		P08249	203	Malate dehydrogenase, mitochondrial	Mdh2		P07724	413	Serum albumin	Alb		P11983	400	T-complex protein 1 subunit alpha	Tcp1		P14152	199	Malate dehydrogenase, cytoplasmic	Mdh1
E9PXC3	192	Cytochrome P450, family 2, subfamily c, polypeptide 69	Cyp2c69	mouse		P08249	215	Malate dehydrogenase, mitochondrial	Mdh2		P07724	490	Serum albumin	Alb		P11983	494	T-complex protein 1 subunit alpha	Tcp1		P14152	298	Malate dehydrogenase, cytoplasmic	Mdh1
E9PXN7	196	UDP-glucuronosyltransferase	Ugt1a10	mouse		P08249	239	Malate dehydrogenase, mitochondrial	Mdh2		P07724	499	Serum albumin	Alb		P11983	515	T-complex protein 1 subunit alpha	Tcp1		P14206	52	40S ribosomal protein SA	Rpsa
E9PXN7	350	UDP-glucuronosyltransferase	Ugt1a10	mouse		P08249	296	Malate dehydrogenase, mitochondrial	Mdh2		P07724	524	Serum albumin	Alb		P12382	726	ATP-dependent 6-phosphofructokinase, liver type	Pfkl		P14206	89	40S ribosomal protein SA	Rpsa
E9PY61	1196	G protein-coupled receptor 179	Gpr179	mouse		P08249	301	Malate dehydrogenase, mitochondrial	Mdh2		P07724	527	Serum albumin	Alb		P12710	6	Fatty acid-binding protein, liver	Fabp1		P14211	159	Calreticulin	Calr
E9PY61	1202	G protein-coupled receptor 179	Gpr179	mouse		P08249	307	Malate dehydrogenase, mitochondrial	Mdh2		P07724	543	Serum albumin	Alb		P12710	31	Fatty acid-binding protein, liver	Fabp1		P14733	110	Lamin-B1	Lmnb1
E9PY61	1621	G protein-coupled receptor 179	Gpr179	mouse		P08249	314	Malate dehydrogenase, mitochondrial	Mdh2		P07724	558	Serum albumin	Alb		P12710	46	Fatty acid-binding protein, liver	Fabp1		P14733	331	Lamin-B1	Lmnb1
E9PYH6	867	Histone-lysine N-methyltransferase SETD1A	Setd1a	mouse		P08249	324	Malate dehydrogenase, mitochondrial	Mdh2		P07724	588	Serum albumin	Alb		P12710	57	Fatty acid-binding protein, liver	Fabp1		P14733	484	Lamin-B1	Lmnb1
E9PYH6	869	Histone-lysine N-methyltransferase SETD1A	Setd1a	mouse		P08249	329	Malate dehydrogenase, mitochondrial	Mdh2		P07758	292	Alpha-1-antitrypsin 1-1	Serpina1a		P12710	84	Fatty acid-binding protein, liver	Fabp1		P14733	533	Lamin-B1	Lmnb1
E9PYL2	613	Proline-rich protein 12	Prr12	mouse		P08249	335	Malate dehydrogenase, mitochondrial	Mdh2		P07901	284	Heat shock protein HSP 90-alpha	Hsp90aa1		P12710	90	Fatty acid-binding protein, liver	Fabp1		P14824	63	Annexin A6	Anxa6
E9PYL2	751	Proline-rich protein 12	Prr12	mouse		P09041	30	Phosphoglycerate kinase 2	Pgk2		P07901	293	Heat shock protein HSP 90-alpha	Hsp90aa1		P12710	96	Fatty acid-binding protein, liver	Fabp1		P14824	247	Annexin A6	Anxa6
E9PYL2	1725	Proline-rich protein 12	Prr12	mouse		P09041	131	Phosphoglycerate kinase 2	Pgk2		P07901	408	Heat shock protein HSP 90-alpha	Hsp90aa1		P12710	99	Fatty acid-binding protein, liver	Fabp1		P14824	306	Annexin A6	Anxa6
E9PYT0	858	Rho GTPase-activating protein 5	Arhgap5	mouse		P09103	108	Protein disulfide-isomerase	P4hb		P07901	444	Heat shock protein HSP 90-alpha	Hsp90aa1		P12710	121	Fatty acid-binding protein, liver	Fabp1		P14824	314	Annexin A6	Anxa6
E9PZ36	3612	Fibrocystin	Pkhd1	mouse		P09103	224	Protein disulfide-isomerase	P4hb		P07901	490	Heat shock protein HSP 90-alpha	Hsp90aa1		P12787	58	Cytochrome c oxidase subunit 5A, mitochondrial	Cox5a		P14824	406	Annexin A6	Anxa6
E9PZJ8	30	Activating signal cointegrator 1 complex subunit 3	Ascc3	mouse		P09103	232	Protein disulfide-isomerase	P4hb		P07901	568	Heat shock protein HSP 90-alpha	Hsp90aa1		P12790	251	Cytochrome P450 2B9	Cyp2b9		P14824	483	Annexin A6	Anxa6
E9PZJ8	57	Activating signal cointegrator 1 complex subunit 3	Ascc3	mouse		P09103	265	Protein disulfide-isomerase	P4hb		P07901	574	Heat shock protein HSP 90-alpha	Hsp90aa1		P12970	101	60S ribosomal protein L7a	Rpl7a		P14824	607	Annexin A6	Anxa6
E9PZJ8	60	Activating signal cointegrator 1 complex subunit 3	Ascc3	mouse		P09103	310	Protein disulfide-isomerase	P4hb		P07901	577	Heat shock protein HSP 90-alpha	Hsp90aa1		P12970	150	60S ribosomal protein L7a	Rpl7a		P14869	10	60S acidic ribosomal protein P0	Rplp0
E9PZJ8	62	Activating signal cointegrator 1 complex subunit 3	Ascc3	mouse		P09103	328	Protein disulfide-isomerase	P4hb		P08003	355	Protein disulfide-isomerase A4	Pdia4		P13707	282	Glycerol-3-phosphate dehydrogenase [NAD(+)], cytoplasmic	Gpd1		P15105	103	Glutamine synthetase	Glul
E9PZJ8	573	Activating signal cointegrator 1 complex subunit 3	Ascc3	mouse		P09103	368	Protein disulfide-isomerase	P4hb		P08003	384	Protein disulfide-isomerase A4	Pdia4		P13707	318	Glycerol-3-phosphate dehydrogenase [NAD(+)], cytoplasmic	Gpd1		P15105	259	Glutamine synthetase	Glul
E9PZJ8	766	Activating signal cointegrator 1 complex subunit 3	Ascc3	mouse		P09103	417	Protein disulfide-isomerase	P4hb		P08003	622	Protein disulfide-isomerase A4	Pdia4		P13745	84	Glutathione S-transferase A1	Gsta1		P15105	372	Glutamine synthetase	Glul
E9PZJ8	770	Activating signal cointegrator 1 complex subunit 3	Ascc3	mouse		P09103	446	Protein disulfide-isomerase	P4hb		P08113	95	Endoplasmin	Hsp90b1		P13745	138	Glutathione S-transferase A1	Gsta1		P15532	26	Nucleoside diphosphate kinase A	Nme1
E9PZM7	165	SR-related CTD-associated factor 11	Scaf11	mouse		P09405	87	Nucleolin	Ncl		P08113	142	Endoplasmin	Hsp90b1		P13745	141	Glutathione S-transferase A1	Gsta1		P15532	124	Nucleoside diphosphate kinase A	Nme1
E9PZQ0	1350	Ryanodine receptor 1	Ryr1	mouse		P09405	382	Nucleolin	Ncl		P08113	161	Endoplasmin	Hsp90b1		P13745	195	Glutathione S-transferase A1	Gsta1		P15626	50	Glutathione S-transferase Mu 2	Gstm2
E9PZQ0	1355	Ryanodine receptor 1	Ryr1	mouse		P09405	478	Nucleolin	Ncl		P08113	479	Endoplasmin	Hsp90b1		P14115	47	60S ribosomal protein L27a	Rpl27a		P15626	52	Glutathione S-transferase Mu 2	Gstm2
E9PZQ0	3083	Ryanodine receptor 1	Ryr1	mouse		P09405	522	Nucleolin	Ncl		P08113	597	Endoplasmin	Hsp90b1		P14131	60	40S ribosomal protein S16	Rps16		P15626	122	Glutathione S-transferase Mu 2	Gstm2
E9PZQ0	3090	Ryanodine receptor 1	Ryr1	mouse		P09411	15	Phosphoglycerate kinase 1	Pgk1		P08228	71	Superoxide dismutase [Cu-Zn]	Sod1		P14131	98	40S ribosomal protein S16	Rps16		P15626	144	Glutathione S-transferase Mu 2	Gstm2
E9PZQ1	628	DExD/H box helicase 60	Ddx60	mouse		P09411	48	Phosphoglycerate kinase 1	Pgk1		P08228	123	Superoxide dismutase [Cu-Zn]	Sod1		P14148	146	60S ribosomal protein L7	Rpl7		P15626	199	Glutathione S-transferase Mu 2	Gstm2
E9PZQ1	636	DExD/H box helicase 60	Ddx60	mouse		P09411	56	Phosphoglycerate kinase 1	Pgk1		P08228	137	Superoxide dismutase [Cu-Zn]	Sod1		P14148	149	60S ribosomal protein L7	Rpl7		P15626	206	Glutathione S-transferase Mu 2	Gstm2
E9Q007	207	Hydroxy-delta-5-steroid dehydrogenase, 3 beta- and steroid delta-isomerase 9	Hsd3b9	mouse		P09411	75	Phosphoglycerate kinase 1	Pgk1		P08249	78	Malate dehydrogenase, mitochondrial	Mdh2		P14148	178	60S ribosomal protein L7	Rpl7		P15626	211	Glutathione S-transferase Mu 2	Gstm2
E9Q0B6	633	Dynein, axonemal, heavy chain 6	Dnah6	mouse		P09411	91	Phosphoglycerate kinase 1	Pgk1		P08249	157	Malate dehydrogenase, mitochondrial	Mdh2		P14152	110	Malate dehydrogenase, cytoplasmic	Mdh1		P16015	3	Carbonic anhydrase 3	Ca3
E9Q0B6	2239	Dynein, axonemal, heavy chain 6	Dnah6	mouse		P09411	156	Phosphoglycerate kinase 1	Pgk1		P08249	185	Malate dehydrogenase, mitochondrial	Mdh2		P14152	118	Malate dehydrogenase, cytoplasmic	Mdh1		P16015	24	Carbonic anhydrase 3	Ca3
E9Q0T8	1343	Dynein, axonemal, heavy chain 7A	Dnah7a	mouse		P09411	267	Phosphoglycerate kinase 1	Pgk1		P08249	203	Malate dehydrogenase, mitochondrial	Mdh2		P14152	142	Malate dehydrogenase, cytoplasmic	Mdh1		P16015	36	Carbonic anhydrase 3	Ca3
E9Q0T8	1365	Dynein, axonemal, heavy chain 7A	Dnah7a	mouse		P09411	291	Phosphoglycerate kinase 1	Pgk1		P08249	215	Malate dehydrogenase, mitochondrial	Mdh2		P14152	179	Malate dehydrogenase, cytoplasmic	Mdh1		P16015	39	Carbonic anhydrase 3	Ca3
E9Q1M1	2585	PDZ domain-containing 2	Pdzd2	mouse		P09411	322	Phosphoglycerate kinase 1	Pgk1		P08249	239	Malate dehydrogenase, mitochondrial	Mdh2		P14152	199	Malate dehydrogenase, cytoplasmic	Mdh1		P16015	57	Carbonic anhydrase 3	Ca3
E9Q1W3	585	Nebulin	Neb	mouse		P09411	323	Phosphoglycerate kinase 1	Pgk1		P08249	296	Malate dehydrogenase, mitochondrial	Mdh2		P14152	298	Malate dehydrogenase, cytoplasmic	Mdh1		P16015	64	Carbonic anhydrase 3	Ca3
E9Q1W3	593	Nebulin	Neb	mouse		P09411	353	Phosphoglycerate kinase 1	Pgk1		P08249	297	Malate dehydrogenase, mitochondrial	Mdh2		P14206	52	40S ribosomal protein SA	Rpsa		P16015	126	Carbonic anhydrase 3	Ca3
E9Q1W3	594	Nebulin	Neb	mouse		P09411	382	Phosphoglycerate kinase 1	Pgk1		P08249	301	Malate dehydrogenase, mitochondrial	Mdh2		P14206	57	40S ribosomal protein SA	Rpsa		P16015	135	Carbonic anhydrase 3	Ca3
E9Q1W3	832	Nebulin	Neb	mouse		P09411	388	Phosphoglycerate kinase 1	Pgk1		P08249	307	Malate dehydrogenase, mitochondrial	Mdh2		P14206	89	40S ribosomal protein SA	Rpsa		P16015	224	Carbonic anhydrase 3	Ca3
E9Q1W3	840	Nebulin	Neb	mouse		P09671	68	Superoxide dismutase [Mn], mitochondrial	Sod2		P08249	314	Malate dehydrogenase, mitochondrial	Mdh2		P14211	159	Calreticulin	Calr		P16015	251	Carbonic anhydrase 3	Ca3
E9Q1W3	841	Nebulin	Neb	mouse		P09671	75	Superoxide dismutase [Mn], mitochondrial	Sod2		P08249	335	Malate dehydrogenase, mitochondrial	Mdh2		P14685	219	26S proteasome non-ATPase regulatory subunit 3	Psmd3		P16045	19	Galectin-1	Lgals1
E9Q1W3	1089	Nebulin	Neb	mouse		P09671	108	Superoxide dismutase [Mn], mitochondrial	Sod2		P09041	30	Phosphoglycerate kinase 2	Pgk2		P14733	110	Lamin-B1	Lmnb1		P16045	29	Galectin-1	Lgals1
E9Q1W3	1292	Nebulin	Neb	mouse		P09671	114	Superoxide dismutase [Mn], mitochondrial	Sod2		P09041	131	Phosphoglycerate kinase 2	Pgk2		P14733	124	Lamin-B1	Lmnb1		P16331	115	Phenylalanine-4-hydroxylase	Pah
E9Q1W3	4626	Nebulin	Neb	mouse		P09671	122	Superoxide dismutase [Mn], mitochondrial	Sod2		P09103	108	Protein disulfide-isomerase	P4hb		P14733	331	Lamin-B1	Lmnb1		P16332	87	Methylmalonyl-CoA mutase, mitochondrial	Mmut
E9Q1W3	6208	Nebulin	Neb	mouse		P09671	130	Superoxide dismutase [Mn], mitochondrial	Sod2		P09103	224	Protein disulfide-isomerase	P4hb		P14733	484	Lamin-B1	Lmnb1		P16332	338	Methylmalonyl-CoA mutase, mitochondrial	Mmut
E9Q1W3	6209	Nebulin	Neb	mouse		P0DN34	40	NADH dehydrogenase [ubiquinone] 1 beta subcomplex subunit 1	Ndufb1		P09103	232	Protein disulfide-isomerase	P4hb		P14733	533	Lamin-B1	Lmnb1		P16332	341	Methylmalonyl-CoA mutase, mitochondrial	Mmut
E9Q1W3	6227	Nebulin	Neb	mouse		P10126	20	Elongation factor 1-alpha 1	Eef1a1		P09103	265	Protein disulfide-isomerase	P4hb		P14824	63	Annexin A6	Anxa6		P16460	112	Argininosuccinate synthase	Ass1
E9Q226	163	Cyclin Y-like 1	Ccnyl1	mouse		P10126	41	Elongation factor 1-alpha 1	Eef1a1		P09103	310	Protein disulfide-isomerase	P4hb		P14824	247	Annexin A6	Anxa6		P16460	121	Argininosuccinate synthase	Ass1
E9Q264	942	Myosin, heavy chain 15	Myh15	mouse		P10126	44	Elongation factor 1-alpha 1	Eef1a1		P09103	328	Protein disulfide-isomerase	P4hb		P14824	306	Annexin A6	Anxa6		P16460	165	Argininosuccinate synthase	Ass1
E9Q264	1528	Myosin, heavy chain 15	Myh15	mouse		P10126	165	Elongation factor 1-alpha 1	Eef1a1		P09103	330	Protein disulfide-isomerase	P4hb		P14824	314	Annexin A6	Anxa6		P16460	209	Argininosuccinate synthase	Ass1
E9Q280	774	Vomeronasal 2, receptor 18	Vmn2r18	mouse		P10126	172	Elongation factor 1-alpha 1	Eef1a1		P09103	368	Protein disulfide-isomerase	P4hb		P14824	406	Annexin A6	Anxa6		P16460	228	Argininosuccinate synthase	Ass1
E9Q286	181	Little elongation complex subunit 1	Ice1	mouse		P10126	179	Elongation factor 1-alpha 1	Eef1a1		P09103	417	Protein disulfide-isomerase	P4hb		P14824	607	Annexin A6	Anxa6		P16460	239	Argininosuccinate synthase	Ass1
E9Q2E4	1739	HECT domain E3 ubiquitin protein ligase 4	Hectd4	mouse		P10126	255	Elongation factor 1-alpha 1	Eef1a1		P09103	446	Protein disulfide-isomerase	P4hb		P14869	10	60S acidic ribosomal protein P0	Rplp0		P16460	260	Argininosuccinate synthase	Ass1
E9Q2E4	4299	HECT domain E3 ubiquitin protein ligase 4	Hectd4	mouse		P10126	392	Elongation factor 1-alpha 1	Eef1a1		P09405	87	Nucleolin	Ncl		P14869	146	60S acidic ribosomal protein P0	Rplp0		P16460	340	Argininosuccinate synthase	Ass1
E9Q2Z1	467	Cat eye syndrome critical region protein 2 homolog	Cecr2	mouse		P10126	395	Elongation factor 1-alpha 1	Eef1a1		P09405	382	Nucleolin	Ncl		P15105	103	Glutamine synthetase	Glul		P16460	348	Argininosuccinate synthase	Ass1
E9Q309	2510	Centrosome-associated protein 350	Cep350	mouse		P10126	439	Elongation factor 1-alpha 1	Eef1a1		P09405	478	Nucleolin	Ncl		P15105	259	Glutamine synthetase	Glul		P16460	355	Argininosuccinate synthase	Ass1
E9Q394	1086	A-kinase anchor protein 13	Akap13	mouse		P10518	184	Delta-aminolevulinic acid dehydratase	Alad		P09405	522	Nucleolin	Ncl		P15105	372	Glutamine synthetase	Glul		P16546	613	Spectrin alpha chain, non-erythrocytic 1	Sptan1
E9Q394	1118	A-kinase anchor protein 13	Akap13	mouse		P10605	223	Cathepsin B	Ctsb		P09405	643	Nucleolin	Ncl		P15532	26	Nucleoside diphosphate kinase A	Nme1		P16858	59	Glyceraldehyde-3-phosphate dehydrogenase	Gapdh
E9Q394	1728	A-kinase anchor protein 13	Akap13	mouse		P10605	268	Cathepsin B	Ctsb		P09411	15	Phosphoglycerate kinase 1	Pgk1		P15532	124	Nucleoside diphosphate kinase A	Nme1		P16858	70	Glyceraldehyde-3-phosphate dehydrogenase	Gapdh
E9Q394	1740	A-kinase anchor protein 13	Akap13	mouse		P10630	55	Eukaryotic initiation factor 4A-II	Eif4a2		P09411	48	Phosphoglycerate kinase 1	Pgk1		P15626	50	Glutathione S-transferase Mu 2	Gstm2		P16858	137	Glyceraldehyde-3-phosphate dehydrogenase	Gapdh
E9Q394	1743	A-kinase anchor protein 13	Akap13	mouse		P10630	227	Eukaryotic initiation factor 4A-II	Eif4a2		P09411	75	Phosphoglycerate kinase 1	Pgk1		P15626	52	Glutathione S-transferase Mu 2	Gstm2		P16858	143	Glyceraldehyde-3-phosphate dehydrogenase	Gapdh
E9Q3I3	234	Spermatogenesis-associated protein 13	Spata13	mouse		P10630	310	Eukaryotic initiation factor 4A-II	Eif4a2		P09411	91	Phosphoglycerate kinase 1	Pgk1		P15626	122	Glutathione S-transferase Mu 2	Gstm2		P16858	192	Glyceraldehyde-3-phosphate dehydrogenase	Gapdh
E9Q3I3	238	Spermatogenesis-associated protein 13	Spata13	mouse		P10639	39	Thioredoxin	Txn		P09411	156	Phosphoglycerate kinase 1	Pgk1		P15626	199	Glutathione S-transferase Mu 2	Gstm2		P16858	261	Glyceraldehyde-3-phosphate dehydrogenase	Gapdh
E9Q3L1	334	Unconventional myosin-6	Myo6	mouse		P10639	81	Thioredoxin	Txn		P09411	267	Phosphoglycerate kinase 1	Pgk1		P15626	206	Glutathione S-transferase Mu 2	Gstm2		P16858	332	Glyceraldehyde-3-phosphate dehydrogenase	Gapdh
E9Q3L2	610	Phosphatidylinositol 4-kinase alpha	Pi4ka	mouse		P10639	94	Thioredoxin	Txn		P09411	291	Phosphoglycerate kinase 1	Pgk1		P15626	211	Glutathione S-transferase Mu 2	Gstm2		P17095	7	High mobility group protein HMG-I/HMG-Y	Hmga1
E9Q3M5	421	Anion exchange protein	Slc4a5	mouse		P10648	120	Glutathione S-transferase A2	Gsta2		P09411	322	Phosphoglycerate kinase 1	Pgk1		P16015	3	Carbonic anhydrase 3	Ca3		P17182	28	Alpha-enolase	Eno1
E9Q3M9	517	Capping protein-inhibiting regulator of actin-like	Cracdl	mouse		P10648	141	Glutathione S-transferase A2	Gsta2		P09411	323	Phosphoglycerate kinase 1	Pgk1		P16015	24	Carbonic anhydrase 3	Ca3		P17182	54	Alpha-enolase	Eno1
E9Q3M9	518	Capping protein-inhibiting regulator of actin-like	Cracdl	mouse		P10648	195	Glutathione S-transferase A2	Gsta2		P09411	353	Phosphoglycerate kinase 1	Pgk1		P16015	36	Carbonic anhydrase 3	Ca3		P17182	60	Alpha-enolase	Eno1
E9Q3M9	538	Capping protein-inhibiting regulator of actin-like	Cracdl	mouse		P10648	196	Glutathione S-transferase A2	Gsta2		P09411	382	Phosphoglycerate kinase 1	Pgk1		P16015	39	Carbonic anhydrase 3	Ca3		P17182	71	Alpha-enolase	Eno1
E9Q3M9	539	Capping protein-inhibiting regulator of actin-like	Cracdl	mouse		P10649	31	Glutathione S-transferase Mu 1	Gstm1		P09411	388	Phosphoglycerate kinase 1	Pgk1		P16015	57	Carbonic anhydrase 3	Ca3		P17182	80	Alpha-enolase	Eno1
E9Q3M9	559	Capping protein-inhibiting regulator of actin-like	Cracdl	mouse		P10649	50	Glutathione S-transferase Mu 1	Gstm1		P09671	68	Superoxide dismutase [Mn], mitochondrial	Sod2		P16015	64	Carbonic anhydrase 3	Ca3		P17182	105	Alpha-enolase	Eno1
E9Q3M9	560	Capping protein-inhibiting regulator of actin-like	Cracdl	mouse		P10649	52	Glutathione S-transferase Mu 1	Gstm1		P09671	75	Superoxide dismutase [Mn], mitochondrial	Sod2		P16015	126	Carbonic anhydrase 3	Ca3		P17182	193	Alpha-enolase	Eno1
E9Q3M9	601	Capping protein-inhibiting regulator of actin-like	Cracdl	mouse		P10649	83	Glutathione S-transferase Mu 1	Gstm1		P09671	108	Superoxide dismutase [Mn], mitochondrial	Sod2		P16015	135	Carbonic anhydrase 3	Ca3		P17182	199	Alpha-enolase	Eno1
E9Q3M9	602	Capping protein-inhibiting regulator of actin-like	Cracdl	mouse		P10649	122	Glutathione S-transferase Mu 1	Gstm1		P09671	114	Superoxide dismutase [Mn], mitochondrial	Sod2		P16015	224	Carbonic anhydrase 3	Ca3		P17182	202	Alpha-enolase	Eno1
E9Q3M9	845	Capping protein-inhibiting regulator of actin-like	Cracdl	mouse		P10649	129	Glutathione S-transferase Mu 1	Gstm1		P09671	122	Superoxide dismutase [Mn], mitochondrial	Sod2		P16015	251	Carbonic anhydrase 3	Ca3		P17182	228	Alpha-enolase	Eno1
E9Q3M9	1046	Capping protein-inhibiting regulator of actin-like	Cracdl	mouse		P10649	136	Glutathione S-transferase Mu 1	Gstm1		P09671	130	Superoxide dismutase [Mn], mitochondrial	Sod2		P16045	19	Galectin-1	Lgals1		P17182	256	Alpha-enolase	Eno1
E9Q3S4	366	Mitogen-activated protein kinase kinase kinase 19	Map3k19	mouse		P10649	144	Glutathione S-transferase Mu 1	Gstm1		P0DN34	40	NADH dehydrogenase [ubiquinone] 1 beta subcomplex subunit 1	Ndufb1		P16045	29	Galectin-1	Lgals1		P17182	343	Alpha-enolase	Eno1
E9Q401	335	Ryanodine receptor 2	Ryr2	mouse		P10649	173	Glutathione S-transferase Mu 1	Gstm1		P10126	20	Elongation factor 1-alpha 1	Eef1a1		P16331	115	Phenylalanine-4-hydroxylase	Pah		P17182	406	Alpha-enolase	Eno1
E9Q401	337	Ryanodine receptor 2	Ryr2	mouse		P10649	199	Glutathione S-transferase Mu 1	Gstm1		P10126	41	Elongation factor 1-alpha 1	Eef1a1		P16331	199	Phenylalanine-4-hydroxylase	Pah		P17182	420	Alpha-enolase	Eno1
E9Q401	998	Ryanodine receptor 2	Ryr2	mouse		P10649	211	Glutathione S-transferase Mu 1	Gstm1		P10126	44	Elongation factor 1-alpha 1	Eef1a1		P16332	87	Methylmalonyl-CoA mutase, mitochondrial	Mmut		P17563	20	Methanethiol oxidase	Selenbp1
E9Q401	1141	Ryanodine receptor 2	Ryr2	mouse		P10854	6	Histone H2B type 1-M	H2bc14		P10126	165	Elongation factor 1-alpha 1	Eef1a1		P16332	338	Methylmalonyl-CoA mutase, mitochondrial	Mmut		P17563	52	Methanethiol oxidase	Selenbp1
E9Q414	1163	Apolipoprotein B-100	Apob	mouse		P10854	21	Histone H2B type 1-M	H2bc14		P10126	172	Elongation factor 1-alpha 1	Eef1a1		P16332	341	Methylmalonyl-CoA mutase, mitochondrial	Mmut		P17563	89	Methanethiol oxidase	Selenbp1
E9Q450	213	Tropomyosin alpha-1 chain	Tpm1	mouse		P10854	24	Histone H2B type 1-M	H2bc14		P10126	179	Elongation factor 1-alpha 1	Eef1a1		P16460	112	Argininosuccinate synthase	Ass1		P17563	279	Methanethiol oxidase	Selenbp1
E9Q4F7	376	Ankyrin repeat domain-containing protein 11	Ankrd11	mouse		P10854	109	Histone H2B type 1-M	H2bc14		P10126	392	Elongation factor 1-alpha 1	Eef1a1		P16460	121	Argininosuccinate synthase	Ass1		P17563	342	Methanethiol oxidase	Selenbp1
E9Q4F7	385	Ankyrin repeat domain-containing protein 11	Ankrd11	mouse		P10854	121	Histone H2B type 1-M	H2bc14		P10126	395	Elongation factor 1-alpha 1	Eef1a1		P16460	165	Argininosuccinate synthase	Ass1		P17563	397	Methanethiol oxidase	Selenbp1
E9Q4F7	463	Ankyrin repeat domain-containing protein 11	Ankrd11	mouse		P10922	12	Histone H1.0	H1-0		P10126	439	Elongation factor 1-alpha 1	Eef1a1		P16460	209	Argininosuccinate synthase	Ass1		P17665	34	Cytochrome c oxidase subunit 7C, mitochondrial	Cox7c
E9Q4F7	465	Ankyrin repeat domain-containing protein 11	Ankrd11	mouse		P11276	2026	Fibronectin	Fn1		P10518	184	Delta-aminolevulinic acid dehydratase	Alad		P16460	228	Argininosuccinate synthase	Ass1		P17717	67	UDP-glucuronosyltransferase 2B17	Ugt2b17
E9Q4N7	1850	AT-rich interactive domain-containing protein 1B	Arid1b	mouse		P11352	62	Glutathione peroxidase 1	Gpx1		P10605	220	Cathepsin B	Ctsb		P16460	239	Argininosuccinate synthase	Ass1		P17717	183	UDP-glucuronosyltransferase 2B17	Ugt2b17
E9Q4R5	357	Zinc finger protein 961	Zfp961	mouse		P11352	86	Glutathione peroxidase 1	Gpx1		P10605	223	Cathepsin B	Ctsb		P16460	260	Argininosuccinate synthase	Ass1		P17717	356	UDP-glucuronosyltransferase 2B17	Ugt2b17
E9Q4R5	364	Zinc finger protein 961	Zfp961	mouse		P11352	112	Glutathione peroxidase 1	Gpx1		P10605	268	Cathepsin B	Ctsb		P16460	340	Argininosuccinate synthase	Ass1		P17742	28	Peptidyl-prolyl cis-trans isomerase A	Ppia
E9Q4R5	369	Zinc finger protein 961	Zfp961	mouse		P11352	146	Glutathione peroxidase 1	Gpx1		P10630	55	Eukaryotic initiation factor 4A-II	Eif4a2		P16460	348	Argininosuccinate synthase	Ass1		P17742	31	Peptidyl-prolyl cis-trans isomerase A	Ppia
E9Q4R5	376	Zinc finger protein 961	Zfp961	mouse		P11499	204	Heat shock protein HSP 90-beta	Hsp90ab1		P10630	227	Eukaryotic initiation factor 4A-II	Eif4a2		P16460	355	Argininosuccinate synthase	Ass1		P17742	44	Peptidyl-prolyl cis-trans isomerase A	Ppia
E9Q4U5	599	Vomeronasal 2, receptor 56	Vmn2r56	mouse		P11499	347	Heat shock protein HSP 90-beta	Hsp90ab1		P10630	310	Eukaryotic initiation factor 4A-II	Eif4a2		P16546	613	Spectrin alpha chain, non-erythrocytic 1	Sptan1		P17742	49	Peptidyl-prolyl cis-trans isomerase A	Ppia
E9Q4Z2	143	Acetyl-CoA carboxylase 2	Acacb	mouse		P11499	477	Heat shock protein HSP 90-beta	Hsp90ab1		P10639	39	Thioredoxin	Txn		P16546	2421	Spectrin alpha chain, non-erythrocytic 1	Sptan1		P17742	82	Peptidyl-prolyl cis-trans isomerase A	Ppia
E9Q4Z2	653	Acetyl-CoA carboxylase 2	Acacb	mouse		P11499	531	Heat shock protein HSP 90-beta	Hsp90ab1		P10639	81	Thioredoxin	Txn		P16858	59	Glyceraldehyde-3-phosphate dehydrogenase	Gapdh		P17742	125	Peptidyl-prolyl cis-trans isomerase A	Ppia
E9Q4Z2	1518	Acetyl-CoA carboxylase 2	Acacb	mouse		P11499	565	Heat shock protein HSP 90-beta	Hsp90ab1		P10639	94	Thioredoxin	Txn		P16858	70	Glyceraldehyde-3-phosphate dehydrogenase	Gapdh		P17742	131	Peptidyl-prolyl cis-trans isomerase A	Ppia
E9Q4Z2	2228	Acetyl-CoA carboxylase 2	Acacb	mouse		P11499	624	Heat shock protein HSP 90-beta	Hsp90ab1		P10648	120	Glutathione S-transferase A2	Gsta2		P16858	137	Glyceraldehyde-3-phosphate dehydrogenase	Gapdh		P17751	56	Triosephosphate isomerase	Tpi1
E9Q512	597	Thyroid hormone receptor interactor 11	Trip11	mouse		P11679	107	Keratin, type II cytoskeletal 8	Krt8		P10648	141	Glutathione S-transferase A2	Gsta2		P16858	192	Glyceraldehyde-3-phosphate dehydrogenase	Gapdh		P17751	119	Triosephosphate isomerase	Tpi1
E9Q557	1422	Desmoplakin	Dsp	mouse		P11679	114	Keratin, type II cytoskeletal 8	Krt8		P10648	195	Glutathione S-transferase A2	Gsta2		P16858	225	Glyceraldehyde-3-phosphate dehydrogenase	Gapdh		P17751	199	Triosephosphate isomerase	Tpi1
E9Q557	2329	Desmoplakin	Dsp	mouse		P11679	128	Keratin, type II cytoskeletal 8	Krt8		P10648	196	Glutathione S-transferase A2	Gsta2		P16858	252	Glyceraldehyde-3-phosphate dehydrogenase	Gapdh		P17751	206	Triosephosphate isomerase	Tpi1
E9Q585	368	Solute carrier family 4	Slc4a1ap	mouse		P11679	136	Keratin, type II cytoskeletal 8	Krt8		P10649	31	Glutathione S-transferase Mu 1	Gstm1		P16858	261	Glyceraldehyde-3-phosphate dehydrogenase	Gapdh		P17751	225	Triosephosphate isomerase	Tpi1
E9Q585	369	Solute carrier family 4	Slc4a1ap	mouse		P11679	164	Keratin, type II cytoskeletal 8	Krt8		P10649	50	Glutathione S-transferase Mu 1	Gstm1		P16858	332	Glyceraldehyde-3-phosphate dehydrogenase	Gapdh		P17751	238	Triosephosphate isomerase	Tpi1
E9Q5C9	33	Nucleolar and coiled-body phosphoprotein 1	Nolc1	mouse		P11679	213	Keratin, type II cytoskeletal 8	Krt8		P10649	52	Glutathione S-transferase Mu 1	Gstm1		P17095	7	High mobility group protein HMG-I/HMG-Y	Hmga1		P17751	244	Triosephosphate isomerase	Tpi1
E9Q5C9	509	Nucleolar and coiled-body phosphoprotein 1	Nolc1	mouse		P11679	301	Keratin, type II cytoskeletal 8	Krt8		P10649	69	Glutathione S-transferase Mu 1	Gstm1		P17182	28	Alpha-enolase	Eno1		P18242	122	Cathepsin D	Ctsd
E9Q5C9	582	Nucleolar and coiled-body phosphoprotein 1	Nolc1	mouse		P11679	310	Keratin, type II cytoskeletal 8	Krt8		P10649	83	Glutathione S-transferase Mu 1	Gstm1		P17182	54	Alpha-enolase	Eno1		P18242	351	Cathepsin D	Ctsd
E9Q5C9	588	Nucleolar and coiled-body phosphoprotein 1	Nolc1	mouse		P11714	432	Cytochrome P450 2D9	Cyp2d9		P10649	122	Glutathione S-transferase Mu 1	Gstm1		P17182	60	Alpha-enolase	Eno1		P18760	144	Cofilin-1	Cfl1
E9Q5F9	2512	Histone-lysine N-methyltransferase SETD2	Setd2	mouse		P11725	70	Ornithine carbamoyltransferase, mitochondrial	Otc		P10649	129	Glutathione S-transferase Mu 1	Gstm1		P17182	71	Alpha-enolase	Eno1		P19096	49	Fatty acid synthase	Fasn
E9Q5F9	2514	Histone-lysine N-methyltransferase SETD2	Setd2	mouse		P11725	80	Ornithine carbamoyltransferase, mitochondrial	Otc		P10649	136	Glutathione S-transferase Mu 1	Gstm1		P17182	80	Alpha-enolase	Eno1		P19096	59	Fatty acid synthase	Fasn
E9Q5G3	16	Kinesin-like protein KIF23	Kif23	mouse		P11725	88	Ornithine carbamoyltransferase, mitochondrial	Otc		P10649	144	Glutathione S-transferase Mu 1	Gstm1		P17182	105	Alpha-enolase	Eno1		P19096	70	Fatty acid synthase	Fasn
E9Q5G3	518	Kinesin-like protein KIF23	Kif23	mouse		P11725	144	Ornithine carbamoyltransferase, mitochondrial	Otc		P10649	173	Glutathione S-transferase Mu 1	Gstm1		P17182	193	Alpha-enolase	Eno1		P19096	235	Fatty acid synthase	Fasn
E9Q5K9	88	YTH domain-containing protein 1	Ythdc1	mouse		P11725	221	Ornithine carbamoyltransferase, mitochondrial	Otc		P10649	199	Glutathione S-transferase Mu 1	Gstm1		P17182	199	Alpha-enolase	Eno1		P19096	326	Fatty acid synthase	Fasn
E9Q5M6	690	Cilia- and flagella-associated protein 44	Cfap44	mouse		P11725	238	Ornithine carbamoyltransferase, mitochondrial	Otc		P10649	211	Glutathione S-transferase Mu 1	Gstm1		P17182	202	Alpha-enolase	Eno1		P19096	673	Fatty acid synthase	Fasn
E9Q5M6	696	Cilia- and flagella-associated protein 44	Cfap44	mouse		P11725	243	Ornithine carbamoyltransferase, mitochondrial	Otc		P10854	6	Histone H2B type 1-M	H2bc14		P17182	256	Alpha-enolase	Eno1		P19096	776	Fatty acid synthase	Fasn
E9Q5M6	1476	Cilia- and flagella-associated protein 44	Cfap44	mouse		P11725	307	Ornithine carbamoyltransferase, mitochondrial	Otc		P10854	17	Histone H2B type 1-M	H2bc14		P17182	343	Alpha-enolase	Eno1		P19096	786	Fatty acid synthase	Fasn
E9Q5M6	1479	Cilia- and flagella-associated protein 44	Cfap44	mouse		P11798	68	Calcium/calmodulin-dependent protein kinase type II subunit alpha	Camk2a		P10854	21	Histone H2B type 1-M	H2bc14		P17182	406	Alpha-enolase	Eno1		P19096	967	Fatty acid synthase	Fasn
E9Q5M6	1748	Cilia- and flagella-associated protein 44	Cfap44	mouse		P11862	247	Growth arrest-specific protein 2	Gas2		P10854	24	Histone H2B type 1-M	H2bc14		P17182	420	Alpha-enolase	Eno1		P19096	993	Fatty acid synthase	Fasn
E9Q616	3	AHNAK nucleoprotein	Ahnak	mouse		P11983	400	T-complex protein 1 subunit alpha	Tcp1		P10854	109	Histone H2B type 1-M	H2bc14		P17426	177	AP-2 complex subunit alpha-1	Ap2a1		P19096	1234	Fatty acid synthase	Fasn
E9Q616	377	AHNAK nucleoprotein	Ahnak	mouse		P11983	494	T-complex protein 1 subunit alpha	Tcp1		P10854	121	Histone H2B type 1-M	H2bc14		P17427	569	AP-2 complex subunit alpha-2	Ap2a2		P19096	1491	Fatty acid synthase	Fasn
E9Q616	409	AHNAK nucleoprotein	Ahnak	mouse		P12367	158	cAMP-dependent protein kinase type II-alpha regulatory subunit	Prkar2a		P10922	12	Histone H1.0	H1-0		P17563	20	Methanethiol oxidase	Selenbp1		P19096	1516	Fatty acid synthase	Fasn
E9Q616	875	AHNAK nucleoprotein	Ahnak	mouse		P12710	31	Fatty acid-binding protein, liver	Fabp1		P11276	101	Fibronectin	Fn1		P17563	52	Methanethiol oxidase	Selenbp1		P19096	1518	Fatty acid synthase	Fasn
E9Q616	1636	AHNAK nucleoprotein	Ahnak	mouse		P12710	46	Fatty acid-binding protein, liver	Fabp1		P11276	2026	Fibronectin	Fn1		P17563	89	Methanethiol oxidase	Selenbp1		P19096	1745	Fatty acid synthase	Fasn
E9Q616	2554	AHNAK nucleoprotein	Ahnak	mouse		P12710	49	Fatty acid-binding protein, liver	Fabp1		P11352	62	Glutathione peroxidase 1	Gpx1		P17563	279	Methanethiol oxidase	Selenbp1		P19096	1764	Fatty acid synthase	Fasn
E9Q616	2575	AHNAK nucleoprotein	Ahnak	mouse		P12710	57	Fatty acid-binding protein, liver	Fabp1		P11352	86	Glutathione peroxidase 1	Gpx1		P17563	342	Methanethiol oxidase	Selenbp1		P19096	1826	Fatty acid synthase	Fasn
E9Q616	2808	AHNAK nucleoprotein	Ahnak	mouse		P12710	78	Fatty acid-binding protein, liver	Fabp1		P11352	112	Glutathione peroxidase 1	Gpx1		P17563	397	Methanethiol oxidase	Selenbp1		P19096	1840	Fatty acid synthase	Fasn
E9Q616	2829	AHNAK nucleoprotein	Ahnak	mouse		P12710	84	Fatty acid-binding protein, liver	Fabp1		P11352	146	Glutathione peroxidase 1	Gpx1		P17665	34	Cytochrome c oxidase subunit 7C, mitochondrial	Cox7c		P19096	1920	Fatty acid synthase	Fasn
E9Q616	3173	AHNAK nucleoprotein	Ahnak	mouse		P12710	90	Fatty acid-binding protein, liver	Fabp1		P11499	204	Heat shock protein HSP 90-beta	Hsp90ab1		P17717	183	UDP-glucuronosyltransferase 2B17	Ugt2b17		P19096	1986	Fatty acid synthase	Fasn
E9Q616	3176	AHNAK nucleoprotein	Ahnak	mouse		P12710	96	Fatty acid-binding protein, liver	Fabp1		P11499	347	Heat shock protein HSP 90-beta	Hsp90ab1		P17717	356	UDP-glucuronosyltransferase 2B17	Ugt2b17		P19096	2384	Fatty acid synthase	Fasn
E9Q616	3260	AHNAK nucleoprotein	Ahnak	mouse		P12710	99	Fatty acid-binding protein, liver	Fabp1		P11499	435	Heat shock protein HSP 90-beta	Hsp90ab1		P17742	28	Peptidyl-prolyl cis-trans isomerase A	Ppia		P19096	2399	Fatty acid synthase	Fasn
E9Q616	3281	AHNAK nucleoprotein	Ahnak	mouse		P12787	145	Cytochrome c oxidase subunit 5A, mitochondrial	Cox5a		P11499	477	Heat shock protein HSP 90-beta	Hsp90ab1		P17742	31	Peptidyl-prolyl cis-trans isomerase A	Ppia		P19096	2427	Fatty acid synthase	Fasn
E9Q616	3388	AHNAK nucleoprotein	Ahnak	mouse		P12970	97	60S ribosomal protein L7a	Rpl7a		P11499	531	Heat shock protein HSP 90-beta	Hsp90ab1		P17742	44	Peptidyl-prolyl cis-trans isomerase A	Ppia		P19096	2431	Fatty acid synthase	Fasn
E9Q616	3409	AHNAK nucleoprotein	Ahnak	mouse		P12970	101	60S ribosomal protein L7a	Rpl7a		P11499	565	Heat shock protein HSP 90-beta	Hsp90ab1		P17742	49	Peptidyl-prolyl cis-trans isomerase A	Ppia		P19096	2442	Fatty acid synthase	Fasn
E9Q616	3516	AHNAK nucleoprotein	Ahnak	mouse		P12970	150	60S ribosomal protein L7a	Rpl7a		P11499	624	Heat shock protein HSP 90-beta	Hsp90ab1		P17742	82	Peptidyl-prolyl cis-trans isomerase A	Ppia		P19157	82	Glutathione S-transferase P 1	Gstp1
E9Q616	3537	AHNAK nucleoprotein	Ahnak	mouse		P12970	212	60S ribosomal protein L7a	Rpl7a		P11679	107	Keratin, type II cytoskeletal 8	Krt8		P17742	125	Peptidyl-prolyl cis-trans isomerase A	Ppia		P19157	103	Glutathione S-transferase P 1	Gstp1
E9Q616	3770	AHNAK nucleoprotein	Ahnak	mouse		P13707	62	Glycerol-3-phosphate dehydrogenase [NAD(+)], cytoplasmic	Gpd1		P11679	114	Keratin, type II cytoskeletal 8	Krt8		P17742	131	Peptidyl-prolyl cis-trans isomerase A	Ppia		P19157	116	Glutathione S-transferase P 1	Gstp1
E9Q616	3791	AHNAK nucleoprotein	Ahnak	mouse		P13707	106	Glycerol-3-phosphate dehydrogenase [NAD(+)], cytoplasmic	Gpd1		P11679	128	Keratin, type II cytoskeletal 8	Krt8		P17751	56	Triosephosphate isomerase	Tpi1		P19157	121	Glutathione S-transferase P 1	Gstp1
E9Q616	4024	AHNAK nucleoprotein	Ahnak	mouse		P13707	282	Glycerol-3-phosphate dehydrogenase [NAD(+)], cytoplasmic	Gpd1		P11679	136	Keratin, type II cytoskeletal 8	Krt8		P17751	119	Triosephosphate isomerase	Tpi1		P19157	128	Glutathione S-transferase P 1	Gstp1
E9Q616	4031	AHNAK nucleoprotein	Ahnak	mouse		P13707	313	Glycerol-3-phosphate dehydrogenase [NAD(+)], cytoplasmic	Gpd1		P11679	164	Keratin, type II cytoskeletal 8	Krt8		P17751	199	Triosephosphate isomerase	Tpi1		P19157	209	Glutathione S-transferase P 1	Gstp1
E9Q616	4176	AHNAK nucleoprotein	Ahnak	mouse		P13707	318	Glycerol-3-phosphate dehydrogenase [NAD(+)], cytoplasmic	Gpd1		P11679	213	Keratin, type II cytoskeletal 8	Krt8		P17751	206	Triosephosphate isomerase	Tpi1		P19253	53	60S ribosomal protein L13a	Rpl13a
E9Q616	4488	AHNAK nucleoprotein	Ahnak	mouse		P13745	196	Glutathione S-transferase A1	Gsta1		P11679	301	Keratin, type II cytoskeletal 8	Krt8		P17751	225	Triosephosphate isomerase	Tpi1		P19253	191	60S ribosomal protein L13a	Rpl13a
E9Q616	4509	AHNAK nucleoprotein	Ahnak	mouse		P14115	47	60S ribosomal protein L27a	Rpl27a		P11679	310	Keratin, type II cytoskeletal 8	Krt8		P17751	238	Triosephosphate isomerase	Tpi1		P19536	85	Cytochrome c oxidase subunit 5B, mitochondrial	Cox5b
E9Q616	4807	AHNAK nucleoprotein	Ahnak	mouse		P14115	55	60S ribosomal protein L27a	Rpl27a		P11714	432	Cytochrome P450 2D9	Cyp2d9		P17751	244	Triosephosphate isomerase	Tpi1		P19639	211	Glutathione S-transferase Mu 3	Gstm3
E9Q6K3	204	Progesterone immunomodulatory-binding factor 1	Pibf1	mouse		P14115	94	60S ribosomal protein L27a	Rpl27a		P11725	70	Ornithine carbamoyltransferase, mitochondrial	Otc		P17751	288	Triosephosphate isomerase	Tpi1		P19783	29	Cytochrome c oxidase subunit 4 isoform 1, mitochondrial	Cox4i1
E9Q6K3	205	Progesterone immunomodulatory-binding factor 1	Pibf1	mouse		P14131	98	40S ribosomal protein S16	Rps16		P11725	80	Ornithine carbamoyltransferase, mitochondrial	Otc		P18242	122	Cathepsin D	Ctsd		P20029	82	Endoplasmic reticulum chaperone BiP	Hspa5
E9Q6K3	493	Progesterone immunomodulatory-binding factor 1	Pibf1	mouse		P14131	131	40S ribosomal protein S16	Rps16		P11725	88	Ornithine carbamoyltransferase, mitochondrial	Otc		P18242	351	Cathepsin D	Ctsd		P20029	269	Endoplasmic reticulum chaperone BiP	Hspa5
E9Q6K3	494	Progesterone immunomodulatory-binding factor 1	Pibf1	mouse		P14148	62	60S ribosomal protein L7	Rpl7		P11725	144	Ornithine carbamoyltransferase, mitochondrial	Otc		P18760	44	Cofilin-1	Cfl1		P20108	92	Thioredoxin-dependent peroxide reductase, mitochondrial	Prdx3
E9Q6L7	43	Glutathione transferase	Gsta5	mouse		P14148	149	60S ribosomal protein L7	Rpl7		P11725	221	Ornithine carbamoyltransferase, mitochondrial	Otc		P18760	144	Cofilin-1	Cfl1		P20108	197	Thioredoxin-dependent peroxide reductase, mitochondrial	Prdx3
E9Q6L7	78	Glutathione transferase	Gsta5	mouse		P14152	103	Malate dehydrogenase, cytoplasmic	Mdh1		P11725	238	Ornithine carbamoyltransferase, mitochondrial	Otc		P19096	49	Fatty acid synthase	Fasn		P20852	319	Cytochrome P450 2A5	Cyp2a5
E9Q6L7	84	Glutathione transferase	Gsta5	mouse		P14152	110	Malate dehydrogenase, cytoplasmic	Mdh1		P11725	243	Ornithine carbamoyltransferase, mitochondrial	Otc		P19096	55	Fatty acid synthase	Fasn		P21981	589	Protein-glutamine gamma-glutamyltransferase 2	Tgm2
E9Q7G0	524	Nuclear mitotic apparatus protein 1	Numa1	mouse		P14152	118	Malate dehydrogenase, cytoplasmic	Mdh1		P11725	307	Ornithine carbamoyltransferase, mitochondrial	Otc		P19096	59	Fatty acid synthase	Fasn		P21981	648	Protein-glutamine gamma-glutamyltransferase 2	Tgm2
E9Q7L0	282	Oxoglutarate dehydrogenase	Ogdhl	mouse		P14152	142	Malate dehydrogenase, cytoplasmic	Mdh1		P11798	68	Calcium/calmodulin-dependent protein kinase type II subunit alpha	Camk2a		P19096	70	Fatty acid synthase	Fasn		P22315	142	Ferrochelatase, mitochondrial	Fech
E9Q7L0	538	Oxoglutarate dehydrogenase	Ogdhl	mouse		P14152	179	Malate dehydrogenase, cytoplasmic	Mdh1		P11983	400	T-complex protein 1 subunit alpha	Tcp1		P19096	235	Fatty acid synthase	Fasn		P22315	283	Ferrochelatase, mitochondrial	Fech
E9Q7L0	588	Oxoglutarate dehydrogenase	Ogdhl	mouse		P14152	199	Malate dehydrogenase, cytoplasmic	Mdh1		P11983	494	T-complex protein 1 subunit alpha	Tcp1		P19096	326	Fatty acid synthase	Fasn		P22315	301	Ferrochelatase, mitochondrial	Fech
E9Q7L1	15	URB2 ribosome biogenesis 2 homolog	Urb2	mouse		P14152	236	Malate dehydrogenase, cytoplasmic	Mdh1		P12382	474	ATP-dependent 6-phosphofructokinase, liver type	Pfkl		P19096	489	Fatty acid synthase	Fasn		P22315	410	Ferrochelatase, mitochondrial	Fech
E9Q7L1	22	URB2 ribosome biogenesis 2 homolog	Urb2	mouse		P14152	298	Malate dehydrogenase, cytoplasmic	Mdh1		P12382	677	ATP-dependent 6-phosphofructokinase, liver type	Pfkl		P19096	673	Fatty acid synthase	Fasn		P22315	412	Ferrochelatase, mitochondrial	Fech
E9Q7P1	608	Collagen, type XXII, alpha 1	Col22a1	mouse		P14206	52	40S ribosomal protein SA	Rpsa		P12710	6	Fatty acid-binding protein, liver	Fabp1		P19096	776	Fatty acid synthase	Fasn		P22599	292	Alpha-1-antitrypsin 1-2	Serpina1b
E9Q7Q0	411	Deleted.	NA	mouse		P14206	89	40S ribosomal protein SA	Rpsa		P12710	31	Fatty acid-binding protein, liver	Fabp1		P19096	786	Fatty acid synthase	Fasn		P23116	75	Eukaryotic translation initiation factor 3 subunit A	Eif3a
E9Q7X6	1085	Protein HEG homolog 1	Heg1	mouse		P14211	151	Calreticulin	Calr		P12710	46	Fatty acid-binding protein, liver	Fabp1		P19096	967	Fatty acid synthase	Fasn		P23249	509	Putative helicase MOV-10	Mov10
E9Q7X6	1105	Protein HEG homolog 1	Heg1	mouse		P14211	159	Calreticulin	Calr		P12710	49	Fatty acid-binding protein, liver	Fabp1		P19096	993	Fatty acid synthase	Fasn		P24270	169	Catalase	Cat
E9Q7X7	1699	Neurexin-2	Nrxn2	mouse		P14685	451	26S proteasome non-ATPase regulatory subunit 3	Psmd3		P12710	57	Fatty acid-binding protein, liver	Fabp1		P19096	1234	Fatty acid synthase	Fasn		P24270	233	Catalase	Cat
E9Q7X7	1701	Neurexin-2	Nrxn2	mouse		P14733	124	Lamin-B1	Lmnb1		P12710	78	Fatty acid-binding protein, liver	Fabp1		P19096	1491	Fatty acid synthase	Fasn		P24270	237	Catalase	Cat
E9Q7X7	1704	Neurexin-2	Nrxn2	mouse		P14733	272	Lamin-B1	Lmnb1		P12710	84	Fatty acid-binding protein, liver	Fabp1		P19096	1516	Fatty acid synthase	Fasn		P24270	243	Catalase	Cat
E9Q8D0	416	DnaJ homolog subfamily C member 21	Dnajc21	mouse		P14733	484	Lamin-B1	Lmnb1		P12710	90	Fatty acid-binding protein, liver	Fabp1		P19096	1518	Fatty acid synthase	Fasn		P24270	306	Catalase	Cat
E9Q8D0	418	DnaJ homolog subfamily C member 21	Dnajc21	mouse		P14733	533	Lamin-B1	Lmnb1		P12710	96	Fatty acid-binding protein, liver	Fabp1		P19096	1584	Fatty acid synthase	Fasn		P24270	430	Catalase	Cat
E9Q8D0	425	DnaJ homolog subfamily C member 21	Dnajc21	mouse		P14824	63	Annexin A6	Anxa6		P12710	99	Fatty acid-binding protein, liver	Fabp1		P19096	1745	Fatty acid synthase	Fasn		P24270	449	Catalase	Cat
E9Q8L9	388	Rab11 family-interacting protein 1	Rab11fip1	mouse		P14824	296	Annexin A6	Anxa6		P12787	145	Cytochrome c oxidase subunit 5A, mitochondrial	Cox5a		P19096	1764	Fatty acid synthase	Fasn		P24270	468	Catalase	Cat
E9Q8T2	622	PR domain zinc finger protein 15	Prdm15	mouse		P14824	299	Annexin A6	Anxa6		P12790	251	Cytochrome P450 2B9	Cyp2b9		P19096	1826	Fatty acid synthase	Fasn		P24270	476	Catalase	Cat
E9Q8V6	530	DENN/MADD domain-containing 4A	Dennd4a	mouse		P14824	306	Annexin A6	Anxa6		P12970	97	60S ribosomal protein L7a	Rpl7a		P19096	1840	Fatty acid synthase	Fasn		P24270	480	Catalase	Cat
E9Q8V6	722	DENN/MADD domain-containing 4A	Dennd4a	mouse		P14824	406	Annexin A6	Anxa6		P12970	101	60S ribosomal protein L7a	Rpl7a		P19096	1878	Fatty acid synthase	Fasn		P24270	499	Catalase	Cat
E9Q8X5	777	Zinc finger and BTB domain-containing 10	Zbtb10	mouse		P14824	445	Annexin A6	Anxa6		P12970	150	60S ribosomal protein L7a	Rpl7a		P19096	1920	Fatty acid synthase	Fasn		P24270	504	Catalase	Cat
E9Q9K5	182	Triadin	Trdn	mouse		P14824	483	Annexin A6	Anxa6		P12970	212	60S ribosomal protein L7a	Rpl7a		P19096	1986	Fatty acid synthase	Fasn		P24369	67	Peptidyl-prolyl cis-trans isomerase B	Ppib
E9Q9K5	187	Triadin	Trdn	mouse		P14824	579	Annexin A6	Anxa6		P13707	62	Glycerol-3-phosphate dehydrogenase [NAD(+)], cytoplasmic	Gpd1		P19096	2198	Fatty acid synthase	Fasn		P24369	165	Peptidyl-prolyl cis-trans isomerase B	Ppib
E9Q9K5	192	Triadin	Trdn	mouse		P14824	607	Annexin A6	Anxa6		P13707	106	Glycerol-3-phosphate dehydrogenase [NAD(+)], cytoplasmic	Gpd1		P19096	2384	Fatty acid synthase	Fasn		P24369	186	Peptidyl-prolyl cis-trans isomerase B	Ppib
E9Q9K5	223	Triadin	Trdn	mouse		P14824	620	Annexin A6	Anxa6		P13707	282	Glycerol-3-phosphate dehydrogenase [NAD(+)], cytoplasmic	Gpd1		P19096	2399	Fatty acid synthase	Fasn		P24369	215	Peptidyl-prolyl cis-trans isomerase B	Ppib
E9Q9K5	226	Triadin	Trdn	mouse		P14824	647	Annexin A6	Anxa6		P13707	313	Glycerol-3-phosphate dehydrogenase [NAD(+)], cytoplasmic	Gpd1		P19096	2427	Fatty acid synthase	Fasn		P24456	158	Cytochrome P450 2D10	Cyp2d10
E9Q9K5	419	Triadin	Trdn	mouse		P15105	103	Glutamine synthetase	Glul		P13707	318	Glycerol-3-phosphate dehydrogenase [NAD(+)], cytoplasmic	Gpd1		P19096	2431	Fatty acid synthase	Fasn		P24472	195	Glutathione S-transferase A4	Gsta4
E9Q9K5	424	Triadin	Trdn	mouse		P15105	259	Glutamine synthetase	Glul		P13745	196	Glutathione S-transferase A1	Gsta1		P19096	2442	Fatty acid synthase	Fasn		P24549	17	Retinal dehydrogenase 1	Aldh1a1
E9Q9K5	434	Triadin	Trdn	mouse		P15532	124	Nucleoside diphosphate kinase A	Nme1		P14115	47	60S ribosomal protein L27a	Rpl27a		P19157	82	Glutathione S-transferase P 1	Gstp1		P24549	22	Retinal dehydrogenase 1	Aldh1a1
E9Q9U0	379	Ubiquitin carboxyl-terminal hydrolase 17-like protein B	Usp17lb	mouse		P15626	32	Glutathione S-transferase Mu 2	Gstm2		P14115	55	60S ribosomal protein L27a	Rpl27a		P19157	103	Glutathione S-transferase P 1	Gstp1		P24549	36	Retinal dehydrogenase 1	Aldh1a1
E9QA15	750	Caldesmon 1	Cald1	mouse		P15626	52	Glutathione S-transferase Mu 2	Gstm2		P14115	94	60S ribosomal protein L27a	Rpl27a		P19157	116	Glutathione S-transferase P 1	Gstp1		P24549	131	Retinal dehydrogenase 1	Aldh1a1
E9QA57	748	Spermatogenesis-associated 31 subfamily D, member 1B	Spata31d1b	mouse		P15626	122	Glutathione S-transferase Mu 2	Gstm2		P14131	131	40S ribosomal protein S16	Rps16		P19157	121	Glutathione S-transferase P 1	Gstp1		P24549	252	Retinal dehydrogenase 1	Aldh1a1
E9QA57	752	Spermatogenesis-associated 31 subfamily D, member 1B	Spata31d1b	mouse		P15626	199	Glutathione S-transferase Mu 2	Gstm2		P14148	62	60S ribosomal protein L7	Rpl7		P19157	128	Glutathione S-transferase P 1	Gstp1		P24549	321	Retinal dehydrogenase 1	Aldh1a1
E9QA57	756	Spermatogenesis-associated 31 subfamily D, member 1B	Spata31d1b	mouse		P15864	63	Histone H1.2	H1-2		P14148	149	60S ribosomal protein L7	Rpl7		P19157	209	Glutathione S-transferase P 1	Gstp1		P24549	329	Retinal dehydrogenase 1	Aldh1a1
E9QAH2	658	Zinc finger protein 605	Zfp605	mouse		P15864	75	Histone H1.2	H1-2		P14148	178	60S ribosomal protein L7	Rpl7		P19253	53	60S ribosomal protein L13a	Rpl13a		P24549	362	Retinal dehydrogenase 1	Aldh1a1
E9QPR7	1363	Down syndrome cell adhesion molecule-like protein 1 homolog	Dscaml1	mouse		P15864	85	Histone H1.2	H1-2		P14152	103	Malate dehydrogenase, cytoplasmic	Mdh1		P19253	191	60S ribosomal protein L13a	Rpl13a		P24549	412	Retinal dehydrogenase 1	Aldh1a1
F2Z3U3	977	Ras association (RalGDS/AF-6) and pleckstrin homology domains 1	Raph1	mouse		P15864	106	Histone H1.2	H1-2		P14152	110	Malate dehydrogenase, cytoplasmic	Mdh1		P19536	85	Cytochrome c oxidase subunit 5B, mitochondrial	Cox5b		P24549	419	Retinal dehydrogenase 1	Aldh1a1
F6ST92	156	Coiled-coil domain-containing 170	Ccdc170	mouse		P16015	3	Carbonic anhydrase 3	Ca3		P14152	118	Malate dehydrogenase, cytoplasmic	Mdh1		P19639	211	Glutathione S-transferase Mu 3	Gstm3		P25444	263	40S ribosomal protein S2	Rps2
F6ST92	376	Coiled-coil domain-containing 170	Ccdc170	mouse		P16015	24	Carbonic anhydrase 3	Ca3		P14152	142	Malate dehydrogenase, cytoplasmic	Mdh1		P19783	29	Cytochrome c oxidase subunit 4 isoform 1, mitochondrial	Cox4i1		P25688	10	Uricase	Uox
F6ST92	386	Coiled-coil domain-containing 170	Ccdc170	mouse		P16015	36	Carbonic anhydrase 3	Ca3		P14152	179	Malate dehydrogenase, cytoplasmic	Mdh1		P19783	164	Cytochrome c oxidase subunit 4 isoform 1, mitochondrial	Cox4i1		P25688	36	Uricase	Uox
F6TNE3	381	Proline-rich 22	Prr22	mouse		P16015	39	Carbonic anhydrase 3	Ca3		P14152	199	Malate dehydrogenase, cytoplasmic	Mdh1		P20029	82	Endoplasmic reticulum chaperone BiP	Hspa5		P25688	72	Uricase	Uox
F6TNE3	387	Proline-rich 22	Prr22	mouse		P16015	57	Carbonic anhydrase 3	Ca3		P14152	236	Malate dehydrogenase, cytoplasmic	Mdh1		P20029	269	Endoplasmic reticulum chaperone BiP	Hspa5		P25688	80	Uricase	Uox
F6TNE3	388	Proline-rich 22	Prr22	mouse		P16015	64	Carbonic anhydrase 3	Ca3		P14152	298	Malate dehydrogenase, cytoplasmic	Mdh1		P20108	92	Thioredoxin-dependent peroxide reductase, mitochondrial	Prdx3		P25688	118	Uricase	Uox
F6XLV1	1626	Ciliary rootlet coiled-coil protein 2	Crocc2	mouse		P16015	113	Carbonic anhydrase 3	Ca3		P14206	52	40S ribosomal protein SA	Rpsa		P20108	197	Thioredoxin-dependent peroxide reductase, mitochondrial	Prdx3		P25688	158	Uricase	Uox
F6YQT7	42	Lipase, member I	Lipi	mouse		P16015	126	Carbonic anhydrase 3	Ca3		P14211	62	Calreticulin	Calr		P20852	319	Cytochrome P450 2A5	Cyp2a5		P25688	164	Uricase	Uox
F6YQT7	50	Lipase, member I	Lipi	mouse		P16015	135	Carbonic anhydrase 3	Ca3		P14211	151	Calreticulin	Calr		P21981	30	Protein-glutamine gamma-glutamyltransferase 2	Tgm2		P25688	175	Uricase	Uox
F6YQT7	58	Lipase, member I	Lipi	mouse		P16015	165	Carbonic anhydrase 3	Ca3		P14211	159	Calreticulin	Calr		P21981	589	Protein-glutamine gamma-glutamyltransferase 2	Tgm2		P25688	185	Uricase	Uox
F6ZDS4	797	Nucleoprotein TPR	Tpr	mouse		P16015	212	Carbonic anhydrase 3	Ca3		P14685	451	26S proteasome non-ATPase regulatory subunit 3	Psmd3		P21981	648	Protein-glutamine gamma-glutamyltransferase 2	Tgm2		P25688	220	Uricase	Uox
F6ZDS4	822	Nucleoprotein TPR	Tpr	mouse		P16045	19	Galectin-1	Lgals1		P14733	124	Lamin-B1	Lmnb1		P22315	142	Ferrochelatase, mitochondrial	Fech		P25688	227	Uricase	Uox
F6ZDS4	829	Nucleoprotein TPR	Tpr	mouse		P16331	115	Phenylalanine-4-hydroxylase	Pah		P14733	272	Lamin-B1	Lmnb1		P22315	249	Ferrochelatase, mitochondrial	Fech		P25688	277	Uricase	Uox
F7ACR9	2435	Microtubule-actin cross-linking factor 1	Macf1	mouse		P16331	199	Phenylalanine-4-hydroxylase	Pah		P14733	458	Lamin-B1	Lmnb1		P22315	301	Ferrochelatase, mitochondrial	Fech		P25688	296	Uricase	Uox
F8VPN4	5	4-alpha-glucanotransferase	Agl	mouse		P16332	87	Methylmalonyl-CoA mutase, mitochondrial	Mmut		P14733	484	Lamin-B1	Lmnb1		P22315	376	Ferrochelatase, mitochondrial	Fech		P26043	79	Radixin	Rdx
F8VPN4	17	4-alpha-glucanotransferase	Agl	mouse		P16332	119	Methylmalonyl-CoA mutase, mitochondrial	Mmut		P14733	533	Lamin-B1	Lmnb1		P22315	410	Ferrochelatase, mitochondrial	Fech		P26350	15	Prothymosin alpha	Ptma
F8VPN4	190	4-alpha-glucanotransferase	Agl	mouse		P16332	338	Methylmalonyl-CoA mutase, mitochondrial	Mmut		P14824	63	Annexin A6	Anxa6		P22315	412	Ferrochelatase, mitochondrial	Fech		P26443	84	Glutamate dehydrogenase 1, mitochondrial	Glud1
F8VPN4	203	4-alpha-glucanotransferase	Agl	mouse		P16332	341	Methylmalonyl-CoA mutase, mitochondrial	Mmut		P14824	299	Annexin A6	Anxa6		P22599	292	Alpha-1-antitrypsin 1-2	Serpina1b		P26443	90	Glutamate dehydrogenase 1, mitochondrial	Glud1
F8VPN4	265	4-alpha-glucanotransferase	Agl	mouse		P16332	604	Methylmalonyl-CoA mutase, mitochondrial	Mmut		P14824	306	Annexin A6	Anxa6		P23116	75	Eukaryotic translation initiation factor 3 subunit A	Eif3a		P26443	191	Glutamate dehydrogenase 1, mitochondrial	Glud1
F8VPN4	334	4-alpha-glucanotransferase	Agl	mouse		P16460	112	Argininosuccinate synthase	Ass1		P14824	406	Annexin A6	Anxa6		P23249	509	Putative helicase MOV-10	Mov10		P26443	200	Glutamate dehydrogenase 1, mitochondrial	Glud1
F8VPN4	679	4-alpha-glucanotransferase	Agl	mouse		P16460	140	Argininosuccinate synthase	Ass1		P14824	445	Annexin A6	Anxa6		P24270	169	Catalase	Cat		P26443	346	Glutamate dehydrogenase 1, mitochondrial	Glud1
F8VPN4	816	4-alpha-glucanotransferase	Agl	mouse		P16460	165	Argininosuccinate synthase	Ass1		P14824	478	Annexin A6	Anxa6		P24270	233	Catalase	Cat		P26443	352	Glutamate dehydrogenase 1, mitochondrial	Glud1
F8VPN4	889	4-alpha-glucanotransferase	Agl	mouse		P16460	209	Argininosuccinate synthase	Ass1		P14824	483	Annexin A6	Anxa6		P24270	237	Catalase	Cat		P26443	363	Glutamate dehydrogenase 1, mitochondrial	Glud1
F8VPN4	898	4-alpha-glucanotransferase	Agl	mouse		P16460	215	Argininosuccinate synthase	Ass1		P14824	607	Annexin A6	Anxa6		P24270	243	Catalase	Cat		P26443	365	Glutamate dehydrogenase 1, mitochondrial	Glud1
F8VPN4	1303	4-alpha-glucanotransferase	Agl	mouse		P16460	228	Argininosuccinate synthase	Ass1		P14824	620	Annexin A6	Anxa6		P24270	306	Catalase	Cat		P26443	390	Glutamate dehydrogenase 1, mitochondrial	Glud1
F8VPN4	1337	4-alpha-glucanotransferase	Agl	mouse		P16460	239	Argininosuccinate synthase	Ass1		P14824	647	Annexin A6	Anxa6		P24270	430	Catalase	Cat		P26443	415	Glutamate dehydrogenase 1, mitochondrial	Glud1
F8VPN4	1351	4-alpha-glucanotransferase	Agl	mouse		P16460	260	Argininosuccinate synthase	Ass1		P14869	10	60S acidic ribosomal protein P0	Rplp0		P24270	449	Catalase	Cat		P26443	457	Glutamate dehydrogenase 1, mitochondrial	Glud1
F8VPN4	1399	4-alpha-glucanotransferase	Agl	mouse		P16460	340	Argininosuccinate synthase	Ass1		P14869	57	60S acidic ribosomal protein P0	Rplp0		P24270	468	Catalase	Cat		P26443	480	Glutamate dehydrogenase 1, mitochondrial	Glud1
F8VPN4	1406	4-alpha-glucanotransferase	Agl	mouse		P16460	348	Argininosuccinate synthase	Ass1		P15105	103	Glutamine synthetase	Glul		P24270	476	Catalase	Cat		P26443	503	Glutamate dehydrogenase 1, mitochondrial	Glud1
F8VPN4	1467	4-alpha-glucanotransferase	Agl	mouse		P16460	355	Argininosuccinate synthase	Ass1		P15105	259	Glutamine synthetase	Glul		P24270	480	Catalase	Cat		P26443	527	Glutamate dehydrogenase 1, mitochondrial	Glud1
F8VPT3	1661	Lactase	Lct	mouse		P16460	408	Argininosuccinate synthase	Ass1		P15532	124	Nucleoside diphosphate kinase A	Nme1		P24270	499	Catalase	Cat		P26443	545	Glutamate dehydrogenase 1, mitochondrial	Glud1
F8VPT3	1672	Lactase	Lct	mouse		P16546	613	Spectrin alpha chain, non-erythrocytic 1	Sptan1		P15626	32	Glutathione S-transferase Mu 2	Gstm2		P24270	504	Catalase	Cat		P26443	548	Glutamate dehydrogenase 1, mitochondrial	Glud1
F8VPU2	947	FERM, ARHGEF and pleckstrin domain-containing protein 1	Farp1	mouse		P16546	2349	Spectrin alpha chain, non-erythrocytic 1	Sptan1		P15626	52	Glutathione S-transferase Mu 2	Gstm2		P24369	67	Peptidyl-prolyl cis-trans isomerase B	Ppib		P26516	45	26S proteasome non-ATPase regulatory subunit 7	Psmd7
F8VQB6	1681	Unconventional myosin-X	Myo10	mouse		P16546	2452	Spectrin alpha chain, non-erythrocytic 1	Sptan1		P15626	199	Glutathione S-transferase Mu 2	Gstm2		P24369	165	Peptidyl-prolyl cis-trans isomerase B	Ppib		P26516	204	26S proteasome non-ATPase regulatory subunit 7	Psmd7
F8VQB6	1682	Unconventional myosin-X	Myo10	mouse		P16627	248	Heat shock 70 kDa protein 1-like	Hspa1l		P15864	63	Histone H1.2	H1-2		P24369	186	Peptidyl-prolyl cis-trans isomerase B	Ppib		P26883	53	Peptidyl-prolyl cis-trans isomerase FKBP1A	Fkbp1a
F8VQC1	383	Signal recognition particle subunit SRP72	Srp72	mouse		P16858	59	Glyceraldehyde-3-phosphate dehydrogenase	Gapdh		P15864	75	Histone H1.2	H1-2		P24369	215	Peptidyl-prolyl cis-trans isomerase B	Ppib		P27046	190	Alpha-mannosidase 2	Man2a1
F8WHT3	1185	Protein PRRC2B	Prrc2b	mouse		P16858	70	Glyceraldehyde-3-phosphate dehydrogenase	Gapdh		P15864	85	Histone H1.2	H1-2		P24456	158	Cytochrome P450 2D10	Cyp2d10		P27048	32	Small nuclear ribonucleoprotein-associated protein B	Snrpb
G3UW63	296	RAD51-associated protein 2	Rad51ap2	mouse		P16858	137	Glyceraldehyde-3-phosphate dehydrogenase	Gapdh		P15864	106	Histone H1.2	H1-2		P24472	138	Glutathione S-transferase A4	Gsta4		P27641	265	X-ray repair cross-complementing protein 5	Xrcc5
G3UW78	165	Cytochrome P450, family 4, subfamily f, polypeptide 17	Cyp4f17	mouse		P16858	143	Glyceraldehyde-3-phosphate dehydrogenase	Gapdh		P16015	3	Carbonic anhydrase 3	Ca3		P24472	195	Glutathione S-transferase A4	Gsta4		P27659	294	60S ribosomal protein L3	Rpl3
G3UW78	177	Cytochrome P450, family 4, subfamily f, polypeptide 17	Cyp4f17	mouse		P16858	192	Glyceraldehyde-3-phosphate dehydrogenase	Gapdh		P16015	24	Carbonic anhydrase 3	Ca3		P24527	73	Leukotriene A-4 hydrolase	Lta4h		P27659	366	60S ribosomal protein L3	Rpl3
G3UW82	249	Myosin, heavy polypeptide 2, skeletal muscle, adult	Myh2	mouse		P16858	213	Glyceraldehyde-3-phosphate dehydrogenase	Gapdh		P16015	36	Carbonic anhydrase 3	Ca3		P24549	17	Retinal dehydrogenase 1	Aldh1a1		P27773	94	Protein disulfide-isomerase A3	Pdia3
G3UW82	726	Myosin, heavy polypeptide 2, skeletal muscle, adult	Myh2	mouse		P16858	252	Glyceraldehyde-3-phosphate dehydrogenase	Gapdh		P16015	39	Carbonic anhydrase 3	Ca3		P24549	22	Retinal dehydrogenase 1	Aldh1a1		P27773	104	Protein disulfide-isomerase A3	Pdia3
G3UW82	854	Myosin, heavy polypeptide 2, skeletal muscle, adult	Myh2	mouse		P16858	261	Glyceraldehyde-3-phosphate dehydrogenase	Gapdh		P16015	57	Carbonic anhydrase 3	Ca3		P24549	36	Retinal dehydrogenase 1	Aldh1a1		P27773	271	Protein disulfide-isomerase A3	Pdia3
G3UW82	865	Myosin, heavy polypeptide 2, skeletal muscle, adult	Myh2	mouse		P16858	332	Glyceraldehyde-3-phosphate dehydrogenase	Gapdh		P16015	64	Carbonic anhydrase 3	Ca3		P24549	131	Retinal dehydrogenase 1	Aldh1a1		P28076	109	Proteasome subunit beta type-9	Psmb9
G3UW82	958	Myosin, heavy polypeptide 2, skeletal muscle, adult	Myh2	mouse		P17095	7	High mobility group protein HMG-I/HMG-Y	Hmga1		P16015	113	Carbonic anhydrase 3	Ca3		P24549	252	Retinal dehydrogenase 1	Aldh1a1		P28271	26	Cytoplasmic aconitate hydratase	Aco1
G3UW82	1323	Myosin, heavy polypeptide 2, skeletal muscle, adult	Myh2	mouse		P17095	15	High mobility group protein HMG-I/HMG-Y	Hmga1		P16015	126	Carbonic anhydrase 3	Ca3		P24549	321	Retinal dehydrogenase 1	Aldh1a1		P28271	56	Cytoplasmic aconitate hydratase	Aco1
G3UW82	1381	Myosin, heavy polypeptide 2, skeletal muscle, adult	Myh2	mouse		P17182	28	Alpha-enolase	Eno1		P16015	135	Carbonic anhydrase 3	Ca3		P24549	329	Retinal dehydrogenase 1	Aldh1a1		P28271	141	Cytoplasmic aconitate hydratase	Aco1
G3UW82	1397	Myosin, heavy polypeptide 2, skeletal muscle, adult	Myh2	mouse		P17182	60	Alpha-enolase	Eno1		P16015	165	Carbonic anhydrase 3	Ca3		P24549	362	Retinal dehydrogenase 1	Aldh1a1		P28271	335	Cytoplasmic aconitate hydratase	Aco1
G3UW82	1528	Myosin, heavy polypeptide 2, skeletal muscle, adult	Myh2	mouse		P17182	71	Alpha-enolase	Eno1		P16015	212	Carbonic anhydrase 3	Ca3		P24549	412	Retinal dehydrogenase 1	Aldh1a1		P28271	379	Cytoplasmic aconitate hydratase	Aco1
G3UW82	1594	Myosin, heavy polypeptide 2, skeletal muscle, adult	Myh2	mouse		P17182	80	Alpha-enolase	Eno1		P16045	19	Galectin-1	Lgals1		P24549	419	Retinal dehydrogenase 1	Aldh1a1		P28271	572	Cytoplasmic aconitate hydratase	Aco1
G3UW82	1734	Myosin, heavy polypeptide 2, skeletal muscle, adult	Myh2	mouse		P17182	89	Alpha-enolase	Eno1		P16331	199	Phenylalanine-4-hydroxylase	Pah		P24549	435	Retinal dehydrogenase 1	Aldh1a1		P28271	615	Cytoplasmic aconitate hydratase	Aco1
G3UW82	1838	Myosin, heavy polypeptide 2, skeletal muscle, adult	Myh2	mouse		P17182	126	Alpha-enolase	Eno1		P16332	87	Methylmalonyl-CoA mutase, mitochondrial	Mmut		P24721	219	Asialoglycoprotein receptor 2	Asgr2		P28271	621	Cytoplasmic aconitate hydratase	Aco1
G3UW88	109	MAGE family member B11	Mageb11	mouse		P17182	193	Alpha-enolase	Eno1		P16332	338	Methylmalonyl-CoA mutase, mitochondrial	Mmut		P25444	65	40S ribosomal protein S2	Rps2		P28271	639	Cytoplasmic aconitate hydratase	Aco1
G3UWC3	81	Prolactin-releasing hormone	Prlh	mouse		P17182	199	Alpha-enolase	Eno1		P16332	341	Methylmalonyl-CoA mutase, mitochondrial	Mmut		P25444	263	40S ribosomal protein S2	Rps2		P28271	844	Cytoplasmic aconitate hydratase	Aco1
G3UWZ4	601	Vomeronasal 2, receptor 55	Vmn2r55	mouse		P17182	202	Alpha-enolase	Eno1		P16332	604	Methylmalonyl-CoA mutase, mitochondrial	Mmut		P25688	10	Uricase	Uox		P28271	857	Cytoplasmic aconitate hydratase	Aco1
G3UXB3	55	NK1 transcription factor-related protein 1	Nkx1-1	mouse		P17182	228	Alpha-enolase	Eno1		P16460	112	Argininosuccinate synthase	Ass1		P25688	36	Uricase	Uox		P28474	101	Alcohol dehydrogenase class-3	Adh5
G3UXT0	255	Cytochrome P450, family 2, subfamily j, polypeptide 12	Cyp2j12	mouse		P17182	256	Alpha-enolase	Eno1		P16460	140	Argininosuccinate synthase	Ass1		P25688	72	Uricase	Uox		P28474	107	Alcohol dehydrogenase class-3	Adh5
G3UZ38	435	Cytochrome P450, family 2, subfamily j, polypeptide 8	Cyp2j8	mouse		P17182	335	Alpha-enolase	Eno1		P16460	165	Argininosuccinate synthase	Ass1		P25688	80	Uricase	Uox		P28474	168	Alcohol dehydrogenase class-3	Adh5
G3UZ38	436	Cytochrome P450, family 2, subfamily j, polypeptide 8	Cyp2j8	mouse		P17182	343	Alpha-enolase	Eno1		P16460	209	Argininosuccinate synthase	Ass1		P25688	118	Uricase	Uox		P28474	228	Alcohol dehydrogenase class-3	Adh5
G3UZ38	447	Cytochrome P450, family 2, subfamily j, polypeptide 8	Cyp2j8	mouse		P17182	420	Alpha-enolase	Eno1		P16460	228	Argininosuccinate synthase	Ass1		P25688	158	Uricase	Uox		P28474	323	Alcohol dehydrogenase class-3	Adh5
G3X8R0	147	Receptor expression-enhancing protein	Reep5	mouse		P17225	265	Polypyrimidine tract-binding protein 1	Ptbp1		P16460	239	Argininosuccinate synthase	Ass1		P25688	164	Uricase	Uox		P28481	1409	Collagen alpha-1(II) chain	Col2a1
G3X8S5	134	DnaJ homolog subfamily B member 6	Dnajb6	mouse		P17563	52	Methanethiol oxidase	Selenbp1		P16460	260	Argininosuccinate synthase	Ass1		P25688	175	Uricase	Uox		P28650	448	Adenylosuccinate synthetase isozyme 1	Adss1
G3X8U2	175	RIKEN cDNA 1700067P10 gene	1700067P10Rik	mouse		P17563	69	Methanethiol oxidase	Selenbp1		P16460	340	Argininosuccinate synthase	Ass1		P25688	185	Uricase	Uox		P28665	358	Murinoglobulin-1	Mug1
G3X8U3	155	Queuosine salvage protein	2210016F16Rik	mouse		P17563	89	Methanethiol oxidase	Selenbp1		P16460	348	Argininosuccinate synthase	Ass1		P25688	196	Uricase	Uox		P29341	104	Polyadenylate-binding protein 1	Pabpc1
G3X8X0	450	RNA helicase	Dhx16	mouse		P17563	279	Methanethiol oxidase	Selenbp1		P16460	355	Argininosuccinate synthase	Ass1		P25688	220	Uricase	Uox		P29341	606	Polyadenylate-binding protein 1	Pabpc1
G3X922	1845	DnaJ heat shock protein family	Dnajc13	mouse		P17563	289	Methanethiol oxidase	Selenbp1		P16460	408	Argininosuccinate synthase	Ass1		P25688	227	Uricase	Uox		P29758	49	Ornithine aminotransferase, mitochondrial	Oat
G3X982	1009	Aldehyde oxidase 3	Aox3	mouse		P17563	342	Methanethiol oxidase	Selenbp1		P16546	613	Spectrin alpha chain, non-erythrocytic 1	Sptan1		P25688	277	Uricase	Uox		P29758	66	Ornithine aminotransferase, mitochondrial	Oat
G3X982	1016	Aldehyde oxidase 3	Aox3	mouse		P17563	379	Methanethiol oxidase	Selenbp1		P16546	1311	Spectrin alpha chain, non-erythrocytic 1	Sptan1		P25688	296	Uricase	Uox		P30115	4	Glutathione S-transferase A3	Gsta3
G3X9I7	356	Zinc finger CCCH-type-containing 12B	Zc3h12b	mouse		P17563	397	Methanethiol oxidase	Selenbp1		P16546	2421	Spectrin alpha chain, non-erythrocytic 1	Sptan1		P26043	79	Radixin	Rdx		P30115	69	Glutathione S-transferase A3	Gsta3
G3X9J0	83	Signal-induced proliferation-associated 1-like protein 3	Sipa1l3	mouse		P17665	25	Cytochrome c oxidase subunit 7C, mitochondrial	Cox7c		P16546	2452	Spectrin alpha chain, non-erythrocytic 1	Sptan1		P26231	842	Catenin alpha-1	Ctnna1		P30115	78	Glutathione S-transferase A3	Gsta3
G3X9R0	299	Deleted.	NA	mouse		P17665	34	Cytochrome c oxidase subunit 7C, mitochondrial	Cox7c		P16858	59	Glyceraldehyde-3-phosphate dehydrogenase	Gapdh		P26350	15	Prothymosin alpha	Ptma		P30115	84	Glutathione S-transferase A3	Gsta3
G3X9R0	312	Deleted.	NA	mouse		P17717	183	UDP-glucuronosyltransferase 2B17	Ugt2b17		P16858	70	Glyceraldehyde-3-phosphate dehydrogenase	Gapdh		P26443	84	Glutamate dehydrogenase 1, mitochondrial	Glud1		P30115	138	Glutathione S-transferase A3	Gsta3
G3X9R0	438	Deleted.	NA	mouse		P17717	284	UDP-glucuronosyltransferase 2B17	Ugt2b17		P16858	137	Glyceraldehyde-3-phosphate dehydrogenase	Gapdh		P26443	90	Glutamate dehydrogenase 1, mitochondrial	Glud1		P30115	141	Glutathione S-transferase A3	Gsta3
G3X9R0	439	Deleted.	NA	mouse		P17717	356	UDP-glucuronosyltransferase 2B17	Ugt2b17		P16858	143	Glyceraldehyde-3-phosphate dehydrogenase	Gapdh		P26443	187	Glutamate dehydrogenase 1, mitochondrial	Glud1		P30115	195	Glutathione S-transferase A3	Gsta3
G3X9R0	472	Deleted.	NA	mouse		P17742	28	Peptidyl-prolyl cis-trans isomerase A	Ppia		P16858	192	Glyceraldehyde-3-phosphate dehydrogenase	Gapdh		P26443	191	Glutamate dehydrogenase 1, mitochondrial	Glud1		P30999	749	Catenin delta-1	Ctnnd1
G3X9R0	475	Deleted.	NA	mouse		P17742	31	Peptidyl-prolyl cis-trans isomerase A	Ppia		P16858	213	Glyceraldehyde-3-phosphate dehydrogenase	Gapdh		P26443	200	Glutamate dehydrogenase 1, mitochondrial	Glud1		P31786	8	Acyl-CoA-binding protein	Dbi
G3X9Y6	25	Aldo-keto reductase family 1, member C19	Akr1c19	mouse		P17742	44	Peptidyl-prolyl cis-trans isomerase A	Ppia		P16858	217	Glyceraldehyde-3-phosphate dehydrogenase	Gapdh		P26443	346	Glutamate dehydrogenase 1, mitochondrial	Glud1		P31786	14	Acyl-CoA-binding protein	Dbi
G3X9Y6	101	Aldo-keto reductase family 1, member C19	Akr1c19	mouse		P17742	49	Peptidyl-prolyl cis-trans isomerase A	Ppia		P16858	252	Glyceraldehyde-3-phosphate dehydrogenase	Gapdh		P26443	352	Glutamate dehydrogenase 1, mitochondrial	Glud1		P31786	51	Acyl-CoA-binding protein	Dbi
G3X9Y6	123	Aldo-keto reductase family 1, member C19	Akr1c19	mouse		P17742	82	Peptidyl-prolyl cis-trans isomerase A	Ppia		P16858	261	Glyceraldehyde-3-phosphate dehydrogenase	Gapdh		P26443	363	Glutamate dehydrogenase 1, mitochondrial	Glud1		P31786	55	Acyl-CoA-binding protein	Dbi
G3X9Y6	175	Aldo-keto reductase family 1, member C19	Akr1c19	mouse		P17742	125	Peptidyl-prolyl cis-trans isomerase A	Ppia		P16858	332	Glyceraldehyde-3-phosphate dehydrogenase	Gapdh		P26443	365	Glutamate dehydrogenase 1, mitochondrial	Glud1		P31786	61	Acyl-CoA-binding protein	Dbi
G3X9Y6	273	Aldo-keto reductase family 1, member C19	Akr1c19	mouse		P17742	131	Peptidyl-prolyl cis-trans isomerase A	Ppia		P17095	7	High mobility group protein HMG-I/HMG-Y	Hmga1		P26443	390	Glutamate dehydrogenase 1, mitochondrial	Glud1		P31786	77	Acyl-CoA-binding protein	Dbi
G3X9Y6	278	Aldo-keto reductase family 1, member C19	Akr1c19	mouse		P17751	56	Triosephosphate isomerase	Tpi1		P17095	15	High mobility group protein HMG-I/HMG-Y	Hmga1		P26443	415	Glutamate dehydrogenase 1, mitochondrial	Glud1		P32020	7	Non-specific lipid-transfer protein	Scp2
G3X9Y6	294	Aldo-keto reductase family 1, member C19	Akr1c19	mouse		P17751	119	Triosephosphate isomerase	Tpi1		P17182	28	Alpha-enolase	Eno1		P26443	457	Glutamate dehydrogenase 1, mitochondrial	Glud1		P32020	26	Non-specific lipid-transfer protein	Scp2
G5E829	806	Plasma membrane calcium-transporting ATPase 1	Atp2b1	mouse		P17751	199	Triosephosphate isomerase	Tpi1		P17182	60	Alpha-enolase	Eno1		P26443	477	Glutamate dehydrogenase 1, mitochondrial	Glud1		P32020	132	Non-specific lipid-transfer protein	Scp2
G5E861	387	Sodium channel and clathrin linker 1	Sclt1	mouse		P17751	225	Triosephosphate isomerase	Tpi1		P17182	71	Alpha-enolase	Eno1		P26443	480	Glutamate dehydrogenase 1, mitochondrial	Glud1		P32020	142	Non-specific lipid-transfer protein	Scp2
G5E861	388	Sodium channel and clathrin linker 1	Sclt1	mouse		P17751	238	Triosephosphate isomerase	Tpi1		P17182	80	Alpha-enolase	Eno1		P26443	503	Glutamate dehydrogenase 1, mitochondrial	Glud1		P32020	173	Non-specific lipid-transfer protein	Scp2
G5E869	417	Zinc finger protein 142	Znf142	mouse		P17751	244	Triosephosphate isomerase	Tpi1		P17182	89	Alpha-enolase	Eno1		P26443	527	Glutamate dehydrogenase 1, mitochondrial	Glud1		P32020	177	Non-specific lipid-transfer protein	Scp2
G5E870	1719	E3 ubiquitin-protein ligase TRIP12	Trip12	mouse		P18242	122	Cathepsin D	Ctsd		P17182	103	Alpha-enolase	Eno1		P26443	545	Glutamate dehydrogenase 1, mitochondrial	Glud1		P32020	183	Non-specific lipid-transfer protein	Scp2
G5E893	808	Ankyrin repeat domain 12	Ankrd12	mouse		P18242	127	Cathepsin D	Ctsd		P17182	126	Alpha-enolase	Eno1		P26443	548	Glutamate dehydrogenase 1, mitochondrial	Glud1		P32020	341	Non-specific lipid-transfer protein	Scp2
G5E8M7	31	Glutathione transferase	Gstm6	mouse		P18760	44	Cofilin-1	Cfl1		P17182	193	Alpha-enolase	Eno1		P26516	45	26S proteasome non-ATPase regulatory subunit 7	Psmd7		P32020	432	Non-specific lipid-transfer protein	Scp2
G5E8M7	52	Glutathione transferase	Gstm6	mouse		P18760	132	Cofilin-1	Cfl1		P17182	199	Alpha-enolase	Eno1		P26516	204	26S proteasome non-ATPase regulatory subunit 7	Psmd7		P32020	438	Non-specific lipid-transfer protein	Scp2
G5E8P1	519	Bromodomain-containing protein 1	Brd1	mouse		P18760	144	Cofilin-1	Cfl1		P17182	202	Alpha-enolase	Eno1		P26883	53	Peptidyl-prolyl cis-trans isomerase FKBP1A	Fkbp1a		P32020	453	Non-specific lipid-transfer protein	Scp2
G5E8X2	103	Poly(A)-binding protein, cytoplasmic 4-like	Pabpc4l	mouse		P19096	49	Fatty acid synthase	Fasn		P17182	228	Alpha-enolase	Eno1		P27046	190	Alpha-mannosidase 2	Man2a1		P32020	462	Non-specific lipid-transfer protein	Scp2
G5E8Z2	742	Transcription initiation factor TFIID subunit 4B	Taf4b	mouse		P19096	59	Fatty acid synthase	Fasn		P17182	256	Alpha-enolase	Eno1		P27048	32	Small nuclear ribonucleoprotein-associated protein B	Snrpb		P32020	479	Non-specific lipid-transfer protein	Scp2
J3QMK1	25	Shugoshin 2B	Sgo2b	mouse		P19096	70	Fatty acid synthase	Fasn		P17182	335	Alpha-enolase	Eno1		P27641	265	X-ray repair cross-complementing protein 5	Xrcc5		P32020	491	Non-specific lipid-transfer protein	Scp2
J3QMK1	1010	Shugoshin 2B	Sgo2b	mouse		P19096	193	Fatty acid synthase	Fasn		P17182	343	Alpha-enolase	Eno1		P27659	294	60S ribosomal protein L3	Rpl3		P32020	522	Non-specific lipid-transfer protein	Scp2
J3QMK1	1016	Shugoshin 2B	Sgo2b	mouse		P19096	326	Fatty acid synthase	Fasn		P17182	420	Alpha-enolase	Eno1		P27659	300	60S ribosomal protein L3	Rpl3		P32020	544	Non-specific lipid-transfer protein	Scp2
J3QMK1	1027	Shugoshin 2B	Sgo2b	mouse		P19096	489	Fatty acid synthase	Fasn		P17225	265	Polypyrimidine tract-binding protein 1	Ptbp1		P27659	366	60S ribosomal protein L3	Rpl3		P33267	159	Cytochrome P450 2F2	Cyp2f2
J3QMK6	20	Aldehyde dehydrogenase family 3 member B3	Aldh3b3	mouse		P19096	776	Fatty acid synthase	Fasn		P17426	117	AP-2 complex subunit alpha-1	Ap2a1		P27773	94	Protein disulfide-isomerase A3	Pdia3		P33267	163	Cytochrome P450 2F2	Cyp2f2
J3QMK6	25	Aldehyde dehydrogenase family 3 member B3	Aldh3b3	mouse		P19096	786	Fatty acid synthase	Fasn		P17563	52	Methanethiol oxidase	Selenbp1		P27773	104	Protein disulfide-isomerase A3	Pdia3		P33267	242	Cytochrome P450 2F2	Cyp2f2
J3QMK6	37	Aldehyde dehydrogenase family 3 member B3	Aldh3b3	mouse		P19096	790	Fatty acid synthase	Fasn		P17563	89	Methanethiol oxidase	Selenbp1		P27773	366	Protein disulfide-isomerase A3	Pdia3		P34884	78	Macrophage migration inhibitory factor	Mif
J3QP53	103	Forkhead box L3	Foxl3	mouse		P19096	993	Fatty acid synthase	Fasn		P17563	279	Methanethiol oxidase	Selenbp1		P28271	26	Cytoplasmic aconitate hydratase	Aco1		P34914	113	Bifunctional epoxide hydrolase 2	Ephx2
J3QPC5	110	Zinc finger protein 850	Zfp850	mouse		P19096	1159	Fatty acid synthase	Fasn		P17563	342	Methanethiol oxidase	Selenbp1		P28271	56	Cytoplasmic aconitate hydratase	Aco1		P34914	176	Bifunctional epoxide hydrolase 2	Ephx2
J3QPC5	114	Zinc finger protein 850	Zfp850	mouse		P19096	1276	Fatty acid synthase	Fasn		P17563	397	Methanethiol oxidase	Selenbp1		P28271	141	Cytoplasmic aconitate hydratase	Aco1		P34914	191	Bifunctional epoxide hydrolase 2	Ephx2
J3QPC5	370	Zinc finger protein 850	Zfp850	mouse		P19096	1386	Fatty acid synthase	Fasn		P17665	25	Cytochrome c oxidase subunit 7C, mitochondrial	Cox7c		P28271	335	Cytoplasmic aconitate hydratase	Aco1		P34914	404	Bifunctional epoxide hydrolase 2	Ephx2
J3QPC5	675	Zinc finger protein 850	Zfp850	mouse		P19096	1491	Fatty acid synthase	Fasn		P17665	34	Cytochrome c oxidase subunit 7C, mitochondrial	Cox7c		P28271	379	Cytoplasmic aconitate hydratase	Aco1		P34914	473	Bifunctional epoxide hydrolase 2	Ephx2
J3QQ27	718	Coiled-coil domain-containing 191	Ccdc191	mouse		P19096	1516	Fatty acid synthase	Fasn		P17717	183	UDP-glucuronosyltransferase 2B17	Ugt2b17		P28271	464	Cytoplasmic aconitate hydratase	Aco1		P34914	504	Bifunctional epoxide hydrolase 2	Ephx2
J3QQ27	719	Coiled-coil domain-containing 191	Ccdc191	mouse		P19096	1518	Fatty acid synthase	Fasn		P17717	284	UDP-glucuronosyltransferase 2B17	Ugt2b17		P28271	572	Cytoplasmic aconitate hydratase	Aco1		P34914	508	Bifunctional epoxide hydrolase 2	Ephx2
J3QQ27	725	Coiled-coil domain-containing 191	Ccdc191	mouse		P19096	1584	Fatty acid synthase	Fasn		P17717	356	UDP-glucuronosyltransferase 2B17	Ugt2b17		P28271	615	Cytoplasmic aconitate hydratase	Aco1		P35235	280	Tyrosine-protein phosphatase non-receptor type 11	Ptpn11
K7N649	602	Vomeronasal 2, receptor 54	Vmn2r54	mouse		P19096	1745	Fatty acid synthase	Fasn		P17742	28	Peptidyl-prolyl cis-trans isomerase A	Ppia		P28271	621	Cytoplasmic aconitate hydratase	Aco1		P35293	138	Ras-related protein Rab-18	Rab18
K7N6C2	154	Cytochrome P450, family 2, subfamily c, polypeptide 68	Cyp2c68	mouse		P19096	1764	Fatty acid synthase	Fasn		P17742	31	Peptidyl-prolyl cis-trans isomerase A	Ppia		P28271	639	Cytoplasmic aconitate hydratase	Aco1		P35486	63	Pyruvate dehydrogenase E1 component subunit alpha, somatic form, mitochondrial	Pdha1
K7N6C2	192	Cytochrome P450, family 2, subfamily c, polypeptide 68	Cyp2c68	mouse		P19096	1840	Fatty acid synthase	Fasn		P17742	44	Peptidyl-prolyl cis-trans isomerase A	Ppia		P28271	844	Cytoplasmic aconitate hydratase	Aco1		P35486	244	Pyruvate dehydrogenase E1 component subunit alpha, somatic form, mitochondrial	Pdha1
K7N6T2	282	Vomeronasal 2, receptor 67	Vmn2r67	mouse		P19096	1920	Fatty acid synthase	Fasn		P17742	49	Peptidyl-prolyl cis-trans isomerase A	Ppia		P28271	857	Cytoplasmic aconitate hydratase	Aco1		P35486	267	Pyruvate dehydrogenase E1 component subunit alpha, somatic form, mitochondrial	Pdha1
K9J7B2	43	UDP-glucuronosyltransferase	Ugt1a6b	mouse		P19096	1986	Fatty acid synthase	Fasn		P17742	82	Peptidyl-prolyl cis-trans isomerase A	Ppia		P28474	101	Alcohol dehydrogenase class-3	Adh5		P35486	313	Pyruvate dehydrogenase E1 component subunit alpha, somatic form, mitochondrial	Pdha1
K9J7B2	351	UDP-glucuronosyltransferase	Ugt1a6b	mouse		P19096	2187	Fatty acid synthase	Fasn		P17742	125	Peptidyl-prolyl cis-trans isomerase A	Ppia		P28474	107	Alcohol dehydrogenase class-3	Adh5		P35486	321	Pyruvate dehydrogenase E1 component subunit alpha, somatic form, mitochondrial	Pdha1
L7N1X4	135	Zinc finger protein 457	Zfp457	mouse		P19096	2399	Fatty acid synthase	Fasn		P17742	131	Peptidyl-prolyl cis-trans isomerase A	Ppia		P28474	168	Alcohol dehydrogenase class-3	Adh5		P35486	336	Pyruvate dehydrogenase E1 component subunit alpha, somatic form, mitochondrial	Pdha1
L7N1X4	144	Zinc finger protein 457	Zfp457	mouse		P19096	2419	Fatty acid synthase	Fasn		P17751	56	Triosephosphate isomerase	Tpi1		P28474	226	Alcohol dehydrogenase class-3	Adh5		P35486	385	Pyruvate dehydrogenase E1 component subunit alpha, somatic form, mitochondrial	Pdha1
L7N1Y0	1387	Dynein, axonemal, heavy chain 7B	Dnah7b	mouse		P19096	2427	Fatty acid synthase	Fasn		P17751	119	Triosephosphate isomerase	Tpi1		P28474	228	Alcohol dehydrogenase class-3	Adh5		P35492	112	Histidine ammonia-lyase	Hal
L7N1Y0	1409	Dynein, axonemal, heavy chain 7B	Dnah7b	mouse		P19096	2431	Fatty acid synthase	Fasn		P17751	199	Triosephosphate isomerase	Tpi1		P28474	323	Alcohol dehydrogenase class-3	Adh5		P35492	158	Histidine ammonia-lyase	Hal
L7N2B3	282	Vomeronasal 2, receptor 68	Vmn2r68	mouse		P19096	2442	Fatty acid synthase	Fasn		P17751	206	Triosephosphate isomerase	Tpi1		P28481	1409	Collagen alpha-1(II) chain	Col2a1		P35492	172	Histidine ammonia-lyase	Hal
L7N463	414	Cytochrome P450	Cyp2d34	mouse		P19157	82	Glutathione S-transferase P 1	Gstp1		P17751	225	Triosephosphate isomerase	Tpi1		P28650	448	Adenylosuccinate synthetase isozyme 1	Adss1		P35492	277	Histidine ammonia-lyase	Hal
L7N472	841	Vomeronasal 2, receptor 8	Vmn2r8	mouse		P19157	103	Glutathione S-transferase P 1	Gstp1		P17751	238	Triosephosphate isomerase	Tpi1		P28665	358	Murinoglobulin-1	Mug1		P35492	293	Histidine ammonia-lyase	Hal
M0QWN7	709	Ubiquitin-specific peptidase 35	Usp35	mouse		P19157	116	Glutathione S-transferase P 1	Gstp1		P17751	244	Triosephosphate isomerase	Tpi1		P29341	104	Polyadenylate-binding protein 1	Pabpc1		P35492	298	Histidine ammonia-lyase	Hal
M0QWN7	721	Ubiquitin-specific peptidase 35	Usp35	mouse		P19157	121	Glutathione S-transferase P 1	Gstp1		P18242	122	Cathepsin D	Ctsd		P29341	606	Polyadenylate-binding protein 1	Pabpc1		P35492	592	Histidine ammonia-lyase	Hal
M0QWN7	723	Ubiquitin-specific peptidase 35	Usp35	mouse		P19157	128	Glutathione S-transferase P 1	Gstp1		P18242	127	Cathepsin D	Ctsd		P29758	49	Ornithine aminotransferase, mitochondrial	Oat		P35505	57	Fumarylacetoacetase	Fah
NP_001013407	126	MRS2	Mrs2	mouse		P19157	189	Glutathione S-transferase P 1	Gstp1		P18760	44	Cofilin-1	Cfl1		P29758	66	Ornithine aminotransferase, mitochondrial	Oat		P35564	171	Calnexin	Canx
NP_001013772	157	Gm597	Gm597	mouse		P19157	191	Glutathione S-transferase P 1	Gstp1		P18760	132	Cofilin-1	Cfl1		P30115	4	Glutathione S-transferase A3	Gsta3		P35700	16	Peroxiredoxin-1	Prdx1
NP_001013772	163	Gm597	Gm597	mouse		P19157	209	Glutathione S-transferase P 1	Gstp1		P18760	144	Cofilin-1	Cfl1		P30115	69	Glutathione S-transferase A3	Gsta3		P35700	27	Peroxiredoxin-1	Prdx1
NP_001013772	170	Gm597	Gm597	mouse		P19253	53	60S ribosomal protein L13a	Rpl13a		P19096	49	Fatty acid synthase	Fasn		P30115	78	Glutathione S-transferase A3	Gsta3		P35700	35	Peroxiredoxin-1	Prdx1
NP_001013772	386	Gm597	Gm597	mouse		P19253	191	60S ribosomal protein L13a	Rpl13a		P19096	59	Fatty acid synthase	Fasn		P30115	84	Glutathione S-transferase A3	Gsta3		P35700	109	Peroxiredoxin-1	Prdx1
NP_001013772	390	Gm597	Gm597	mouse		P19536	85	Cytochrome c oxidase subunit 5B, mitochondrial	Cox5b		P19096	70	Fatty acid synthase	Fasn		P30115	138	Glutathione S-transferase A3	Gsta3		P35700	120	Peroxiredoxin-1	Prdx1
NP_001074854	212	PCDH11Y	Pcdh11x	mouse		P19536	120	Cytochrome c oxidase subunit 5B, mitochondrial	Cox5b		P19096	193	Fatty acid synthase	Fasn		P30115	141	Glutathione S-transferase A3	Gsta3		P35700	136	Peroxiredoxin-1	Prdx1
NP_001074854	220	PCDH11Y	Pcdh11x	mouse		P19639	31	Glutathione S-transferase Mu 3	Gstm3		P19096	489	Fatty acid synthase	Fasn		P30115	195	Glutathione S-transferase A3	Gsta3		P35979	40	60S ribosomal protein L12	Rpl12
NP_001074854	869	PCDH11Y	Pcdh11x	mouse		P19783	29	Cytochrome c oxidase subunit 4 isoform 1, mitochondrial	Cox4i1		P19096	776	Fatty acid synthase	Fasn		P30999	749	Catenin delta-1	Ctnnd1		P35979	54	60S ribosomal protein L12	Rpl12
NP_001119960	226	TEX28	Tex28	mouse		P19783	67	Cytochrome c oxidase subunit 4 isoform 1, mitochondrial	Cox4i1		P19096	786	Fatty acid synthase	Fasn		P31786	8	Acyl-CoA-binding protein	Dbi		P35980	30	60S ribosomal protein L18	Rpl18
NP_001119960	243	TEX28	Tex28	mouse		P19783	164	Cytochrome c oxidase subunit 4 isoform 1, mitochondrial	Cox4i1		P19096	790	Fatty acid synthase	Fasn		P31786	14	Acyl-CoA-binding protein	Dbi		P35980	49	60S ribosomal protein L18	Rpl18
NP_001119960	244	TEX28	Tex28	mouse		P19783	168	Cytochrome c oxidase subunit 4 isoform 1, mitochondrial	Cox4i1		P19096	993	Fatty acid synthase	Fasn		P31786	51	Acyl-CoA-binding protein	Dbi		P36552	344	Oxygen-dependent coproporphyrinogen-III oxidase, mitochondrial	Cpox
NP_001155296	220	MTX1 iso2	Mtx1	mouse		P20029	82	Endoplasmic reticulum chaperone BiP	Hspa5		P19096	1386	Fatty acid synthase	Fasn		P31786	55	Acyl-CoA-binding protein	Dbi		P36552	359	Oxygen-dependent coproporphyrinogen-III oxidase, mitochondrial	Cpox
NP_035782	11847	Titin iso4	Ttn	mouse		P20029	269	Endoplasmic reticulum chaperone BiP	Hspa5		P19096	1491	Fatty acid synthase	Fasn		P31786	61	Acyl-CoA-binding protein	Dbi		P37040	610	NADPH--cytochrome P450 reductase	Por
NP_035782	18957	Titin iso4	Ttn	mouse		P20108	92	Thioredoxin-dependent peroxide reductase, mitochondrial	Prdx3		P19096	1516	Fatty acid synthase	Fasn		P31786	77	Acyl-CoA-binding protein	Dbi		P38060	48	Hydroxymethylglutaryl-CoA lyase, mitochondrial	Hmgcl
NP_035782	30588	Titin iso4	Ttn	mouse		P20108	197	Thioredoxin-dependent peroxide reductase, mitochondrial	Prdx3		P19096	1518	Fatty acid synthase	Fasn		P32020	7	Non-specific lipid-transfer protein	Scp2		P38060	324	Hydroxymethylglutaryl-CoA lyase, mitochondrial	Hmgcl
NP_877959	4	TAFA2	Tafa2	mouse		P20108	218	Thioredoxin-dependent peroxide reductase, mitochondrial	Prdx3		P19096	1584	Fatty acid synthase	Fasn		P32020	26	Non-specific lipid-transfer protein	Scp2		P38647	138	Stress-70 protein, mitochondrial	Hspa9
O08529	354	Calpain-2 catalytic subunit	Capn2	mouse		P21107	221	Tropomyosin alpha-3 chain	Tpm3		P19096	1697	Fatty acid synthase	Fasn		P32020	132	Non-specific lipid-transfer protein	Scp2		P38647	187	Stress-70 protein, mitochondrial	Hspa9
O08529	355	Calpain-2 catalytic subunit	Capn2	mouse		P21614	94	Vitamin D-binding protein	Gc		P19096	1745	Fatty acid synthase	Fasn		P32020	142	Non-specific lipid-transfer protein	Scp2		P38647	300	Stress-70 protein, mitochondrial	Hspa9
O08532	375	Voltage-dependent calcium channel subunit alpha-2/delta-1	Cacna2d1	mouse		P21614	291	Vitamin D-binding protein	Gc		P19096	1764	Fatty acid synthase	Fasn		P32020	173	Non-specific lipid-transfer protein	Scp2		P38647	360	Stress-70 protein, mitochondrial	Hspa9
O08532	380	Voltage-dependent calcium channel subunit alpha-2/delta-1	Cacna2d1	mouse		P21729	70	Gastrin-releasing peptide receptor	Grpr		P19096	1840	Fatty acid synthase	Fasn		P32020	177	Non-specific lipid-transfer protein	Scp2		P38647	394	Stress-70 protein, mitochondrial	Hspa9
O08532	381	Voltage-dependent calcium channel subunit alpha-2/delta-1	Cacna2d1	mouse		P21981	30	Protein-glutamine gamma-glutamyltransferase 2	Tgm2		P19096	1878	Fatty acid synthase	Fasn		P32020	183	Non-specific lipid-transfer protein	Scp2		P38647	567	Stress-70 protein, mitochondrial	Hspa9
O08538	213	Angiopoietin-1	Angpt1	mouse		P21981	589	Protein-glutamine gamma-glutamyltransferase 2	Tgm2		P19096	1920	Fatty acid synthase	Fasn		P32020	190	Non-specific lipid-transfer protein	Scp2		P38647	600	Stress-70 protein, mitochondrial	Hspa9
O08538	216	Angiopoietin-1	Angpt1	mouse		P21981	648	Protein-glutamine gamma-glutamyltransferase 2	Tgm2		P19096	1986	Fatty acid synthase	Fasn		P32020	341	Non-specific lipid-transfer protein	Scp2		P40124	70	Adenylyl cyclase-associated protein 1	Cap1
O08547	38	Vesicle-trafficking protein SEC22b	Sec22b	mouse		P21981	671	Protein-glutamine gamma-glutamyltransferase 2	Tgm2		P19096	2187	Fatty acid synthase	Fasn		P32020	432	Non-specific lipid-transfer protein	Scp2		P40124	411	Adenylyl cyclase-associated protein 1	Cap1
O08550	1009	Histone-lysine N-methyltransferase 2B	Kmt2b	mouse		P22315	142	Ferrochelatase, mitochondrial	Fech		P19096	2399	Fatty acid synthase	Fasn		P32020	438	Non-specific lipid-transfer protein	Scp2		P40142	6	Transketolase	Tkt
O08550	1017	Histone-lysine N-methyltransferase 2B	Kmt2b	mouse		P22315	155	Ferrochelatase, mitochondrial	Fech		P19096	2419	Fatty acid synthase	Fasn		P32020	453	Non-specific lipid-transfer protein	Scp2		P40142	144	Transketolase	Tkt
O08553	480	Dihydropyrimidinase-related protein 2	Dpysl2	mouse		P22315	217	Ferrochelatase, mitochondrial	Fech		P19096	2427	Fatty acid synthase	Fasn		P32020	462	Non-specific lipid-transfer protein	Scp2		P40142	204	Transketolase	Tkt
O08573	110	Galectin-9	Lgals9	mouse		P22315	249	Ferrochelatase, mitochondrial	Fech		P19096	2431	Fatty acid synthase	Fasn		P32020	470	Non-specific lipid-transfer protein	Scp2		P40142	232	Transketolase	Tkt
O08582	466	GTP-binding protein 1	Gtpbp1	mouse		P22315	283	Ferrochelatase, mitochondrial	Fech		P19096	2442	Fatty acid synthase	Fasn		P32020	479	Non-specific lipid-transfer protein	Scp2		P40142	241	Transketolase	Tkt
O08599	92	Syntaxin-binding protein 1	Stxbp1	mouse		P22315	301	Ferrochelatase, mitochondrial	Fech		P19157	82	Glutathione S-transferase P 1	Gstp1		P32020	491	Non-specific lipid-transfer protein	Scp2		P40142	310	Transketolase	Tkt
O08600	211	Endonuclease G, mitochondrial	Endog	mouse		P22315	410	Ferrochelatase, mitochondrial	Fech		P19157	103	Glutathione S-transferase P 1	Gstp1		P32020	522	Non-specific lipid-transfer protein	Scp2		P40142	343	Transketolase	Tkt
O08601	113	Microsomal triglyceride transfer protein large subunit	Mttp	mouse		P22315	412	Ferrochelatase, mitochondrial	Fech		P19157	116	Glutathione S-transferase P 1	Gstp1		P32020	544	Non-specific lipid-transfer protein	Scp2		P40142	352	Transketolase	Tkt
O08601	463	Microsomal triglyceride transfer protein large subunit	Mttp	mouse		P22892	147	AP-1 complex subunit gamma-1	Ap1g1		P19157	121	Glutathione S-transferase P 1	Gstp1		P33267	159	Cytochrome P450 2F2	Cyp2f2		P40142	499	Transketolase	Tkt
O08602	8	Retinoic acid early-inducible protein 1-alpha	Raet1a	mouse		P23116	68	Eukaryotic translation initiation factor 3 subunit A	Eif3a		P19157	128	Glutathione S-transferase P 1	Gstp1		P33267	163	Cytochrome P450 2F2	Cyp2f2		P40142	609	Transketolase	Tkt
O08603	8	Retinoic acid early-inducible protein 1-beta	Raet1b	mouse		P23116	559	Eukaryotic translation initiation factor 3 subunit A	Eif3a		P19157	189	Glutathione S-transferase P 1	Gstp1		P33267	242	Cytochrome P450 2F2	Cyp2f2		P40936	14	Indolethylamine N-methyltransferase	Inmt
O08604	8	Retinoic acid early-inducible protein 1-gamma	Raet1c	mouse		P23249	509	Putative helicase MOV-10	Mov10		P19157	191	Glutathione S-transferase P 1	Gstp1		P33267	316	Cytochrome P450 2F2	Cyp2f2		P40936	219	Indolethylamine N-methyltransferase	Inmt
O08638	78	Myosin-11	Myh11	mouse		P23591	212	GDP-L-fucose synthase	Tsta3		P19157	209	Glutathione S-transferase P 1	Gstp1		P34884	78	Macrophage migration inhibitory factor	Mif		P40936	224	Indolethylamine N-methyltransferase	Inmt
O08638	244	Myosin-11	Myh11	mouse		P24270	98	Catalase	Cat		P19221	596	Prothrombin	F2		P34914	113	Bifunctional epoxide hydrolase 2	Ephx2		P41105	19	60S ribosomal protein L28	Rpl28
O08638	658	Myosin-11	Myh11	mouse		P24270	105	Catalase	Cat		P19253	53	60S ribosomal protein L13a	Rpl13a		P34914	176	Bifunctional epoxide hydrolase 2	Ephx2		P41216	203	Long-chain-fatty-acid--CoA ligase 1	Acsl1
O08638	1021	Myosin-11	Myh11	mouse		P24270	169	Catalase	Cat		P19253	191	60S ribosomal protein L13a	Rpl13a		P34914	191	Bifunctional epoxide hydrolase 2	Ephx2		P41216	387	Long-chain-fatty-acid--CoA ligase 1	Acsl1
O08638	1256	Myosin-11	Myh11	mouse		P24270	221	Catalase	Cat		P19536	85	Cytochrome c oxidase subunit 5B, mitochondrial	Cox5b		P34914	404	Bifunctional epoxide hydrolase 2	Ephx2		P41216	396	Long-chain-fatty-acid--CoA ligase 1	Acsl1
O08664	20	B-cell CLL/lymphoma 7 protein family member C	Bcl7c	mouse		P24270	233	Catalase	Cat		P19536	120	Cytochrome c oxidase subunit 5B, mitochondrial	Cox5b		P34914	473	Bifunctional epoxide hydrolase 2	Ephx2		P41216	420	Long-chain-fatty-acid--CoA ligase 1	Acsl1
O08664	27	B-cell CLL/lymphoma 7 protein family member C	Bcl7c	mouse		P24270	237	Catalase	Cat		P19783	29	Cytochrome c oxidase subunit 4 isoform 1, mitochondrial	Cox4i1		P34914	504	Bifunctional epoxide hydrolase 2	Ephx2		P41216	512	Long-chain-fatty-acid--CoA ligase 1	Acsl1
O08677	396	Kininogen-1	Kng1	mouse		P24270	243	Catalase	Cat		P19783	67	Cytochrome c oxidase subunit 4 isoform 1, mitochondrial	Cox4i1		P34914	508	Bifunctional epoxide hydrolase 2	Ephx2		P41216	518	Long-chain-fatty-acid--CoA ligase 1	Acsl1
O08709	63	Peroxiredoxin-6	Prdx6	mouse		P24270	306	Catalase	Cat		P19783	164	Cytochrome c oxidase subunit 4 isoform 1, mitochondrial	Cox4i1		P34928	51	Apolipoprotein C-I	Apoc1		P41216	544	Long-chain-fatty-acid--CoA ligase 1	Acsl1
O08709	97	Peroxiredoxin-6	Prdx6	mouse		P24270	430	Catalase	Cat		P19783	168	Cytochrome c oxidase subunit 4 isoform 1, mitochondrial	Cox4i1		P35235	280	Tyrosine-protein phosphatase non-receptor type 11	Ptpn11		P41216	552	Long-chain-fatty-acid--CoA ligase 1	Acsl1
O08709	122	Peroxiredoxin-6	Prdx6	mouse		P24270	449	Catalase	Cat		P20029	82	Endoplasmic reticulum chaperone BiP	Hspa5		P35293	138	Ras-related protein Rab-18	Rab18		P41216	649	Long-chain-fatty-acid--CoA ligase 1	Acsl1
O08709	141	Peroxiredoxin-6	Prdx6	mouse		P24270	468	Catalase	Cat		P20029	269	Endoplasmic reticulum chaperone BiP	Hspa5		P35486	63	Pyruvate dehydrogenase E1 component subunit alpha, somatic form, mitochondrial	Pdha1		P42125	48	Enoyl-CoA delta isomerase 1, mitochondrial	Eci1
O08709	173	Peroxiredoxin-6	Prdx6	mouse		P24270	476	Catalase	Cat		P20108	92	Thioredoxin-dependent peroxide reductase, mitochondrial	Prdx3		P35486	83	Pyruvate dehydrogenase E1 component subunit alpha, somatic form, mitochondrial	Pdha1		P42125	76	Enoyl-CoA delta isomerase 1, mitochondrial	Eci1
O08709	182	Peroxiredoxin-6	Prdx6	mouse		P24270	480	Catalase	Cat		P20108	197	Thioredoxin-dependent peroxide reductase, mitochondrial	Prdx3		P35486	244	Pyruvate dehydrogenase E1 component subunit alpha, somatic form, mitochondrial	Pdha1		P42125	222	Enoyl-CoA delta isomerase 1, mitochondrial	Eci1
O08709	183	Peroxiredoxin-6	Prdx6	mouse		P24270	499	Catalase	Cat		P21107	162	Tropomyosin alpha-3 chain	Tpm3		P35486	267	Pyruvate dehydrogenase E1 component subunit alpha, somatic form, mitochondrial	Pdha1		P42125	229	Enoyl-CoA delta isomerase 1, mitochondrial	Eci1
O08709	209	Peroxiredoxin-6	Prdx6	mouse		P24270	504	Catalase	Cat		P21107	221	Tropomyosin alpha-3 chain	Tpm3		P35486	313	Pyruvate dehydrogenase E1 component subunit alpha, somatic form, mitochondrial	Pdha1		P42125	255	Enoyl-CoA delta isomerase 1, mitochondrial	Eci1
O08710	986	Thyroglobulin	Tg	mouse		P24270	506	Catalase	Cat		P21614	94	Vitamin D-binding protein	Gc		P35486	321	Pyruvate dehydrogenase E1 component subunit alpha, somatic form, mitochondrial	Pdha1		P42125	270	Enoyl-CoA delta isomerase 1, mitochondrial	Eci1
O08749	66	Dihydrolipoyl dehydrogenase, mitochondrial	Dld	mouse		P24270	522	Catalase	Cat		P21614	291	Vitamin D-binding protein	Gc		P35486	336	Pyruvate dehydrogenase E1 component subunit alpha, somatic form, mitochondrial	Pdha1		P42669	261	Transcriptional activator protein Pur-alpha	Pura
O08749	104	Dihydrolipoyl dehydrogenase, mitochondrial	Dld	mouse		P24369	116	Peptidyl-prolyl cis-trans isomerase B	Ppib		P21619	465	Lamin-B2	Lmnb2		P35486	385	Pyruvate dehydrogenase E1 component subunit alpha, somatic form, mitochondrial	Pdha1		P42669	265	Transcriptional activator protein Pur-alpha	Pura
O08749	122	Dihydrolipoyl dehydrogenase, mitochondrial	Dld	mouse		P24369	131	Peptidyl-prolyl cis-trans isomerase B	Ppib		P21729	70	Gastrin-releasing peptide receptor	Grpr		P35492	112	Histidine ammonia-lyase	Hal		P42669	272	Transcriptional activator protein Pur-alpha	Pura
O08749	127	Dihydrolipoyl dehydrogenase, mitochondrial	Dld	mouse		P24369	165	Peptidyl-prolyl cis-trans isomerase B	Ppib		P21981	30	Protein-glutamine gamma-glutamyltransferase 2	Tgm2		P35492	158	Histidine ammonia-lyase	Hal		P42932	152	T-complex protein 1 subunit theta	Cct8
O08749	132	Dihydrolipoyl dehydrogenase, mitochondrial	Dld	mouse		P24369	215	Peptidyl-prolyl cis-trans isomerase B	Ppib		P21981	589	Protein-glutamine gamma-glutamyltransferase 2	Tgm2		P35492	172	Histidine ammonia-lyase	Hal		P42932	318	T-complex protein 1 subunit theta	Cct8
O08749	143	Dihydrolipoyl dehydrogenase, mitochondrial	Dld	mouse		P24472	195	Glutathione S-transferase A4	Gsta4		P21981	648	Protein-glutamine gamma-glutamyltransferase 2	Tgm2		P35492	277	Histidine ammonia-lyase	Hal		P43274	17	Histone H1.4	H1-4
O08749	146	Dihydrolipoyl dehydrogenase, mitochondrial	Dld	mouse		P24472	196	Glutathione S-transferase A4	Gsta4		P21981	671	Protein-glutamine gamma-glutamyltransferase 2	Tgm2		P35492	293	Histidine ammonia-lyase	Hal		P43274	75	Histone H1.4	H1-4
O08749	159	Dihydrolipoyl dehydrogenase, mitochondrial	Dld	mouse		P24527	73	Leukotriene A-4 hydrolase	Lta4h		P22315	155	Ferrochelatase, mitochondrial	Fech		P35492	298	Histidine ammonia-lyase	Hal		P43274	85	Histone H1.4	H1-4
O08749	273	Dihydrolipoyl dehydrogenase, mitochondrial	Dld	mouse		P24549	17	Retinal dehydrogenase 1	Aldh1a1		P22315	217	Ferrochelatase, mitochondrial	Fech		P35492	592	Histidine ammonia-lyase	Hal		P43274	168	Histone H1.4	H1-4
O08749	277	Dihydrolipoyl dehydrogenase, mitochondrial	Dld	mouse		P24549	22	Retinal dehydrogenase 1	Aldh1a1		P22315	283	Ferrochelatase, mitochondrial	Fech		P35505	57	Fumarylacetoacetase	Fah		P43275	121	Histone H1.1	H1-1
O08749	334	Dihydrolipoyl dehydrogenase, mitochondrial	Dld	mouse		P24549	36	Retinal dehydrogenase 1	Aldh1a1		P22315	410	Ferrochelatase, mitochondrial	Fech		P35564	171	Calnexin	Canx		P45481	1217	Histone lysine acetyltransferase CREBBP	Crebbp
O08749	346	Dihydrolipoyl dehydrogenase, mitochondrial	Dld	mouse		P24549	37	Retinal dehydrogenase 1	Aldh1a1		P22315	412	Ferrochelatase, mitochondrial	Fech		P35700	16	Peroxiredoxin-1	Prdx1		P45591	44	Cofilin-2	Cfl2
O08749	410	Dihydrolipoyl dehydrogenase, mitochondrial	Dld	mouse		P24549	131	Retinal dehydrogenase 1	Aldh1a1		P22599	292	Alpha-1-antitrypsin 1-2	Serpina1b		P35700	27	Peroxiredoxin-1	Prdx1		P45952	69	Medium-chain specific acyl-CoA dehydrogenase, mitochondrial	Acadm
O08749	420	Dihydrolipoyl dehydrogenase, mitochondrial	Dld	mouse		P24549	321	Retinal dehydrogenase 1	Aldh1a1		P22892	147	AP-1 complex subunit gamma-1	Ap1g1		P35700	35	Peroxiredoxin-1	Prdx1		P45952	79	Medium-chain specific acyl-CoA dehydrogenase, mitochondrial	Acadm
O08749	505	Dihydrolipoyl dehydrogenase, mitochondrial	Dld	mouse		P24549	329	Retinal dehydrogenase 1	Aldh1a1		P23116	68	Eukaryotic translation initiation factor 3 subunit A	Eif3a		P35700	109	Peroxiredoxin-1	Prdx1		P45952	217	Medium-chain specific acyl-CoA dehydrogenase, mitochondrial	Acadm
O08756	28	3-hydroxyacyl-CoA dehydrogenase type-2	Hsd17b10	mouse		P24549	362	Retinal dehydrogenase 1	Aldh1a1		P23116	75	Eukaryotic translation initiation factor 3 subunit A	Eif3a		P35700	120	Peroxiredoxin-1	Prdx1		P45952	235	Medium-chain specific acyl-CoA dehydrogenase, mitochondrial	Acadm
O08756	52	3-hydroxyacyl-CoA dehydrogenase type-2	Hsd17b10	mouse		P24549	412	Retinal dehydrogenase 1	Aldh1a1		P23116	559	Eukaryotic translation initiation factor 3 subunit A	Eif3a		P35700	136	Peroxiredoxin-1	Prdx1		P45952	301	Medium-chain specific acyl-CoA dehydrogenase, mitochondrial	Acadm
O08756	104	3-hydroxyacyl-CoA dehydrogenase type-2	Hsd17b10	mouse		P24549	419	Retinal dehydrogenase 1	Aldh1a1		P23198	5	Chromobox protein homolog 3	Cbx3		P35979	40	60S ribosomal protein L12	Rpl12		P45952	418	Medium-chain specific acyl-CoA dehydrogenase, mitochondrial	Acadm
O08756	107	3-hydroxyacyl-CoA dehydrogenase type-2	Hsd17b10	mouse		P24549	495	Retinal dehydrogenase 1	Aldh1a1		P23249	509	Putative helicase MOV-10	Mov10		P35979	54	60S ribosomal protein L12	Rpl12		P46471	248	26S proteasome regulatory subunit 7	Psmc2
O08759	22	Ubiquitin-protein ligase E3A	Ube3a	mouse		P25444	76	40S ribosomal protein S2	Rps2		P23591	212	GDP-L-fucose synthase	Tsta3		P35980	30	60S ribosomal protein L18	Rpl18		P46656	76	Adrenodoxin, mitochondrial	Fdx1
O08759	39	Ubiquitin-protein ligase E3A	Ube3a	mouse		P25444	173	40S ribosomal protein S2	Rps2		P24270	98	Catalase	Cat		P35980	49	60S ribosomal protein L18	Rpl18		P46656	162	Adrenodoxin, mitochondrial	Fdx1
O08759	115	Ubiquitin-protein ligase E3A	Ube3a	mouse		P25444	176	40S ribosomal protein S2	Rps2		P24270	105	Catalase	Cat		P36552	344	Oxygen-dependent coproporphyrinogen-III oxidase, mitochondrial	Cpox		P47199	83	Quinone oxidoreductase	Cryz
O08759	563	Ubiquitin-protein ligase E3A	Ube3a	mouse		P25688	10	Uricase	Uox		P24270	169	Catalase	Cat		P36552	359	Oxygen-dependent coproporphyrinogen-III oxidase, mitochondrial	Cpox		P47199	208	Quinone oxidoreductase	Cryz
O08784	132	Treacle protein	Tcof1	mouse		P25688	27	Uricase	Uox		P24270	221	Catalase	Cat		P36552	393	Oxygen-dependent coproporphyrinogen-III oxidase, mitochondrial	Cpox		P47199	298	Quinone oxidoreductase	Cryz
O08784	1189	Treacle protein	Tcof1	mouse		P25688	36	Uricase	Uox		P24270	233	Catalase	Cat		P37040	610	NADPH--cytochrome P450 reductase	Por		P47738	75	Aldehyde dehydrogenase, mitochondrial	Aldh2
O08784	1240	Treacle protein	Tcof1	mouse		P25688	54	Uricase	Uox		P24270	237	Catalase	Cat		P38060	48	Hydroxymethylglutaryl-CoA lyase, mitochondrial	Hmgcl		P47738	80	Aldehyde dehydrogenase, mitochondrial	Aldh2
O08788	722	Dynactin subunit 1	Dctn1	mouse		P25688	72	Uricase	Uox		P24270	243	Catalase	Cat		P38060	324	Hydroxymethylglutaryl-CoA lyase, mitochondrial	Hmgcl		P47738	157	Aldehyde dehydrogenase, mitochondrial	Aldh2
O08788	1007	Dynactin subunit 1	Dctn1	mouse		P25688	80	Uricase	Uox		P24270	306	Catalase	Cat		P38647	135	Stress-70 protein, mitochondrial	Hspa9		P47738	161	Aldehyde dehydrogenase, mitochondrial	Aldh2
O08792	135	Transcription factor COE2	Ebf2	mouse		P25688	118	Uricase	Uox		P24270	430	Catalase	Cat		P38647	138	Stress-70 protein, mitochondrial	Hspa9		P47738	282	Aldehyde dehydrogenase, mitochondrial	Aldh2
O08792	145	Transcription factor COE2	Ebf2	mouse		P25688	122	Uricase	Uox		P24270	449	Catalase	Cat		P38647	175	Stress-70 protein, mitochondrial	Hspa9		P47738	370	Aldehyde dehydrogenase, mitochondrial	Aldh2
O08795	196	Glucosidase 2 subunit beta	Prkcsh	mouse		P25688	126	Uricase	Uox		P24270	468	Catalase	Cat		P38647	187	Stress-70 protein, mitochondrial	Hspa9		P47738	428	Aldehyde dehydrogenase, mitochondrial	Aldh2
O08856	150	RNA polymerase II elongation factor ELL	Ell	mouse		P25688	158	Uricase	Uox		P24270	476	Catalase	Cat		P38647	300	Stress-70 protein, mitochondrial	Hspa9		P47738	430	Aldehyde dehydrogenase, mitochondrial	Aldh2
O08863	10	Baculoviral IAP repeat-containing protein 3	Birc3	mouse		P25688	164	Uricase	Uox		P24270	480	Catalase	Cat		P38647	360	Stress-70 protein, mitochondrial	Hspa9		P47738	443	Aldehyde dehydrogenase, mitochondrial	Aldh2
O08901	263	Mitotic checkpoint serine/threonine-protein kinase BUB1	Bub1	mouse		P25688	175	Uricase	Uox		P24270	499	Catalase	Cat		P38647	377	Stress-70 protein, mitochondrial	Hspa9		P47740	199	Aldehyde dehydrogenase family 3 member A2	Aldh3a2
O08911	227	Mitogen-activated protein kinase 12	Mapk12	mouse		P25688	185	Uricase	Uox		P24270	504	Catalase	Cat		P38647	394	Stress-70 protein, mitochondrial	Hspa9		P47740	457	Aldehyde dehydrogenase family 3 member A2	Aldh3a2
O08912	195	Polypeptide N-acetylgalactosaminyltransferase 1	Galnt1	mouse		P25688	196	Uricase	Uox		P24270	506	Catalase	Cat		P38647	567	Stress-70 protein, mitochondrial	Hspa9		P47754	86	F-actin-capping protein subunit alpha-2	Capza2
O08915	112	AH receptor-interacting protein	Aip	mouse		P25688	220	Uricase	Uox		P24270	522	Catalase	Cat		P38647	600	Stress-70 protein, mitochondrial	Hspa9		P47754	97	F-actin-capping protein subunit alpha-2	Capza2
O08918	266	Cyclin-G2	Ccng2	mouse		P25688	227	Uricase	Uox		P24369	89	Peptidyl-prolyl cis-trans isomerase B	Ppib		P40124	70	Adenylyl cyclase-associated protein 1	Cap1		P47791	88	Glutathione reductase, mitochondrial	Gsr
O08997	25	Copper transport protein ATOX1	Atox1	mouse		P25688	277	Uricase	Uox		P24369	116	Peptidyl-prolyl cis-trans isomerase B	Ppib		P40124	411	Adenylyl cyclase-associated protein 1	Cap1		P47791	324	Glutathione reductase, mitochondrial	Gsr
O08997	60	Copper transport protein ATOX1	Atox1	mouse		P26039	278	Talin-1	Tln1		P24369	131	Peptidyl-prolyl cis-trans isomerase B	Ppib		P40142	6	Transketolase	Tkt		P47911	218	60S ribosomal protein L6	Rpl6
O08997	68	Copper transport protein ATOX1	Atox1	mouse		P26039	284	Talin-1	Tln1		P24369	165	Peptidyl-prolyl cis-trans isomerase B	Ppib		P40142	144	Transketolase	Tkt		P47934	261	Carnitine O-acetyltransferase	Crat
O09053	1361	Werner syndrome ATP-dependent helicase homolog	Wrn	mouse		P26039	1314	Talin-1	Tln1		P24369	215	Peptidyl-prolyl cis-trans isomerase B	Ppib		P40142	204	Transketolase	Tkt		P47934	268	Carnitine O-acetyltransferase	Crat
O09053	1368	Werner syndrome ATP-dependent helicase homolog	Wrn	mouse		P26043	79	Radixin	Rdx		P24472	195	Glutathione S-transferase A4	Gsta4		P40142	232	Transketolase	Tkt		P47962	27	60S ribosomal protein L5	Rpl5
O09061	203	Proteasome subunit beta type-1	Psmb1	mouse		P26043	139	Radixin	Rdx		P24472	196	Glutathione S-transferase A4	Gsta4		P40142	241	Transketolase	Tkt		P47962	220	60S ribosomal protein L5	Rpl5
O09100	390	Endothelial transcription factor GATA-2	Gata2	mouse		P26350	15	Prothymosin alpha	Ptma		P24527	73	Leukotriene A-4 hydrolase	Lta4h		P40142	310	Transketolase	Tkt		P47962	228	60S ribosomal protein L5	Rpl5
O09106	412	Histone deacetylase 1	Hdac1	mouse		P26369	462	Splicing factor U2AF 65 kDa subunit	U2af2		P24549	17	Retinal dehydrogenase 1	Aldh1a1		P40142	343	Transketolase	Tkt		P48036	68	Annexin A5	Anxa5
O09106	432	Histone deacetylase 1	Hdac1	mouse		P26443	84	Glutamate dehydrogenase 1, mitochondrial	Glud1		P24549	22	Retinal dehydrogenase 1	Aldh1a1		P40142	352	Transketolase	Tkt		P48036	74	Annexin A5	Anxa5
O09110	200	Dual specificity mitogen-activated protein kinase kinase 3	Map2k3	mouse		P26443	90	Glutamate dehydrogenase 1, mitochondrial	Glud1		P24549	36	Retinal dehydrogenase 1	Aldh1a1		P40142	499	Transketolase	Tkt		P48036	77	Annexin A5	Anxa5
O09111	43	NADH dehydrogenase [ubiquinone] 1 beta subcomplex subunit 11, mitochondrial	Ndufb11	mouse		P26443	110	Glutamate dehydrogenase 1, mitochondrial	Glud1		P24549	37	Retinal dehydrogenase 1	Aldh1a1		P40142	523	Transketolase	Tkt		P48036	95	Annexin A5	Anxa5
O09131	151	Glutathione S-transferase omega-1	Gsto1	mouse		P26443	187	Glutamate dehydrogenase 1, mitochondrial	Glud1		P24549	131	Retinal dehydrogenase 1	Aldh1a1		P40142	609	Transketolase	Tkt		P48678	108	Prelamin-A/C	Lmna
O09131	189	Glutathione S-transferase omega-1	Gsto1	mouse		P26443	191	Glutamate dehydrogenase 1, mitochondrial	Glud1		P24549	321	Retinal dehydrogenase 1	Aldh1a1		P40936	14	Indolethylamine N-methyltransferase	Inmt		P48678	155	Prelamin-A/C	Lmna
O09158	127	Cytochrome P450 3A25	Cyp3a25	mouse		P26443	200	Glutamate dehydrogenase 1, mitochondrial	Glud1		P24549	329	Retinal dehydrogenase 1	Aldh1a1		P40936	219	Indolethylamine N-methyltransferase	Inmt		P48678	450	Prelamin-A/C	Lmna
O09165	63	Calsequestrin-1	Casq1	mouse		P26443	346	Glutamate dehydrogenase 1, mitochondrial	Glud1		P24549	362	Retinal dehydrogenase 1	Aldh1a1		P40936	224	Indolethylamine N-methyltransferase	Inmt		P48678	457	Prelamin-A/C	Lmna
O09167	107	60S ribosomal protein L21	Rpl21	mouse		P26443	352	Glutamate dehydrogenase 1, mitochondrial	Glud1		P24549	412	Retinal dehydrogenase 1	Aldh1a1		P41105	19	60S ribosomal protein L28	Rpl28		P48758	157	Carbonyl reductase [NADPH] 1	Cbr1
O09172	90	Glutamate--cysteine ligase regulatory subunit	Gclm	mouse		P26443	363	Glutamate dehydrogenase 1, mitochondrial	Glud1		P24549	419	Retinal dehydrogenase 1	Aldh1a1		P41216	203	Long-chain-fatty-acid--CoA ligase 1	Acsl1		P48758	198	Carbonyl reductase [NADPH] 1	Cbr1
O09172	169	Glutamate--cysteine ligase regulatory subunit	Gclm	mouse		P26443	365	Glutamate dehydrogenase 1, mitochondrial	Glud1		P24549	495	Retinal dehydrogenase 1	Aldh1a1		P41216	387	Long-chain-fatty-acid--CoA ligase 1	Acsl1		P48771	33	Cytochrome c oxidase subunit 7A2, mitochondrial	Cox7a2
O09173	5	Homogentisate 1,2-dioxygenase	Hgd	mouse		P26443	390	Glutamate dehydrogenase 1, mitochondrial	Glud1		P25444	173	40S ribosomal protein S2	Rps2		P41216	396	Long-chain-fatty-acid--CoA ligase 1	Acsl1		P49312	3	Heterogeneous nuclear ribonucleoprotein A1	Hnrnpa1
O09174	57	Alpha-methylacyl-CoA racemase	Amacr	mouse		P26443	415	Glutamate dehydrogenase 1, mitochondrial	Glud1		P25444	176	40S ribosomal protein S2	Rps2		P41216	415	Long-chain-fatty-acid--CoA ligase 1	Acsl1		P49312	298	Heterogeneous nuclear ribonucleoprotein A1	Hnrnpa1
O09174	86	Alpha-methylacyl-CoA racemase	Amacr	mouse		P26443	477	Glutamate dehydrogenase 1, mitochondrial	Glud1		P25688	10	Uricase	Uox		P41216	420	Long-chain-fatty-acid--CoA ligase 1	Acsl1		P49429	39	4-hydroxyphenylpyruvate dioxygenase	Hpd
O09174	100	Alpha-methylacyl-CoA racemase	Amacr	mouse		P26443	480	Glutamate dehydrogenase 1, mitochondrial	Glud1		P25688	27	Uricase	Uox		P41216	504	Long-chain-fatty-acid--CoA ligase 1	Acsl1		P49429	109	4-hydroxyphenylpyruvate dioxygenase	Hpd
O09174	117	Alpha-methylacyl-CoA racemase	Amacr	mouse		P26443	503	Glutamate dehydrogenase 1, mitochondrial	Glud1		P25688	36	Uricase	Uox		P41216	512	Long-chain-fatty-acid--CoA ligase 1	Acsl1		P49429	127	4-hydroxyphenylpyruvate dioxygenase	Hpd
O09174	267	Alpha-methylacyl-CoA racemase	Amacr	mouse		P26443	527	Glutamate dehydrogenase 1, mitochondrial	Glud1		P25688	54	Uricase	Uox		P41216	518	Long-chain-fatty-acid--CoA ligase 1	Acsl1		P49429	132	4-hydroxyphenylpyruvate dioxygenase	Hpd
O09174	276	Alpha-methylacyl-CoA racemase	Amacr	mouse		P26443	548	Glutamate dehydrogenase 1, mitochondrial	Glud1		P25688	72	Uricase	Uox		P41216	544	Long-chain-fatty-acid--CoA ligase 1	Acsl1		P49429	166	4-hydroxyphenylpyruvate dioxygenase	Hpd
O35071	201	Kinesin-like protein KIF1C	Kif1c	mouse		P26516	45	26S proteasome non-ATPase regulatory subunit 7	Psmd7		P25688	80	Uricase	Uox		P41216	552	Long-chain-fatty-acid--CoA ligase 1	Acsl1		P49429	172	4-hydroxyphenylpyruvate dioxygenase	Hpd
O35075	14	Vacuolar protein sorting-associated protein 26C	Vps26c	mouse		P26516	103	26S proteasome non-ATPase regulatory subunit 7	Psmd7		P25688	118	Uricase	Uox		P41216	649	Long-chain-fatty-acid--CoA ligase 1	Acsl1		P49586	341	Choline-phosphate cytidylyltransferase A	Pcyt1a
O35129	97	Prohibitin-2	Phb2	mouse		P26883	48	Peptidyl-prolyl cis-trans isomerase FKBP1A	Fkbp1a		P25688	122	Uricase	Uox		P42125	48	Enoyl-CoA delta isomerase 1, mitochondrial	Eci1		P49722	171	Proteasome subunit alpha type-2	Psma2
O35129	147	Prohibitin-2	Phb2	mouse		P26883	53	Peptidyl-prolyl cis-trans isomerase FKBP1A	Fkbp1a		P25688	126	Uricase	Uox		P42125	76	Enoyl-CoA delta isomerase 1, mitochondrial	Eci1		P50136	101	2-oxoisovalerate dehydrogenase subunit alpha, mitochondrial	Bckdha
O35129	200	Prohibitin-2	Phb2	mouse		P27048	32	Small nuclear ribonucleoprotein-associated protein B	Snrpb		P25688	158	Uricase	Uox		P42125	222	Enoyl-CoA delta isomerase 1, mitochondrial	Eci1		P50136	353	2-oxoisovalerate dehydrogenase subunit alpha, mitochondrial	Bckdha
O35129	216	Prohibitin-2	Phb2	mouse		P27612	259	Phospholipase A-2-activating protein	Plaa		P25688	164	Uricase	Uox		P42125	229	Enoyl-CoA delta isomerase 1, mitochondrial	Eci1		P50171	66	Estradiol 17-beta-dehydrogenase 8	Hsd17b8
O35129	236	Prohibitin-2	Phb2	mouse		P27641	347	X-ray repair cross-complementing protein 5	Xrcc5		P25688	175	Uricase	Uox		P42125	255	Enoyl-CoA delta isomerase 1, mitochondrial	Eci1		P50171	171	Estradiol 17-beta-dehydrogenase 8	Hsd17b8
O35134	1077	DNA-directed RNA polymerase I subunit RPA1	Polr1a	mouse		P27659	103	60S ribosomal protein L3	Rpl3		P25688	185	Uricase	Uox		P42125	270	Enoyl-CoA delta isomerase 1, mitochondrial	Eci1		P50247	186	Adenosylhomocysteinase	Ahcy
O35134	1080	DNA-directed RNA polymerase I subunit RPA1	Polr1a	mouse		P27659	115	60S ribosomal protein L3	Rpl3		P25688	196	Uricase	Uox		P42669	261	Transcriptional activator protein Pur-alpha	Pura		P50247	188	Adenosylhomocysteinase	Ahcy
O35143	49	ATPase inhibitor, mitochondrial	Atp5if1	mouse		P27659	294	60S ribosomal protein L3	Rpl3		P25688	220	Uricase	Uox		P42669	265	Transcriptional activator protein Pur-alpha	Pura		P50247	331	Adenosylhomocysteinase	Ahcy
O35143	90	ATPase inhibitor, mitochondrial	Atp5if1	mouse		P27659	300	60S ribosomal protein L3	Rpl3		P25688	227	Uricase	Uox		P42669	272	Transcriptional activator protein Pur-alpha	Pura		P50247	426	Adenosylhomocysteinase	Ahcy
O35143	103	ATPase inhibitor, mitochondrial	Atp5if1	mouse		P27659	366	60S ribosomal protein L3	Rpl3		P25688	277	Uricase	Uox		P42932	152	T-complex protein 1 subunit theta	Cct8		P50285	56	Dimethylaniline monooxygenase [N-oxide-forming] 1	Fmo1
O35144	214	Telomeric repeat-binding factor 2	Terf2	mouse		P27773	82	Protein disulfide-isomerase A3	Pdia3		P26039	284	Talin-1	Tln1		P42932	318	T-complex protein 1 subunit theta	Cct8		P50285	109	Dimethylaniline monooxygenase [N-oxide-forming] 1	Fmo1
O35144	218	Telomeric repeat-binding factor 2	Terf2	mouse		P27773	94	Protein disulfide-isomerase A3	Pdia3		P26039	1314	Talin-1	Tln1		P43274	17	Histone H1.4	H1-4		P50431	32	Serine hydroxymethyltransferase, cytosolic	Shmt1
O35174	27	Potassium voltage-gated channel subfamily S member 2	Kcns2	mouse		P27773	129	Protein disulfide-isomerase A3	Pdia3		P26043	60	Radixin	Rdx		P43274	63	Histone H1.4	H1-4		P50431	66	Serine hydroxymethyltransferase, cytosolic	Shmt1
O35205	93	Granzyme K	Gzmk	mouse		P27773	146	Protein disulfide-isomerase A3	Pdia3		P26043	79	Radixin	Rdx		P43274	75	Histone H1.4	H1-4		P50431	380	Serine hydroxymethyltransferase, cytosolic	Shmt1
O35205	99	Granzyme K	Gzmk	mouse		P27773	494	Protein disulfide-isomerase A3	Pdia3		P26043	139	Radixin	Rdx		P43274	85	Histone H1.4	H1-4		P50544	72	Very long-chain specific acyl-CoA dehydrogenase, mitochondrial	Acadvl
O35215	33	D-dopachrome decarboxylase	Ddt	mouse		P28271	56	Cytoplasmic aconitate hydratase	Aco1		P26043	209	Radixin	Rdx		P43274	117	Histone H1.4	H1-4		P50544	122	Very long-chain specific acyl-CoA dehydrogenase, mitochondrial	Acadvl
O35215	83	D-dopachrome decarboxylase	Ddt	mouse		P28271	141	Cytoplasmic aconitate hydratase	Aco1		P26149	175	3 beta-hydroxysteroid dehydrogenase/Delta 5-->4-isomerase type 2	Hsd3b2		P43274	168	Histone H1.4	H1-4		P50544	196	Very long-chain specific acyl-CoA dehydrogenase, mitochondrial	Acadvl
O35215	110	D-dopachrome decarboxylase	Ddt	mouse		P28271	266	Cytoplasmic aconitate hydratase	Aco1		P26231	120	Catenin alpha-1	Ctnna1		P43275	121	Histone H1.1	H1-1		P50544	240	Very long-chain specific acyl-CoA dehydrogenase, mitochondrial	Acadvl
O35226	122	26S proteasome non-ATPase regulatory subunit 4	Psmd4	mouse		P28271	335	Cytoplasmic aconitate hydratase	Aco1		P26231	842	Catenin alpha-1	Ctnna1		P43277	17	Histone H1.3	H1-3		P51174	81	Long-chain specific acyl-CoA dehydrogenase, mitochondrial	Acadl
O35250	17	Exocyst complex component 7	Exoc7	mouse		P28271	464	Cytoplasmic aconitate hydratase	Aco1		P26262	169	Plasma kallikrein	Klkb1		P45481	1217	Histone lysine acetyltransferase CREBBP	Crebbp		P51174	92	Long-chain specific acyl-CoA dehydrogenase, mitochondrial	Acadl
O35250	19	Exocyst complex component 7	Exoc7	mouse		P28271	572	Cytoplasmic aconitate hydratase	Aco1		P26350	15	Prothymosin alpha	Ptma		P45591	44	Cofilin-2	Cfl2		P51174	240	Long-chain specific acyl-CoA dehydrogenase, mitochondrial	Acadl
O35253	64	Mothers against decapentaplegic homolog 7	Smad7	mouse		P28271	610	Cytoplasmic aconitate hydratase	Aco1		P26369	462	Splicing factor U2AF 65 kDa subunit	U2af2		P45952	69	Medium-chain specific acyl-CoA dehydrogenase, mitochondrial	Acadm		P51174	358	Long-chain specific acyl-CoA dehydrogenase, mitochondrial	Acadl
O35253	70	Mothers against decapentaplegic homolog 7	Smad7	mouse		P28271	615	Cytoplasmic aconitate hydratase	Aco1		P26443	84	Glutamate dehydrogenase 1, mitochondrial	Glud1		P45952	79	Medium-chain specific acyl-CoA dehydrogenase, mitochondrial	Acadm		P51658	101	Estradiol 17-beta-dehydrogenase 2	Hsd17b2
O35286	17	Pre-mRNA-splicing factor ATP-dependent RNA helicase DHX15	Dhx15	mouse		P28271	621	Cytoplasmic aconitate hydratase	Aco1		P26443	90	Glutamate dehydrogenase 1, mitochondrial	Glud1		P45952	217	Medium-chain specific acyl-CoA dehydrogenase, mitochondrial	Acadm		P51658	279	Estradiol 17-beta-dehydrogenase 2	Hsd17b2
O35286	18	Pre-mRNA-splicing factor ATP-dependent RNA helicase DHX15	Dhx15	mouse		P28271	639	Cytoplasmic aconitate hydratase	Aco1		P26443	110	Glutamate dehydrogenase 1, mitochondrial	Glud1		P45952	235	Medium-chain specific acyl-CoA dehydrogenase, mitochondrial	Acadm		P51660	46	Peroxisomal multifunctional enzyme type 2	Hsd17b4
O35295	148	Transcriptional activator protein Pur-beta	Purb	mouse		P28271	844	Cytoplasmic aconitate hydratase	Aco1		P26443	187	Glutamate dehydrogenase 1, mitochondrial	Glud1		P45952	301	Medium-chain specific acyl-CoA dehydrogenase, mitochondrial	Acadm		P51660	84	Peroxisomal multifunctional enzyme type 2	Hsd17b4
O35295	242	Transcriptional activator protein Pur-beta	Purb	mouse		P28474	101	Alcohol dehydrogenase class-3	Adh5		P26443	191	Glutamate dehydrogenase 1, mitochondrial	Glud1		P46471	248	26S proteasome regulatory subunit 7	Psmc2		P51660	139	Peroxisomal multifunctional enzyme type 2	Hsd17b4
O35295	292	Transcriptional activator protein Pur-beta	Purb	mouse		P28474	107	Alcohol dehydrogenase class-3	Adh5		P26443	200	Glutamate dehydrogenase 1, mitochondrial	Glud1		P46656	76	Adrenodoxin, mitochondrial	Fdx1		P51660	275	Peroxisomal multifunctional enzyme type 2	Hsd17b4
O35350	316	Calpain-1 catalytic subunit	Capn1	mouse		P28474	120	Alcohol dehydrogenase class-3	Adh5		P26443	346	Glutamate dehydrogenase 1, mitochondrial	Glud1		P47199	83	Quinone oxidoreductase	Cryz		P51660	564	Peroxisomal multifunctional enzyme type 2	Hsd17b4
O35379	504	Multidrug resistance-associated protein 1	Abcc1	mouse		P28474	338	Alcohol dehydrogenase class-3	Adh5		P26443	352	Glutamate dehydrogenase 1, mitochondrial	Glud1		P47199	208	Quinone oxidoreductase	Cryz		P51660	662	Peroxisomal multifunctional enzyme type 2	Hsd17b4
O35379	514	Multidrug resistance-associated protein 1	Abcc1	mouse		P29341	104	Polyadenylate-binding protein 1	Pabpc1		P26443	363	Glutamate dehydrogenase 1, mitochondrial	Glud1		P47199	298	Quinone oxidoreductase	Cryz		P51660	668	Peroxisomal multifunctional enzyme type 2	Hsd17b4
O35386	120	Phytanoyl-CoA dioxygenase, peroxisomal	Phyh	mouse		P29341	108	Polyadenylate-binding protein 1	Pabpc1		P26443	365	Glutamate dehydrogenase 1, mitochondrial	Glud1		P47738	75	Aldehyde dehydrogenase, mitochondrial	Aldh2		P51660	730	Peroxisomal multifunctional enzyme type 2	Hsd17b4
O35386	310	Phytanoyl-CoA dioxygenase, peroxisomal	Phyh	mouse		P29341	138	Polyadenylate-binding protein 1	Pabpc1		P26443	390	Glutamate dehydrogenase 1, mitochondrial	Glud1		P47738	80	Aldehyde dehydrogenase, mitochondrial	Aldh2		P51855	108	Glutathione synthetase	Gss
O35423	38	Serine--pyruvate aminotransferase, mitochondrial	Agxt	mouse		P29341	606	Polyadenylate-binding protein 1	Pabpc1		P26443	415	Glutamate dehydrogenase 1, mitochondrial	Glud1		P47738	157	Aldehyde dehydrogenase, mitochondrial	Aldh2		P51855	443	Glutathione synthetase	Gss
O35423	73	Serine--pyruvate aminotransferase, mitochondrial	Agxt	mouse		P29351	277	Tyrosine-protein phosphatase non-receptor type 6	Ptpn6		P26443	477	Glutamate dehydrogenase 1, mitochondrial	Glud1		P47738	161	Aldehyde dehydrogenase, mitochondrial	Aldh2		P51881	23	ADP/ATP translocase 2	Slc25a5
O35423	247	Serine--pyruvate aminotransferase, mitochondrial	Agxt	mouse		P29699	225	Alpha-2-HS-glycoprotein	Ahsg		P26443	480	Glutamate dehydrogenase 1, mitochondrial	Glud1		P47738	282	Aldehyde dehydrogenase, mitochondrial	Aldh2		P51881	92	ADP/ATP translocase 2	Slc25a5
O35423	258	Serine--pyruvate aminotransferase, mitochondrial	Agxt	mouse		P29758	49	Ornithine aminotransferase, mitochondrial	Oat		P26443	503	Glutamate dehydrogenase 1, mitochondrial	Glud1		P47738	370	Aldehyde dehydrogenase, mitochondrial	Aldh2		P51881	96	ADP/ATP translocase 2	Slc25a5
O35423	330	Serine--pyruvate aminotransferase, mitochondrial	Agxt	mouse		P29758	66	Ornithine aminotransferase, mitochondrial	Oat		P26443	527	Glutamate dehydrogenase 1, mitochondrial	Glud1		P47738	377	Aldehyde dehydrogenase, mitochondrial	Aldh2		P51881	105	ADP/ATP translocase 2	Slc25a5
O35423	334	Serine--pyruvate aminotransferase, mitochondrial	Agxt	mouse		P29758	374	Ornithine aminotransferase, mitochondrial	Oat		P26443	548	Glutamate dehydrogenase 1, mitochondrial	Glud1		P47738	430	Aldehyde dehydrogenase, mitochondrial	Aldh2		P51881	155	ADP/ATP translocase 2	Slc25a5
O35459	76	Delta(3,5)-Delta(2,4)-dienoyl-CoA isomerase, mitochondrial	Ech1	mouse		P29758	386	Ornithine aminotransferase, mitochondrial	Oat		P26516	103	26S proteasome non-ATPase regulatory subunit 7	Psmd7		P47738	443	Aldehyde dehydrogenase, mitochondrial	Aldh2		P51881	163	ADP/ATP translocase 2	Slc25a5
O35459	147	Delta(3,5)-Delta(2,4)-dienoyl-CoA isomerase, mitochondrial	Ech1	mouse		P29758	392	Ornithine aminotransferase, mitochondrial	Oat		P26883	48	Peptidyl-prolyl cis-trans isomerase FKBP1A	Fkbp1a		P47740	199	Aldehyde dehydrogenase family 3 member A2	Aldh3a2		P51881	166	ADP/ATP translocase 2	Slc25a5
O35459	230	Delta(3,5)-Delta(2,4)-dienoyl-CoA isomerase, mitochondrial	Ech1	mouse		P30115	4	Glutathione S-transferase A3	Gsta3		P26883	53	Peptidyl-prolyl cis-trans isomerase FKBP1A	Fkbp1a		P47740	457	Aldehyde dehydrogenase family 3 member A2	Aldh3a2		P51881	199	ADP/ATP translocase 2	Slc25a5
O35459	316	Delta(3,5)-Delta(2,4)-dienoyl-CoA isomerase, mitochondrial	Ech1	mouse		P30115	33	Glutathione S-transferase A3	Gsta3		P27612	259	Phospholipase A-2-activating protein	Plaa		P47754	86	F-actin-capping protein subunit alpha-2	Capza2		P51881	272	ADP/ATP translocase 2	Slc25a5
O35459	326	Delta(3,5)-Delta(2,4)-dienoyl-CoA isomerase, mitochondrial	Ech1	mouse		P30115	78	Glutathione S-transferase A3	Gsta3		P27641	347	X-ray repair cross-complementing protein 5	Xrcc5		P47754	97	F-actin-capping protein subunit alpha-2	Capza2		P52196	14	Thiosulfate sulfurtransferase	Tst
O35488	173	Very long-chain acyl-CoA synthetase	Slc27a2	mouse		P30115	84	Glutathione S-transferase A3	Gsta3		P27659	103	60S ribosomal protein L3	Rpl3		P47757	235	F-actin-capping protein subunit beta	Capzb		P52196	136	Thiosulfate sulfurtransferase	Tst
O35488	174	Very long-chain acyl-CoA synthetase	Slc27a2	mouse		P30115	138	Glutathione S-transferase A3	Gsta3		P27659	115	60S ribosomal protein L3	Rpl3		P47791	88	Glutathione reductase, mitochondrial	Gsr		P52196	175	Thiosulfate sulfurtransferase	Tst
O35488	291	Very long-chain acyl-CoA synthetase	Slc27a2	mouse		P30115	141	Glutathione S-transferase A3	Gsta3		P27659	300	60S ribosomal protein L3	Rpl3		P47791	324	Glutathione reductase, mitochondrial	Gsr		P52196	224	Thiosulfate sulfurtransferase	Tst
O35488	325	Very long-chain acyl-CoA synthetase	Slc27a2	mouse		P30115	195	Glutathione S-transferase A3	Gsta3		P27659	366	60S ribosomal protein L3	Rpl3		P47791	383	Glutathione reductase, mitochondrial	Gsr		P52503	100	NADH dehydrogenase [ubiquinone] iron-sulfur protein 6, mitochondrial	Ndufs6
O35488	398	Very long-chain acyl-CoA synthetase	Slc27a2	mouse		P30115	196	Glutathione S-transferase A3	Gsta3		P27773	82	Protein disulfide-isomerase A3	Pdia3		P47911	218	60S ribosomal protein L6	Rpl6		P52503	112	NADH dehydrogenase [ubiquinone] iron-sulfur protein 6, mitochondrial	Ndufs6
O35488	403	Very long-chain acyl-CoA synthetase	Slc27a2	mouse		P30416	287	Peptidyl-prolyl cis-trans isomerase FKBP4	Fkbp4		P27773	94	Protein disulfide-isomerase A3	Pdia3		P47934	261	Carnitine O-acetyltransferase	Crat		P52760	60	2-iminobutanoate/2-iminopropanoate deaminase	Rida
O35488	455	Very long-chain acyl-CoA synthetase	Slc27a2	mouse		P30681	12	High mobility group protein B2	Hmgb2		P27773	129	Protein disulfide-isomerase A3	Pdia3		P47934	268	Carnitine O-acetyltransferase	Crat		P52760	67	2-iminobutanoate/2-iminopropanoate deaminase	Rida
O35488	540	Very long-chain acyl-CoA synthetase	Slc27a2	mouse		P30999	433	Catenin delta-1	Ctnnd1		P27773	146	Protein disulfide-isomerase A3	Pdia3		P47962	27	60S ribosomal protein L5	Rpl5		P52760	134	2-iminobutanoate/2-iminopropanoate deaminase	Rida
O35488	600	Very long-chain acyl-CoA synthetase	Slc27a2	mouse		P30999	749	Catenin delta-1	Ctnnd1		P27773	494	Protein disulfide-isomerase A3	Pdia3		P47962	85	60S ribosomal protein L5	Rpl5		P52792	296	Hexokinase-4	Gck
O35488	616	Very long-chain acyl-CoA synthetase	Slc27a2	mouse		P31786	8	Acyl-CoA-binding protein	Dbi		P28271	26	Cytoplasmic aconitate hydratase	Aco1		P47962	158	60S ribosomal protein L5	Rpl5		P52825	239	Carnitine O-palmitoyltransferase 2, mitochondrial	Cpt2
O35490	82	Betaine--homocysteine S-methyltransferase 1	Bhmt	mouse		P31786	14	Acyl-CoA-binding protein	Dbi		P28271	56	Cytoplasmic aconitate hydratase	Aco1		P47962	220	60S ribosomal protein L5	Rpl5		P52825	418	Carnitine O-palmitoyltransferase 2, mitochondrial	Cpt2
O35490	93	Betaine--homocysteine S-methyltransferase 1	Bhmt	mouse		P31786	51	Acyl-CoA-binding protein	Dbi		P28271	141	Cytoplasmic aconitate hydratase	Aco1		P47962	228	60S ribosomal protein L5	Rpl5		P52825	510	Carnitine O-palmitoyltransferase 2, mitochondrial	Cpt2
O35490	132	Betaine--homocysteine S-methyltransferase 1	Bhmt	mouse		P31786	55	Acyl-CoA-binding protein	Dbi		P28271	266	Cytoplasmic aconitate hydratase	Aco1		P48036	68	Annexin A5	Anxa5		P52825	537	Carnitine O-palmitoyltransferase 2, mitochondrial	Cpt2
O35490	150	Betaine--homocysteine S-methyltransferase 1	Bhmt	mouse		P31786	61	Acyl-CoA-binding protein	Dbi		P28271	335	Cytoplasmic aconitate hydratase	Aco1		P48036	74	Annexin A5	Anxa5		P52840	118	Sulfotransferase 1A1	Sult1a1
O35490	207	Betaine--homocysteine S-methyltransferase 1	Bhmt	mouse		P31786	77	Acyl-CoA-binding protein	Dbi		P28271	464	Cytoplasmic aconitate hydratase	Aco1		P48036	77	Annexin A5	Anxa5		P52840	226	Sulfotransferase 1A1	Sult1a1
O35490	232	Betaine--homocysteine S-methyltransferase 1	Bhmt	mouse		P31786	82	Acyl-CoA-binding protein	Dbi		P28271	572	Cytoplasmic aconitate hydratase	Aco1		P48036	95	Annexin A5	Anxa5		P53026	91	60S ribosomal protein L10a	Rpl10a
O35490	241	Betaine--homocysteine S-methyltransferase 1	Bhmt	mouse		P32020	7	Non-specific lipid-transfer protein	Scp2		P28271	610	Cytoplasmic aconitate hydratase	Aco1		P48678	108	Prelamin-A/C	Lmna		P53026	106	60S ribosomal protein L10a	Rpl10a
O35490	283	Betaine--homocysteine S-methyltransferase 1	Bhmt	mouse		P32020	23	Non-specific lipid-transfer protein	Scp2		P28271	615	Cytoplasmic aconitate hydratase	Aco1		P48678	155	Prelamin-A/C	Lmna		P53026	118	60S ribosomal protein L10a	Rpl10a
O35490	386	Betaine--homocysteine S-methyltransferase 1	Bhmt	mouse		P32020	26	Non-specific lipid-transfer protein	Scp2		P28271	621	Cytoplasmic aconitate hydratase	Aco1		P48678	457	Prelamin-A/C	Lmna		P53395	250	Lipoamide acyltransferase component of branched-chain alpha-keto acid dehydrogenase complex, mitochondrial	Dbt
O35516	1601	Neurogenic locus notch homolog protein 2	Notch2	mouse		P32020	132	Non-specific lipid-transfer protein	Scp2		P28271	639	Cytoplasmic aconitate hydratase	Aco1		P48758	157	Carbonyl reductase [NADPH] 1	Cbr1		P53395	261	Lipoamide acyltransferase component of branched-chain alpha-keto acid dehydrogenase complex, mitochondrial	Dbt
O35516	1602	Neurogenic locus notch homolog protein 2	Notch2	mouse		P32020	142	Non-specific lipid-transfer protein	Scp2		P28271	844	Cytoplasmic aconitate hydratase	Aco1		P48758	198	Carbonyl reductase [NADPH] 1	Cbr1		P53395	265	Lipoamide acyltransferase component of branched-chain alpha-keto acid dehydrogenase complex, mitochondrial	Dbt
O35551	107	Rab GTPase-binding effector protein 1	Rabep1	mouse		P32020	173	Non-specific lipid-transfer protein	Scp2		P28474	101	Alcohol dehydrogenase class-3	Adh5		P48771	33	Cytochrome c oxidase subunit 7A2, mitochondrial	Cox7a2		P53395	295	Lipoamide acyltransferase component of branched-chain alpha-keto acid dehydrogenase complex, mitochondrial	Dbt
O35551	122	Rab GTPase-binding effector protein 1	Rabep1	mouse		P32020	177	Non-specific lipid-transfer protein	Scp2		P28474	107	Alcohol dehydrogenase class-3	Adh5		P49312	3	Heterogeneous nuclear ribonucleoprotein A1	Hnrnpa1		P53395	360	Lipoamide acyltransferase component of branched-chain alpha-keto acid dehydrogenase complex, mitochondrial	Dbt
O35593	264	26S proteasome non-ATPase regulatory subunit 14	Psmd14	mouse		P32020	183	Non-specific lipid-transfer protein	Scp2		P28474	120	Alcohol dehydrogenase class-3	Adh5		P49312	298	Heterogeneous nuclear ribonucleoprotein A1	Hnrnpa1		P53395	440	Lipoamide acyltransferase component of branched-chain alpha-keto acid dehydrogenase complex, mitochondrial	Dbt
O35598	356	Disintegrin and metalloproteinase domain-containing protein 10	Adam10	mouse		P32020	187	Non-specific lipid-transfer protein	Scp2		P28474	323	Alcohol dehydrogenase class-3	Adh5		P49429	39	4-hydroxyphenylpyruvate dioxygenase	Hpd		P53657	190	Pyruvate kinase PKLR	Pklr
O35598	411	Disintegrin and metalloproteinase domain-containing protein 10	Adam10	mouse		P32020	190	Non-specific lipid-transfer protein	Scp2		P28474	338	Alcohol dehydrogenase class-3	Adh5		P49429	80	4-hydroxyphenylpyruvate dioxygenase	Hpd		P53657	476	Pyruvate kinase PKLR	Pklr
O35601	511	FYN-binding protein 1	Fyb1	mouse		P32020	341	Non-specific lipid-transfer protein	Scp2		P28481	1409	Collagen alpha-1(II) chain	Col2a1		P49429	109	4-hydroxyphenylpyruvate dioxygenase	Hpd		P53810	87	Phosphatidylinositol transfer protein alpha isoform	Pitpna
O35601	647	FYN-binding protein 1	Fyb1	mouse		P32020	432	Non-specific lipid-transfer protein	Scp2		P28666	559	Murinoglobulin-2	Mug2		P49429	127	4-hydroxyphenylpyruvate dioxygenase	Hpd		P54071	67	Isocitrate dehydrogenase [NADP], mitochondrial	Idh2
O35604	341	NPC intracellular cholesterol transporter 1	Npc1	mouse		P32020	438	Non-specific lipid-transfer protein	Scp2		P29341	108	Polyadenylate-binding protein 1	Pabpc1		P49429	132	4-hydroxyphenylpyruvate dioxygenase	Hpd		P54071	80	Isocitrate dehydrogenase [NADP], mitochondrial	Idh2
O35625	517	Axin-1	Axin1	mouse		P32020	453	Non-specific lipid-transfer protein	Scp2		P29341	606	Polyadenylate-binding protein 1	Pabpc1		P49429	166	4-hydroxyphenylpyruvate dioxygenase	Hpd		P54071	106	Isocitrate dehydrogenase [NADP], mitochondrial	Idh2
O35639	137	Annexin A3	Anxa3	mouse		P32020	462	Non-specific lipid-transfer protein	Scp2		P29351	277	Tyrosine-protein phosphatase non-receptor type 6	Ptpn6		P49429	172	4-hydroxyphenylpyruvate dioxygenase	Hpd		P54071	133	Isocitrate dehydrogenase [NADP], mitochondrial	Idh2
O35639	176	Annexin A3	Anxa3	mouse		P32020	470	Non-specific lipid-transfer protein	Scp2		P29699	120	Alpha-2-HS-glycoprotein	Ahsg		P49586	341	Choline-phosphate cytidylyltransferase A	Pcyt1a		P54071	155	Isocitrate dehydrogenase [NADP], mitochondrial	Idh2
O35643	5	AP-1 complex subunit beta-1	Ap1b1	mouse		P32020	479	Non-specific lipid-transfer protein	Scp2		P29699	225	Alpha-2-HS-glycoprotein	Ahsg		P49722	171	Proteasome subunit alpha type-2	Psma2		P54071	166	Isocitrate dehydrogenase [NADP], mitochondrial	Idh2
O35643	265	AP-1 complex subunit beta-1	Ap1b1	mouse		P32020	491	Non-specific lipid-transfer protein	Scp2		P29758	49	Ornithine aminotransferase, mitochondrial	Oat		P50136	101	2-oxoisovalerate dehydrogenase subunit alpha, mitochondrial	Bckdha		P54071	180	Isocitrate dehydrogenase [NADP], mitochondrial	Idh2
O35643	282	AP-1 complex subunit beta-1	Ap1b1	mouse		P32020	522	Non-specific lipid-transfer protein	Scp2		P29758	66	Ornithine aminotransferase, mitochondrial	Oat		P50136	353	2-oxoisovalerate dehydrogenase subunit alpha, mitochondrial	Bckdha		P54071	193	Isocitrate dehydrogenase [NADP], mitochondrial	Idh2
O35643	322	AP-1 complex subunit beta-1	Ap1b1	mouse		P32020	544	Non-specific lipid-transfer protein	Scp2		P29758	386	Ornithine aminotransferase, mitochondrial	Oat		P50171	66	Estradiol 17-beta-dehydrogenase 8	Hsd17b8		P54071	199	Isocitrate dehydrogenase [NADP], mitochondrial	Idh2
O35643	327	AP-1 complex subunit beta-1	Ap1b1	mouse		P32921	378	Tryptophan--tRNA ligase, cytoplasmic	Wars1		P29758	392	Ornithine aminotransferase, mitochondrial	Oat		P50172	73	Corticosteroid 11-beta-dehydrogenase isozyme 1	Hsd11b1		P54071	243	Isocitrate dehydrogenase [NADP], mitochondrial	Idh2
O35657	93	Sialidase-1	Neu1	mouse		P33267	159	Cytochrome P450 2F2	Cyp2f2		P29788	217	Vitronectin	Vtn		P50247	186	Adenosylhomocysteinase	Ahcy		P54071	272	Isocitrate dehydrogenase [NADP], mitochondrial	Idh2
O35657	101	Sialidase-1	Neu1	mouse		P34914	113	Bifunctional epoxide hydrolase 2	Ephx2		P30115	4	Glutathione S-transferase A3	Gsta3		P50247	188	Adenosylhomocysteinase	Ahcy		P54071	275	Isocitrate dehydrogenase [NADP], mitochondrial	Idh2
O35658	88	Complement component 1 Q subcomponent-binding protein, mitochondrial	C1qbp	mouse		P34914	132	Bifunctional epoxide hydrolase 2	Ephx2		P30115	33	Glutathione S-transferase A3	Gsta3		P50247	331	Adenosylhomocysteinase	Ahcy		P54071	280	Isocitrate dehydrogenase [NADP], mitochondrial	Idh2
O35658	91	Complement component 1 Q subcomponent-binding protein, mitochondrial	C1qbp	mouse		P34914	176	Bifunctional epoxide hydrolase 2	Ephx2		P30115	78	Glutathione S-transferase A3	Gsta3		P50247	426	Adenosylhomocysteinase	Ahcy		P54071	282	Isocitrate dehydrogenase [NADP], mitochondrial	Idh2
O35658	97	Complement component 1 Q subcomponent-binding protein, mitochondrial	C1qbp	mouse		P34914	191	Bifunctional epoxide hydrolase 2	Ephx2		P30115	84	Glutathione S-transferase A3	Gsta3		P50285	56	Dimethylaniline monooxygenase [N-oxide-forming] 1	Fmo1		P54071	384	Isocitrate dehydrogenase [NADP], mitochondrial	Idh2
O35658	101	Complement component 1 Q subcomponent-binding protein, mitochondrial	C1qbp	mouse		P34914	504	Bifunctional epoxide hydrolase 2	Ephx2		P30115	138	Glutathione S-transferase A3	Gsta3		P50285	109	Dimethylaniline monooxygenase [N-oxide-forming] 1	Fmo1		P54071	413	Isocitrate dehydrogenase [NADP], mitochondrial	Idh2
O35658	116	Complement component 1 Q subcomponent-binding protein, mitochondrial	C1qbp	mouse		P34914	508	Bifunctional epoxide hydrolase 2	Ephx2		P30115	141	Glutathione S-transferase A3	Gsta3		P50285	480	Dimethylaniline monooxygenase [N-oxide-forming] 1	Fmo1		P54071	442	Isocitrate dehydrogenase [NADP], mitochondrial	Idh2
O35658	175	Complement component 1 Q subcomponent-binding protein, mitochondrial	C1qbp	mouse		P35235	131	Tyrosine-protein phosphatase non-receptor type 11	Ptpn11		P30115	195	Glutathione S-transferase A3	Gsta3		P50431	32	Serine hydroxymethyltransferase, cytosolic	Shmt1		P54775	238	26S proteasome regulatory subunit 6B	Psmc4
O35658	176	Complement component 1 Q subcomponent-binding protein, mitochondrial	C1qbp	mouse		P35235	280	Tyrosine-protein phosphatase non-receptor type 11	Ptpn11		P30115	196	Glutathione S-transferase A3	Gsta3		P50431	66	Serine hydroxymethyltransferase, cytosolic	Shmt1		P54822	295	Adenylosuccinate lyase	Adsl
O35660	52	Glutathione S-transferase Mu 6	Gstm6	mouse		P35278	184	Ras-related protein Rab-5C	Rab5c		P30416	287	Peptidyl-prolyl cis-trans isomerase FKBP4	Fkbp4		P50431	380	Serine hydroxymethyltransferase, cytosolic	Shmt1		P54869	83	Hydroxymethylglutaryl-CoA synthase, mitochondrial	Hmgcs2
O35660	136	Glutathione S-transferase Mu 6	Gstm6	mouse		P35293	138	Ras-related protein Rab-18	Rab18		P30416	390	Peptidyl-prolyl cis-trans isomerase FKBP4	Fkbp4		P50544	72	Very long-chain specific acyl-CoA dehydrogenase, mitochondrial	Acadvl		P54869	118	Hydroxymethylglutaryl-CoA synthase, mitochondrial	Hmgcs2
O35680	47	28S ribosomal protein S12, mitochondrial	Mrps12	mouse		P35293	142	Ras-related protein Rab-18	Rab18		P30681	12	High mobility group protein B2	Hmgb2		P50544	122	Very long-chain specific acyl-CoA dehydrogenase, mitochondrial	Acadvl		P54869	137	Hydroxymethylglutaryl-CoA synthase, mitochondrial	Hmgcs2
O35683	64	NADH dehydrogenase [ubiquinone] 1 alpha subcomplex subunit 1	Ndufa1	mouse		P35486	63	Pyruvate dehydrogenase E1 component subunit alpha, somatic form, mitochondrial	Pdha1		P30999	433	Catenin delta-1	Ctnnd1		P50544	196	Very long-chain specific acyl-CoA dehydrogenase, mitochondrial	Acadvl		P54869	243	Hydroxymethylglutaryl-CoA synthase, mitochondrial	Hmgcs2
O35691	138	Pinin	Pnn	mouse		P35486	77	Pyruvate dehydrogenase E1 component subunit alpha, somatic form, mitochondrial	Pdha1		P30999	749	Catenin delta-1	Ctnnd1		P50544	240	Very long-chain specific acyl-CoA dehydrogenase, mitochondrial	Acadvl		P54869	310	Hydroxymethylglutaryl-CoA synthase, mitochondrial	Hmgcs2
O35691	154	Pinin	Pnn	mouse		P35486	83	Pyruvate dehydrogenase E1 component subunit alpha, somatic form, mitochondrial	Pdha1		P31725	94	Protein S100-A9	S100a9		P51174	81	Long-chain specific acyl-CoA dehydrogenase, mitochondrial	Acadl		P54869	333	Hydroxymethylglutaryl-CoA synthase, mitochondrial	Hmgcs2
O35728	103	Cytochrome P450 4A14	Cyp4a14	mouse		P35486	149	Pyruvate dehydrogenase E1 component subunit alpha, somatic form, mitochondrial	Pdha1		P31786	8	Acyl-CoA-binding protein	Dbi		P51174	92	Long-chain specific acyl-CoA dehydrogenase, mitochondrial	Acadl		P54869	350	Hydroxymethylglutaryl-CoA synthase, mitochondrial	Hmgcs2
O35728	153	Cytochrome P450 4A14	Cyp4a14	mouse		P35486	244	Pyruvate dehydrogenase E1 component subunit alpha, somatic form, mitochondrial	Pdha1		P31786	14	Acyl-CoA-binding protein	Dbi		P51174	156	Long-chain specific acyl-CoA dehydrogenase, mitochondrial	Acadl		P54869	354	Hydroxymethylglutaryl-CoA synthase, mitochondrial	Hmgcs2
O35728	169	Cytochrome P450 4A14	Cyp4a14	mouse		P35486	267	Pyruvate dehydrogenase E1 component subunit alpha, somatic form, mitochondrial	Pdha1		P31786	51	Acyl-CoA-binding protein	Dbi		P51174	240	Long-chain specific acyl-CoA dehydrogenase, mitochondrial	Acadl		P54869	367	Hydroxymethylglutaryl-CoA synthase, mitochondrial	Hmgcs2
O35728	457	Cytochrome P450 4A14	Cyp4a14	mouse		P35486	313	Pyruvate dehydrogenase E1 component subunit alpha, somatic form, mitochondrial	Pdha1		P31786	55	Acyl-CoA-binding protein	Dbi		P51174	322	Long-chain specific acyl-CoA dehydrogenase, mitochondrial	Acadl		P54869	437	Hydroxymethylglutaryl-CoA synthase, mitochondrial	Hmgcs2
O35728	504	Cytochrome P450 4A14	Cyp4a14	mouse		P35486	321	Pyruvate dehydrogenase E1 component subunit alpha, somatic form, mitochondrial	Pdha1		P31786	61	Acyl-CoA-binding protein	Dbi		P51174	338	Long-chain specific acyl-CoA dehydrogenase, mitochondrial	Acadl		P54869	447	Hydroxymethylglutaryl-CoA synthase, mitochondrial	Hmgcs2
O35737	167	Heterogeneous nuclear ribonucleoprotein H	Hnrnph1	mouse		P35486	336	Pyruvate dehydrogenase E1 component subunit alpha, somatic form, mitochondrial	Pdha1		P31786	77	Acyl-CoA-binding protein	Dbi		P51174	358	Long-chain specific acyl-CoA dehydrogenase, mitochondrial	Acadl		P54869	473	Hydroxymethylglutaryl-CoA synthase, mitochondrial	Hmgcs2
O35745	46	Zinc finger protein	Plagl1	mouse		P35486	385	Pyruvate dehydrogenase E1 component subunit alpha, somatic form, mitochondrial	Pdha1		P31786	82	Acyl-CoA-binding protein	Dbi		P51658	101	Estradiol 17-beta-dehydrogenase 2	Hsd17b2		P55050	47	Fatty acid-binding protein, intestinal	Fabp2
O35855	142	Branched-chain-amino-acid aminotransferase, mitochondrial	Bcat2	mouse		P35492	37	Histidine ammonia-lyase	Hal		P32020	7	Non-specific lipid-transfer protein	Scp2		P51658	279	Estradiol 17-beta-dehydrogenase 2	Hsd17b2		P55096	6	ATP-binding cassette sub-family D member 3	Abcd3
O35857	78	Mitochondrial import inner membrane translocase subunit TIM44	Timm44	mouse		P35492	112	Histidine ammonia-lyase	Hal		P32020	23	Non-specific lipid-transfer protein	Scp2		P51660	46	Peroxisomal multifunctional enzyme type 2	Hsd17b4		P55096	61	ATP-binding cassette sub-family D member 3	Abcd3
O35887	165	Calumenin	Calu	mouse		P35492	172	Histidine ammonia-lyase	Hal		P32020	26	Non-specific lipid-transfer protein	Scp2		P51660	84	Peroxisomal multifunctional enzyme type 2	Hsd17b4		P55096	72	ATP-binding cassette sub-family D member 3	Abcd3
O35902	197	Desmoglein-3	Dsg3	mouse		P35492	277	Histidine ammonia-lyase	Hal		P32020	132	Non-specific lipid-transfer protein	Scp2		P51660	139	Peroxisomal multifunctional enzyme type 2	Hsd17b4		P55096	260	ATP-binding cassette sub-family D member 3	Abcd3
O35904	210	Phosphatidylinositol 4,5-bisphosphate 3-kinase catalytic subunit delta isoform	Pik3cd	mouse		P35492	293	Histidine ammonia-lyase	Hal		P32020	142	Non-specific lipid-transfer protein	Scp2		P51660	275	Peroxisomal multifunctional enzyme type 2	Hsd17b4		P55096	286	ATP-binding cassette sub-family D member 3	Abcd3
O35927	1011	Catenin delta-2	Ctnnd2	mouse		P35492	298	Histidine ammonia-lyase	Hal		P32020	168	Non-specific lipid-transfer protein	Scp2		P51660	564	Peroxisomal multifunctional enzyme type 2	Hsd17b4		P55096	399	ATP-binding cassette sub-family D member 3	Abcd3
O35927	1019	Catenin delta-2	Ctnnd2	mouse		P35492	346	Histidine ammonia-lyase	Hal		P32020	173	Non-specific lipid-transfer protein	Scp2		P51660	662	Peroxisomal multifunctional enzyme type 2	Hsd17b4		P55096	479	ATP-binding cassette sub-family D member 3	Abcd3
O35945	57	Aldehyde dehydrogenase, cytosolic 1	Aldh1a7	mouse		P35492	592	Histidine ammonia-lyase	Hal		P32020	177	Non-specific lipid-transfer protein	Scp2		P51660	668	Peroxisomal multifunctional enzyme type 2	Hsd17b4		P55096	615	ATP-binding cassette sub-family D member 3	Abcd3
O35945	62	Aldehyde dehydrogenase, cytosolic 1	Aldh1a7	mouse		P35505	57	Fumarylacetoacetase	Fah		P32020	183	Non-specific lipid-transfer protein	Scp2		P51660	730	Peroxisomal multifunctional enzyme type 2	Hsd17b4		P55264	10	Adenosine kinase	Adk
O35945	91	Aldehyde dehydrogenase, cytosolic 1	Aldh1a7	mouse		P35505	100	Fumarylacetoacetase	Fah		P32020	187	Non-specific lipid-transfer protein	Scp2		P51855	108	Glutathione synthetase	Gss		P55264	70	Adenosine kinase	Adk
O35945	252	Aldehyde dehydrogenase, cytosolic 1	Aldh1a7	mouse		P35564	171	Calnexin	Canx		P32020	190	Non-specific lipid-transfer protein	Scp2		P51855	443	Glutathione synthetase	Gss		P55264	161	Adenosine kinase	Adk
O35945	378	Aldehyde dehydrogenase, cytosolic 1	Aldh1a7	mouse		P35585	237	AP-1 complex subunit mu-1	Ap1m1		P32020	341	Non-specific lipid-transfer protein	Scp2		P51881	23	ADP/ATP translocase 2	Slc25a5		P55264	164	Adenosine kinase	Adk
O35945	410	Aldehyde dehydrogenase, cytosolic 1	Aldh1a7	mouse		P35700	16	Peroxiredoxin-1	Prdx1		P32020	432	Non-specific lipid-transfer protein	Scp2		P51881	92	ADP/ATP translocase 2	Slc25a5		P55264	255	Adenosine kinase	Adk
O35945	412	Aldehyde dehydrogenase, cytosolic 1	Aldh1a7	mouse		P35700	27	Peroxiredoxin-1	Prdx1		P32020	438	Non-specific lipid-transfer protein	Scp2		P51881	96	ADP/ATP translocase 2	Slc25a5		P55264	357	Adenosine kinase	Adk
O35984	298	Pre-B-cell leukemia transcription factor 2	Pbx2	mouse		P35700	35	Peroxiredoxin-1	Prdx1		P32020	453	Non-specific lipid-transfer protein	Scp2		P51881	105	ADP/ATP translocase 2	Slc25a5		P56135	8	ATP synthase subunit f, mitochondrial	Atp5mf
O54732	339	Matrix metalloproteinase-15	Mmp15	mouse		P35700	109	Peroxiredoxin-1	Prdx1		P32020	462	Non-specific lipid-transfer protein	Scp2		P51881	155	ADP/ATP translocase 2	Slc25a5		P56135	48	ATP synthase subunit f, mitochondrial	Atp5mf
O54734	286	Dolichyl-diphosphooligosaccharide--protein glycosyltransferase 48 kDa subunit	Ddost	mouse		P35700	136	Peroxiredoxin-1	Prdx1		P32020	470	Non-specific lipid-transfer protein	Scp2		P51881	163	ADP/ATP translocase 2	Slc25a5		P56382	28	ATP synthase subunit epsilon, mitochondrial	Atp5f1e
O54734	359	Dolichyl-diphosphooligosaccharide--protein glycosyltransferase 48 kDa subunit	Ddost	mouse		P35700	178	Peroxiredoxin-1	Prdx1		P32020	479	Non-specific lipid-transfer protein	Scp2		P51881	166	ADP/ATP translocase 2	Slc25a5		P56382	37	ATP synthase subunit epsilon, mitochondrial	Atp5f1e
O54749	444	Cytochrome P450 2J5	Cyp2j5	mouse		P35700	185	Peroxiredoxin-1	Prdx1		P32020	491	Non-specific lipid-transfer protein	Scp2		P51881	199	ADP/ATP translocase 2	Slc25a5		P56391	13	Cytochrome c oxidase subunit 6B1	Cox6b1
O54754	324	Aldehyde oxidase 1	Aox1	mouse		P35979	40	60S ribosomal protein L12	Rpl12		P32020	522	Non-specific lipid-transfer protein	Scp2		P51881	272	ADP/ATP translocase 2	Slc25a5		P56391	28	Cytochrome c oxidase subunit 6B1	Cox6b1
O54754	329	Aldehyde oxidase 1	Aox1	mouse		P35979	54	60S ribosomal protein L12	Rpl12		P32020	544	Non-specific lipid-transfer protein	Scp2		P52196	14	Thiosulfate sulfurtransferase	Tst		P56395	10	Cytochrome b5	Cyb5a
O54754	990	Aldehyde oxidase 1	Aox1	mouse		P35979	99	60S ribosomal protein L12	Rpl12		P32261	274	Antithrombin-III	Serpinc1		P52196	136	Thiosulfate sulfurtransferase	Tst		P56395	19	Cytochrome b5	Cyb5a
O54784	276	Death-associated protein kinase 3	Dapk3	mouse		P36552	360	Oxygen-dependent coproporphyrinogen-III oxidase, mitochondrial	Cpox		P32921	378	Tryptophan--tRNA ligase, cytoplasmic	Wars1		P52196	154	Thiosulfate sulfurtransferase	Tst		P56395	24	Cytochrome b5	Cyb5a
O54786	45	DNA fragmentation factor subunit alpha	Dffa	mouse		P36552	393	Oxygen-dependent coproporphyrinogen-III oxidase, mitochondrial	Cpox		P33267	159	Cytochrome P450 2F2	Cyp2f2		P52196	175	Thiosulfate sulfurtransferase	Tst		P56395	33	Cytochrome b5	Cyb5a
O54790	6	Transcription factor MafG	Mafg	mouse		P37040	176	NADPH--cytochrome P450 reductase	Por		P34914	113	Bifunctional epoxide hydrolase 2	Ephx2		P52196	224	Thiosulfate sulfurtransferase	Tst		P56395	39	Cytochrome b5	Cyb5a
O54790	12	Transcription factor MafG	Mafg	mouse		P37040	186	NADPH--cytochrome P450 reductase	Por		P34914	132	Bifunctional epoxide hydrolase 2	Ephx2		P52503	100	NADH dehydrogenase [ubiquinone] iron-sulfur protein 6, mitochondrial	Ndufs6		P56395	77	Cytochrome b5	Cyb5a
O54792	18	Transcription factor HES-2	Hes2	mouse		P37040	358	NADPH--cytochrome P450 reductase	Por		P34914	176	Bifunctional epoxide hydrolase 2	Ephx2		P52503	112	NADH dehydrogenase [ubiquinone] iron-sulfur protein 6, mitochondrial	Ndufs6		P56480	124	ATP synthase subunit beta, mitochondrial	Atp5f1b
O54824	218	Pro-interleukin-16	Il16	mouse		P37040	610	NADPH--cytochrome P450 reductase	Por		P34914	191	Bifunctional epoxide hydrolase 2	Ephx2		P52760	60	2-iminobutanoate/2-iminopropanoate deaminase	Rida		P56480	133	ATP synthase subunit beta, mitochondrial	Atp5f1b
O54824	222	Pro-interleukin-16	Il16	mouse		P38060	48	Hydroxymethylglutaryl-CoA lyase, mitochondrial	Hmgcl		P34914	504	Bifunctional epoxide hydrolase 2	Ephx2		P52760	67	2-iminobutanoate/2-iminopropanoate deaminase	Rida		P56480	159	ATP synthase subunit beta, mitochondrial	Atp5f1b
O54826	451	Protein AF-10	Mllt10	mouse		P38060	80	Hydroxymethylglutaryl-CoA lyase, mitochondrial	Hmgcl		P34914	508	Bifunctional epoxide hydrolase 2	Ephx2		P52760	134	2-iminobutanoate/2-iminopropanoate deaminase	Rida		P56480	198	ATP synthase subunit beta, mitochondrial	Atp5f1b
O54864	409	Histone-lysine N-methyltransferase SUV39H1	Suv39h1	mouse		P38060	317	Hydroxymethylglutaryl-CoA lyase, mitochondrial	Hmgcl		P34914	539	Bifunctional epoxide hydrolase 2	Ephx2		P52792	296	Hexokinase-4	Gck		P56480	259	ATP synthase subunit beta, mitochondrial	Atp5f1b
O54879	125	High mobility group protein B3	Hmgb3	mouse		P38647	135	Stress-70 protein, mitochondrial	Hspa9		P35235	131	Tyrosine-protein phosphatase non-receptor type 11	Ptpn11		P52825	239	Carnitine O-palmitoyltransferase 2, mitochondrial	Cpt2		P56480	426	ATP synthase subunit beta, mitochondrial	Atp5f1b
O54909	241	Retinol dehydrogenase 16	Rdh16	mouse		P38647	138	Stress-70 protein, mitochondrial	Hspa9		P35235	178	Tyrosine-protein phosphatase non-receptor type 11	Ptpn11		P52825	418	Carnitine O-palmitoyltransferase 2, mitochondrial	Cpt2		P56480	485	ATP synthase subunit beta, mitochondrial	Atp5f1b
O54909	248	Retinol dehydrogenase 16	Rdh16	mouse		P38647	187	Stress-70 protein, mitochondrial	Hspa9		P35235	280	Tyrosine-protein phosphatase non-receptor type 11	Ptpn11		P52825	495	Carnitine O-palmitoyltransferase 2, mitochondrial	Cpt2		P56593	317	Cytochrome P450 2A12	Cyp2a12
O54916	462	RalBP1-associated Eps domain-containing protein 1	Reps1	mouse		P38647	288	Stress-70 protein, mitochondrial	Hspa9		P35278	184	Ras-related protein Rab-5C	Rab5c		P52825	510	Carnitine O-palmitoyltransferase 2, mitochondrial	Cpt2		P56593	434	Cytochrome P450 2A12	Cyp2a12
O54983	313	Ketimine reductase mu-crystallin	Crym	mouse		P38647	300	Stress-70 protein, mitochondrial	Hspa9		P35293	138	Ras-related protein Rab-18	Rab18		P52825	537	Carnitine O-palmitoyltransferase 2, mitochondrial	Cpt2		P56654	333	Cytochrome P450 2C37	Cyp2c37
O54988	1085	STE20-like serine/threonine-protein kinase	Slk	mouse		P38647	345	Stress-70 protein, mitochondrial	Hspa9		P35293	142	Ras-related protein Rab-18	Rab18		P52840	118	Sulfotransferase 1A1	Sult1a1		P56654	418	Cytochrome P450 2C37	Cyp2c37
O54988	1086	STE20-like serine/threonine-protein kinase	Slk	mouse		P38647	360	Stress-70 protein, mitochondrial	Hspa9		P35486	63	Pyruvate dehydrogenase E1 component subunit alpha, somatic form, mitochondrial	Pdha1		P52840	226	Sulfotransferase 1A1	Sult1a1		P56654	432	Cytochrome P450 2C37	Cyp2c37
O54992	51	MAP kinase-activated protein kinase 5	Mapkapk5	mouse		P38647	377	Stress-70 protein, mitochondrial	Hspa9		P35486	77	Pyruvate dehydrogenase E1 component subunit alpha, somatic form, mitochondrial	Pdha1		P53026	91	60S ribosomal protein L10a	Rpl10a		P57016	180	Ladinin-1	Lad1
O54992	364	MAP kinase-activated protein kinase 5	Mapkapk5	mouse		P38647	567	Stress-70 protein, mitochondrial	Hspa9		P35486	83	Pyruvate dehydrogenase E1 component subunit alpha, somatic form, mitochondrial	Pdha1		P53026	106	60S ribosomal protein L10a	Rpl10a		P57780	623	Alpha-actinin-4	Actn4
O55017	2059	Voltage-dependent N-type calcium channel subunit alpha-1B	Cacna1b	mouse		P38647	625	Stress-70 protein, mitochondrial	Hspa9		P35486	149	Pyruvate dehydrogenase E1 component subunit alpha, somatic form, mitochondrial	Pdha1		P53026	118	60S ribosomal protein L10a	Rpl10a		P57780	626	Alpha-actinin-4	Actn4
O55022	136	Membrane-associated progesterone receptor component 1	Pgrmc1	mouse		P39054	257	Dynamin-2	Dnm2		P35486	244	Pyruvate dehydrogenase E1 component subunit alpha, somatic form, mitochondrial	Pdha1		P53395	250	Lipoamide acyltransferase component of branched-chain alpha-keto acid dehydrogenase complex, mitochondrial	Dbt		P58252	235	Elongation factor 2	Eef2
O55022	163	Membrane-associated progesterone receptor component 1	Pgrmc1	mouse		P40124	70	Adenylyl cyclase-associated protein 1	Cap1		P35486	267	Pyruvate dehydrogenase E1 component subunit alpha, somatic form, mitochondrial	Pdha1		P53395	261	Lipoamide acyltransferase component of branched-chain alpha-keto acid dehydrogenase complex, mitochondrial	Dbt		P58252	272	Elongation factor 2	Eef2
O55023	49	Inositol monophosphatase 1	Impa1	mouse		P40124	80	Adenylyl cyclase-associated protein 1	Cap1		P35486	313	Pyruvate dehydrogenase E1 component subunit alpha, somatic form, mitochondrial	Pdha1		P53395	265	Lipoamide acyltransferase component of branched-chain alpha-keto acid dehydrogenase complex, mitochondrial	Dbt		P58252	275	Elongation factor 2	Eef2
O55028	163	[3-methyl-2-oxobutanoate dehydrogenase [lipoamide]] kinase, mitochondrial	Bckdk	mouse		P40124	177	Adenylyl cyclase-associated protein 1	Cap1		P35486	321	Pyruvate dehydrogenase E1 component subunit alpha, somatic form, mitochondrial	Pdha1		P53395	360	Lipoamide acyltransferase component of branched-chain alpha-keto acid dehydrogenase complex, mitochondrial	Dbt		P58252	426	Elongation factor 2	Eef2
O55028	184	[3-methyl-2-oxobutanoate dehydrogenase [lipoamide]] kinase, mitochondrial	Bckdk	mouse		P40124	375	Adenylyl cyclase-associated protein 1	Cap1		P35486	336	Pyruvate dehydrogenase E1 component subunit alpha, somatic form, mitochondrial	Pdha1		P53395	440	Lipoamide acyltransferase component of branched-chain alpha-keto acid dehydrogenase complex, mitochondrial	Dbt		P58252	445	Elongation factor 2	Eef2
O55028	192	[3-methyl-2-oxobutanoate dehydrogenase [lipoamide]] kinase, mitochondrial	Bckdk	mouse		P40124	421	Adenylyl cyclase-associated protein 1	Cap1		P35486	385	Pyruvate dehydrogenase E1 component subunit alpha, somatic form, mitochondrial	Pdha1		P53657	190	Pyruvate kinase PKLR	Pklr		P58252	498	Elongation factor 2	Eef2
O55028	233	[3-methyl-2-oxobutanoate dehydrogenase [lipoamide]] kinase, mitochondrial	Bckdk	mouse		P40142	6	Transketolase	Tkt		P35492	37	Histidine ammonia-lyase	Hal		P53810	87	Phosphatidylinositol transfer protein alpha isoform	Pitpna		P58281	228	Dynamin-like 120 kDa protein, mitochondrial	Opa1
O55029	419	Coatomer subunit beta'	Copb2	mouse		P40142	11	Transketolase	Tkt		P35492	112	Histidine ammonia-lyase	Hal		P54071	67	Isocitrate dehydrogenase [NADP], mitochondrial	Idh2		P58710	211	L-gulonolactone oxidase	Gulo
O55029	421	Coatomer subunit beta'	Copb2	mouse		P40142	144	Transketolase	Tkt		P35492	172	Histidine ammonia-lyase	Hal		P54071	80	Isocitrate dehydrogenase [NADP], mitochondrial	Idh2		P58710	409	L-gulonolactone oxidase	Gulo
O55038	72	C-X-C motif chemokine 13	Cxcl13	mouse		P40142	204	Transketolase	Tkt		P35492	277	Histidine ammonia-lyase	Hal		P54071	106	Isocitrate dehydrogenase [NADP], mitochondrial	Idh2		P58710	416	L-gulonolactone oxidase	Gulo
O55042	6	Alpha-synuclein	Snca	mouse		P40142	232	Transketolase	Tkt		P35492	293	Histidine ammonia-lyase	Hal		P54071	133	Isocitrate dehydrogenase [NADP], mitochondrial	Idh2		P59325	55	Eukaryotic translation initiation factor 5	Eif5
O55042	10	Alpha-synuclein	Snca	mouse		P40142	241	Transketolase	Tkt		P35492	298	Histidine ammonia-lyase	Hal		P54071	155	Isocitrate dehydrogenase [NADP], mitochondrial	Idh2		P60710	61	Actin, cytoplasmic 1	Actb
O55047	239	Serine/threonine-protein kinase tousled-like 2	Tlk2	mouse		P40142	260	Transketolase	Tkt		P35492	346	Histidine ammonia-lyase	Hal		P54071	166	Isocitrate dehydrogenase [NADP], mitochondrial	Idh2		P60710	326	Actin, cytoplasmic 1	Actb
O55047	240	Serine/threonine-protein kinase tousled-like 2	Tlk2	mouse		P40142	352	Transketolase	Tkt		P35492	592	Histidine ammonia-lyase	Hal		P54071	180	Isocitrate dehydrogenase [NADP], mitochondrial	Idh2		P60766	153	Cell division control protein 42 homolog	Cdc42
O55055	255	tRNA (cytosine(38)-C(5))-methyltransferase	Trdmt1	mouse		P40142	499	Transketolase	Tkt		P35505	57	Fumarylacetoacetase	Fah		P54071	193	Isocitrate dehydrogenase [NADP], mitochondrial	Idh2		P60843	54	Eukaryotic initiation factor 4A-I	Eif4a1
O55060	45	Thiopurine S-methyltransferase	Tpmt	mouse		P40142	609	Transketolase	Tkt		P35505	100	Fumarylacetoacetase	Fah		P54071	199	Isocitrate dehydrogenase [NADP], mitochondrial	Idh2		P60843	174	Eukaryotic initiation factor 4A-I	Eif4a1
O55060	72	Thiopurine S-methyltransferase	Tpmt	mouse		P40936	100	Indolethylamine N-methyltransferase	Inmt		P35505	220	Fumarylacetoacetase	Fah		P54071	243	Isocitrate dehydrogenase [NADP], mitochondrial	Idh2		P61082	72	NEDD8-conjugating enzyme Ubc12	Ube2m
O55060	140	Thiopurine S-methyltransferase	Tpmt	mouse		P40936	210	Indolethylamine N-methyltransferase	Inmt		P35550	90	rRNA 2'-O-methyltransferase fibrillarin	Fbl		P54071	272	Isocitrate dehydrogenase [NADP], mitochondrial	Idh2		P61089	92	Ubiquitin-conjugating enzyme E2 N	Ube2n
O55082	55	Tyrosine-protein phosphatase non-receptor type 20	Ptpn20	mouse		P40936	211	Indolethylamine N-methyltransferase	Inmt		P35564	171	Calnexin	Canx		P54071	275	Isocitrate dehydrogenase [NADP], mitochondrial	Idh2		P61161	299	Actin-related protein 2	Actr2
O55082	65	Tyrosine-protein phosphatase non-receptor type 20	Ptpn20	mouse		P40936	219	Indolethylamine N-methyltransferase	Inmt		P35585	237	AP-1 complex subunit mu-1	Ap1m1		P54071	280	Isocitrate dehydrogenase [NADP], mitochondrial	Idh2		P61222	191	ATP-binding cassette sub-family E member 1	Abce1
O55112	594	AF4/FMR2 family member 2	Aff2	mouse		P41105	19	60S ribosomal protein L28	Rpl28		P35700	16	Peroxiredoxin-1	Prdx1		P54071	282	Isocitrate dehydrogenase [NADP], mitochondrial	Idh2		P61222	397	ATP-binding cassette sub-family E member 1	Abce1
O55112	825	AF4/FMR2 family member 2	Aff2	mouse		P41105	101	60S ribosomal protein L28	Rpl28		P35700	27	Peroxiredoxin-1	Prdx1		P54071	384	Isocitrate dehydrogenase [NADP], mitochondrial	Idh2		P61255	69	60S ribosomal protein L26	Rpl26
O55125	51	Protein NipSnap homolog 1	Nipsnap1	mouse		P41136	12	DNA-binding protein inhibitor ID-2	Id2		P35700	35	Peroxiredoxin-1	Prdx1		P54071	413	Isocitrate dehydrogenase [NADP], mitochondrial	Idh2		P61255	77	60S ribosomal protein L26	Rpl26
O55125	65	Protein NipSnap homolog 1	Nipsnap1	mouse		P41216	262	Long-chain-fatty-acid--CoA ligase 1	Acsl1		P35700	92	Peroxiredoxin-1	Prdx1		P54775	238	26S proteasome regulatory subunit 6B	Psmc4		P61255	134	60S ribosomal protein L26	Rpl26
O55125	66	Protein NipSnap homolog 1	Nipsnap1	mouse		P41216	264	Long-chain-fatty-acid--CoA ligase 1	Acsl1		P35700	109	Peroxiredoxin-1	Prdx1		P54822	295	Adenylosuccinate lyase	Adsl		P61358	27	60S ribosomal protein L27	Rpl27
O55125	80	Protein NipSnap homolog 1	Nipsnap1	mouse		P41216	387	Long-chain-fatty-acid--CoA ligase 1	Acsl1		P35700	136	Peroxiredoxin-1	Prdx1		P54869	83	Hydroxymethylglutaryl-CoA synthase, mitochondrial	Hmgcs2		P61358	93	60S ribosomal protein L27	Rpl27
O55125	143	Protein NipSnap homolog 1	Nipsnap1	mouse		P41216	420	Long-chain-fatty-acid--CoA ligase 1	Acsl1		P35700	185	Peroxiredoxin-1	Prdx1		P54869	118	Hydroxymethylglutaryl-CoA synthase, mitochondrial	Hmgcs2		P61358	98	60S ribosomal protein L27	Rpl27
O55125	146	Protein NipSnap homolog 1	Nipsnap1	mouse		P41216	512	Long-chain-fatty-acid--CoA ligase 1	Acsl1		P35979	40	60S ribosomal protein L12	Rpl12		P54869	137	Hydroxymethylglutaryl-CoA synthase, mitochondrial	Hmgcs2		P61458	36	Pterin-4-alpha-carbinolamine dehydratase	Pcbd1
O55125	191	Protein NipSnap homolog 1	Nipsnap1	mouse		P41216	518	Long-chain-fatty-acid--CoA ligase 1	Acsl1		P35979	54	60S ribosomal protein L12	Rpl12		P54869	243	Hydroxymethylglutaryl-CoA synthase, mitochondrial	Hmgcs2		P61458	41	Pterin-4-alpha-carbinolamine dehydratase	Pcbd1
O55125	193	Protein NipSnap homolog 1	Nipsnap1	mouse		P41216	533	Long-chain-fatty-acid--CoA ligase 1	Acsl1		P35979	99	60S ribosomal protein L12	Rpl12		P54869	310	Hydroxymethylglutaryl-CoA synthase, mitochondrial	Hmgcs2		P61922	47	4-aminobutyrate aminotransferase, mitochondrial	Abat
O55125	238	Protein NipSnap homolog 1	Nipsnap1	mouse		P41216	544	Long-chain-fatty-acid--CoA ligase 1	Acsl1		P35980	49	60S ribosomal protein L18	Rpl18		P54869	333	Hydroxymethylglutaryl-CoA synthase, mitochondrial	Hmgcs2		P61922	252	4-aminobutyrate aminotransferase, mitochondrial	Abat
O55125	279	Protein NipSnap homolog 1	Nipsnap1	mouse		P41216	552	Long-chain-fatty-acid--CoA ligase 1	Acsl1		P36552	360	Oxygen-dependent coproporphyrinogen-III oxidase, mitochondrial	Cpox		P54869	350	Hydroxymethylglutaryl-CoA synthase, mitochondrial	Hmgcs2		P61922	318	4-aminobutyrate aminotransferase, mitochondrial	Abat
O55126	94	Protein NipSnap homolog 2	Nipsnap2	mouse		P41216	641	Long-chain-fatty-acid--CoA ligase 1	Acsl1		P36552	393	Oxygen-dependent coproporphyrinogen-III oxidase, mitochondrial	Cpox		P54869	354	Hydroxymethylglutaryl-CoA synthase, mitochondrial	Hmgcs2		P61979	52	Heterogeneous nuclear ribonucleoprotein K	Hnrnpk
O55126	140	Protein NipSnap homolog 2	Nipsnap2	mouse		P41216	649	Long-chain-fatty-acid--CoA ligase 1	Acsl1		P37040	176	NADPH--cytochrome P450 reductase	Por		P54869	358	Hydroxymethylglutaryl-CoA synthase, mitochondrial	Hmgcs2		P61982	50	14-3-3 protein gamma	Ywhag
O55131	180	Septin-7	Septin7	mouse		P42125	48	Enoyl-CoA delta isomerase 1, mitochondrial	Eci1		P37040	186	NADPH--cytochrome P450 reductase	Por		P54869	367	Hydroxymethylglutaryl-CoA synthase, mitochondrial	Hmgcs2		P61982	120	14-3-3 protein gamma	Ywhag
O55131	207	Septin-7	Septin7	mouse		P42125	76	Enoyl-CoA delta isomerase 1, mitochondrial	Eci1		P37040	358	NADPH--cytochrome P450 reductase	Por		P54869	427	Hydroxymethylglutaryl-CoA synthase, mitochondrial	Hmgcs2		P62192	258	Serine/threonine-protein phosphatase PP1-gamma catalytic subunit	Psmc1
O55135	228	Eukaryotic translation initiation factor 6	Eif6	mouse		P42125	222	Enoyl-CoA delta isomerase 1, mitochondrial	Eci1		P37040	610	NADPH--cytochrome P450 reductase	Por		P54869	437	Hydroxymethylglutaryl-CoA synthase, mitochondrial	Hmgcs2		P62196	222	26S proteasome regulatory subunit 8	Psmc5
O55137	42	Acyl-coenzyme A thioesterase 1	Acot1	mouse		P42125	229	Enoyl-CoA delta isomerase 1, mitochondrial	Eci1		P37913	420	DNA ligase 1	Lig1		P54869	447	Hydroxymethylglutaryl-CoA synthase, mitochondrial	Hmgcs2		P62242	98	40S ribosomal protein S8	Rps8
O55137	222	Acyl-coenzyme A thioesterase 1	Acot1	mouse		P42125	255	Enoyl-CoA delta isomerase 1, mitochondrial	Eci1		P38060	48	Hydroxymethylglutaryl-CoA lyase, mitochondrial	Hmgcl		P54869	473	Hydroxymethylglutaryl-CoA synthase, mitochondrial	Hmgcs2		P62257	64	Ubiquitin-conjugating enzyme E2 H	Ube2h
O55142	15	60S ribosomal protein L35a	Rpl35a	mouse		P42125	270	Enoyl-CoA delta isomerase 1, mitochondrial	Eci1		P38060	317	Hydroxymethylglutaryl-CoA lyase, mitochondrial	Hmgcl		P55050	8	Fatty acid-binding protein, intestinal	Fabp2		P62259	50	14-3-3 protein epsilon	Ywhae
O55143	460	Sarcoplasmic/endoplasmic reticulum calcium ATPase 2	Atp2a2	mouse		P42125	283	Enoyl-CoA delta isomerase 1, mitochondrial	Eci1		P38647	135	Stress-70 protein, mitochondrial	Hspa9		P55050	47	Fatty acid-binding protein, intestinal	Fabp2		P62259	106	14-3-3 protein epsilon	Ywhae
O55187	223	E3 SUMO-protein ligase CBX4	Cbx4	mouse		P42669	261	Transcriptional activator protein Pur-alpha	Pura		P38647	138	Stress-70 protein, mitochondrial	Hspa9		P55096	6	ATP-binding cassette sub-family D member 3	Abcd3		P62259	118	14-3-3 protein epsilon	Ywhae
O55187	249	E3 SUMO-protein ligase CBX4	Cbx4	mouse		P42669	265	Transcriptional activator protein Pur-alpha	Pura		P38647	187	Stress-70 protein, mitochondrial	Hspa9		P55096	61	ATP-binding cassette sub-family D member 3	Abcd3		P62281	38	40S ribosomal protein S11	Rps11
O55203	37	LIM domain-binding protein 2	Ldb2	mouse		P42669	272	Transcriptional activator protein Pur-alpha	Pura		P38647	288	Stress-70 protein, mitochondrial	Hspa9		P55096	72	ATP-binding cassette sub-family D member 3	Abcd3		P62281	45	40S ribosomal protein S11	Rps11
O55225	2828	Otogelin	Otog	mouse		P42932	20	T-complex protein 1 subunit theta	Cct8		P38647	300	Stress-70 protein, mitochondrial	Hspa9		P55096	260	ATP-binding cassette sub-family D member 3	Abcd3		P62301	9	40S ribosomal protein S13	Rps13
O55234	207	Proteasome subunit beta type-5	Psmb5	mouse		P42932	152	T-complex protein 1 subunit theta	Cct8		P38647	345	Stress-70 protein, mitochondrial	Hspa9		P55096	286	ATP-binding cassette sub-family D member 3	Abcd3		P62301	27	40S ribosomal protein S13	Rps13
O55234	257	Proteasome subunit beta type-5	Psmb5	mouse		P42932	318	T-complex protein 1 subunit theta	Cct8		P38647	360	Stress-70 protein, mitochondrial	Hspa9		P55096	399	ATP-binding cassette sub-family D member 3	Abcd3		P62301	39	40S ribosomal protein S13	Rps13
O70133	201	ATP-dependent RNA helicase A	Dhx9	mouse		P42932	466	T-complex protein 1 subunit theta	Cct8		P38647	567	Stress-70 protein, mitochondrial	Hspa9		P55096	479	ATP-binding cassette sub-family D member 3	Abcd3		P62320	78	Small nuclear ribonucleoprotein Sm D3	Snrpd3
O70133	1076	ATP-dependent RNA helicase A	Dhx9	mouse		P43024	84	Cytochrome c oxidase subunit 6A1, mitochondrial	Cox6a1		P38647	625	Stress-70 protein, mitochondrial	Hspa9		P55096	615	ATP-binding cassette sub-family D member 3	Abcd3		P62492	24	Ras-related protein Rab-11A	Rab11a
O70145	390	Neutrophil cytosol factor 2	Ncf2	mouse		P43274	17	Histone H1.4	H1-4		P39054	257	Dynamin-2	Dnm2		P55264	10	Adenosine kinase	Adk		P62702	53	40S ribosomal protein S4, X isoform	Rps4x
O70157	917	DNA topoisomerase 3-alpha	Top3a	mouse		P45481	1217	Histone lysine acetyltransferase CREBBP	Crebbp		P40124	70	Adenylyl cyclase-associated protein 1	Cap1		P55264	60	Adenosine kinase	Adk		P62702	120	40S ribosomal protein S4, X isoform	Rps4x
O70161	457	Phosphatidylinositol 4-phosphate 5-kinase type-1 gamma	Pip5k1c	mouse		P45481	1596	Histone lysine acetyltransferase CREBBP	Crebbp		P40124	80	Adenylyl cyclase-associated protein 1	Cap1		P55264	70	Adenosine kinase	Adk		P62702	230	40S ribosomal protein S4, X isoform	Rps4x
O70172	89	Phosphatidylinositol 5-phosphate 4-kinase type-2 alpha	Pip4k2a	mouse		P45481	1598	Histone lysine acetyltransferase CREBBP	Crebbp		P40124	177	Adenylyl cyclase-associated protein 1	Cap1		P55264	161	Adenosine kinase	Adk		P62702	233	40S ribosomal protein S4, X isoform	Rps4x
O70174	180	Neuronal acetylcholine receptor subunit alpha-4	Chrna4	mouse		P45481	1737	Histone lysine acetyltransferase CREBBP	Crebbp		P40124	375	Adenylyl cyclase-associated protein 1	Cap1		P55264	164	Adenosine kinase	Adk		P62717	41	60S ribosomal protein L18a	Rpl18a
O70174	188	Neuronal acetylcholine receptor subunit alpha-4	Chrna4	mouse		P45481	1742	Histone lysine acetyltransferase CREBBP	Crebbp		P40124	421	Adenylyl cyclase-associated protein 1	Cap1		P55264	255	Adenosine kinase	Adk		P62717	76	60S ribosomal protein L18a	Rpl18a
O70174	361	Neuronal acetylcholine receptor subunit alpha-4	Chrna4	mouse		P45481	1745	Histone lysine acetyltransferase CREBBP	Crebbp		P40142	6	Transketolase	Tkt		P55264	357	Adenosine kinase	Adk		P62743	45	AP-2 complex subunit sigma	Ap2s1
O70201	110	Baculoviral IAP repeat-containing protein 5	Birc5	mouse		P45591	44	Cofilin-2	Cfl2		P40142	144	Transketolase	Tkt		P56135	8	ATP synthase subunit f, mitochondrial	Atp5mf		P62754	79	40S ribosomal protein S6	Rps6
O70250	100	Phosphoglycerate mutase 2	Pgam2	mouse		P45952	79	Medium-chain specific acyl-CoA dehydrogenase, mitochondrial	Acadm		P40142	204	Transketolase	Tkt		P56135	48	ATP synthase subunit f, mitochondrial	Atp5mf		P62774	66	Myotrophin	Mtpn
O70251	78	Elongation factor 1-beta	Eef1b	mouse		P45952	235	Medium-chain specific acyl-CoA dehydrogenase, mitochondrial	Acadm		P40142	232	Transketolase	Tkt		P56213	176	FAD-linked sulfhydryl oxidase ALR	Gfer		P62806	9	Histone H4	H4c1
O70251	129	Elongation factor 1-beta	Eef1b	mouse		P45952	301	Medium-chain specific acyl-CoA dehydrogenase, mitochondrial	Acadm		P40142	241	Transketolase	Tkt		P56382	28	ATP synthase subunit epsilon, mitochondrial	Atp5f1e		P62806	13	Histone H4	H4c1
O70251	147	Elongation factor 1-beta	Eef1b	mouse		P45952	418	Medium-chain specific acyl-CoA dehydrogenase, mitochondrial	Acadm		P40142	260	Transketolase	Tkt		P56382	37	ATP synthase subunit epsilon, mitochondrial	Atp5f1e		P62806	17	Histone H4	H4c1
O70251	185	Elongation factor 1-beta	Eef1b	mouse		P46656	76	Adrenodoxin, mitochondrial	Fdx1		P40142	352	Transketolase	Tkt		P56391	13	Cytochrome c oxidase subunit 6B1	Cox6b1		P62806	32	Histone H4	H4c1
O70255	194	Myelin protein zero-like protein 2	Mpzl2	mouse		P46656	162	Adrenodoxin, mitochondrial	Fdx1		P40142	499	Transketolase	Tkt		P56391	28	Cytochrome c oxidase subunit 6B1	Cox6b1		P62806	78	Histone H4	H4c1
O70255	196	Myelin protein zero-like protein 2	Mpzl2	mouse		P46735	287	Unconventional myosin-Ib	Myo1b		P40142	609	Transketolase	Tkt		P56395	10	Cytochrome b5	Cyb5a		P62806	92	Histone H4	H4c1
O70305	882	Ataxin-2	Atxn2	mouse		P47199	83	Quinone oxidoreductase	Cryz		P40936	100	Indolethylamine N-methyltransferase	Inmt		P56395	19	Cytochrome b5	Cyb5a		P62821	24	Ras-related protein Rab-1A	Rab1A
O70305	890	Ataxin-2	Atxn2	mouse		P47199	186	Quinone oxidoreductase	Cryz		P40936	210	Indolethylamine N-methyltransferase	Inmt		P56395	24	Cytochrome b5	Cyb5a		P62827	99	GTP-binding nuclear protein Ran	Ran
O70310	55	Glycylpeptide N-tetradecanoyltransferase 1	Nmt1	mouse		P47199	201	Quinone oxidoreductase	Cryz		P40936	211	Indolethylamine N-methyltransferase	Inmt		P56395	33	Cytochrome b5	Cyb5a		P62827	123	GTP-binding nuclear protein Ran	Ran
O70340	174	Neuronal pentraxin-2	Nptx2	mouse		P47199	298	Quinone oxidoreductase	Cryz		P40936	219	Indolethylamine N-methyltransferase	Inmt		P56395	39	Cytochrome b5	Cyb5a		P62830	13	60S ribosomal protein L23	Rpl23
O70343	200	Peroxisome proliferator-activated receptor gamma coactivator 1-alpha	Ppargc1a	mouse		P47738	75	Aldehyde dehydrogenase, mitochondrial	Aldh2		P41105	19	60S ribosomal protein L28	Rpl28		P56395	77	Cytochrome b5	Cyb5a		P62849	37	40S ribosomal protein S24	Rps24
O70343	223	Peroxisome proliferator-activated receptor gamma coactivator 1-alpha	Ppargc1a	mouse		P47738	80	Aldehyde dehydrogenase, mitochondrial	Aldh2		P41105	101	60S ribosomal protein L28	Rpl28		P56399	353	Ubiquitin carboxyl-terminal hydrolase 5	Usp5		P62849	68	40S ribosomal protein S24	Rps24
O70400	190	PDZ and LIM domain protein 1	Pdlim1	mouse		P47738	157	Aldehyde dehydrogenase, mitochondrial	Aldh2		P41216	264	Long-chain-fatty-acid--CoA ligase 1	Acsl1		P56480	133	ATP synthase subunit beta, mitochondrial	Atp5f1b		P62852	52	40S ribosomal protein S25	Rps25
O70405	162	Serine/threonine-protein kinase ULK1	Ulk1	mouse		P47738	161	Aldehyde dehydrogenase, mitochondrial	Aldh2		P41216	357	Long-chain-fatty-acid--CoA ligase 1	Acsl1		P56480	159	ATP synthase subunit beta, mitochondrial	Atp5f1b		P62852	66	40S ribosomal protein S25	Rps25
O70405	606	Serine/threonine-protein kinase ULK1	Ulk1	mouse		P47738	370	Aldehyde dehydrogenase, mitochondrial	Aldh2		P41216	387	Long-chain-fatty-acid--CoA ligase 1	Acsl1		P56480	198	ATP synthase subunit beta, mitochondrial	Atp5f1b		P62852	94	40S ribosomal protein S25	Rps25
O70435	57	Proteasome subunit alpha type-3	Psma3	mouse		P47738	377	Aldehyde dehydrogenase, mitochondrial	Aldh2		P41216	420	Long-chain-fatty-acid--CoA ligase 1	Acsl1		P56480	259	ATP synthase subunit beta, mitochondrial	Atp5f1b		P62889	26	60S ribosomal protein L30	Rpl30
O70435	179	Proteasome subunit alpha type-3	Psma3	mouse		P47738	385	Aldehyde dehydrogenase, mitochondrial	Aldh2		P41216	512	Long-chain-fatty-acid--CoA ligase 1	Acsl1		P56480	264	ATP synthase subunit beta, mitochondrial	Atp5f1b		P62889	87	60S ribosomal protein L30	Rpl30
O70435	206	Proteasome subunit alpha type-3	Psma3	mouse		P47738	409	Aldehyde dehydrogenase, mitochondrial	Aldh2		P41216	518	Long-chain-fatty-acid--CoA ligase 1	Acsl1		P56480	426	ATP synthase subunit beta, mitochondrial	Atp5f1b		P62908	90	40S ribosomal protein S3	Rps3
O70435	238	Proteasome subunit alpha type-3	Psma3	mouse		P47738	430	Aldehyde dehydrogenase, mitochondrial	Aldh2		P41216	533	Long-chain-fatty-acid--CoA ligase 1	Acsl1		P56480	485	ATP synthase subunit beta, mitochondrial	Atp5f1b		P62983	6	Ubiquitin-40S ribosomal protein S27a	Rps27a
O70439	106	Syntaxin-7	Stx7	mouse		P47738	443	Aldehyde dehydrogenase, mitochondrial	Aldh2		P41216	544	Long-chain-fatty-acid--CoA ligase 1	Acsl1		P56593	317	Cytochrome P450 2A12	Cyp2a12		P62983	107	Ubiquitin-40S ribosomal protein S27a	Rps27a
O70456	122	14-3-3 protein sigma	Sfn	mouse		P47738	453	Aldehyde dehydrogenase, mitochondrial	Aldh2		P41216	552	Long-chain-fatty-acid--CoA ligase 1	Acsl1		P56593	434	Cytochrome P450 2A12	Cyp2a12		P62983	152	Ubiquitin-40S ribosomal protein S27a	Rps27a
O70460	92	C-C motif chemokine 19	Ccl19	mouse		P47754	97	F-actin-capping protein subunit alpha-2	Capza2		P41216	641	Long-chain-fatty-acid--CoA ligase 1	Acsl1		P56654	333	Cytochrome P450 2C37	Cyp2c37		P63017	56	Heat shock cognate 71 kDa protein	Hspa8
O70460	96	C-C motif chemokine 19	Ccl19	mouse		P47757	159	F-actin-capping protein subunit beta	Capzb		P41216	649	Long-chain-fatty-acid--CoA ligase 1	Acsl1		P56654	418	Cytochrome P450 2C37	Cyp2c37		P63017	112	Heat shock cognate 71 kDa protein	Hspa8
O70460	98	C-C motif chemokine 19	Ccl19	mouse		P47791	75	Glutathione reductase, mitochondrial	Gsr		P42125	48	Enoyl-CoA delta isomerase 1, mitochondrial	Eci1		P56654	432	Cytochrome P450 2C37	Cyp2c37		P63017	187	Heat shock cognate 71 kDa protein	Hspa8
O70468	62	Myosin-binding protein C, cardiac-type	Mybpc3	mouse		P47791	88	Glutathione reductase, mitochondrial	Gsr		P42125	76	Enoyl-CoA delta isomerase 1, mitochondrial	Eci1		P57016	180	Ladinin-1	Lad1		P63017	246	Heat shock cognate 71 kDa protein	Hspa8
O70472	1642	Transmembrane protein 131	Tmem131	mouse		P47802	41	Metaxin-1	Mtx1		P42125	222	Enoyl-CoA delta isomerase 1, mitochondrial	Eci1		P57780	623	Alpha-actinin-4	Actn4		P63017	328	Heat shock cognate 71 kDa protein	Hspa8
O70472	1649	Transmembrane protein 131	Tmem131	mouse		P47911	245	60S ribosomal protein L6	Rpl6		P42125	229	Enoyl-CoA delta isomerase 1, mitochondrial	Eci1		P57780	626	Alpha-actinin-4	Actn4		P63017	524	Heat shock cognate 71 kDa protein	Hspa8
O70472	1664	Transmembrane protein 131	Tmem131	mouse		P47934	261	Carnitine O-acetyltransferase	Crat		P42125	255	Enoyl-CoA delta isomerase 1, mitochondrial	Eci1		P58252	32	Elongation factor 2	Eef2		P63030	72	Mitochondrial pyruvate carrier 1	Mpc1
O70475	129	UDP-glucose 6-dehydrogenase	Ugdh	mouse		P47934	268	Carnitine O-acetyltransferase	Crat		P42125	270	Enoyl-CoA delta isomerase 1, mitochondrial	Eci1		P58252	235	Elongation factor 2	Eef2		P63038	91	60 kDa heat shock protein, mitochondrial	Hspd1
O70475	190	UDP-glucose 6-dehydrogenase	Ugdh	mouse		P47934	315	Carnitine O-acetyltransferase	Crat		P42125	283	Enoyl-CoA delta isomerase 1, mitochondrial	Eci1		P58252	272	Elongation factor 2	Eef2		P63038	130	60 kDa heat shock protein, mitochondrial	Hspd1
O70475	355	UDP-glucose 6-dehydrogenase	Ugdh	mouse		P47962	197	60S ribosomal protein L5	Rpl5		P42669	261	Transcriptional activator protein Pur-alpha	Pura		P58252	275	Elongation factor 2	Eef2		P63038	156	60 kDa heat shock protein, mitochondrial	Hspd1
O70475	370	UDP-glucose 6-dehydrogenase	Ugdh	mouse		P47962	220	60S ribosomal protein L5	Rpl5		P42669	265	Transcriptional activator protein Pur-alpha	Pura		P58252	426	Elongation factor 2	Eef2		P63038	205	60 kDa heat shock protein, mitochondrial	Hspd1
O70479	159	BTB/POZ domain-containing adapter for CUL3-mediated RhoA degradation protein 2	Tnfaip1	mouse		P47962	228	60S ribosomal protein L5	Rpl5		P42669	272	Transcriptional activator protein Pur-alpha	Pura		P58252	445	Elongation factor 2	Eef2		P63038	233	60 kDa heat shock protein, mitochondrial	Hspd1
O70479	168	BTB/POZ domain-containing adapter for CUL3-mediated RhoA degradation protein 2	Tnfaip1	mouse		P47962	241	60S ribosomal protein L5	Rpl5		P42932	152	T-complex protein 1 subunit theta	Cct8		P58252	498	Elongation factor 2	Eef2		P63038	249	60 kDa heat shock protein, mitochondrial	Hspd1
O70480	6	Vesicle-associated membrane protein 4	Vamp4	mouse		P47964	38	60S ribosomal protein L36	Rpl36		P42932	318	T-complex protein 1 subunit theta	Cct8		P58281	228	Dynamin-like 120 kDa protein, mitochondrial	Opa1		P63038	301	60 kDa heat shock protein, mitochondrial	Hspd1
O70494	595	Transcription factor Sp3	Sp3	mouse		P47964	62	60S ribosomal protein L36	Rpl36		P42932	466	T-complex protein 1 subunit theta	Cct8		P58710	211	L-gulonolactone oxidase	Gulo		P63038	396	60 kDa heat shock protein, mitochondrial	Hspd1
O70503	72	Very-long-chain 3-oxoacyl-CoA reductase	Hsd17b12	mouse		P48036	77	Annexin A5	Anxa5		P43024	84	Cytochrome c oxidase subunit 6A1, mitochondrial	Cox6a1		P58710	409	L-gulonolactone oxidase	Gulo		P63038	469	60 kDa heat shock protein, mitochondrial	Hspd1
O70503	86	Very-long-chain 3-oxoacyl-CoA reductase	Hsd17b12	mouse		P48036	95	Annexin A5	Anxa5		P43274	17	Histone H1.4	H1-4		P58710	416	L-gulonolactone oxidase	Gulo		P63038	481	60 kDa heat shock protein, mitochondrial	Hspd1
O70503	95	Very-long-chain 3-oxoacyl-CoA reductase	Hsd17b12	mouse		P48036	307	Annexin A5	Anxa5		P45481	1217	Histone lysine acetyltransferase CREBBP	Crebbp		P59325	55	Eukaryotic translation initiation factor 5	Eif5		P63087	238	Deleted.	Ppp1cc
O70503	97	Very-long-chain 3-oxoacyl-CoA reductase	Hsd17b12	mouse		P48678	97	Prelamin-A/C	Lmna		P45481	1596	Histone lysine acetyltransferase CREBBP	Crebbp		P59999	166	Actin-related protein 2/3 complex subunit 4	Arpc4		P63101	115	14-3-3 protein zeta/delta	Ywhaz
O70503	117	Very-long-chain 3-oxoacyl-CoA reductase	Hsd17b12	mouse		P48678	457	Prelamin-A/C	Lmna		P45481	1598	Histone lysine acetyltransferase CREBBP	Crebbp		P60710	326	Actin, cytoplasmic 1	Actb		P63242	47	Eukaryotic translation initiation factor 5A-1	Eif5a
O70503	119	Very-long-chain 3-oxoacyl-CoA reductase	Hsd17b12	mouse		P48758	28	Carbonyl reductase [NADPH] 1	Cbr1		P45481	1737	Histone lysine acetyltransferase CREBBP	Crebbp		P60766	153	Cell division control protein 42 homolog	Cdc42		P63276	19	40S ribosomal protein S17	Rps17
O70546	719	Lysine-specific demethylase 6A	Kdm6a	mouse		P48758	157	Carbonyl reductase [NADPH] 1	Cbr1		P45481	1742	Histone lysine acetyltransferase CREBBP	Crebbp		P60843	54	Eukaryotic initiation factor 4A-I	Eif4a1		P63330	29	Serine/threonine-protein phosphatase 2A catalytic subunit alpha isoform	Ppp2ca
O70566	219	Protein diaphanous homolog 2	Diaph2	mouse		P48771	33	Cytochrome c oxidase subunit 7A2, mitochondrial	Cox7a2		P45481	1745	Histone lysine acetyltransferase CREBBP	Crebbp		P60843	174	Eukaryotic initiation factor 4A-I	Eif4a1		P67778	4	Prohibitin	Phb
O70566	226	Protein diaphanous homolog 2	Diaph2	mouse		P48776	339	Tryptophan 2,3-dioxygenase	Tdo2		P45591	44	Cofilin-2	Cfl2		P61082	72	NEDD8-conjugating enzyme Ubc12	Ube2m		P67984	80	Ras-related C3 botulinum toxin substrate 1	Rpl22
O70576	1137	Cohesin subunit SA-3	Stag3	mouse		P48962	92	ADP/ATP translocase 1	Slc25a4		P45952	69	Medium-chain specific acyl-CoA dehydrogenase, mitochondrial	Acadm		P61089	74	Ubiquitin-conjugating enzyme E2 N	Ube2n		P68037	82	Ubiquitin-conjugating enzyme E2 L3	Ube2l3
O70576	1138	Cohesin subunit SA-3	Stag3	mouse		P49312	3	Heterogeneous nuclear ribonucleoprotein A1	Hnrnpa1		P45952	79	Medium-chain specific acyl-CoA dehydrogenase, mitochondrial	Acadm		P61089	92	Ubiquitin-conjugating enzyme E2 N	Ube2n		P68040	130	Receptor of activated protein C kinase 1	Rack1
O70576	1140	Cohesin subunit SA-3	Stag3	mouse		P49312	52	Heterogeneous nuclear ribonucleoprotein A1	Hnrnpa1		P45952	235	Medium-chain specific acyl-CoA dehydrogenase, mitochondrial	Acadm		P61161	299	Actin-related protein 2	Actr2		P68040	183	Receptor of activated protein C kinase 1	Rack1
O70628	500	High affinity cGMP-specific 3',5'-cyclic phosphodiesterase 9A	Pde9a	mouse		P49312	166	Heterogeneous nuclear ribonucleoprotein A1	Hnrnpa1		P45952	301	Medium-chain specific acyl-CoA dehydrogenase, mitochondrial	Acadm		P61222	191	ATP-binding cassette sub-family E member 1	Abce1		P68254	49	14-3-3 protein theta	Ywhaq
O70628	504	High affinity cGMP-specific 3',5'-cyclic phosphodiesterase 9A	Pde9a	mouse		P49312	298	Heterogeneous nuclear ribonucleoprotein A1	Hnrnpa1		P45952	418	Medium-chain specific acyl-CoA dehydrogenase, mitochondrial	Acadm		P61222	397	ATP-binding cassette sub-family E member 1	Abce1		P68368	60	Tubulin alpha-4A chain	Tuba4a
O70628	520	High affinity cGMP-specific 3',5'-cyclic phosphodiesterase 9A	Pde9a	mouse		P49429	88	4-hydroxyphenylpyruvate dioxygenase	Hpd		P46471	356	26S proteasome regulatory subunit 7	Psmc2		P61255	69	60S ribosomal protein L26	Rpl26		P68372	58	Tubulin beta-4B chain	Tubb4b
O88196	401	E3 ubiquitin-protein ligase TTC3	Ttc3	mouse		P49429	109	4-hydroxyphenylpyruvate dioxygenase	Hpd		P46656	76	Adrenodoxin, mitochondrial	Fdx1		P61255	77	60S ribosomal protein L26	Rpl26		P68433	10	Histone H3.1	H3c1
O88196	411	E3 ubiquitin-protein ligase TTC3	Ttc3	mouse		P49429	127	4-hydroxyphenylpyruvate dioxygenase	Hpd		P46656	162	Adrenodoxin, mitochondrial	Fdx1		P61358	27	60S ribosomal protein L27	Rpl27		P68433	15	Histone H3.1	H3c1
O88196	1022	E3 ubiquitin-protein ligase TTC3	Ttc3	mouse		P49429	130	4-hydroxyphenylpyruvate dioxygenase	Hpd		P47199	83	Quinone oxidoreductase	Cryz		P61358	73	60S ribosomal protein L27	Rpl27		P68433	24	Histone H3.1	H3c1
O88196	1024	E3 ubiquitin-protein ligase TTC3	Ttc3	mouse		P49429	132	4-hydroxyphenylpyruvate dioxygenase	Hpd		P47199	186	Quinone oxidoreductase	Cryz		P61358	93	60S ribosomal protein L27	Rpl27		P68433	57	Histone H3.1	H3c1
O88207	1826	Collagen alpha-1(V) chain	Col5a1	mouse		P49429	166	4-hydroxyphenylpyruvate dioxygenase	Hpd		P47199	201	Quinone oxidoreductase	Cryz		P61358	98	60S ribosomal protein L27	Rpl27		P68433	80	Histone H3.1	H3c1
O88271	226	Craniofacial development protein 1	Cfdp1	mouse		P49429	172	4-hydroxyphenylpyruvate dioxygenase	Hpd		P47199	298	Quinone oxidoreductase	Cryz		P61458	36	Pterin-4-alpha-carbinolamine dehydratase	Pcbd1		P68433	123	Histone H3.1	H3c1
O88271	230	Craniofacial development protein 1	Cfdp1	mouse		P49429	304	4-hydroxyphenylpyruvate dioxygenase	Hpd		P47738	75	Aldehyde dehydrogenase, mitochondrial	Aldh2		P61458	41	Pterin-4-alpha-carbinolamine dehydratase	Pcbd1		P70195	237	Proteasome subunit beta type-7	Psmb7
O88271	264	Craniofacial development protein 1	Cfdp1	mouse		P49722	51	Proteasome subunit alpha type-2	Psma2		P47738	80	Aldehyde dehydrogenase, mitochondrial	Aldh2		P61922	47	4-aminobutyrate aminotransferase, mitochondrial	Abat		P70670	2080	Nascent polypeptide-associated complex subunit alpha, muscle-specific form	Naca
O88286	1415	Protein Wiz	Wiz	mouse		P49722	53	Proteasome subunit alpha type-2	Psma2		P47738	157	Aldehyde dehydrogenase, mitochondrial	Aldh2		P61922	252	4-aminobutyrate aminotransferase, mitochondrial	Abat		P70694	31	Estradiol 17 beta-dehydrogenase 5	Akr1c6
O88286	1417	Protein Wiz	Wiz	mouse		P49722	171	Proteasome subunit alpha type-2	Psma2		P47738	161	Aldehyde dehydrogenase, mitochondrial	Aldh2		P61922	318	4-aminobutyrate aminotransferase, mitochondrial	Abat		P70694	39	Estradiol 17 beta-dehydrogenase 5	Akr1c6
O88286	1422	Protein Wiz	Wiz	mouse		P49962	64	Signal recognition particle 9 kDa protein	Srp9		P47738	370	Aldehyde dehydrogenase, mitochondrial	Aldh2		P61979	52	Heterogeneous nuclear ribonucleoprotein K	Hnrnpk		P70694	75	Estradiol 17 beta-dehydrogenase 5	Akr1c6
O88327	121	Alpha-catulin	Ctnnal1	mouse		P50136	101	2-oxoisovalerate dehydrogenase subunit alpha, mitochondrial	Bckdha		P47738	377	Aldehyde dehydrogenase, mitochondrial	Aldh2		P61982	50	14-3-3 protein gamma	Ywhag		P70694	161	Estradiol 17 beta-dehydrogenase 5	Akr1c6
O88329	735	Unconventional myosin-Ia	Myo1a	mouse		P50136	353	2-oxoisovalerate dehydrogenase subunit alpha, mitochondrial	Bckdha		P47738	385	Aldehyde dehydrogenase, mitochondrial	Aldh2		P61982	120	14-3-3 protein gamma	Ywhag		P70694	209	Estradiol 17 beta-dehydrogenase 5	Akr1c6
O88329	737	Unconventional myosin-Ia	Myo1a	mouse		P50171	66	Estradiol 17-beta-dehydrogenase 8	Hsd17b8		P47738	409	Aldehyde dehydrogenase, mitochondrial	Aldh2		P62192	258	Serine/threonine-protein phosphatase PP1-gamma catalytic subunit	Psmc1		P70694	270	Estradiol 17 beta-dehydrogenase 5	Akr1c6
O88329	738	Unconventional myosin-Ia	Myo1a	mouse		P50172	73	Corticosteroid 11-beta-dehydrogenase isozyme 1	Hsd11b1		P47738	430	Aldehyde dehydrogenase, mitochondrial	Aldh2		P62196	222	26S proteasome regulatory subunit 8	Psmc5		P70694	301	Estradiol 17 beta-dehydrogenase 5	Akr1c6
O88329	742	Unconventional myosin-Ia	Myo1a	mouse		P50247	4	Adenosylhomocysteinase	Ahcy		P47738	443	Aldehyde dehydrogenase, mitochondrial	Aldh2		P62242	98	40S ribosomal protein S8	Rps8		P80313	172	T-complex protein 1 subunit eta	Cct7
O88342	28	WD repeat-containing protein 1	Wdr1	mouse		P50247	43	Adenosylhomocysteinase	Ahcy		P47738	453	Aldehyde dehydrogenase, mitochondrial	Aldh2		P62245	84	26S proteasome regulatory subunit 4	Rps15a		P80313	366	T-complex protein 1 subunit eta	Cct7
O88342	81	WD repeat-containing protein 1	Wdr1	mouse		P50247	186	Adenosylhomocysteinase	Ahcy		P47740	428	Aldehyde dehydrogenase family 3 member A2	Aldh3a2		P62257	64	Ubiquitin-conjugating enzyme E2 H	Ube2h		P80314	284	T-complex protein 1 subunit beta	Cct2
O88342	95	WD repeat-containing protein 1	Wdr1	mouse		P50247	188	Adenosylhomocysteinase	Ahcy		P47754	86	F-actin-capping protein subunit alpha-2	Capza2		P62259	50	14-3-3 protein epsilon	Ywhae		P80316	170	T-complex protein 1 subunit epsilon	Cct5
O88342	115	WD repeat-containing protein 1	Wdr1	mouse		P50247	331	Adenosylhomocysteinase	Ahcy		P47754	97	F-actin-capping protein subunit alpha-2	Capza2		P62259	106	14-3-3 protein epsilon	Ywhae		P80317	365	T-complex protein 1 subunit zeta	Cct6a
O88342	180	WD repeat-containing protein 1	Wdr1	mouse		P50247	389	Adenosylhomocysteinase	Ahcy		P47757	159	F-actin-capping protein subunit beta	Capzb		P62259	118	14-3-3 protein epsilon	Ywhae		P80317	381	T-complex protein 1 subunit zeta	Cct6a
O88412	143	Zinc finger protein 105	Zfp105	mouse		P50247	426	Adenosylhomocysteinase	Ahcy		P47757	223	F-actin-capping protein subunit beta	Capzb		P62281	38	40S ribosomal protein S11	Rps11		P80318	222	T-complex protein 1 subunit gamma	Cct3
O88412	157	Zinc finger protein 105	Zfp105	mouse		P50285	56	Dimethylaniline monooxygenase [N-oxide-forming] 1	Fmo1		P47791	75	Glutathione reductase, mitochondrial	Gsr		P62281	45	40S ribosomal protein S11	Rps11		P80318	248	T-complex protein 1 subunit gamma	Cct3
O88412	162	Zinc finger protein 105	Zfp105	mouse		P50285	109	Dimethylaniline monooxygenase [N-oxide-forming] 1	Fmo1		P47791	88	Glutathione reductase, mitochondrial	Gsr		P62301	9	40S ribosomal protein S13	Rps13		P83870	3	PHD finger-like domain-containing protein 5A	Phf5a
O88413	307	Tubby-related protein 3	Tulp3	mouse		P50285	416	Dimethylaniline monooxygenase [N-oxide-forming] 1	Fmo1		P47802	41	Metaxin-1	Mtx1		P62301	27	40S ribosomal protein S13	Rps13		P84078	36	ADP-ribosylation factor 1	Arf1
O88428	455	Bifunctional 3'-phosphoadenosine 5'-phosphosulfate synthase 2	Papss2	mouse		P50285	480	Dimethylaniline monooxygenase [N-oxide-forming] 1	Fmo1		P47802	159	Metaxin-1	Mtx1		P62301	39	40S ribosomal protein S13	Rps13		P84091	308	AP-2 complex subunit mu	Ap2m1
O88451	86	Retinol dehydrogenase 7	Rdh7	mouse		P50396	112	Rab GDP dissociation inhibitor alpha	Gdi1		P47911	226	60S ribosomal protein L6	Rpl6		P62320	78	Small nuclear ribonucleoprotein Sm D3	Snrpd3		P84091	319	AP-2 complex subunit mu	Ap2m1
O88451	98	Retinol dehydrogenase 7	Rdh7	mouse		P50396	269	Rab GDP dissociation inhibitor alpha	Gdi1		P47911	245	60S ribosomal protein L6	Rpl6		P62331	55	ADP-ribosylation factor 6	Arf6		P85094	178	Isochorismatase domain-containing protein 2A	Isoc2a
O88451	224	Retinol dehydrogenase 7	Rdh7	mouse		P50431	32	Serine hydroxymethyltransferase, cytosolic	Shmt1		P47934	261	Carnitine O-acetyltransferase	Crat		P62492	24	Ras-related protein Rab-11A	Rab11a		P97328	127	Ketohexokinase	Khk
O88451	234	Retinol dehydrogenase 7	Rdh7	mouse		P50431	66	Serine hydroxymethyltransferase, cytosolic	Shmt1		P47934	315	Carnitine O-acetyltransferase	Crat		P62702	53	40S ribosomal protein S4, X isoform	Rps4x		P97328	134	Ketohexokinase	Khk
O88451	239	Retinol dehydrogenase 7	Rdh7	mouse		P50431	380	Serine hydroxymethyltransferase, cytosolic	Shmt1		P47934	390	Carnitine O-acetyltransferase	Crat		P62702	120	40S ribosomal protein S4, X isoform	Rps4x		P97351	27	40S ribosomal protein S3a	Rps3a
O88456	180	Calpain small subunit 1	Capns1	mouse		P50431	387	Serine hydroxymethyltransferase, cytosolic	Shmt1		P47962	27	60S ribosomal protein L5	Rpl5		P62702	134	40S ribosomal protein S4, X isoform	Rps4x		P97351	94	40S ribosomal protein S3a	Rps3a
O88466	352	Zinc finger protein 106	Znf106	mouse		P50462	152	Cysteine and glycine-rich protein 3	Csrp3		P47962	158	60S ribosomal protein L5	Rpl5		P62702	230	40S ribosomal protein S4, X isoform	Rps4x		P97351	144	40S ribosomal protein S3a	Rps3a
O88466	1050	Zinc finger protein 106	Znf106	mouse		P50544	52	Very long-chain specific acyl-CoA dehydrogenase, mitochondrial	Acadvl		P47962	197	60S ribosomal protein L5	Rpl5		P62702	233	40S ribosomal protein S4, X isoform	Rps4x		P97364	358	Selenide, water dikinase 2	Sephs2
O88466	1052	Zinc finger protein 106	Znf106	mouse		P50544	72	Very long-chain specific acyl-CoA dehydrogenase, mitochondrial	Acadvl		P47962	220	60S ribosomal protein L5	Rpl5		P62717	41	60S ribosomal protein L18a	Rpl18a		P97371	35	Serine/arginine-rich splicing factor 3	Psme1
O88520	41	Leucine-rich repeat protein SHOC-2	Shoc2	mouse		P50544	122	Very long-chain specific acyl-CoA dehydrogenase, mitochondrial	Acadvl		P47962	241	60S ribosomal protein L5	Rpl5		P62717	76	60S ribosomal protein L18a	Rpl18a		P97372	156	Proteasome activator complex subunit 2	Psme2
O88531	285	Palmitoyl-protein thioesterase 1	Ppt1	mouse		P50544	240	Very long-chain specific acyl-CoA dehydrogenase, mitochondrial	Acadvl		P47964	38	60S ribosomal protein L36	Rpl36		P62743	45	AP-2 complex subunit sigma	Ap2s1		P97429	293	Annexin A4	Anxa4
O88531	294	Palmitoyl-protein thioesterase 1	Ppt1	mouse		P50544	277	Very long-chain specific acyl-CoA dehydrogenase, mitochondrial	Acadvl		P47964	62	60S ribosomal protein L36	Rpl36		P62754	79	40S ribosomal protein S6	Rps6		P97429	300	Annexin A4	Anxa4
O88532	630	Zinc finger RNA-binding protein	Zfr	mouse		P50544	299	Very long-chain specific acyl-CoA dehydrogenase, mitochondrial	Acadvl		P48036	77	Annexin A5	Anxa5		P62774	4	Myotrophin	Mtpn		P97450	41	ATP synthase-coupling factor 6, mitochondrial	Atp5pf
O88554	36	Poly [ADP-ribose] polymerase 2	Parp2	mouse		P51150	146	Ras-related protein Rab-7a	Rab7a		P48036	95	Annexin A5	Anxa5		P62774	66	Myotrophin	Mtpn		P97450	46	ATP synthase-coupling factor 6, mitochondrial	Atp5pf
O88554	37	Poly [ADP-ribose] polymerase 2	Parp2	mouse		P51174	42	Long-chain specific acyl-CoA dehydrogenase, mitochondrial	Acadl		P48036	307	Annexin A5	Anxa5		P62806	9	Histone H4	H4c1		P97450	51	ATP synthase-coupling factor 6, mitochondrial	Atp5pf
O88559	4	Menin	Men1	mouse		P51174	66	Long-chain specific acyl-CoA dehydrogenase, mitochondrial	Acadl		P48678	97	Prelamin-A/C	Lmna		P62806	13	Histone H4	H4c1		P97450	84	ATP synthase-coupling factor 6, mitochondrial	Atp5pf
O88559	8	Menin	Men1	mouse		P51174	81	Long-chain specific acyl-CoA dehydrogenase, mitochondrial	Acadl		P48678	114	Prelamin-A/C	Lmna		P62806	17	Histone H4	H4c1		P97450	94	ATP synthase-coupling factor 6, mitochondrial	Atp5pf
O88569	59	Heterogeneous nuclear ribonucleoproteins A2/B1	Hnrnpa2b1	mouse		P51174	254	Long-chain specific acyl-CoA dehydrogenase, mitochondrial	Acadl		P48678	155	Prelamin-A/C	Lmna		P62806	32	Histone H4	H4c1		P97450	99	ATP synthase-coupling factor 6, mitochondrial	Atp5pf
O88569	112	Heterogeneous nuclear ribonucleoproteins A2/B1	Hnrnpa2b1	mouse		P51174	318	Long-chain specific acyl-CoA dehydrogenase, mitochondrial	Acadl		P48678	450	Prelamin-A/C	Lmna		P62806	78	Histone H4	H4c1		P97450	105	ATP synthase-coupling factor 6, mitochondrial	Atp5pf
O88587	187	Catechol O-methyltransferase	Comt	mouse		P51174	322	Long-chain specific acyl-CoA dehydrogenase, mitochondrial	Acadl		P48678	457	Prelamin-A/C	Lmna		P62806	92	Histone H4	H4c1		P97494	182	Glutamate--cysteine ligase catalytic subunit	Gclc
O88587	252	Catechol O-methyltransferase	Comt	mouse		P51174	358	Long-chain specific acyl-CoA dehydrogenase, mitochondrial	Acadl		P48758	28	Carbonyl reductase [NADPH] 1	Cbr1		P62821	24	Ras-related protein Rab-1A	Rab1A		P97494	465	Glutamate--cysteine ligase catalytic subunit	Gclc
O88685	73	26S proteasome regulatory subunit 6A	Psmc3	mouse		P51175	416	Protoporphyrinogen oxidase	Ppox		P48758	157	Carbonyl reductase [NADPH] 1	Cbr1		P62827	99	GTP-binding nuclear protein Ran	Ran		P97742	463	Carnitine O-palmitoyltransferase 1, liver isoform	Cpt1a
O88696	196	ATP-dependent Clp protease proteolytic subunit, mitochondrial	Clpp	mouse		P51410	121	60S ribosomal protein L9	Rpl9		P48771	33	Cytochrome c oxidase subunit 7A2, mitochondrial	Cox7a2		P62827	123	GTP-binding nuclear protein Ran	Ran		P97742	639	Carnitine O-palmitoyltransferase 1, liver isoform	Cpt1a
O88696	239	ATP-dependent Clp protease proteolytic subunit, mitochondrial	Clpp	mouse		P51658	101	Estradiol 17-beta-dehydrogenase 2	Hsd17b2		P48776	339	Tryptophan 2,3-dioxygenase	Tdo2		P62830	13	60S ribosomal protein L23	Rpl23		P97807	58	Fumarate hydratase, mitochondrial	Fh
O88700	1221	Bloom syndrome protein homolog	Blm	mouse		P51658	267	Estradiol 17-beta-dehydrogenase 2	Hsd17b2		P48962	92	ADP/ATP translocase 1	Slc25a4		P62849	37	40S ribosomal protein S24	Rps24		P97807	63	Fumarate hydratase, mitochondrial	Fh
O88700	1222	Bloom syndrome protein homolog	Blm	mouse		P51658	279	Estradiol 17-beta-dehydrogenase 2	Hsd17b2		P49312	3	Heterogeneous nuclear ribonucleoprotein A1	Hnrnpa1		P62849	68	40S ribosomal protein S24	Rps24		P97807	77	Fumarate hydratase, mitochondrial	Fh
O88736	321	3-keto-steroid reductase/17-beta-hydroxysteroid dehydrogenase 7	Hsd17b7	mouse		P51660	46	Peroxisomal multifunctional enzyme type 2	Hsd17b4		P49312	52	Heterogeneous nuclear ribonucleoprotein A1	Hnrnpa1		P62852	52	40S ribosomal protein S25	Rps25		P97807	180	Fumarate hydratase, mitochondrial	Fh
O88738	2307	Baculoviral IAP repeat-containing protein 6	Birc6	mouse		P51660	84	Peroxisomal multifunctional enzyme type 2	Hsd17b4		P49312	166	Heterogeneous nuclear ribonucleoprotein A1	Hnrnpa1		P62852	66	40S ribosomal protein S25	Rps25		P97807	289	Fumarate hydratase, mitochondrial	Fh
O88738	2310	Baculoviral IAP repeat-containing protein 6	Birc6	mouse		P51660	139	Peroxisomal multifunctional enzyme type 2	Hsd17b4		P49312	298	Heterogeneous nuclear ribonucleoprotein A1	Hnrnpa1		P62852	94	40S ribosomal protein S25	Rps25		P97807	474	Fumarate hydratase, mitochondrial	Fh
O88738	4484	Baculoviral IAP repeat-containing protein 6	Birc6	mouse		P51660	184	Peroxisomal multifunctional enzyme type 2	Hsd17b4		P49429	80	4-hydroxyphenylpyruvate dioxygenase	Hpd		P62889	26	60S ribosomal protein L30	Rpl30		P97823	105	Acyl-protein thioesterase 1	Lypla1
O88783	2129	Coagulation factor V	F5	mouse		P51660	275	Peroxisomal multifunctional enzyme type 2	Hsd17b4		P49429	88	4-hydroxyphenylpyruvate dioxygenase	Hpd		P62889	87	60S ribosomal protein L30	Rpl30		P97823	224	Acyl-protein thioesterase 1	Lypla1
O88833	155	Cytochrome P450 4A10	Cyp4a10	mouse		P51660	414	Peroxisomal multifunctional enzyme type 2	Hsd17b4		P49429	109	4-hydroxyphenylpyruvate dioxygenase	Hpd		P62908	90	40S ribosomal protein S3	Rps3		P97872	108	Dimethylaniline monooxygenase [N-oxide-forming] 5	Fmo5
O88842	529	FYVE, RhoGEF and PH domain-containing protein 3	Fgd3	mouse		P51660	564	Peroxisomal multifunctional enzyme type 2	Hsd17b4		P49429	127	4-hydroxyphenylpyruvate dioxygenase	Hpd		P62908	108	40S ribosomal protein S3	Rps3		P97872	170	Dimethylaniline monooxygenase [N-oxide-forming] 5	Fmo5
O88844	58	Isocitrate dehydrogenase [NADP] cytoplasmic	Idh1	mouse		P51660	662	Peroxisomal multifunctional enzyme type 2	Hsd17b4		P49429	132	4-hydroxyphenylpyruvate dioxygenase	Hpd		P62983	6	Ubiquitin-40S ribosomal protein S27a	Rps27a		P97872	186	Dimethylaniline monooxygenase [N-oxide-forming] 5	Fmo5
O88844	81	Isocitrate dehydrogenase [NADP] cytoplasmic	Idh1	mouse		P51855	443	Glutathione synthetase	Gss		P49429	166	4-hydroxyphenylpyruvate dioxygenase	Hpd		P62983	107	Ubiquitin-40S ribosomal protein S27a	Rps27a		P97872	227	Dimethylaniline monooxygenase [N-oxide-forming] 5	Fmo5
O88844	93	Isocitrate dehydrogenase [NADP] cytoplasmic	Idh1	mouse		P51881	23	ADP/ATP translocase 2	Slc25a5		P49429	172	4-hydroxyphenylpyruvate dioxygenase	Hpd		P62983	152	Ubiquitin-40S ribosomal protein S27a	Rps27a		P97872	253	Dimethylaniline monooxygenase [N-oxide-forming] 5	Fmo5
O88844	126	Isocitrate dehydrogenase [NADP] cytoplasmic	Idh1	mouse		P51881	96	ADP/ATP translocase 2	Slc25a5		P49429	304	4-hydroxyphenylpyruvate dioxygenase	Hpd		P62984	88	Ubiquitin-60S ribosomal protein L40	Uba52		P97872	273	Dimethylaniline monooxygenase [N-oxide-forming] 5	Fmo5
O88844	151	Isocitrate dehydrogenase [NADP] cytoplasmic	Idh1	mouse		P51881	105	ADP/ATP translocase 2	Slc25a5		P49722	53	Proteasome subunit alpha type-2	Psma2		P63017	56	Heat shock cognate 71 kDa protein	Hspa8		P97872	349	Dimethylaniline monooxygenase [N-oxide-forming] 5	Fmo5
O88844	159	Isocitrate dehydrogenase [NADP] cytoplasmic	Idh1	mouse		P51881	155	ADP/ATP translocase 2	Slc25a5		P49722	70	Proteasome subunit alpha type-2	Psma2		P63017	112	Heat shock cognate 71 kDa protein	Hspa8		P97872	394	Dimethylaniline monooxygenase [N-oxide-forming] 5	Fmo5
O88844	224	Isocitrate dehydrogenase [NADP] cytoplasmic	Idh1	mouse		P51881	163	ADP/ATP translocase 2	Slc25a5		P49722	171	Proteasome subunit alpha type-2	Psma2		P63017	187	Heat shock cognate 71 kDa protein	Hspa8		P97872	480	Dimethylaniline monooxygenase [N-oxide-forming] 5	Fmo5
O88844	233	Isocitrate dehydrogenase [NADP] cytoplasmic	Idh1	mouse		P51881	166	ADP/ATP translocase 2	Slc25a5		P49962	64	Signal recognition particle 9 kDa protein	Srp9		P63017	246	Heat shock cognate 71 kDa protein	Hspa8		P99025	63	GTP cyclohydrolase 1 feedback regulatory protein	Gchfr
O88844	234	Isocitrate dehydrogenase [NADP] cytoplasmic	Idh1	mouse		P51881	199	ADP/ATP translocase 2	Slc25a5		P50136	101	2-oxoisovalerate dehydrogenase subunit alpha, mitochondrial	Bckdha		P63017	328	Heat shock cognate 71 kDa protein	Hspa8		P99027	21	60S acidic ribosomal protein P2	Rplp2
O88844	345	Isocitrate dehydrogenase [NADP] cytoplasmic	Idh1	mouse		P51881	272	ADP/ATP translocase 2	Slc25a5		P50136	353	2-oxoisovalerate dehydrogenase subunit alpha, mitochondrial	Bckdha		P63030	72	Mitochondrial pyruvate carrier 1	Mpc1		P99028	40	Cytochrome b-c1 complex subunit 6, mitochondrial	Uqcrh
O88844	400	Isocitrate dehydrogenase [NADP] cytoplasmic	Idh1	mouse		P52196	14	Thiosulfate sulfurtransferase	Tst		P50171	66	Estradiol 17-beta-dehydrogenase 8	Hsd17b8		P63037	296	DnaJ homolog subfamily A member 1	Dnaja1		P99028	83	Cytochrome b-c1 complex subunit 6, mitochondrial	Uqcrh
O88851	156	Putative hydrolase RBBP9	Rbbp9	mouse		P52196	136	Thiosulfate sulfurtransferase	Tst		P50172	73	Corticosteroid 11-beta-dehydrogenase isozyme 1	Hsd11b1		P63038	91	60 kDa heat shock protein, mitochondrial	Hspd1		P99029	70	Peroxiredoxin-5, mitochondrial	Prdx5
O88856	299	Protein-tyrosine sulfotransferase 2	Tpst2	mouse		P52196	154	Thiosulfate sulfurtransferase	Tst		P50247	4	Adenosylhomocysteinase	Ahcy		P63038	130	60 kDa heat shock protein, mitochondrial	Hspd1		P99029	79	Peroxiredoxin-5, mitochondrial	Prdx5
O88908	99	Sterol O-acyltransferase 2	Soat2	mouse		P52196	224	Thiosulfate sulfurtransferase	Tst		P50247	43	Adenosylhomocysteinase	Ahcy		P63038	156	60 kDa heat shock protein, mitochondrial	Hspd1		P99029	98	Peroxiredoxin-5, mitochondrial	Prdx5
O88932	172	ATP-sensitive inward rectifier potassium channel 15	Kcnj15	mouse		P52503	90	NADH dehydrogenase [ubiquinone] iron-sulfur protein 6, mitochondrial	Ndufs6		P50247	186	Adenosylhomocysteinase	Ahcy		P63038	205	60 kDa heat shock protein, mitochondrial	Hspd1		P99029	112	Peroxiredoxin-5, mitochondrial	Prdx5
O88932	173	ATP-sensitive inward rectifier potassium channel 15	Kcnj15	mouse		P52503	100	NADH dehydrogenase [ubiquinone] iron-sulfur protein 6, mitochondrial	Ndufs6		P50247	188	Adenosylhomocysteinase	Ahcy		P63038	233	60 kDa heat shock protein, mitochondrial	Hspd1		P99029	142	Peroxiredoxin-5, mitochondrial	Prdx5
O88942	549	Nuclear factor of activated T-cells, cytoplasmic 1	Nfatc1	mouse		P52503	112	NADH dehydrogenase [ubiquinone] iron-sulfur protein 6, mitochondrial	Ndufs6		P50247	226	Adenosylhomocysteinase	Ahcy		P63038	249	60 kDa heat shock protein, mitochondrial	Hspd1		Q00519	848	Xanthine dehydrogenase/oxidase	Xdh
O88958	2	Glucosamine-6-phosphate isomerase 1	Gnpda1	mouse		P52760	60	2-iminobutanoate/2-iminopropanoate deaminase	Rida		P50247	331	Adenosylhomocysteinase	Ahcy		P63038	301	60 kDa heat shock protein, mitochondrial	Hspd1		Q00896	292	Dimethylaniline monooxygenase [N-oxide-forming] 3	Serpina1c
O88962	94	7-alpha-hydroxycholest-4-en-3-one 12-alpha-hydroxylase	Cyp8b1	mouse		P52760	134	2-iminobutanoate/2-iminopropanoate deaminase	Rida		P50247	389	Adenosylhomocysteinase	Ahcy		P63038	396	60 kDa heat shock protein, mitochondrial	Hspd1		Q01339	25	Beta-2-glycoprotein 1	Apoh
O88983	52	Syntaxin-8	Stx8	mouse		P52792	296	Hexokinase-4	Gck		P50247	426	Adenosylhomocysteinase	Ahcy		P63038	469	60 kDa heat shock protein, mitochondrial	Hspd1		Q01405	185	Protein transport protein Sec23A	Sec23a
O88983	59	Syntaxin-8	Stx8	mouse		P52825	239	Carnitine O-palmitoyltransferase 2, mitochondrial	Cpt2		P50285	56	Dimethylaniline monooxygenase [N-oxide-forming] 1	Fmo1		P63038	481	60 kDa heat shock protein, mitochondrial	Hspd1		Q01768	39	Alpha-1-antitrypsin 1-3	Nme2
O88986	42	2-amino-3-ketobutyrate coenzyme A ligase, mitochondrial	Gcat	mouse		P52825	305	Carnitine O-palmitoyltransferase 2, mitochondrial	Cpt2		P50285	109	Dimethylaniline monooxygenase [N-oxide-forming] 1	Fmo1		P63087	238	Deleted.	Ppp1cc		Q01768	56	Alpha-1-antitrypsin 1-3	Nme2
O88986	184	2-amino-3-ketobutyrate coenzyme A ligase, mitochondrial	Gcat	mouse		P52825	418	Carnitine O-palmitoyltransferase 2, mitochondrial	Cpt2		P50285	416	Dimethylaniline monooxygenase [N-oxide-forming] 1	Fmo1		P63101	115	14-3-3 protein zeta/delta	Ywhaz		Q01853	109	Transitional endoplasmic reticulum ATPase	Vcp
O88986	190	2-amino-3-ketobutyrate coenzyme A ligase, mitochondrial	Gcat	mouse		P52825	457	Carnitine O-palmitoyltransferase 2, mitochondrial	Cpt2		P50285	480	Dimethylaniline monooxygenase [N-oxide-forming] 1	Fmo1		P63242	47	Eukaryotic translation initiation factor 5A-1	Eif5a		Q01853	112	Transitional endoplasmic reticulum ATPase	Vcp
O88986	323	2-amino-3-ketobutyrate coenzyme A ligase, mitochondrial	Gcat	mouse		P52825	495	Carnitine O-palmitoyltransferase 2, mitochondrial	Cpt2		P50396	112	Rab GDP dissociation inhibitor alpha	Gdi1		P63276	19	40S ribosomal protein S17	Rps17		Q02053	671	Nucleoside diphosphate kinase B	Uba1
O88986	365	2-amino-3-ketobutyrate coenzyme A ligase, mitochondrial	Gcat	mouse		P52825	510	Carnitine O-palmitoyltransferase 2, mitochondrial	Cpt2		P50396	269	Rab GDP dissociation inhibitor alpha	Gdi1		P63330	29	Serine/threonine-protein phosphatase 2A catalytic subunit alpha isoform	Ppp2ca		Q03265	123	ATP synthase subunit alpha, mitochondrial	Atp5f1a
O88986	380	2-amino-3-ketobutyrate coenzyme A ligase, mitochondrial	Gcat	mouse		P52825	522	Carnitine O-palmitoyltransferase 2, mitochondrial	Cpt2		P50431	32	Serine hydroxymethyltransferase, cytosolic	Shmt1		P67778	4	Prohibitin	Phb		Q03265	167	ATP synthase subunit alpha, mitochondrial	Atp5f1a
O88990	754	Alpha-actinin-3	Actn3	mouse		P52825	537	Carnitine O-palmitoyltransferase 2, mitochondrial	Cpt2		P50431	66	Serine hydroxymethyltransferase, cytosolic	Shmt1		P67984	80	Ras-related C3 botulinum toxin substrate 1	Rpl22		Q03265	218	ATP synthase subunit alpha, mitochondrial	Atp5f1a
O89001	530	Carboxypeptidase D	Cpd	mouse		P52825	544	Carnitine O-palmitoyltransferase 2, mitochondrial	Cpt2		P50431	380	Serine hydroxymethyltransferase, cytosolic	Shmt1		P68037	82	Ubiquitin-conjugating enzyme E2 L3	Ube2l3		Q03265	230	ATP synthase subunit alpha, mitochondrial	Atp5f1a
O89006	282	MAGE family member A1	Magea1	mouse		P52840	118	Sulfotransferase 1A1	Sult1a1		P50431	387	Serine hydroxymethyltransferase, cytosolic	Shmt1		P68040	130	Receptor of activated protein C kinase 1	Rack1		Q03265	239	ATP synthase subunit alpha, mitochondrial	Atp5f1a
O89017	255	Legumain	Lgmn	mouse		P52840	226	Sulfotransferase 1A1	Sult1a1		P50462	152	Cysteine and glycine-rich protein 3	Csrp3		P68040	172	Receptor of activated protein C kinase 1	Rack1		Q03265	240	ATP synthase subunit alpha, mitochondrial	Atp5f1a
O89019	590	Inversin	Invs	mouse		P53026	56	60S ribosomal protein L10a	Rpl10a		P50544	52	Very long-chain specific acyl-CoA dehydrogenase, mitochondrial	Acadvl		P68040	183	Receptor of activated protein C kinase 1	Rack1		Q03265	261	ATP synthase subunit alpha, mitochondrial	Atp5f1a
O89019	596	Inversin	Invs	mouse		P53026	91	60S ribosomal protein L10a	Rpl10a		P50544	72	Very long-chain specific acyl-CoA dehydrogenase, mitochondrial	Acadvl		P68254	49	14-3-3 protein theta	Ywhaq		Q03265	305	ATP synthase subunit alpha, mitochondrial	Atp5f1a
O89023	345	Tripeptidyl-peptidase 1	Tpp1	mouse		P53026	106	60S ribosomal protein L10a	Rpl10a		P50544	122	Very long-chain specific acyl-CoA dehydrogenase, mitochondrial	Acadvl		P68372	58	Tubulin beta-4B chain	Tubb4b		Q03265	498	ATP synthase subunit alpha, mitochondrial	Atp5f1a
O89050	75	Muskelin	Mkln1	mouse		P53026	118	60S ribosomal protein L10a	Rpl10a		P50544	196	Very long-chain specific acyl-CoA dehydrogenase, mitochondrial	Acadvl		P68433	10	Histone H3.1	H3c1		Q03265	506	ATP synthase subunit alpha, mitochondrial	Atp5f1a
O89050	85	Muskelin	Mkln1	mouse		P53026	152	60S ribosomal protein L10a	Rpl10a		P50544	240	Very long-chain specific acyl-CoA dehydrogenase, mitochondrial	Acadvl		P68433	15	Histone H3.1	H3c1		Q03265	531	ATP synthase subunit alpha, mitochondrial	Atp5f1a
O89079	278	Coatomer subunit epsilon	Cope	mouse		P53026	207	60S ribosomal protein L10a	Rpl10a		P50544	277	Very long-chain specific acyl-CoA dehydrogenase, mitochondrial	Acadvl		P68433	19	Histone H3.1	H3c1		Q03265	539	ATP synthase subunit alpha, mitochondrial	Atp5f1a
O89091	403	Krueppel-like factor 10	Klf10	mouse		P53395	250	Lipoamide acyltransferase component of branched-chain alpha-keto acid dehydrogenase complex, mitochondrial	Dbt		P51174	42	Long-chain specific acyl-CoA dehydrogenase, mitochondrial	Acadl		P68433	24	Histone H3.1	H3c1		Q03265	541	ATP synthase subunit alpha, mitochondrial	Atp5f1a
O89106	11	Bis(5'-adenosyl)-triphosphatase	Fhit	mouse		P53395	261	Lipoamide acyltransferase component of branched-chain alpha-keto acid dehydrogenase complex, mitochondrial	Dbt		P51174	66	Long-chain specific acyl-CoA dehydrogenase, mitochondrial	Acadl		P68433	57	Histone H3.1	H3c1		Q05421	94	Cytochrome P450 2E1	Cyp2e1
O89106	135	Bis(5'-adenosyl)-triphosphatase	Fhit	mouse		P53395	265	Lipoamide acyltransferase component of branched-chain alpha-keto acid dehydrogenase complex, mitochondrial	Dbt		P51174	81	Long-chain specific acyl-CoA dehydrogenase, mitochondrial	Acadl		P68433	80	Histone H3.1	H3c1		Q05421	110	Cytochrome P450 2E1	Cyp2e1
O89110	226	Caspase-8	Casp8	mouse		P53395	295	Lipoamide acyltransferase component of branched-chain alpha-keto acid dehydrogenase complex, mitochondrial	Dbt		P51174	254	Long-chain specific acyl-CoA dehydrogenase, mitochondrial	Acadl		P68433	123	Histone H3.1	H3c1		Q05421	123	Cytochrome P450 2E1	Cyp2e1
P00015	9	Cytochrome c, testis-specific	Cyct	mouse		P53395	304	Lipoamide acyltransferase component of branched-chain alpha-keto acid dehydrogenase complex, mitochondrial	Dbt		P51174	318	Long-chain specific acyl-CoA dehydrogenase, mitochondrial	Acadl		P70195	237	Proteasome subunit beta type-7	Psmb7		Q05421	159	Cytochrome P450 2E1	Cyp2e1
P00015	73	Cytochrome c, testis-specific	Cyct	mouse		P53395	435	Lipoamide acyltransferase component of branched-chain alpha-keto acid dehydrogenase complex, mitochondrial	Dbt		P51174	322	Long-chain specific acyl-CoA dehydrogenase, mitochondrial	Acadl		P70349	30	Histidine triad nucleotide-binding protein 1	Hint1		Q05421	422	Cytochrome P450 2E1	Cyp2e1
P00015	87	Cytochrome c, testis-specific	Cyct	mouse		P53395	440	Lipoamide acyltransferase component of branched-chain alpha-keto acid dehydrogenase complex, mitochondrial	Dbt		P51174	338	Long-chain specific acyl-CoA dehydrogenase, mitochondrial	Acadl		P70670	2080	Nascent polypeptide-associated complex subunit alpha, muscle-specific form	Naca		Q05421	428	Cytochrome P450 2E1	Cyp2e1
P00184	108	Cytochrome P450 1A1	Cyp1a1	mouse		P53657	190	Pyruvate kinase PKLR	Pklr		P51174	358	Long-chain specific acyl-CoA dehydrogenase, mitochondrial	Acadl		P70694	31	Estradiol 17 beta-dehydrogenase 5	Akr1c6		Q05920	79	Pyruvate carboxylase, mitochondrial	Pc
P00186	105	Cytochrome P450 1A2	Cyp1a2	mouse		P53657	198	Pyruvate kinase PKLR	Pklr		P51175	416	Protoporphyrinogen oxidase	Ppox		P70694	39	Estradiol 17 beta-dehydrogenase 5	Akr1c6		Q05920	316	Pyruvate carboxylase, mitochondrial	Pc
P00186	174	Cytochrome P450 1A2	Cyp1a2	mouse		P53657	313	Pyruvate kinase PKLR	Pklr		P51410	121	60S ribosomal protein L9	Rpl9		P70694	75	Estradiol 17 beta-dehydrogenase 5	Akr1c6		Q05920	319	Pyruvate carboxylase, mitochondrial	Pc
P00186	288	Cytochrome P450 1A2	Cyp1a2	mouse		P53657	476	Pyruvate kinase PKLR	Pklr		P51658	101	Estradiol 17-beta-dehydrogenase 2	Hsd17b2		P70694	161	Estradiol 17 beta-dehydrogenase 5	Akr1c6		Q05920	988	Pyruvate carboxylase, mitochondrial	Pc
P00186	440	Cytochrome P450 1A2	Cyp1a2	mouse		P53810	87	Phosphatidylinositol transfer protein alpha isoform	Pitpna		P51658	267	Estradiol 17-beta-dehydrogenase 2	Hsd17b2		P70694	201	Estradiol 17 beta-dehydrogenase 5	Akr1c6		Q05920	992	Pyruvate carboxylase, mitochondrial	Pc
P00186	453	Cytochrome P450 1A2	Cyp1a2	mouse		P53810	117	Phosphatidylinositol transfer protein alpha isoform	Pitpna		P51658	279	Estradiol 17-beta-dehydrogenase 2	Hsd17b2		P70694	209	Estradiol 17 beta-dehydrogenase 5	Akr1c6		Q05920	1090	Pyruvate carboxylase, mitochondrial	Pc
P00329	9	Alcohol dehydrogenase 1	Adh1	mouse		P53810	202	Phosphatidylinositol transfer protein alpha isoform	Pitpna		P51660	46	Peroxisomal multifunctional enzyme type 2	Hsd17b4		P70694	270	Estradiol 17 beta-dehydrogenase 5	Akr1c6		Q05920	1124	Pyruvate carboxylase, mitochondrial	Pc
P00329	20	Alcohol dehydrogenase 1	Adh1	mouse		P53811	44	Phosphatidylinositol transfer protein beta isoform	Pitpnb		P51660	57	Peroxisomal multifunctional enzyme type 2	Hsd17b4		P70694	301	Estradiol 17 beta-dehydrogenase 5	Akr1c6		Q06185	34	ATP synthase subunit e, mitochondrial	Atp5me
P00329	33	Alcohol dehydrogenase 1	Adh1	mouse		P53811	86	Phosphatidylinositol transfer protein beta isoform	Pitpnb		P51660	84	Peroxisomal multifunctional enzyme type 2	Hsd17b4		P80313	172	T-complex protein 1 subunit eta	Cct7		Q07417	72	Short-chain specific acyl-CoA dehydrogenase, mitochondrial	Acads
P00329	105	Alcohol dehydrogenase 1	Adh1	mouse		P54071	45	Isocitrate dehydrogenase [NADP], mitochondrial	Idh2		P51660	139	Peroxisomal multifunctional enzyme type 2	Hsd17b4		P80313	366	T-complex protein 1 subunit eta	Cct7		Q07417	129	Short-chain specific acyl-CoA dehydrogenase, mitochondrial	Acads
P00329	169	Alcohol dehydrogenase 1	Adh1	mouse		P54071	48	Isocitrate dehydrogenase [NADP], mitochondrial	Idh2		P51660	184	Peroxisomal multifunctional enzyme type 2	Hsd17b4		P80314	284	T-complex protein 1 subunit beta	Cct2		Q07417	227	Short-chain specific acyl-CoA dehydrogenase, mitochondrial	Acads
P00329	227	Alcohol dehydrogenase 1	Adh1	mouse		P54071	67	Isocitrate dehydrogenase [NADP], mitochondrial	Idh2		P51660	275	Peroxisomal multifunctional enzyme type 2	Hsd17b4		P80315	288	T-complex protein 1 subunit delta	Cct4		Q07417	306	Short-chain specific acyl-CoA dehydrogenase, mitochondrial	Acads
P00329	326	Alcohol dehydrogenase 1	Adh1	mouse		P54071	80	Isocitrate dehydrogenase [NADP], mitochondrial	Idh2		P51660	414	Peroxisomal multifunctional enzyme type 2	Hsd17b4		P80316	170	T-complex protein 1 subunit epsilon	Cct5		Q11011	822	Puromycin-sensitive aminopeptidase	Npepps
P00329	331	Alcohol dehydrogenase 1	Adh1	mouse		P54071	106	Isocitrate dehydrogenase [NADP], mitochondrial	Idh2		P51660	564	Peroxisomal multifunctional enzyme type 2	Hsd17b4		P80317	199	T-complex protein 1 subunit zeta	Cct6a		Q14DH7	83	Acyl-CoA synthetase short-chain family member 3, mitochondrial	Acss3
P00329	339	Alcohol dehydrogenase 1	Adh1	mouse		P54071	133	Isocitrate dehydrogenase [NADP], mitochondrial	Idh2		P51855	443	Glutathione synthetase	Gss		P80317	365	T-complex protein 1 subunit zeta	Cct6a		Q14DH7	519	Acyl-CoA synthetase short-chain family member 3, mitochondrial	Acss3
P00329	340	Alcohol dehydrogenase 1	Adh1	mouse		P54071	155	Isocitrate dehydrogenase [NADP], mitochondrial	Idh2		P51881	23	ADP/ATP translocase 2	Slc25a5		P80317	381	T-complex protein 1 subunit zeta	Cct6a		Q1HFZ0	585	RNA cytosine C(5)-methyltransferase NSUN2	Nsun2
P00329	355	Alcohol dehydrogenase 1	Adh1	mouse		P54071	166	Isocitrate dehydrogenase [NADP], mitochondrial	Idh2		P51881	96	ADP/ATP translocase 2	Slc25a5		P80318	222	T-complex protein 1 subunit gamma	Cct3		Q2TPA8	42	Hydroxysteroid dehydrogenase-like protein 2	Hsdl2
P00375	33	Dihydrofolate reductase	Dhfr	mouse		P54071	180	Isocitrate dehydrogenase [NADP], mitochondrial	Idh2		P51881	105	ADP/ATP translocase 2	Slc25a5		P80318	248	T-complex protein 1 subunit gamma	Cct3		Q2TPA8	376	Hydroxysteroid dehydrogenase-like protein 2	Hsdl2
P00375	174	Dihydrofolate reductase	Dhfr	mouse		P54071	193	Isocitrate dehydrogenase [NADP], mitochondrial	Idh2		P51881	155	ADP/ATP translocase 2	Slc25a5		P83870	3	PHD finger-like domain-containing protein 5A	Phf5a		Q2VPQ9	69	Platelet glycoprotein 4	Meaf6
P00493	83	Hypoxanthine-guanine phosphoribosyltransferase	Hprt1	mouse		P54071	199	Isocitrate dehydrogenase [NADP], mitochondrial	Idh2		P51881	163	ADP/ATP translocase 2	Slc25a5		P84078	36	ADP-ribosylation factor 1	Arf1		Q3TBW2	139	39S ribosomal protein L10, mitochondrial	Mrpl10
P00755	191	Kallikrein 1-related peptidase b1	Klk1b1	mouse		P54071	243	Isocitrate dehydrogenase [NADP], mitochondrial	Idh2		P51881	166	ADP/ATP translocase 2	Slc25a5		P84091	213	AP-2 complex subunit mu	Ap2m1		Q3TC72	233	Fumarylacetoacetate hydrolase domain-containing protein 2A	Fahd2
P00755	210	Kallikrein 1-related peptidase b1	Klk1b1	mouse		P54071	256	Isocitrate dehydrogenase [NADP], mitochondrial	Idh2		P51881	272	ADP/ATP translocase 2	Slc25a5		P84091	308	AP-2 complex subunit mu	Ap2m1		Q3TCH7	561	All trans-polyprenyl-diphosphate synthase PDSS2	Cul4a
P00920	18	Carbonic anhydrase 2	Ca2	mouse		P54071	272	Isocitrate dehydrogenase [NADP], mitochondrial	Idh2		P52196	14	Thiosulfate sulfurtransferase	Tst		P84091	319	AP-2 complex subunit mu	Ap2m1		Q3TDN2	167	FAS-associated factor 2	Faf2
P01108	149	Myc proto-oncogene protein	Myc	mouse		P54071	275	Isocitrate dehydrogenase [NADP], mitochondrial	Idh2		P52196	136	Thiosulfate sulfurtransferase	Tst		P85094	93	Isochorismatase domain-containing protein 2A	Isoc2a		Q3THS6	303	Cullin-4A	Mat2a
P01108	323	Myc proto-oncogene protein	Myc	mouse		P54071	280	Isocitrate dehydrogenase [NADP], mitochondrial	Idh2		P52196	154	Thiosulfate sulfurtransferase	Tst		P85094	178	Isochorismatase domain-containing protein 2A	Isoc2a		Q3THW5	5	Histone H2A.V	H2az2
P01108	417	Myc proto-oncogene protein	Myc	mouse		P54071	282	Isocitrate dehydrogenase [NADP], mitochondrial	Idh2		P52196	175	Thiosulfate sulfurtransferase	Tst		P97328	127	Ketohexokinase	Khk		Q3THW5	8	Histone H2A.V	H2az2
P01942	8	Hemoglobin subunit alpha	Hba	mouse		P54071	384	Isocitrate dehydrogenase [NADP], mitochondrial	Idh2		P52196	224	Thiosulfate sulfurtransferase	Tst		P97328	134	Ketohexokinase	Khk		Q3THW5	12	Histone H2A.V	H2az2
P01942	17	Hemoglobin subunit alpha	Hba	mouse		P54071	413	Isocitrate dehydrogenase [NADP], mitochondrial	Idh2		P52503	90	NADH dehydrogenase [ubiquinone] iron-sulfur protein 6, mitochondrial	Ndufs6		P97351	27	40S ribosomal protein S3a	Rps3a		Q3THW5	116	Histone H2A.V	H2az2
P01942	41	Hemoglobin subunit alpha	Hba	mouse		P54728	34	UV excision repair protein RAD23 homolog B	Rad23b		P52503	112	NADH dehydrogenase [ubiquinone] iron-sulfur protein 6, mitochondrial	Ndufs6		P97351	94	40S ribosomal protein S3a	Rps3a		Q3TMH2	243	Secernin-3	Scrn3
P01942	57	Hemoglobin subunit alpha	Hba	mouse		P54728	76	UV excision repair protein RAD23 homolog B	Rad23b		P52760	60	2-iminobutanoate/2-iminopropanoate deaminase	Rida		P97351	144	40S ribosomal protein S3a	Rps3a		Q3TNA1	372	Xylulose kinase	Xylb
P01942	61	Hemoglobin subunit alpha	Hba	mouse		P54775	238	26S proteasome regulatory subunit 6B	Psmc4		P52792	296	Hexokinase-4	Gck		P97364	358	Selenide, water dikinase 2	Sephs2		Q3TXS7	720	26S proteasome non-ATPase regulatory subunit 1	Psmd1
P01942	91	Hemoglobin subunit alpha	Hba	mouse		P54822	295	Adenylosuccinate lyase	Adsl		P52825	239	Carnitine O-palmitoyltransferase 2, mitochondrial	Cpt2		P97371	35	Serine/arginine-rich splicing factor 3	Psme1		Q3TXS7	803	26S proteasome non-ATPase regulatory subunit 1	Psmd1
P01942	100	Hemoglobin subunit alpha	Hba	mouse		P54869	83	Hydroxymethylglutaryl-CoA synthase, mitochondrial	Hmgcs2		P52825	305	Carnitine O-palmitoyltransferase 2, mitochondrial	Cpt2		P97372	156	Proteasome activator complex subunit 2	Psme2		Q3U186	111	Probable arginine--tRNA ligase, mitochondrial	Rars2
P01942	140	Hemoglobin subunit alpha	Hba	mouse		P54869	118	Hydroxymethylglutaryl-CoA synthase, mitochondrial	Hmgcs2		P52825	418	Carnitine O-palmitoyltransferase 2, mitochondrial	Cpt2		P97429	293	Annexin A4	Anxa4		Q3U319	20	S-adenosylmethionine synthase isoform type-2	Rnf40
P02088	18	Hemoglobin subunit beta-1	Hbb-b1	mouse		P54869	137	Hydroxymethylglutaryl-CoA synthase, mitochondrial	Hmgcs2		P52825	457	Carnitine O-palmitoyltransferase 2, mitochondrial	Cpt2		P97429	300	Annexin A4	Anxa4		Q3U5C8	460	Rho guanine nucleotide exchange factor 16	Arhgef16
P02088	60	Hemoglobin subunit beta-1	Hbb-b1	mouse		P54869	243	Hydroxymethylglutaryl-CoA synthase, mitochondrial	Hmgcs2		P52825	495	Carnitine O-palmitoyltransferase 2, mitochondrial	Cpt2		P97450	41	ATP synthase-coupling factor 6, mitochondrial	Atp5pf		Q3UEG6	56	Alanine--glyoxylate aminotransferase 2, mitochondrial	Agxt2
P02088	62	Hemoglobin subunit beta-1	Hbb-b1	mouse		P54869	310	Hydroxymethylglutaryl-CoA synthase, mitochondrial	Hmgcs2		P52825	522	Carnitine O-palmitoyltransferase 2, mitochondrial	Cpt2		P97450	46	ATP synthase-coupling factor 6, mitochondrial	Atp5pf		Q3UEG6	70	Alanine--glyoxylate aminotransferase 2, mitochondrial	Agxt2
P02088	67	Hemoglobin subunit beta-1	Hbb-b1	mouse		P54869	333	Hydroxymethylglutaryl-CoA synthase, mitochondrial	Hmgcs2		P52825	537	Carnitine O-palmitoyltransferase 2, mitochondrial	Cpt2		P97450	84	ATP synthase-coupling factor 6, mitochondrial	Atp5pf		Q3UEG6	261	Alanine--glyoxylate aminotransferase 2, mitochondrial	Agxt2
P02088	83	Hemoglobin subunit beta-1	Hbb-b1	mouse		P54869	342	Hydroxymethylglutaryl-CoA synthase, mitochondrial	Hmgcs2		P52825	544	Carnitine O-palmitoyltransferase 2, mitochondrial	Cpt2		P97450	94	ATP synthase-coupling factor 6, mitochondrial	Atp5pf		Q3UEG6	303	Alanine--glyoxylate aminotransferase 2, mitochondrial	Agxt2
P02088	96	Hemoglobin subunit beta-1	Hbb-b1	mouse		P54869	350	Hydroxymethylglutaryl-CoA synthase, mitochondrial	Hmgcs2		P52840	118	Sulfotransferase 1A1	Sult1a1		P97450	99	ATP synthase-coupling factor 6, mitochondrial	Atp5pf		Q3UEG6	368	Alanine--glyoxylate aminotransferase 2, mitochondrial	Agxt2
P02088	121	Hemoglobin subunit beta-1	Hbb-b1	mouse		P54869	354	Hydroxymethylglutaryl-CoA synthase, mitochondrial	Hmgcs2		P52840	226	Sulfotransferase 1A1	Sult1a1		P97450	105	ATP synthase-coupling factor 6, mitochondrial	Atp5pf		Q3UEG6	419	Alanine--glyoxylate aminotransferase 2, mitochondrial	Agxt2
P02088	133	Hemoglobin subunit beta-1	Hbb-b1	mouse		P54869	358	Hydroxymethylglutaryl-CoA synthase, mitochondrial	Hmgcs2		P53026	56	60S ribosomal protein L10a	Rpl10a		P97494	182	Glutamate--cysteine ligase catalytic subunit	Gclc		Q3UEG6	453	Alanine--glyoxylate aminotransferase 2, mitochondrial	Agxt2
P02088	145	Hemoglobin subunit beta-1	Hbb-b1	mouse		P54869	367	Hydroxymethylglutaryl-CoA synthase, mitochondrial	Hmgcs2		P53026	91	60S ribosomal protein L10a	Rpl10a		P97494	465	Glutamate--cysteine ligase catalytic subunit	Gclc		Q3UFF7	43	Lysophospholipase-like protein 1	Lyplal1
P02089	18	Hemoglobin subunit beta-2	Hbb-b2	mouse		P54869	427	Hydroxymethylglutaryl-CoA synthase, mitochondrial	Hmgcs2		P53026	106	60S ribosomal protein L10a	Rpl10a		P97742	463	Carnitine O-palmitoyltransferase 1, liver isoform	Cpt1a		Q3UFF7	216	Lysophospholipase-like protein 1	Lyplal1
P02089	60	Hemoglobin subunit beta-2	Hbb-b2	mouse		P54869	437	Hydroxymethylglutaryl-CoA synthase, mitochondrial	Hmgcs2		P53026	152	60S ribosomal protein L10a	Rpl10a		P97742	639	Carnitine O-palmitoyltransferase 1, liver isoform	Cpt1a		Q3UFF7	221	Lysophospholipase-like protein 1	Lyplal1
P02089	77	Hemoglobin subunit beta-2	Hbb-b2	mouse		P54869	447	Hydroxymethylglutaryl-CoA synthase, mitochondrial	Hmgcs2		P53395	250	Lipoamide acyltransferase component of branched-chain alpha-keto acid dehydrogenase complex, mitochondrial	Dbt		P97807	58	Fumarate hydratase, mitochondrial	Fh		Q3UFF7	223	Lysophospholipase-like protein 1	Lyplal1
P02089	83	Hemoglobin subunit beta-2	Hbb-b2	mouse		P54869	473	Hydroxymethylglutaryl-CoA synthase, mitochondrial	Hmgcs2		P53395	261	Lipoamide acyltransferase component of branched-chain alpha-keto acid dehydrogenase complex, mitochondrial	Dbt		P97807	63	Fumarate hydratase, mitochondrial	Fh		Q3UIU2	24	NADH dehydrogenase [ubiquinone] 1 beta subcomplex subunit 6	Ndufb6
P02089	96	Hemoglobin subunit beta-2	Hbb-b2	mouse		P55050	8	Fatty acid-binding protein, intestinal	Fabp2		P53395	265	Lipoamide acyltransferase component of branched-chain alpha-keto acid dehydrogenase complex, mitochondrial	Dbt		P97807	77	Fumarate hydratase, mitochondrial	Fh		Q3UKC1	288	Pyridine nucleotide-disulfide oxidoreductase domain-containing protein 2	Tax1bp1
P02089	121	Hemoglobin subunit beta-2	Hbb-b2	mouse		P55050	47	Fatty acid-binding protein, intestinal	Fabp2		P53395	295	Lipoamide acyltransferase component of branched-chain alpha-keto acid dehydrogenase complex, mitochondrial	Dbt		P97807	170	Fumarate hydratase, mitochondrial	Fh		Q3ULD5	433	Methylcrotonoyl-CoA carboxylase beta chain, mitochondrial	Mccc2
P02089	133	Hemoglobin subunit beta-2	Hbb-b2	mouse		P55096	6	ATP-binding cassette sub-family D member 3	Abcd3		P53395	304	Lipoamide acyltransferase component of branched-chain alpha-keto acid dehydrogenase complex, mitochondrial	Dbt		P97807	180	Fumarate hydratase, mitochondrial	Fh		Q3UM45	134	Protein phosphatase 1 regulatory subunit 7	Ppp1r7
P02089	145	Hemoglobin subunit beta-2	Hbb-b2	mouse		P55096	61	ATP-binding cassette sub-family D member 3	Abcd3		P53395	435	Lipoamide acyltransferase component of branched-chain alpha-keto acid dehydrogenase complex, mitochondrial	Dbt		P97807	289	Fumarate hydratase, mitochondrial	Fh		Q3UNX5	151	Acyl-coenzyme A synthetase ACSM3, mitochondrial	Acsm3
P02301	10	Histone H3.3C	H3-5	mouse		P55096	260	ATP-binding cassette sub-family D member 3	Abcd3		P53395	440	Lipoamide acyltransferase component of branched-chain alpha-keto acid dehydrogenase complex, mitochondrial	Dbt		P97807	474	Fumarate hydratase, mitochondrial	Fh		Q3UNX5	336	Acyl-coenzyme A synthetase ACSM3, mitochondrial	Acsm3
P02301	15	Histone H3.3C	H3-5	mouse		P55096	529	ATP-binding cassette sub-family D member 3	Abcd3		P53657	190	Pyruvate kinase PKLR	Pklr		P97823	105	Acyl-protein thioesterase 1	Lypla1		Q3UNX5	341	Acyl-coenzyme A synthetase ACSM3, mitochondrial	Acsm3
P02301	57	Histone H3.3C	H3-5	mouse		P55096	533	ATP-binding cassette sub-family D member 3	Abcd3		P53657	198	Pyruvate kinase PKLR	Pklr		P97823	224	Acyl-protein thioesterase 1	Lypla1		Q3UNZ8	302	Quinone oxidoreductase-like protein 2	Cryzl2
P02301	80	Histone H3.3C	H3-5	mouse		P55096	615	ATP-binding cassette sub-family D member 3	Abcd3		P53657	313	Pyruvate kinase PKLR	Pklr		P97872	108	Dimethylaniline monooxygenase [N-oxide-forming] 5	Fmo5		Q3UPL0	120	Protein transport protein Sec31A	Sec31a
P02301	123	Histone H3.3C	H3-5	mouse		P55264	8	Adenosine kinase	Adk		P53657	476	Pyruvate kinase PKLR	Pklr		P97872	170	Dimethylaniline monooxygenase [N-oxide-forming] 5	Fmo5		Q3UPL0	646	Protein transport protein Sec31A	Sec31a
P02340	117	Cellular tumor antigen p53	Tp53	mouse		P55264	10	Adenosine kinase	Adk		P53798	45	Squalene synthase	Fdft1		P97872	186	Dimethylaniline monooxygenase [N-oxide-forming] 5	Fmo5		Q3UQ44	940	Ras GTPase-activating-like protein IQGAP2	Iqgap2
P02340	302	Cellular tumor antigen p53	Tp53	mouse		P55264	60	Adenosine kinase	Adk		P53810	87	Phosphatidylinositol transfer protein alpha isoform	Pitpna		P97872	227	Dimethylaniline monooxygenase [N-oxide-forming] 5	Fmo5		Q3UQ44	950	Ras GTPase-activating-like protein IQGAP2	Iqgap2
P02340	316	Cellular tumor antigen p53	Tp53	mouse		P55264	70	Adenosine kinase	Adk		P53810	117	Phosphatidylinositol transfer protein alpha isoform	Pitpna		P97872	253	Dimethylaniline monooxygenase [N-oxide-forming] 5	Fmo5		Q3UQ84	384	Threonine--tRNA ligase, mitochondrial	Tars2
P02340	317	Cellular tumor antigen p53	Tp53	mouse		P55264	73	Adenosine kinase	Adk		P53811	86	Phosphatidylinositol transfer protein beta isoform	Pitpnb		P97872	273	Dimethylaniline monooxygenase [N-oxide-forming] 5	Fmo5		Q3URE1	306	Malonate--CoA ligase ACSF3, mitochondrial	Acsf3
P02340	370	Cellular tumor antigen p53	Tp53	mouse		P55264	161	Adenosine kinase	Adk		P54071	45	Isocitrate dehydrogenase [NADP], mitochondrial	Idh2		P97872	349	Dimethylaniline monooxygenase [N-oxide-forming] 5	Fmo5		Q3URS9	126	Mitochondrial potassium channel	Ccdc51
P02340	379	Cellular tumor antigen p53	Tp53	mouse		P55264	164	Adenosine kinase	Adk		P54071	48	Isocitrate dehydrogenase [NADP], mitochondrial	Idh2		P97872	394	Dimethylaniline monooxygenase [N-oxide-forming] 5	Fmo5		Q3UTA4	88	Heterogeneous nuclear ribonucleoprotein D0	Eif1ad10
P02340	383	Cellular tumor antigen p53	Tp53	mouse		P55264	255	Adenosine kinase	Adk		P54071	67	Isocitrate dehydrogenase [NADP], mitochondrial	Idh2		P97872	480	Dimethylaniline monooxygenase [N-oxide-forming] 5	Fmo5		Q3UUI3	46	Acyl-coenzyme A thioesterase THEM4	Them4
P02463	979	Collagen alpha-1(IV) chain	Col4a1	mouse		P55264	357	Adenosine kinase	Adk		P54071	80	Isocitrate dehydrogenase [NADP], mitochondrial	Idh2		P99024	58	Tubulin beta-5 chain	Tubb5		Q3UV17	182	Keratin, type II cytoskeletal 2 oral	Krt76
P02463	1328	Collagen alpha-1(IV) chain	Col4a1	mouse		P56135	10	ATP synthase subunit f, mitochondrial	Atp5mf		P54071	106	Isocitrate dehydrogenase [NADP], mitochondrial	Idh2		P99027	21	60S acidic ribosomal protein P2	Rplp2		Q3UZZ6	120	Sulfotransferase 1 family member D1	Sult1d1
P02468	1091	Laminin subunit gamma-1	Lamc1	mouse		P56135	48	ATP synthase subunit f, mitochondrial	Atp5mf		P54071	130	Isocitrate dehydrogenase [NADP], mitochondrial	Idh2		P99028	40	Cytochrome b-c1 complex subunit 6, mitochondrial	Uqcrh		Q3UZZ6	213	Sulfotransferase 1 family member D1	Sult1d1
P02469	1697	Laminin subunit beta-1	Lamb1	mouse		P56380	87	Bis(5'-nucleosyl)-tetraphosphatase [asymmetrical]	Nudt2		P54071	133	Isocitrate dehydrogenase [NADP], mitochondrial	Idh2		P99028	83	Cytochrome b-c1 complex subunit 6, mitochondrial	Uqcrh		Q4LDD4	389	Protein PRRC1	Arap1
P02469	1736	Laminin subunit beta-1	Lamb1	mouse		P56380	89	Bis(5'-nucleosyl)-tetraphosphatase [asymmetrical]	Nudt2		P54071	155	Isocitrate dehydrogenase [NADP], mitochondrial	Idh2		P99029	70	Peroxiredoxin-5, mitochondrial	Prdx5		Q4LDG0	109	Bile acyl-CoA synthetase	Slc27a5
P02535	10	Keratin, type I cytoskeletal 10	Krt10	mouse		P56382	28	ATP synthase subunit epsilon, mitochondrial	Atp5f1e		P54071	166	Isocitrate dehydrogenase [NADP], mitochondrial	Idh2		P99029	79	Peroxiredoxin-5, mitochondrial	Prdx5		Q4LDG0	302	Bile acyl-CoA synthetase	Slc27a5
P02664	99	Alpha-S2-casein-like B	Csn1s2b	mouse		P56382	37	ATP synthase subunit epsilon, mitochondrial	Atp5f1e		P54071	180	Isocitrate dehydrogenase [NADP], mitochondrial	Idh2		P99029	98	Peroxiredoxin-5, mitochondrial	Prdx5		Q4LDG0	416	Bile acyl-CoA synthetase	Slc27a5
P02762	49	Major urinary protein 6	Mup6	mouse		P56391	10	Cytochrome c oxidase subunit 6B1	Cox6b1		P54071	193	Isocitrate dehydrogenase [NADP], mitochondrial	Idh2		P99029	112	Peroxiredoxin-5, mitochondrial	Prdx5		Q4LDG0	497	Bile acyl-CoA synthetase	Slc27a5
P03930	48	ATP synthase protein 8	Mtatp8	mouse		P56391	13	Cytochrome c oxidase subunit 6B1	Cox6b1		P54071	199	Isocitrate dehydrogenase [NADP], mitochondrial	Idh2		P99029	142	Peroxiredoxin-5, mitochondrial	Prdx5		Q569X9	105	Cytochrome P450, family 2, subfamily c, polypeptide 67	Cyp2c67
P03930	54	ATP synthase protein 8	Mtatp8	mouse		P56395	10	Cytochrome b5	Cyb5a		P54071	243	Isocitrate dehydrogenase [NADP], mitochondrial	Idh2		Q00519	848	Xanthine dehydrogenase/oxidase	Xdh		Q569Z6	221	Thyroid hormone receptor-associated protein 3	Thrap3
P03930	57	ATP synthase protein 8	Mtatp8	mouse		P56395	19	Cytochrome b5	Cyb5a		P54071	256	Isocitrate dehydrogenase [NADP], mitochondrial	Idh2		Q00896	292	Dimethylaniline monooxygenase [N-oxide-forming] 3	Serpina1c		Q569Z6	555	Thyroid hormone receptor-associated protein 3	Thrap3
P03958	287	Adenosine deaminase	Ada	mouse		P56395	24	Cytochrome b5	Cyb5a		P54071	272	Isocitrate dehydrogenase [NADP], mitochondrial	Idh2		Q01405	185	Protein transport protein Sec23A	Sec23a		Q571F8	329	Glutaminase liver isoform, mitochondrial	Gls2
P04104	306	Keratin, type II cytoskeletal 1	Krt1	mouse		P56395	33	Cytochrome b5	Cyb5a		P54071	275	Isocitrate dehydrogenase [NADP], mitochondrial	Idh2		Q01768	39	Alpha-1-antitrypsin 1-3	Nme2		Q5DTI6	863	KAT8 regulatory NSL complex subunit 1-like protein	Kansl1l
P04117	59	Fatty acid-binding protein, adipocyte	Fabp4	mouse		P56395	39	Cytochrome b5	Cyb5a		P54071	280	Isocitrate dehydrogenase [NADP], mitochondrial	Idh2		Q01768	56	Alpha-1-antitrypsin 1-3	Nme2		Q5FW57	19	Glycine N-acyltransferase-like protein	Gm4952
P04117	121	Fatty acid-binding protein, adipocyte	Fabp4	mouse		P56395	77	Cytochrome b5	Cyb5a		P54071	282	Isocitrate dehydrogenase [NADP], mitochondrial	Idh2		Q01853	109	Transitional endoplasmic reticulum ATPase	Vcp		Q5FW57	41	Glycine N-acyltransferase-like protein	Gm4952
P04186	353	Complement factor B	Cfb	mouse		P56399	353	Ubiquitin carboxyl-terminal hydrolase 5	Usp5		P54071	384	Isocitrate dehydrogenase [NADP], mitochondrial	Idh2		Q01853	112	Transitional endoplasmic reticulum ATPase	Vcp		Q5FW57	48	Glycine N-acyltransferase-like protein	Gm4952
P04247	43	Myoglobin	Mb	mouse		P56480	124	ATP synthase subunit beta, mitochondrial	Atp5f1b		P54071	413	Isocitrate dehydrogenase [NADP], mitochondrial	Idh2		Q02053	671	Nucleoside diphosphate kinase B	Uba1		Q5FW57	80	Glycine N-acyltransferase-like protein	Gm4952
P04247	46	Myoglobin	Mb	mouse		P56480	159	ATP synthase subunit beta, mitochondrial	Atp5f1b		P54071	442	Isocitrate dehydrogenase [NADP], mitochondrial	Idh2		Q03265	123	ATP synthase subunit alpha, mitochondrial	Atp5f1a		Q5FW57	83	Glycine N-acyltransferase-like protein	Gm4952
P04247	57	Myoglobin	Mb	mouse		P56480	259	ATP synthase subunit beta, mitochondrial	Atp5f1b		P54728	34	UV excision repair protein RAD23 homolog B	Rad23b		Q03265	167	ATP synthase subunit alpha, mitochondrial	Atp5f1a		Q5FW57	150	Glycine N-acyltransferase-like protein	Gm4952
P04247	63	Myoglobin	Mb	mouse		P56480	264	ATP synthase subunit beta, mitochondrial	Atp5f1b		P54728	76	UV excision repair protein RAD23 homolog B	Rad23b		Q03265	218	ATP synthase subunit alpha, mitochondrial	Atp5f1a		Q5FW57	183	Glycine N-acyltransferase-like protein	Gm4952
P04247	64	Myoglobin	Mb	mouse		P56480	426	ATP synthase subunit beta, mitochondrial	Atp5f1b		P54822	295	Adenylosuccinate lyase	Adsl		Q03265	230	ATP synthase subunit alpha, mitochondrial	Atp5f1a		Q5FW57	256	Glycine N-acyltransferase-like protein	Gm4952
P04247	78	Myoglobin	Mb	mouse		P56480	480	ATP synthase subunit beta, mitochondrial	Atp5f1b		P54822	470	Adenylosuccinate lyase	Adsl		Q03265	240	ATP synthase subunit alpha, mitochondrial	Atp5f1a		Q5RKZ7	528	Molybdenum cofactor biosynthesis protein 1	Mocs1
P04247	134	Myoglobin	Mb	mouse		P56480	485	ATP synthase subunit beta, mitochondrial	Atp5f1b		P54823	104	Probable ATP-dependent RNA helicase DDX6	Ddx6		Q03265	261	ATP synthase subunit alpha, mitochondrial	Atp5f1a		Q5SWU9	1758	Acetyl-CoA carboxylase 1	Acaca
P04247	146	Myoglobin	Mb	mouse		P56480	522	ATP synthase subunit beta, mitochondrial	Atp5f1b		P54869	83	Hydroxymethylglutaryl-CoA synthase, mitochondrial	Hmgcs2		Q03265	305	ATP synthase subunit alpha, mitochondrial	Atp5f1a		Q5SWU9	2126	Acetyl-CoA carboxylase 1	Acaca
P04247	148	Myoglobin	Mb	mouse		P56593	242	Cytochrome P450 2A12	Cyp2a12		P54869	118	Hydroxymethylglutaryl-CoA synthase, mitochondrial	Hmgcs2		Q03265	498	ATP synthase subunit alpha, mitochondrial	Atp5f1a		Q5XJY5	363	Coatomer subunit delta	Arcn1
P04370	145	Myelin basic protein	Mbp	mouse		P56593	278	Cytochrome P450 2A12	Cyp2a12		P54869	137	Hydroxymethylglutaryl-CoA synthase, mitochondrial	Hmgcs2		Q03265	506	ATP synthase subunit alpha, mitochondrial	Atp5f1a		Q60603	102	Arf-GAP with Rho-GAP domain, ANK repeat and PH domain-containing protein 1	Kcnh1
P04370	205	Myelin basic protein	Mbp	mouse		P56593	434	Cytochrome P450 2A12	Cyp2a12		P54869	243	Hydroxymethylglutaryl-CoA synthase, mitochondrial	Hmgcs2		Q03265	531	ATP synthase subunit alpha, mitochondrial	Atp5f1a		Q60668	197	Potassium voltage-gated channel subfamily H member 1	Hnrnpd
P04370	222	Myelin basic protein	Mbp	mouse		P56654	121	Cytochrome P450 2C37	Cyp2c37		P54869	310	Hydroxymethylglutaryl-CoA synthase, mitochondrial	Hmgcs2		Q03265	539	ATP synthase subunit alpha, mitochondrial	Atp5f1a		Q60759	163	Glutaryl-CoA dehydrogenase, mitochondrial	Gcdh
P04370	142	Myelin basic protein	Mbp	mouse		P56654	333	Cytochrome P450 2C37	Cyp2c37		P54869	333	Hydroxymethylglutaryl-CoA synthase, mitochondrial	Hmgcs2		Q03265	541	ATP synthase subunit alpha, mitochondrial	Atp5f1a		Q60759	240	Glutaryl-CoA dehydrogenase, mitochondrial	Gcdh
P04370	120	Myelin basic protein	Mbp	mouse		P56654	420	Cytochrome P450 2C37	Cyp2c37		P54869	342	Hydroxymethylglutaryl-CoA synthase, mitochondrial	Hmgcs2		Q04207	122	Transcription factor p65	Rela		Q60759	253	Glutaryl-CoA dehydrogenase, mitochondrial	Gcdh
P04939	53	Major urinary protein 3	Mup3	mouse		P56655	459	Cytochrome P450 2C38	Cyp2c38		P54869	350	Hydroxymethylglutaryl-CoA synthase, mitochondrial	Hmgcs2		Q05421	94	Cytochrome P450 2E1	Cyp2e1		Q60759	371	Glutaryl-CoA dehydrogenase, mitochondrial	Gcdh
P05063	139	Fructose-bisphosphate aldolase C	Aldoc	mouse		P56656	270	Cytochrome P450 2C39	Cyp2c39		P54869	354	Hydroxymethylglutaryl-CoA synthase, mitochondrial	Hmgcs2		Q05421	110	Cytochrome P450 2E1	Cyp2e1		Q60864	325	Stress-induced-phosphoprotein 1	Stip1
P05063	147	Fructose-bisphosphate aldolase C	Aldoc	mouse		P57780	418	Alpha-actinin-4	Actn4		P54869	358	Hydroxymethylglutaryl-CoA synthase, mitochondrial	Hmgcs2		Q05421	123	Cytochrome P450 2E1	Cyp2e1		Q60930	32	Voltage-dependent anion-selective channel protein 2	Vdac2
P05063	200	Fructose-bisphosphate aldolase C	Aldoc	mouse		P57780	593	Alpha-actinin-4	Actn4		P54869	367	Hydroxymethylglutaryl-CoA synthase, mitochondrial	Hmgcs2		Q05421	159	Cytochrome P450 2E1	Cyp2e1		Q60930	73	Voltage-dependent anion-selective channel protein 2	Vdac2
P05064	13	Fructose-bisphosphate aldolase A	Aldoa	mouse		P57780	626	Alpha-actinin-4	Actn4		P54869	427	Hydroxymethylglutaryl-CoA synthase, mitochondrial	Hmgcs2		Q05421	255	Cytochrome P450 2E1	Cyp2e1		Q60930	75	Voltage-dependent anion-selective channel protein 2	Vdac2
P05064	14	Fructose-bisphosphate aldolase A	Aldoa	mouse		P57780	780	Alpha-actinin-4	Actn4		P54869	437	Hydroxymethylglutaryl-CoA synthase, mitochondrial	Hmgcs2		Q05421	422	Cytochrome P450 2E1	Cyp2e1		Q60930	121	Voltage-dependent anion-selective channel protein 2	Vdac2
P05064	42	Fructose-bisphosphate aldolase A	Aldoa	mouse		P58021	125	Transmembrane 9 superfamily member 2	Tm9sf2		P54869	447	Hydroxymethylglutaryl-CoA synthase, mitochondrial	Hmgcs2		Q05421	428	Cytochrome P450 2E1	Cyp2e1		Q60930	236	Voltage-dependent anion-selective channel protein 2	Vdac2
P05064	139	Fructose-bisphosphate aldolase A	Aldoa	mouse		P58252	32	Elongation factor 2	Eef2		P54869	473	Hydroxymethylglutaryl-CoA synthase, mitochondrial	Hmgcs2		Q05920	79	Pyruvate carboxylase, mitochondrial	Pc		Q60930	278	Voltage-dependent anion-selective channel protein 2	Vdac2
P05064	147	Fructose-bisphosphate aldolase A	Aldoa	mouse		P58252	235	Elongation factor 2	Eef2		P55050	8	Fatty acid-binding protein, intestinal	Fabp2		Q05920	316	Pyruvate carboxylase, mitochondrial	Pc		Q60931	20	Voltage-dependent anion-selective channel protein 3	Vdac3
P05064	153	Fructose-bisphosphate aldolase A	Aldoa	mouse		P58252	258	Elongation factor 2	Eef2		P55050	17	Fatty acid-binding protein, intestinal	Fabp2		Q05920	319	Pyruvate carboxylase, mitochondrial	Pc		Q60931	28	Voltage-dependent anion-selective channel protein 3	Vdac3
P05064	200	Fructose-bisphosphate aldolase A	Aldoa	mouse		P58252	272	Elongation factor 2	Eef2		P55050	47	Fatty acid-binding protein, intestinal	Fabp2		Q05920	886	Pyruvate carboxylase, mitochondrial	Pc		Q60931	61	Voltage-dependent anion-selective channel protein 3	Vdac3
P05064	294	Fructose-bisphosphate aldolase A	Aldoa	mouse		P58252	275	Elongation factor 2	Eef2		P55096	6	ATP-binding cassette sub-family D member 3	Abcd3		Q05920	988	Pyruvate carboxylase, mitochondrial	Pc		Q60931	63	Voltage-dependent anion-selective channel protein 3	Vdac3
P05064	330	Fructose-bisphosphate aldolase A	Aldoa	mouse		P58252	426	Elongation factor 2	Eef2		P55096	61	ATP-binding cassette sub-family D member 3	Abcd3		Q05920	992	Pyruvate carboxylase, mitochondrial	Pc		Q60931	174	Voltage-dependent anion-selective channel protein 3	Vdac3
P05201	166	Aspartate aminotransferase, cytoplasmic	Got1	mouse		P58252	445	Elongation factor 2	Eef2		P55096	260	ATP-binding cassette sub-family D member 3	Abcd3		Q05920	1090	Pyruvate carboxylase, mitochondrial	Pc		Q60931	224	Voltage-dependent anion-selective channel protein 3	Vdac3
P05201	290	Aspartate aminotransferase, cytoplasmic	Got1	mouse		P58252	571	Elongation factor 2	Eef2		P55096	286	ATP-binding cassette sub-family D member 3	Abcd3		Q05920	1124	Pyruvate carboxylase, mitochondrial	Pc		Q60931	266	Voltage-dependent anion-selective channel protein 3	Vdac3
P05201	318	Aspartate aminotransferase, cytoplasmic	Got1	mouse		P58252	638	Elongation factor 2	Eef2		P55096	479	ATP-binding cassette sub-family D member 3	Abcd3		Q06185	34	ATP synthase subunit e, mitochondrial	Atp5me		Q60932	33	Voltage-dependent anion-selective channel protein 1	Vdac1
P05201	369	Aspartate aminotransferase, cytoplasmic	Got1	mouse		P58281	596	Dynamin-like 120 kDa protein, mitochondrial	Opa1		P55096	533	ATP-binding cassette sub-family D member 3	Abcd3		Q07417	72	Short-chain specific acyl-CoA dehydrogenase, mitochondrial	Acads		Q60932	41	Voltage-dependent anion-selective channel protein 1	Vdac1
P05202	52	Aspartate aminotransferase, mitochondrial	Got2	mouse		P58281	792	Dynamin-like 120 kDa protein, mitochondrial	Opa1		P55096	615	ATP-binding cassette sub-family D member 3	Abcd3		Q07417	129	Short-chain specific acyl-CoA dehydrogenase, mitochondrial	Acads		Q60932	47	Voltage-dependent anion-selective channel protein 1	Vdac1
P05202	58	Aspartate aminotransferase, mitochondrial	Got2	mouse		P58281	847	Dynamin-like 120 kDa protein, mitochondrial	Opa1		P55096	631	ATP-binding cassette sub-family D member 3	Abcd3		Q07417	227	Short-chain specific acyl-CoA dehydrogenase, mitochondrial	Acads		Q60932	66	Voltage-dependent anion-selective channel protein 1	Vdac1
P05202	59	Aspartate aminotransferase, mitochondrial	Got2	mouse		P58281	923	Dynamin-like 120 kDa protein, mitochondrial	Opa1		P55264	8	Adenosine kinase	Adk		Q07417	306	Short-chain specific acyl-CoA dehydrogenase, mitochondrial	Acads		Q60932	74	Voltage-dependent anion-selective channel protein 1	Vdac1
P05202	73	Aspartate aminotransferase, mitochondrial	Got2	mouse		P58710	6	L-gulonolactone oxidase	Gulo		P55264	10	Adenosine kinase	Adk		Q07417	339	Short-chain specific acyl-CoA dehydrogenase, mitochondrial	Acads		Q60932	122	Voltage-dependent anion-selective channel protein 1	Vdac1
P05202	82	Aspartate aminotransferase, mitochondrial	Got2	mouse		P58710	211	L-gulonolactone oxidase	Gulo		P55264	60	Adenosine kinase	Adk		Q11011	822	Puromycin-sensitive aminopeptidase	Npepps		Q60932	187	Voltage-dependent anion-selective channel protein 1	Vdac1
P05202	90	Aspartate aminotransferase, mitochondrial	Got2	mouse		P58710	294	L-gulonolactone oxidase	Gulo		P55264	70	Adenosine kinase	Adk		Q14DH7	83	Acyl-CoA synthetase short-chain family member 3, mitochondrial	Acss3		Q60932	237	Voltage-dependent anion-selective channel protein 1	Vdac1
P05202	94	Aspartate aminotransferase, mitochondrial	Got2	mouse		P58710	303	L-gulonolactone oxidase	Gulo		P55264	73	Adenosine kinase	Adk		Q14DH7	414	Acyl-CoA synthetase short-chain family member 3, mitochondrial	Acss3		Q60932	249	Voltage-dependent anion-selective channel protein 1	Vdac1
P05202	107	Aspartate aminotransferase, mitochondrial	Got2	mouse		P58710	389	L-gulonolactone oxidase	Gulo		P55264	161	Adenosine kinase	Adk		Q14DH7	519	Acyl-CoA synthetase short-chain family member 3, mitochondrial	Acss3		Q60932	279	Voltage-dependent anion-selective channel protein 1	Vdac1
P05202	122	Aspartate aminotransferase, mitochondrial	Got2	mouse		P58710	398	L-gulonolactone oxidase	Gulo		P55264	164	Adenosine kinase	Adk		Q2TPA8	42	Hydroxysteroid dehydrogenase-like protein 2	Hsdl2		Q60932	287	Voltage-dependent anion-selective channel protein 1	Vdac1
P05202	150	Aspartate aminotransferase, mitochondrial	Got2	mouse		P58710	405	L-gulonolactone oxidase	Gulo		P55264	177	Adenosine kinase	Adk		Q3TBW2	139	39S ribosomal protein L10, mitochondrial	Mrpl10		Q61026	780	Eukaryotic translation initiation factor 4C	Ncoa2
P05202	159	Aspartate aminotransferase, mitochondrial	Got2	mouse		P58710	416	L-gulonolactone oxidase	Gulo		P55264	255	Adenosine kinase	Adk		Q3TC72	233	Fumarylacetoacetate hydrolase domain-containing protein 2A	Fahd2		Q61026	785	Eukaryotic translation initiation factor 4C	Ncoa2
P05202	185	Aspartate aminotransferase, mitochondrial	Got2	mouse		P59325	55	Eukaryotic translation initiation factor 5	Eif5		P55264	357	Adenosine kinase	Adk		Q3TCH7	561	All trans-polyprenyl-diphosphate synthase PDSS2	Cul4a		Q61074	380	Protein phosphatase 1G	Ppm1g
P05202	227	Aspartate aminotransferase, mitochondrial	Got2	mouse		P59325	136	Eukaryotic translation initiation factor 5	Eif5		P56135	10	ATP synthase subunit f, mitochondrial	Atp5mf		Q3TDN2	167	FAS-associated factor 2	Faf2		Q61102	216	ATP-binding cassette sub-family B member 7, mitochondrial	Abcb7
P05202	235	Aspartate aminotransferase, mitochondrial	Got2	mouse		P59999	89	Actin-related protein 2/3 complex subunit 4	Arpc4		P56135	48	ATP synthase subunit f, mitochondrial	Atp5mf		Q3THS6	289	Cullin-4A	Mat2a		Q61102	227	ATP-binding cassette sub-family B member 7, mitochondrial	Abcb7
P05202	296	Aspartate aminotransferase, mitochondrial	Got2	mouse		P60710	61	Actin, cytoplasmic 1	Actb		P56380	87	Bis(5'-nucleosyl)-tetraphosphatase [asymmetrical]	Nudt2		Q3THS6	303	Cullin-4A	Mat2a		Q61102	350	ATP-binding cassette sub-family B member 7, mitochondrial	Abcb7
P05202	302	Aspartate aminotransferase, mitochondrial	Got2	mouse		P60710	213	Actin, cytoplasmic 1	Actb		P56380	89	Bis(5'-nucleosyl)-tetraphosphatase [asymmetrical]	Nudt2		Q3THW5	5	Histone H2A.V	H2az2		Q61102	361	ATP-binding cassette sub-family B member 7, mitochondrial	Abcb7
P05202	309	Aspartate aminotransferase, mitochondrial	Got2	mouse		P60710	326	Actin, cytoplasmic 1	Actb		P56382	28	ATP synthase subunit epsilon, mitochondrial	Atp5f1e		Q3THW5	8	Histone H2A.V	H2az2		Q61133	22	Glutathione S-transferase theta-2	Gstt2
P05202	338	Aspartate aminotransferase, mitochondrial	Got2	mouse		P60766	153	Cell division control protein 42 homolog	Cdc42		P56382	37	ATP synthase subunit epsilon, mitochondrial	Atp5f1e		Q3THW5	12	Histone H2A.V	H2az2		Q61133	53	Glutathione S-transferase theta-2	Gstt2
P05202	345	Aspartate aminotransferase, mitochondrial	Got2	mouse		P60843	174	Eukaryotic initiation factor 4A-I	Eif4a1		P56391	13	Cytochrome c oxidase subunit 6B1	Cox6b1		Q3THW5	116	Histone H2A.V	H2az2		Q61171	10	Peroxiredoxin-2	Prdx2
P05202	363	Aspartate aminotransferase, mitochondrial	Got2	mouse		P60843	309	Eukaryotic initiation factor 4A-I	Eif4a1		P56395	10	Cytochrome b5	Cyb5a		Q3TMH2	243	Secernin-3	Scrn3		Q61171	119	Peroxiredoxin-2	Prdx2
P05202	396	Aspartate aminotransferase, mitochondrial	Got2	mouse		P60867	75	40S ribosomal protein S20	Rps20		P56395	19	Cytochrome b5	Cyb5a		Q3TNA1	372	Xylulose kinase	Xylb		Q61171	135	Peroxiredoxin-2	Prdx2
P05202	404	Aspartate aminotransferase, mitochondrial	Got2	mouse		P61082	72	NEDD8-conjugating enzyme Ubc12	Ube2m		P56395	24	Cytochrome b5	Cyb5a		Q3TXS7	146	26S proteasome non-ATPase regulatory subunit 1	Psmd1		Q61176	4	Arginase-1	Arg1
P05202	430	Aspartate aminotransferase, mitochondrial	Got2	mouse		P61089	74	Ubiquitin-conjugating enzyme E2 N	Ube2n		P56395	33	Cytochrome b5	Cyb5a		Q3TXS7	354	26S proteasome non-ATPase regulatory subunit 1	Psmd1		Q61176	6	Arginase-1	Arg1
P05213	40	Tubulin alpha-1B chain	Tuba1b	mouse		P61089	92	Ubiquitin-conjugating enzyme E2 N	Ube2n		P56395	77	Cytochrome b5	Cyb5a		Q3TXS7	720	26S proteasome non-ATPase regulatory subunit 1	Psmd1		Q61176	17	Arginase-1	Arg1
P05213	60	Tubulin alpha-1B chain	Tuba1b	mouse		P61161	118	Actin-related protein 2	Actr2		P56399	353	Ubiquitin carboxyl-terminal hydrolase 5	Usp5		Q3TXS7	803	26S proteasome non-ATPase regulatory subunit 1	Psmd1		Q61176	39	Arginase-1	Arg1
P05213	124	Tubulin alpha-1B chain	Tuba1b	mouse		P61161	299	Actin-related protein 2	Actr2		P56480	124	ATP synthase subunit beta, mitochondrial	Atp5f1b		Q3U186	111	Probable arginine--tRNA ligase, mitochondrial	Rars2		Q61176	68	Arginase-1	Arg1
P05213	163	Tubulin alpha-1B chain	Tuba1b	mouse		P61164	32	Alpha-centractin	Actr1a		P56480	159	ATP synthase subunit beta, mitochondrial	Atp5f1b		Q3U9G9	612	Delta(14)-sterol reductase LBR	Lbr		Q61176	89	Arginase-1	Arg1
P05213	352	Tubulin alpha-1B chain	Tuba1b	mouse		P61222	93	ATP-binding cassette sub-family E member 1	Abce1		P56480	259	ATP synthase subunit beta, mitochondrial	Atp5f1b		Q3UEG6	56	Alanine--glyoxylate aminotransferase 2, mitochondrial	Agxt2		Q61176	155	Arginase-1	Arg1
P05213	401	Tubulin alpha-1B chain	Tuba1b	mouse		P61222	191	ATP-binding cassette sub-family E member 1	Abce1		P56480	264	ATP synthase subunit beta, mitochondrial	Atp5f1b		Q3UEG6	70	Alanine--glyoxylate aminotransferase 2, mitochondrial	Agxt2		Q61176	191	Arginase-1	Arg1
P05214	40	Tubulin alpha-3 chain	Tuba3a	mouse		P61222	210	ATP-binding cassette sub-family E member 1	Abce1		P56480	426	ATP synthase subunit beta, mitochondrial	Atp5f1b		Q3UEG6	261	Alanine--glyoxylate aminotransferase 2, mitochondrial	Agxt2		Q61176	196	Arginase-1	Arg1
P05214	60	Tubulin alpha-3 chain	Tuba3a	mouse		P61222	349	ATP-binding cassette sub-family E member 1	Abce1		P56480	480	ATP synthase subunit beta, mitochondrial	Atp5f1b		Q3UEG6	303	Alanine--glyoxylate aminotransferase 2, mitochondrial	Agxt2		Q61176	205	Arginase-1	Arg1
P05214	163	Tubulin alpha-3 chain	Tuba3a	mouse		P61222	397	ATP-binding cassette sub-family E member 1	Abce1		P56480	485	ATP synthase subunit beta, mitochondrial	Atp5f1b		Q3UEG6	368	Alanine--glyoxylate aminotransferase 2, mitochondrial	Agxt2		Q61176	284	Arginase-1	Arg1
P05214	352	Tubulin alpha-3 chain	Tuba3a	mouse		P61222	419	ATP-binding cassette sub-family E member 1	Abce1		P56480	522	ATP synthase subunit beta, mitochondrial	Atp5f1b		Q3UEG6	416	Alanine--glyoxylate aminotransferase 2, mitochondrial	Agxt2		Q61176	290	Arginase-1	Arg1
P05214	401	Tubulin alpha-3 chain	Tuba3a	mouse		P61222	431	ATP-binding cassette sub-family E member 1	Abce1		P56593	278	Cytochrome P450 2A12	Cyp2a12		Q3UEG6	419	Alanine--glyoxylate aminotransferase 2, mitochondrial	Agxt2		Q61176	320	Arginase-1	Arg1
P05532	886	Mast/stem cell growth factor receptor Kit	Kit	mouse		P61255	76	60S ribosomal protein L26	Rpl26		P56654	121	Cytochrome P450 2C37	Cyp2c37		Q3UEG6	453	Alanine--glyoxylate aminotransferase 2, mitochondrial	Agxt2		Q61316	44	Heat shock 70 kDa protein 4	Hspa4
P05532	906	Mast/stem cell growth factor receptor Kit	Kit	mouse		P61255	77	60S ribosomal protein L26	Rpl26		P56654	333	Cytochrome P450 2C37	Cyp2c37		Q3UFF7	43	Lysophospholipase-like protein 1	Lyplal1		Q61316	53	Heat shock 70 kDa protein 4	Hspa4
P05784	180	Keratin, type I cytoskeletal 18	Krt18	mouse		P61358	27	60S ribosomal protein L27	Rpl27		P56656	270	Cytochrome P450 2C39	Cyp2c39		Q3UFF7	216	Lysophospholipase-like protein 1	Lyplal1		Q61316	61	Heat shock 70 kDa protein 4	Hspa4
P05784	200	Keratin, type I cytoskeletal 18	Krt18	mouse		P61358	93	60S ribosomal protein L27	Rpl27		P57780	418	Alpha-actinin-4	Actn4		Q3UFF7	221	Lysophospholipase-like protein 1	Lyplal1		Q61316	422	Heat shock 70 kDa protein 4	Hspa4
P05784	240	Keratin, type I cytoskeletal 18	Krt18	mouse		P61358	98	60S ribosomal protein L27	Rpl27		P57780	593	Alpha-actinin-4	Actn4		Q3UFF7	223	Lysophospholipase-like protein 1	Lyplal1		Q61316	430	Heat shock 70 kDa protein 4	Hspa4
P05977	26	Myosin light chain 1/3, skeletal muscle isoform	Myl1	mouse		P61458	36	Pterin-4-alpha-carbinolamine dehydratase	Pcbd1		P57780	626	Alpha-actinin-4	Actn4		Q3UIU2	9	NADH dehydrogenase [ubiquinone] 1 beta subcomplex subunit 6	Ndufb6		Q61425	75	Hydroxyacyl-coenzyme A dehydrogenase, mitochondrial	Hadh
P05977	38	Myosin light chain 1/3, skeletal muscle isoform	Myl1	mouse		P61458	41	Pterin-4-alpha-carbinolamine dehydratase	Pcbd1		P57780	780	Alpha-actinin-4	Actn4		Q3UIU2	24	NADH dehydrogenase [ubiquinone] 1 beta subcomplex subunit 6	Ndufb6		Q61425	87	Hydroxyacyl-coenzyme A dehydrogenase, mitochondrial	Hadh
P05977	43	Myosin light chain 1/3, skeletal muscle isoform	Myl1	mouse		P61458	72	Pterin-4-alpha-carbinolamine dehydratase	Pcbd1		P58021	125	Transmembrane 9 superfamily member 2	Tm9sf2		Q3UKC1	288	Pyridine nucleotide-disulfide oxidoreductase domain-containing protein 2	Tax1bp1		Q61425	127	Hydroxyacyl-coenzyme A dehydrogenase, mitochondrial	Hadh
P05977	50	Myosin light chain 1/3, skeletal muscle isoform	Myl1	mouse		P61514	44	60S ribosomal protein L37a	Rpl37a		P58044	169	Isopentenyl-diphosphate Delta-isomerase 1	Idi1		Q3ULD5	433	Methylcrotonoyl-CoA carboxylase beta chain, mitochondrial	Mccc2		Q61425	136	Hydroxyacyl-coenzyme A dehydrogenase, mitochondrial	Hadh
P05977	63	Myosin light chain 1/3, skeletal muscle isoform	Myl1	mouse		P61922	231	4-aminobutyrate aminotransferase, mitochondrial	Abat		P58044	176	Isopentenyl-diphosphate Delta-isomerase 1	Idi1		Q3UM45	134	Protein phosphatase 1 regulatory subunit 7	Ppp1r7		Q61425	185	Hydroxyacyl-coenzyme A dehydrogenase, mitochondrial	Hadh
P05977	86	Myosin light chain 1/3, skeletal muscle isoform	Myl1	mouse		P61922	252	4-aminobutyrate aminotransferase, mitochondrial	Abat		P58252	32	Elongation factor 2	Eef2		Q3UNX5	151	Acyl-coenzyme A synthetase ACSM3, mitochondrial	Acsm3		Q61425	192	Hydroxyacyl-coenzyme A dehydrogenase, mitochondrial	Hadh
P05977	100	Myosin light chain 1/3, skeletal muscle isoform	Myl1	mouse		P61922	318	4-aminobutyrate aminotransferase, mitochondrial	Abat		P58252	235	Elongation factor 2	Eef2		Q3UNX5	336	Acyl-coenzyme A synthetase ACSM3, mitochondrial	Acsm3		Q61425	202	Hydroxyacyl-coenzyme A dehydrogenase, mitochondrial	Hadh
P05977	101	Myosin light chain 1/3, skeletal muscle isoform	Myl1	mouse		P61922	470	4-aminobutyrate aminotransferase, mitochondrial	Abat		P58252	258	Elongation factor 2	Eef2		Q3UNX5	341	Acyl-coenzyme A synthetase ACSM3, mitochondrial	Acsm3		Q61425	206	Hydroxyacyl-coenzyme A dehydrogenase, mitochondrial	Hadh
P05977	135	Myosin light chain 1/3, skeletal muscle isoform	Myl1	mouse		P61924	51	Coatomer subunit zeta-1	Copz1		P58252	272	Elongation factor 2	Eef2		Q3UNZ8	302	Quinone oxidoreductase-like protein 2	Cryzl2		Q61425	241	Hydroxyacyl-coenzyme A dehydrogenase, mitochondrial	Hadh
P05977	156	Myosin light chain 1/3, skeletal muscle isoform	Myl1	mouse		P61979	52	Heterogeneous nuclear ribonucleoprotein K	Hnrnpk		P58252	275	Elongation factor 2	Eef2		Q3UPH1	225	Tax1-binding protein 1 homolog	Prrc1		Q61425	312	Hydroxyacyl-coenzyme A dehydrogenase, mitochondrial	Hadh
P06151	5	L-lactate dehydrogenase A chain	Ldha	mouse		P61982	10	14-3-3 protein gamma	Ywhag		P58252	426	Elongation factor 2	Eef2		Q3UPL0	646	Protein transport protein Sec31A	Sec31a		Q61578	61	NADPH:adrenodoxin oxidoreductase, mitochondrial	Fdxr
P06151	14	L-lactate dehydrogenase A chain	Ldha	mouse		P61982	50	14-3-3 protein gamma	Ywhag		P58252	445	Elongation factor 2	Eef2		Q3UQ44	940	Ras GTPase-activating-like protein IQGAP2	Iqgap2		Q61578	242	NADPH:adrenodoxin oxidoreductase, mitochondrial	Fdxr
P06151	57	L-lactate dehydrogenase A chain	Ldha	mouse		P61982	142	14-3-3 protein gamma	Ywhag		P58252	571	Elongation factor 2	Eef2		Q3UQ44	950	Ras GTPase-activating-like protein IQGAP2	Iqgap2		Q61586	779	Glycerol-3-phosphate acyltransferase 1, mitochondrial	Gpam
P06151	81	L-lactate dehydrogenase A chain	Ldha	mouse		P62082	74	40S ribosomal protein S7	Rps7		P58281	596	Dynamin-like 120 kDa protein, mitochondrial	Opa1		Q3UQ84	384	Threonine--tRNA ligase, mitochondrial	Tars2		Q61598	112	Rab GDP dissociation inhibitor beta	Gdi2
P06151	118	L-lactate dehydrogenase A chain	Ldha	mouse		P62082	86	40S ribosomal protein S7	Rps7		P58281	792	Dynamin-like 120 kDa protein, mitochondrial	Opa1		Q3URE1	306	Malonate--CoA ligase ACSF3, mitochondrial	Acsf3		Q61598	269	Rab GDP dissociation inhibitor beta	Gdi2
P06151	155	L-lactate dehydrogenase A chain	Ldha	mouse		P62082	90	40S ribosomal protein S7	Rps7		P58281	847	Dynamin-like 120 kDa protein, mitochondrial	Opa1		Q3UTA4	88	Heterogeneous nuclear ribonucleoprotein D0	Eif1ad10		Q61656	236	RNA-binding protein EWS	Ddx5
P06151	224	L-lactate dehydrogenase A chain	Ldha	mouse		P62082	169	40S ribosomal protein S7	Rps7		P58710	6	L-gulonolactone oxidase	Gulo		Q3UUI3	46	Acyl-coenzyme A thioesterase THEM4	Them4		Q61937	32	Nucleophosmin	Npm1
P06151	228	L-lactate dehydrogenase A chain	Ldha	mouse		P62137	141	Serine/threonine-protein phosphatase PP1-alpha catalytic subunit	Ppp1ca		P58710	211	L-gulonolactone oxidase	Gulo		Q3UUI3	57	Acyl-coenzyme A thioesterase THEM4	Them4		Q61937	265	Nucleophosmin	Npm1
P06151	232	L-lactate dehydrogenase A chain	Ldha	mouse		P62137	238	Serine/threonine-protein phosphatase PP1-alpha catalytic subunit	Ppp1ca		P58710	294	L-gulonolactone oxidase	Gulo		Q3UV17	182	Keratin, type II cytoskeletal 2 oral	Krt76		Q61937	271	Nucleophosmin	Npm1
P06151	243	L-lactate dehydrogenase A chain	Ldha	mouse		P62137	260	Serine/threonine-protein phosphatase PP1-alpha catalytic subunit	Ppp1ca		P58710	303	L-gulonolactone oxidase	Gulo		Q3UZZ6	120	Sulfotransferase 1 family member D1	Sult1d1		Q61941	70	NAD(P) transhydrogenase, mitochondrial	Nnt
P06151	318	L-lactate dehydrogenase A chain	Ldha	mouse		P62196	330	26S proteasome regulatory subunit 8	Psmc5		P58710	389	L-gulonolactone oxidase	Gulo		Q3UZZ6	213	Sulfotransferase 1 family member D1	Sult1d1		Q61941	100	NAD(P) transhydrogenase, mitochondrial	Nnt
P06151	328	L-lactate dehydrogenase A chain	Ldha	mouse		P62242	26	40S ribosomal protein S8	Rps8		P58710	398	L-gulonolactone oxidase	Gulo		Q4LDD4	389	Protein PRRC1	Arap1		Q61941	323	NAD(P) transhydrogenase, mitochondrial	Nnt
P06467	100	Hemoglobin subunit zeta	Hbz	mouse		P62242	98	40S ribosomal protein S8	Rps8		P58710	409	L-gulonolactone oxidase	Gulo		Q4LDG0	109	Bile acyl-CoA synthetase	Slc27a5		Q61941	331	NAD(P) transhydrogenase, mitochondrial	Nnt
P06683	493	Complement component C9	C9	mouse		P62257	60	Ubiquitin-conjugating enzyme E2 H	Ube2h		P58710	416	L-gulonolactone oxidase	Gulo		Q4LDG0	302	Bile acyl-CoA synthetase	Slc27a5		Q61941	394	NAD(P) transhydrogenase, mitochondrial	Nnt
P06684	489	Complement C5	C5	mouse		P62257	64	Ubiquitin-conjugating enzyme E2 H	Ube2h		P59325	55	Eukaryotic translation initiation factor 5	Eif5		Q4LDG0	416	Bile acyl-CoA synthetase	Slc27a5		Q61941	433	NAD(P) transhydrogenase, mitochondrial	Nnt
P06728	51	Apolipoprotein A-IV	Apoa4	mouse		P62259	50	14-3-3 protein epsilon	Ywhae		P59999	89	Actin-related protein 2/3 complex subunit 4	Arpc4		Q4LDG0	497	Bile acyl-CoA synthetase	Slc27a5		Q61941	451	NAD(P) transhydrogenase, mitochondrial	Nnt
P06728	136	Apolipoprotein A-IV	Apoa4	mouse		P62259	69	14-3-3 protein epsilon	Ywhae		P60334	176	Cysteine dioxygenase type 1	Cdo1		Q569X9	105	Cytochrome P450, family 2, subfamily c, polypeptide 67	Cyp2c67		Q61941	768	NAD(P) transhydrogenase, mitochondrial	Nnt
P06728	350	Apolipoprotein A-IV	Apoa4	mouse		P62259	106	14-3-3 protein epsilon	Ywhae		P60710	61	Actin, cytoplasmic 1	Actb		Q569Z6	221	Thyroid hormone receptor-associated protein 3	Thrap3		Q61941	1070	NAD(P) transhydrogenase, mitochondrial	Nnt
P06728	360	Apolipoprotein A-IV	Apoa4	mouse		P62259	118	14-3-3 protein epsilon	Ywhae		P60710	213	Actin, cytoplasmic 1	Actb		Q569Z6	555	Thyroid hormone receptor-associated protein 3	Thrap3		Q62264	10	Thyroid hormone-inducible hepatic protein	Thrsp
P06728	361	Apolipoprotein A-IV	Apoa4	mouse		P62259	142	14-3-3 protein epsilon	Ywhae		P60710	315	Actin, cytoplasmic 1	Actb		Q571F8	329	Glutaminase liver isoform, mitochondrial	Gls2		Q62348	187	Translin	Tsn
P06745	25	Glucose-6-phosphate isomerase	Gpi	mouse		P62274	33	40S ribosomal protein S29	Rps29		P60710	326	Actin, cytoplasmic 1	Actb		Q5DTI6	863	KAT8 regulatory NSL complex subunit 1-like protein	Kansl1l		Q62376	162	Probable ATP-dependent RNA helicase DDX5	Snrnp70
P06745	62	Glucose-6-phosphate isomerase	Gpi	mouse		P62281	38	40S ribosomal protein S11	Rps11		P60766	153	Cell division control protein 42 homolog	Cdc42		Q5FW57	19	Glycine N-acyltransferase-like protein	Gm4952		Q62425	74	Cytochrome c oxidase subunit NDUFA4	Ndufa4
P06745	112	Glucose-6-phosphate isomerase	Gpi	mouse		P62281	45	40S ribosomal protein S11	Rps11		P60843	174	Eukaryotic initiation factor 4A-I	Eif4a1		Q5FW57	41	Glycine N-acyltransferase-like protein	Gm4952		Q62452	342	UDP-glucuronosyltransferase 1-9	Ugt1a9
P06745	116	Glucose-6-phosphate isomerase	Gpi	mouse		P62281	58	40S ribosomal protein S11	Rps11		P60843	309	Eukaryotic initiation factor 4A-I	Eif4a1		Q5FW57	48	Glycine N-acyltransferase-like protein	Gm4952		Q62452	348	UDP-glucuronosyltransferase 1-9	Ugt1a9
P06745	142	Glucose-6-phosphate isomerase	Gpi	mouse		P62281	107	40S ribosomal protein S11	Rps11		P60867	75	40S ribosomal protein S20	Rps20		Q5FW57	80	Glycine N-acyltransferase-like protein	Gm4952		Q63880	194	Peptidyl-prolyl cis-trans isomerase FKBP3	Ces3a
P06745	226	Glucose-6-phosphate isomerase	Gpi	mouse		P62301	9	40S ribosomal protein S13	Rps13		P61082	72	NEDD8-conjugating enzyme Ubc12	Ube2m		Q5FW57	83	Glycine N-acyltransferase-like protein	Gm4952		Q63886	213	UDP-glucuronosyltransferase 1-1	Ugt1a1
P06745	234	Glucose-6-phosphate isomerase	Gpi	mouse		P62301	27	40S ribosomal protein S13	Rps13		P61089	74	Ubiquitin-conjugating enzyme E2 N	Ube2n		Q5FW57	150	Glycine N-acyltransferase-like protein	Gm4952		Q63932	88	Dual specificity mitogen-activated protein kinase kinase 2	Map2k2
P06745	454	Glucose-6-phosphate isomerase	Gpi	mouse		P62301	39	40S ribosomal protein S13	Rps13		P61089	92	Ubiquitin-conjugating enzyme E2 N	Ube2n		Q5FW57	183	Glycine N-acyltransferase-like protein	Gm4952		Q64374	5	Regucalcin	Rgn
P06745	461	Glucose-6-phosphate isomerase	Gpi	mouse		P62320	78	Small nuclear ribonucleoprotein Sm D3	Snrpd3		P61161	118	Actin-related protein 2	Actr2		Q5FW57	256	Glycine N-acyltransferase-like protein	Gm4952		Q64374	144	Regucalcin	Rgn
P06745	466	Glucose-6-phosphate isomerase	Gpi	mouse		P62331	131	ADP-ribosylation factor 6	Arf6		P61161	299	Actin-related protein 2	Actr2		Q5RKZ7	528	Molybdenum cofactor biosynthesis protein 1	Mocs1		Q64374	195	Regucalcin	Rgn
P06797	299	Procathepsin L	Ctsl	mouse		P62334	42	26S proteasome regulatory subunit 10B	Psmc6		P61164	32	Alpha-centractin	Actr1a		Q5SWU9	1758	Acetyl-CoA carboxylase 1	Acaca		Q64374	239	Regucalcin	Rgn
P06797	313	Procathepsin L	Ctsl	mouse		P62702	16	40S ribosomal protein S4, X isoform	Rps4x		P61222	93	ATP-binding cassette sub-family E member 1	Abce1		Q5SWU9	2126	Acetyl-CoA carboxylase 1	Acaca		Q64374	244	Regucalcin	Rgn
P06801	324	NADP-dependent malic enzyme	Me1	mouse		P62702	37	40S ribosomal protein S4, X isoform	Rps4x		P61222	191	ATP-binding cassette sub-family E member 1	Abce1		Q5XJY5	363	Coatomer subunit delta	Arcn1		Q64374	253	Regucalcin	Rgn
P06801	337	NADP-dependent malic enzyme	Me1	mouse		P62702	53	40S ribosomal protein S4, X isoform	Rps4x		P61222	210	ATP-binding cassette sub-family E member 1	Abce1		Q60603	102	Arf-GAP with Rho-GAP domain, ANK repeat and PH domain-containing protein 1	Kcnh1		Q64374	283	Regucalcin	Rgn
P06801	351	NADP-dependent malic enzyme	Me1	mouse		P62702	62	40S ribosomal protein S4, X isoform	Rps4x		P61222	349	ATP-binding cassette sub-family E member 1	Abce1		Q60668	197	Potassium voltage-gated channel subfamily H member 1	Hnrnpd		Q64433	56	10 kDa heat shock protein, mitochondrial	Hspe1
P06801	362	NADP-dependent malic enzyme	Me1	mouse		P62702	120	40S ribosomal protein S4, X isoform	Rps4x		P61222	397	ATP-binding cassette sub-family E member 1	Abce1		Q60759	163	Glutaryl-CoA dehydrogenase, mitochondrial	Gcdh		Q64433	86	10 kDa heat shock protein, mitochondrial	Hspe1
P06801	370	NADP-dependent malic enzyme	Me1	mouse		P62702	134	40S ribosomal protein S4, X isoform	Rps4x		P61222	431	ATP-binding cassette sub-family E member 1	Abce1		Q60759	240	Glutaryl-CoA dehydrogenase, mitochondrial	Gcdh		Q64433	99	10 kDa heat shock protein, mitochondrial	Hspe1
P06801	476	NADP-dependent malic enzyme	Me1	mouse		P62702	230	40S ribosomal protein S4, X isoform	Rps4x		P61255	76	60S ribosomal protein L26	Rpl26		Q60759	253	Glutaryl-CoA dehydrogenase, mitochondrial	Gcdh		Q64442	63	Sorbitol dehydrogenase	Sord
P06801	492	NADP-dependent malic enzyme	Me1	mouse		P62702	233	40S ribosomal protein S4, X isoform	Rps4x		P61255	77	60S ribosomal protein L26	Rpl26		Q60759	371	Glutaryl-CoA dehydrogenase, mitochondrial	Gcdh		Q64442	78	Sorbitol dehydrogenase	Sord
P06801	523	NADP-dependent malic enzyme	Me1	mouse		P62717	41	60S ribosomal protein L18a	Rpl18a		P61358	27	60S ribosomal protein L27	Rpl27		Q60864	325	Stress-induced-phosphoprotein 1	Stip1		Q64442	84	Sorbitol dehydrogenase	Sord
P06801	525	NADP-dependent malic enzyme	Me1	mouse		P62717	76	60S ribosomal protein L18a	Rpl18a		P61358	93	60S ribosomal protein L27	Rpl27		Q60930	32	Voltage-dependent anion-selective channel protein 2	Vdac2		Q64442	107	Sorbitol dehydrogenase	Sord
P06876	438	Transcriptional activator Myb	Myb	mouse		P62717	151	60S ribosomal protein L18a	Rpl18a		P61358	98	60S ribosomal protein L27	Rpl27		Q60930	73	Voltage-dependent anion-selective channel protein 2	Vdac2		Q64442	134	Sorbitol dehydrogenase	Sord
P06876	441	Transcriptional activator Myb	Myb	mouse		P62743	45	AP-2 complex subunit sigma	Ap2s1		P61458	36	Pterin-4-alpha-carbinolamine dehydratase	Pcbd1		Q60930	75	Voltage-dependent anion-selective channel protein 2	Vdac2		Q64442	339	Sorbitol dehydrogenase	Sord
P07091	48	Protein S100-A4	S100a4	mouse		P62751	70	60S ribosomal protein L23a	Rpl23a		P61458	41	Pterin-4-alpha-carbinolamine dehydratase	Pcbd1		Q60930	121	Voltage-dependent anion-selective channel protein 2	Vdac2		Q64458	235	Cytochrome P450 2C29	Cyp2c29
P07309	35	Transthyretin	Ttr	mouse		P62754	79	40S ribosomal protein S6	Rps6		P61458	59	Pterin-4-alpha-carbinolamine dehydratase	Pcbd1		Q60930	236	Voltage-dependent anion-selective channel protein 2	Vdac2		Q64458	270	Cytochrome P450 2C29	Cyp2c29
P07309	51	Transthyretin	Ttr	mouse		P62754	211	40S ribosomal protein S6	Rps6		P61458	72	Pterin-4-alpha-carbinolamine dehydratase	Pcbd1		Q60930	278	Voltage-dependent anion-selective channel protein 2	Vdac2		Q64458	375	Cytochrome P450 2C29	Cyp2c29
P07310	9	Creatine kinase M-type	Ckm	mouse		P62774	4	Myotrophin	Mtpn		P61514	44	60S ribosomal protein L37a	Rpl37a		Q60931	20	Voltage-dependent anion-selective channel protein 3	Vdac3		Q64458	432	Cytochrome P450 2C29	Cyp2c29
P07310	11	Creatine kinase M-type	Ckm	mouse		P62774	66	Myotrophin	Mtpn		P61922	231	4-aminobutyrate aminotransferase, mitochondrial	Abat		Q60931	28	Voltage-dependent anion-selective channel protein 3	Vdac3		Q64459	141	Cytochrome P450 3A11	Cyp3a11
P07310	15	Creatine kinase M-type	Ckm	mouse		P62806	9	Histone H4	H4c1		P61922	252	4-aminobutyrate aminotransferase, mitochondrial	Abat		Q60931	61	Voltage-dependent anion-selective channel protein 3	Vdac3		Q64464	127	Cytochrome P450 3A13	Cyp3a13
P07310	25	Creatine kinase M-type	Ckm	mouse		P62806	13	Histone H4	H4c1		P61922	318	4-aminobutyrate aminotransferase, mitochondrial	Abat		Q60931	63	Voltage-dependent anion-selective channel protein 3	Vdac3		Q64471	79	Glutathione S-transferase theta-1	Gstt1
P07310	32	Creatine kinase M-type	Ckm	mouse		P62806	32	Histone H4	H4c1		P61922	337	4-aminobutyrate aminotransferase, mitochondrial	Abat		Q60931	109	Voltage-dependent anion-selective channel protein 3	Vdac3		Q64471	204	Glutathione S-transferase theta-1	Gstt1
P07310	41	Creatine kinase M-type	Ckm	mouse		P62806	78	Histone H4	H4c1		P61922	367	4-aminobutyrate aminotransferase, mitochondrial	Abat		Q60931	174	Voltage-dependent anion-selective channel protein 3	Vdac3		Q64471	216	Glutathione S-transferase theta-1	Gstt1
P07310	101	Creatine kinase M-type	Ckm	mouse		P62806	92	Histone H4	H4c1		P61922	470	4-aminobutyrate aminotransferase, mitochondrial	Abat		Q60931	224	Voltage-dependent anion-selective channel protein 3	Vdac3		Q64475	6	Histone H2B type 1-B	H2bc3
P07310	116	Creatine kinase M-type	Ckm	mouse		P62827	99	GTP-binding nuclear protein Ran	Ran		P61924	51	Coatomer subunit zeta-1	Copz1		Q60931	266	Voltage-dependent anion-selective channel protein 3	Vdac3		Q64475	17	Histone H2B type 1-B	H2bc3
P07310	156	Creatine kinase M-type	Ckm	mouse		P62827	123	GTP-binding nuclear protein Ran	Ran		P61979	52	Heterogeneous nuclear ribonucleoprotein K	Hnrnpk		Q60932	33	Voltage-dependent anion-selective channel protein 1	Vdac1		Q64475	21	Histone H2B type 1-B	H2bc3
P07310	170	Creatine kinase M-type	Ckm	mouse		P62827	134	GTP-binding nuclear protein Ran	Ran		P61979	179	Heterogeneous nuclear ribonucleoprotein K	Hnrnpk		Q60932	41	Voltage-dependent anion-selective channel protein 1	Vdac1		Q64511	3	Peptidyl-prolyl cis-trans isomerase FKBP5	Top2b
P07310	172	Creatine kinase M-type	Ckm	mouse		P62827	142	GTP-binding nuclear protein Ran	Ran		P61979	198	Heterogeneous nuclear ribonucleoprotein K	Hnrnpk		Q60932	47	Voltage-dependent anion-selective channel protein 1	Vdac1		Q64514	186	Tripeptidyl-peptidase 2	Tpp2
P07310	196	Creatine kinase M-type	Ckm	mouse		P62830	35	60S ribosomal protein L23	Rpl23		P61982	10	14-3-3 protein gamma	Ywhag		Q60932	66	Voltage-dependent anion-selective channel protein 1	Vdac1		Q64514	708	Tripeptidyl-peptidase 2	Tpp2
P07310	242	Creatine kinase M-type	Ckm	mouse		P62838	8	Ubiquitin-conjugating enzyme E2 D2	Ube2d2		P61982	50	14-3-3 protein gamma	Ywhag		Q60932	74	Voltage-dependent anion-selective channel protein 1	Vdac1		Q64514	977	Tripeptidyl-peptidase 2	Tpp2
P07310	259	Creatine kinase M-type	Ckm	mouse		P62843	58	40S ribosomal protein S15	Rps15		P61982	142	14-3-3 protein gamma	Ywhag		Q60932	122	Voltage-dependent anion-selective channel protein 1	Vdac1		Q64521	634	Glycerol-3-phosphate dehydrogenase, mitochondrial	Gpd2
P07310	265	Creatine kinase M-type	Ckm	mouse		P62849	37	40S ribosomal protein S24	Rps24		P62082	74	40S ribosomal protein S7	Rps7		Q60932	187	Voltage-dependent anion-selective channel protein 1	Vdac1		Q64525	6	Histone H2B type 2-B	Hist2h2bb
P07310	298	Creatine kinase M-type	Ckm	mouse		P62849	68	40S ribosomal protein S24	Rps24		P62082	86	40S ribosomal protein S7	Rps7		Q60932	210	Voltage-dependent anion-selective channel protein 1	Vdac1		Q64525	17	Histone H2B type 2-B	Hist2h2bb
P07310	304	Creatine kinase M-type	Ckm	mouse		P62852	52	40S ribosomal protein S25	Rps25		P62082	90	40S ribosomal protein S7	Rps7		Q60932	237	Voltage-dependent anion-selective channel protein 1	Vdac1		Q64525	21	Histone H2B type 2-B	Hist2h2bb
P07310	307	Creatine kinase M-type	Ckm	mouse		P62852	66	40S ribosomal protein S25	Rps25		P62082	169	40S ribosomal protein S7	Rps7		Q60932	249	Voltage-dependent anion-selective channel protein 1	Vdac1		Q64737	156	Trifunctional purine biosynthetic protein adenosine-3	Gart
P07310	365	Creatine kinase M-type	Ckm	mouse		P62855	82	40S ribosomal protein S26	Rps26		P62137	141	Serine/threonine-protein phosphatase PP1-alpha catalytic subunit	Ppp1ca		Q60932	279	Voltage-dependent anion-selective channel protein 1	Vdac1		Q68FD5	245	Clathrin heavy chain 1	Cltc
P07356	115	Annexin A2	Anxa2	mouse		P62889	26	60S ribosomal protein L30	Rpl30		P62137	238	Serine/threonine-protein phosphatase PP1-alpha catalytic subunit	Ppp1ca		Q60932	287	Voltage-dependent anion-selective channel protein 1	Vdac1		Q68FD5	453	Clathrin heavy chain 1	Cltc
P07356	157	Annexin A2	Anxa2	mouse		P62889	32	60S ribosomal protein L30	Rpl30		P62137	260	Serine/threonine-protein phosphatase PP1-alpha catalytic subunit	Ppp1ca		Q61074	380	Protein phosphatase 1G	Ppm1g		Q68FD5	637	Clathrin heavy chain 1	Cltc
P07356	169	Annexin A2	Anxa2	mouse		P62889	68	60S ribosomal protein L30	Rpl30		P62196	330	26S proteasome regulatory subunit 8	Psmc5		Q61102	216	ATP-binding cassette sub-family B member 7, mitochondrial	Abcb7		Q68FD5	737	Clathrin heavy chain 1	Cltc
P07356	204	Annexin A2	Anxa2	mouse		P62889	87	60S ribosomal protein L30	Rpl30		P62242	26	40S ribosomal protein S8	Rps8		Q61102	227	ATP-binding cassette sub-family B member 7, mitochondrial	Abcb7		Q68FD5	798	Clathrin heavy chain 1	Cltc
P07356	227	Annexin A2	Anxa2	mouse		P62897	28	Cytochrome c, somatic	Cycs		P62242	98	40S ribosomal protein S8	Rps8		Q61102	350	ATP-binding cassette sub-family B member 7, mitochondrial	Abcb7		Q68FD5	1441	Clathrin heavy chain 1	Cltc
P07356	279	Annexin A2	Anxa2	mouse		P62897	87	Cytochrome c, somatic	Cycs		P62257	60	Ubiquitin-conjugating enzyme E2 H	Ube2h		Q61102	361	ATP-binding cassette sub-family B member 7, mitochondrial	Abcb7		Q68FD5	1449	Clathrin heavy chain 1	Cltc
P07724	44	Albumin	Alb	mouse		P62900	70	60S ribosomal protein L31	Rpl31		P62257	64	Ubiquitin-conjugating enzyme E2 H	Ube2h		Q61133	22	Glutathione S-transferase theta-2	Gstt2		Q68FD5	1501	Clathrin heavy chain 1	Cltc
P07724	75	Albumin	Alb	mouse		P62908	62	40S ribosomal protein S3	Rps3		P62259	69	14-3-3 protein epsilon	Ywhae		Q61133	53	Glutathione S-transferase theta-2	Gstt2		Q68FD5	1516	Clathrin heavy chain 1	Cltc
P07724	88	Albumin	Alb	mouse		P62908	108	40S ribosomal protein S3	Rps3		P62259	106	14-3-3 protein epsilon	Ywhae		Q61171	10	Peroxiredoxin-2	Prdx2		Q68FG2	1909	Spectrin beta chain	Sptbn2
P07724	229	Albumin	Alb	mouse		P62918	46	60S ribosomal protein L8	Rpl8		P62259	118	14-3-3 protein epsilon	Ywhae		Q61171	119	Peroxiredoxin-2	Prdx2		Q69ZJ7	524	Guanine nucleotide exchange factor subunit RIC1	Ric1
P07724	236	Albumin	Alb	mouse		P62918	144	60S ribosomal protein L8	Rpl8		P62259	142	14-3-3 protein epsilon	Ywhae		Q61171	135	Peroxiredoxin-2	Prdx2		Q69ZK0	644	Solute carrier family 13 member 5	Prex1
P07724	264	Albumin	Alb	mouse		P62962	126	Profilin-1	Pfn1		P62274	33	40S ribosomal protein S29	Rps29		Q61176	4	Arginase-1	Arg1		Q6A026	1210	Sister chromatid cohesion protein PDS5 homolog A	Pds5a
P07724	305	Albumin	Alb	mouse		P62983	6	Ubiquitin-40S ribosomal protein S27a	Rps27a		P62281	38	40S ribosomal protein S11	Rps11		Q61176	6	Arginase-1	Arg1		Q6A4J8	870	Phosphatidylinositol 3,4,5-trisphosphate-dependent Rac exchanger 1 protein	Usp7
P07724	309	Albumin	Alb	mouse		P62983	107	Ubiquitin-40S ribosomal protein S27a	Rps27a		P62281	45	40S ribosomal protein S11	Rps11		Q61176	17	Arginase-1	Arg1		Q6DFW4	353	Nucleolar protein 58	Nop58
P07724	376	Albumin	Alb	mouse		P62983	143	Ubiquitin-40S ribosomal protein S27a	Rps27a		P62281	58	40S ribosomal protein S11	Rps11		Q61176	39	Arginase-1	Arg1		Q6IRU5	204	Clathrin light chain B	Cltb
P07724	421	Albumin	Alb	mouse		P62983	152	Ubiquitin-40S ribosomal protein S27a	Rps27a		P62281	107	40S ribosomal protein S11	Rps11		Q61176	68	Arginase-1	Arg1		Q6P1B1	130	Xaa-Pro aminopeptidase 1	Xpnpep1
P07724	490	Albumin	Alb	mouse		P62984	88	Ubiquitin-60S ribosomal protein L40	Uba52		P62301	9	40S ribosomal protein S13	Rps13		Q61176	89	Arginase-1	Arg1		Q6P2L6	790	Ubiquitin carboxyl-terminal hydrolase 7	Nsd3
P07724	499	Albumin	Alb	mouse		P62984	93	Ubiquitin-60S ribosomal protein L40	Uba52		P62301	27	40S ribosomal protein S13	Rps13		Q61176	155	Arginase-1	Arg1		Q6P3A8	239	2-oxoisovalerate dehydrogenase subunit beta, mitochondrial	Bckdhb
P07724	524	Albumin	Alb	mouse		P63017	56	Heat shock cognate 71 kDa protein	Hspa8		P62320	78	Small nuclear ribonucleoprotein Sm D3	Snrpd3		Q61176	191	Arginase-1	Arg1		Q6P3A8	315	2-oxoisovalerate dehydrogenase subunit beta, mitochondrial	Bckdhb
P07724	558	Albumin	Alb	mouse		P63017	108	Heat shock cognate 71 kDa protein	Hspa8		P62331	131	ADP-ribosylation factor 6	Arf6		Q61176	196	Arginase-1	Arg1		Q6P5F9	693	Exportin-1	Xpo1
P07742	590	Ribonucleoside-diphosphate reductase large subunit	Rrm1	mouse		P63017	246	Heat shock cognate 71 kDa protein	Hspa8		P62334	42	26S proteasome regulatory subunit 10B	Psmc6		Q61176	284	Arginase-1	Arg1		Q6P6M7	163	Histone-lysine N-methyltransferase NSD3	Sepsecs
P07758	147	Alpha-1-antitrypsin 1-1	Serpina1a	mouse		P63017	328	Heat shock cognate 71 kDa protein	Hspa8		P62702	16	40S ribosomal protein S4, X isoform	Rps4x		Q61176	290	Arginase-1	Arg1		Q6P6M7	173	Histone-lysine N-methyltransferase NSD3	Sepsecs
P07758	181	Alpha-1-antitrypsin 1-1	Serpina1a	mouse		P63017	539	Heat shock cognate 71 kDa protein	Hspa8		P62702	37	40S ribosomal protein S4, X isoform	Rps4x		Q61176	320	Arginase-1	Arg1		Q6P8I4	152	O-phosphoseryl-tRNA(Sec) selenium transferase	Pcnp
P07758	292	Alpha-1-antitrypsin 1-1	Serpina1a	mouse		P63028	90	Translationally-controlled tumor protein	Tpt1		P62702	53	40S ribosomal protein S4, X isoform	Rps4x		Q61316	44	Heat shock 70 kDa protein 4	Hspa4		Q6P8J2	29	Diamine acetyltransferase 2	Sat2
P07759	235	Serine protease inhibitor A3K	Serpina3k	mouse		P63028	112	Translationally-controlled tumor protein	Tpt1		P62702	62	40S ribosomal protein S4, X isoform	Rps4x		Q61316	53	Heat shock 70 kDa protein 4	Hspa4		Q6P8X1	276	Sorting nexin-6 [Cleaved into: Sorting nexin-6, N-terminally processed]	Snx6
P07759	350	Serine protease inhibitor A3K	Serpina3k	mouse		P63030	72	Mitochondrial pyruvate carrier 1	Mpc1		P62702	120	40S ribosomal protein S4, X isoform	Rps4x		Q61316	61	Heat shock 70 kDa protein 4	Hspa4		Q6P9Z1	148	PEST proteolytic signal-containing nuclear protein	Smarcd3
P07759	351	Serine protease inhibitor A3K	Serpina3k	mouse		P63037	130	DnaJ homolog subfamily A member 1	Dnaja1		P62702	128	40S ribosomal protein S4, X isoform	Rps4x		Q61316	422	Heat shock 70 kDa protein 4	Hspa4		Q6PB66	1120	Leucine-rich PPR motif-containing protein, mitochondrial	Lrpprc
P07901	275	Heat shock protein HSP 90-alpha	Hsp90aa1	mouse		P63037	296	DnaJ homolog subfamily A member 1	Dnaja1		P62702	134	40S ribosomal protein S4, X isoform	Rps4x		Q61316	430	Heat shock 70 kDa protein 4	Hspa4		Q6PDM1	78	Male-specific lethal 1 homolog	Msl1
P07901	276	Heat shock protein HSP 90-alpha	Hsp90aa1	mouse		P63038	72	60 kDa heat shock protein, mitochondrial	Hspd1		P62702	230	40S ribosomal protein S4, X isoform	Rps4x		Q61425	75	Hydroxyacyl-coenzyme A dehydrogenase, mitochondrial	Hadh		Q6PEB6	140	MOB-like protein phocein	Mob4
P07901	284	Heat shock protein HSP 90-alpha	Hsp90aa1	mouse		P63038	82	60 kDa heat shock protein, mitochondrial	Hspd1		P62717	41	60S ribosomal protein L18a	Rpl18a		Q61425	87	Hydroxyacyl-coenzyme A dehydrogenase, mitochondrial	Hadh		Q6PGB6	34	N-alpha-acetyltransferase 50	Naa50
P07901	293	Heat shock protein HSP 90-alpha	Hsp90aa1	mouse		P63038	87	60 kDa heat shock protein, mitochondrial	Hspd1		P62717	76	60S ribosomal protein L18a	Rpl18a		Q61425	127	Hydroxyacyl-coenzyme A dehydrogenase, mitochondrial	Hadh		Q6PGB6	37	N-alpha-acetyltransferase 50	Naa50
P07901	295	Heat shock protein HSP 90-alpha	Hsp90aa1	mouse		P63038	91	60 kDa heat shock protein, mitochondrial	Hspd1		P62717	151	60S ribosomal protein L18a	Rpl18a		Q61425	136	Hydroxyacyl-coenzyme A dehydrogenase, mitochondrial	Hadh		Q6Q899	859	Antiviral innate immune response receptor RIG-I	Ddx58
P07901	408	Heat shock protein HSP 90-alpha	Hsp90aa1	mouse		P63038	130	60 kDa heat shock protein, mitochondrial	Hspd1		P62743	45	AP-2 complex subunit sigma	Ap2s1		Q61425	185	Hydroxyacyl-coenzyme A dehydrogenase, mitochondrial	Hadh		Q6XVG2	375	Cytochrome P450 2C54	Cyp2c54
P07901	432	Heat shock protein HSP 90-alpha	Hsp90aa1	mouse		P63038	156	60 kDa heat shock protein, mitochondrial	Hspd1		P62754	79	40S ribosomal protein S6	Rps6		Q61425	192	Hydroxyacyl-coenzyme A dehydrogenase, mitochondrial	Hadh		Q6XVG2	406	Cytochrome P450 2C54	Cyp2c54
P07901	436	Heat shock protein HSP 90-alpha	Hsp90aa1	mouse		P63038	233	60 kDa heat shock protein, mitochondrial	Hspd1		P62754	211	40S ribosomal protein S6	Rps6		Q61425	202	Hydroxyacyl-coenzyme A dehydrogenase, mitochondrial	Hadh		Q6XVG2	418	Cytochrome P450 2C54	Cyp2c54
P07901	437	Heat shock protein HSP 90-alpha	Hsp90aa1	mouse		P63038	249	60 kDa heat shock protein, mitochondrial	Hspd1		P62774	66	Myotrophin	Mtpn		Q61425	206	Hydroxyacyl-coenzyme A dehydrogenase, mitochondrial	Hadh		Q6ZQ38	971	Cullin-associated NEDD8-dissociated protein 1	Cand1
P07901	444	Heat shock protein HSP 90-alpha	Hsp90aa1	mouse		P63038	359	60 kDa heat shock protein, mitochondrial	Hspd1		P62806	9	Histone H4	H4c1		Q61425	241	Hydroxyacyl-coenzyme A dehydrogenase, mitochondrial	Hadh		Q6ZQF7	32	E3 ubiquitin-protein ligase Jade-2	Jade2
P07901	490	Heat shock protein HSP 90-alpha	Hsp90aa1	mouse		P63038	389	60 kDa heat shock protein, mitochondrial	Hspd1		P62806	13	Histone H4	H4c1		Q61425	312	Hydroxyacyl-coenzyme A dehydrogenase, mitochondrial	Hadh		Q6ZQF7	38	E3 ubiquitin-protein ligase Jade-2	Jade2
P07901	547	Heat shock protein HSP 90-alpha	Hsp90aa1	mouse		P63038	469	60 kDa heat shock protein, mitochondrial	Hspd1		P62806	32	Histone H4	H4c1		Q61578	61	NADPH:adrenodoxin oxidoreductase, mitochondrial	Fdxr		Q6ZWN5	93	40S ribosomal protein S9	Rps9
P07901	559	Heat shock protein HSP 90-alpha	Hsp90aa1	mouse		P63038	481	60 kDa heat shock protein, mitochondrial	Hspd1		P62806	78	Histone H4	H4c1		Q61578	242	NADPH:adrenodoxin oxidoreductase, mitochondrial	Fdxr		Q6ZWN5	155	40S ribosomal protein S9	Rps9
P07901	577	Heat shock protein HSP 90-alpha	Hsp90aa1	mouse		P63085	136	Mitogen-activated protein kinase 1	Mapk1		P62806	92	Histone H4	H4c1		Q61586	779	Glycerol-3-phosphate acyltransferase 1, mitochondrial	Gpam		Q6ZWQ7	49	SWI/SNF-related matrix-associated actin-dependent regulator of chromatin subfamily D member 3	Spcs3
P07901	632	Heat shock protein HSP 90-alpha	Hsp90aa1	mouse		P63101	9	14-3-3 protein zeta/delta	Ywhaz		P62821	24	Ras-related protein Rab-1A	Rab1A		Q61598	112	Rab GDP dissociation inhibitor beta	Gdi2		Q6ZWV3	74	60S ribosomal protein L10	Rpl10
P08003	102	Protein disulfide-isomerase A4	Pdia4	mouse		P63101	68	14-3-3 protein zeta/delta	Ywhaz		P62827	99	GTP-binding nuclear protein Ran	Ran		Q61598	269	Rab GDP dissociation inhibitor beta	Gdi2		Q6ZWV3	198	60S ribosomal protein L10	Rpl10
P08003	238	Protein disulfide-isomerase A4	Pdia4	mouse		P63101	138	14-3-3 protein zeta/delta	Ywhaz		P62827	123	GTP-binding nuclear protein Ran	Ran		Q61656	236	RNA-binding protein EWS	Ddx5		Q6ZWX6	141	Eukaryotic translation initiation factor 2 subunit 1	Eif2s1
P08003	265	Protein disulfide-isomerase A4	Pdia4	mouse		P63158	30	High mobility group protein B1	Hmgb1		P62827	134	GTP-binding nuclear protein Ran	Ran		Q61694	70	NADPH-dependent 3-keto-steroid reductase Hsd3b5	Hsd3b5		Q6ZWY6	133	Ubiquitin-conjugating enzyme E2 D2B	Ube2d2b
P08003	328	Protein disulfide-isomerase A4	Pdia4	mouse		P63158	43	High mobility group protein B1	Hmgb1		P62827	142	GTP-binding nuclear protein Ran	Ran		Q61694	175	NADPH-dependent 3-keto-steroid reductase Hsd3b5	Hsd3b5		Q6ZWY9	6	Histone H2B type 1-C/E/G	H2bc4
P08003	477	Protein disulfide-isomerase A4	Pdia4	mouse		P63242	34	Eukaryotic translation initiation factor 5A-1	Eif5a		P62830	35	60S ribosomal protein L23	Rpl23		Q61694	207	NADPH-dependent 3-keto-steroid reductase Hsd3b5	Hsd3b5		Q6ZWY9	12	Histone H2B type 1-C/E/G	H2bc4
P08003	478	Protein disulfide-isomerase A4	Pdia4	mouse		P63242	47	Eukaryotic translation initiation factor 5A-1	Eif5a		P62838	8	Ubiquitin-conjugating enzyme E2 D2	Ube2d2		Q61937	32	Nucleophosmin	Npm1		Q6ZWY9	17	Histone H2B type 1-C/E/G	H2bc4
P08003	630	Protein disulfide-isomerase A4	Pdia4	mouse		P63242	67	Eukaryotic translation initiation factor 5A-1	Eif5a		P62843	58	40S ribosomal protein S15	Rps15		Q61937	154	Nucleophosmin	Npm1		Q6ZWY9	21	Histone H2B type 1-C/E/G	H2bc4
P08030	114	Adenine phosphoribosyltransferase	Aprt	mouse		P63242	68	Eukaryotic translation initiation factor 5A-1	Eif5a		P62849	37	40S ribosomal protein S24	Rps24		Q61937	265	Nucleophosmin	Npm1		Q6ZWY9	24	Histone H2B type 1-C/E/G	H2bc4
P08032	387	Spectrin alpha chain, erythrocytic 1	Spta1	mouse		P63254	22	Cysteine-rich protein 1	Crip1		P62849	68	40S ribosomal protein S24	Rps24		Q61937	271	Nucleophosmin	Npm1		Q6ZWY9	44	Histone H2B type 1-C/E/G	H2bc4
P08032	1280	Spectrin alpha chain, erythrocytic 1	Spta1	mouse		P63276	19	40S ribosomal protein S17	Rps17		P62852	66	40S ribosomal protein S25	Rps25		Q61941	70	NAD(P) transhydrogenase, mitochondrial	Nnt		Q6ZWY9	109	Histone H2B type 1-C/E/G	H2bc4
P08074	2	Carbonyl reductase [NADPH] 2	Cbr2	mouse		P63276	32	40S ribosomal protein S17	Rps17		P62855	82	40S ribosomal protein S26	Rps26		Q61941	100	NAD(P) transhydrogenase, mitochondrial	Nnt		Q6ZWY9	121	Histone H2B type 1-C/E/G	H2bc4
P08074	17	Carbonyl reductase [NADPH] 2	Cbr2	mouse		P63323	112	40S ribosomal protein S12	Rps12		P62889	26	60S ribosomal protein L30	Rpl30		Q61941	323	NAD(P) transhydrogenase, mitochondrial	Nnt		Q71RI9	109	Kynurenine--oxoglutarate transaminase 3	Kyat3
P08074	25	Carbonyl reductase [NADPH] 2	Cbr2	mouse		P63325	31	40S ribosomal protein S10	Rps10		P62889	32	60S ribosomal protein L30	Rpl30		Q61941	331	NAD(P) transhydrogenase, mitochondrial	Nnt		Q71RI9	117	Kynurenine--oxoglutarate transaminase 3	Kyat3
P08074	171	Carbonyl reductase [NADPH] 2	Cbr2	mouse		P63330	29	Serine/threonine-protein phosphatase 2A catalytic subunit alpha isoform	Ppp2ca		P62889	68	60S ribosomal protein L30	Rpl30		Q61941	394	NAD(P) transhydrogenase, mitochondrial	Nnt		Q71RI9	204	Kynurenine--oxoglutarate transaminase 3	Kyat3
P08074	188	Carbonyl reductase [NADPH] 2	Cbr2	mouse		P67778	4	Prohibitin	Phb		P62889	87	60S ribosomal protein L30	Rpl30		Q61941	433	NAD(P) transhydrogenase, mitochondrial	Nnt		Q71RI9	420	Kynurenine--oxoglutarate transaminase 3	Kyat3
P08113	95	Endoplasmin	Hsp90b1	mouse		P67778	202	Prohibitin	Phb		P62897	28	Cytochrome c, somatic	Cycs		Q61941	451	NAD(P) transhydrogenase, mitochondrial	Nnt		Q75UR0	146	Signal peptidase complex subunit 3	Ano5
P08113	161	Endoplasmin	Hsp90b1	mouse		P67871	147	Casein kinase II subunit beta	Csnk2b		P62897	87	Cytochrome c, somatic	Cycs		Q61941	1070	NAD(P) transhydrogenase, mitochondrial	Nnt		Q76MZ3	280	Serine/threonine-protein phosphatase 2A 65 kDa regulatory subunit A alpha isoform	Ppp2r1a
P08113	270	Endoplasmin	Hsp90b1	mouse		P68037	138	Ubiquitin-conjugating enzyme E2 L3	Ube2l3		P62900	70	60S ribosomal protein L31	Rpl31		Q62264	10	Thyroid hormone-inducible hepatic protein	Thrsp		Q78IK2	16	ATP synthase membrane subunit DAPIT, mitochondrial	Atp5md
P08113	348	Endoplasmin	Hsp90b1	mouse		P68040	130	Receptor of activated protein C kinase 1	Rack1		P62900	75	60S ribosomal protein L31	Rpl31		Q62318	341	Transcription intermediary factor 1-beta	Trim28		Q78IK2	17	ATP synthase membrane subunit DAPIT, mitochondrial	Atp5md
P08113	356	Endoplasmin	Hsp90b1	mouse		P68040	139	Receptor of activated protein C kinase 1	Rack1		P62908	62	40S ribosomal protein S3	Rps3		Q62348	187	Translin	Tsn		Q78JT3	166	3-hydroxyanthranilate 3,4-dioxygenase	Haao
P08113	404	Endoplasmin	Hsp90b1	mouse		P68040	172	Receptor of activated protein C kinase 1	Rack1		P62908	108	40S ribosomal protein S3	Rps3		Q62376	162	Probable ATP-dependent RNA helicase DDX5	Snrnp70		Q78PG9	23	Coiled-coil domain-containing protein 25	Ccdc25
P08113	428	Endoplasmin	Hsp90b1	mouse		P68040	183	Receptor of activated protein C kinase 1	Rack1		P62918	46	60S ribosomal protein L8	Rpl8		Q62446	160	U1 small nuclear ribonucleoprotein 70 kDa	Fkbp3		Q7TMF3	43	NADH dehydrogenase [ubiquinone] 1 alpha subcomplex subunit 12	Ndufa12
P08113	455	Endoplasmin	Hsp90b1	mouse		P68040	185	Receptor of activated protein C kinase 1	Rack1		P62918	144	60S ribosomal protein L8	Rpl8		Q62452	342	UDP-glucuronosyltransferase 1-9	Ugt1a9		Q7TMF3	47	NADH dehydrogenase [ubiquinone] 1 alpha subcomplex subunit 12	Ndufa12
P08113	473	Endoplasmin	Hsp90b1	mouse		P68254	49	14-3-3 protein theta	Ywhaq		P62962	126	Profilin-1	Pfn1		Q62452	348	UDP-glucuronosyltransferase 1-9	Ugt1a9		Q7TMK9	100	Heterogeneous nuclear ribonucleoprotein Q	Syncrip
P08113	479	Endoplasmin	Hsp90b1	mouse		P68368	60	Tubulin alpha-4A chain	Tuba4a		P62983	6	Ubiquitin-40S ribosomal protein S27a	Rps27a		Q62452	360	UDP-glucuronosyltransferase 1-9	Ugt1a9		Q7TMY8	3453	THO complex subunit 7 homolog	Huwe1
P08113	586	Endoplasmin	Hsp90b1	mouse		P68372	58	Tubulin beta-4B chain	Tubb4b		P62983	63	Ubiquitin-40S ribosomal protein S27a	Rps27a		Q63836	279	Selenium-binding protein 2	Selenbp2		Q7TNE1	273	Succinate--hydroxymethylglutarate CoA-transferase	Sugct
P08113	597	Endoplasmin	Hsp90b1	mouse		P68433	10	Histone H3.1	H3c1		P62983	107	Ubiquitin-40S ribosomal protein S27a	Rps27a		Q63880	194	Peptidyl-prolyl cis-trans isomerase FKBP3	Ces3a		Q7TNE1	306	Succinate--hydroxymethylglutarate CoA-transferase	Sugct
P08113	623	Endoplasmin	Hsp90b1	mouse		P68433	15	Histone H3.1	H3c1		P62983	143	Ubiquitin-40S ribosomal protein S27a	Rps27a		Q63886	213	UDP-glucuronosyltransferase 1-1	Ugt1a1		Q7TSH2	66	Phosphorylase b kinase regulatory subunit beta	Phkb
P08113	671	Endoplasmin	Hsp90b1	mouse		P68433	19	Histone H3.1	H3c1		P62983	152	Ubiquitin-40S ribosomal protein S27a	Rps27a		Q64105	227	Sepiapterin reductase	Spr		Q7TSH2	824	Phosphorylase b kinase regulatory subunit beta	Phkb
P08113	682	Endoplasmin	Hsp90b1	mouse		P68433	24	Histone H3.1	H3c1		P62984	88	Ubiquitin-60S ribosomal protein L40	Uba52		Q641P0	317	Carboxylesterase 3A	Actr3b		Q7TSH2	1029	Phosphorylase b kinase regulatory subunit beta	Phkb
P08121	778	Collagen alpha-1(III) chain	Col3a1	mouse		P68433	57	Histone H3.1	H3c1		P62984	93	Ubiquitin-60S ribosomal protein L40	Uba52		Q64374	144	Regucalcin	Rgn		Q80W21	52	Glutathione S-transferase Mu 7	Gstm7
P08207	92	Protein S100-A10	S100a10	mouse		P68433	80	Histone H3.1	H3c1		P63017	56	Heat shock cognate 71 kDa protein	Hspa8		Q64374	195	Regucalcin	Rgn		Q80W21	144	Glutathione S-transferase Mu 7	Gstm7
P08228	10	Superoxide dismutase [Cu-Zn]	Sod1	mouse		P68433	123	Histone H3.1	H3c1		P63017	71	Heat shock cognate 71 kDa protein	Hspa8		Q64374	198	Regucalcin	Rgn		Q80X68	370	Citrate synthase	Csl
P08228	71	Superoxide dismutase [Cu-Zn]	Sod1	mouse		P70122	33	Ribosome maturation protein SBDS	Sbds		P63017	246	Heat shock cognate 71 kDa protein	Hspa8		Q64374	239	Regucalcin	Rgn		Q80X81	180	Acetyl-Coenzyme A acetyltransferase 3	Acat3
P08228	92	Superoxide dismutase [Cu-Zn]	Sod1	mouse		P70168	62	Importin subunit beta-1	Kpnb1		P63017	328	Heat shock cognate 71 kDa protein	Hspa8		Q64374	244	Regucalcin	Rgn		Q80X81	200	Acetyl-Coenzyme A acetyltransferase 3	Acat3
P08228	123	Superoxide dismutase [Cu-Zn]	Sod1	mouse		P70195	237	Proteasome subunit beta type-7	Psmb7		P63017	524	Heat shock cognate 71 kDa protein	Hspa8		Q64374	253	Regucalcin	Rgn		Q80X85	150	28S ribosomal protein S7, mitochondrial	Mrps7
P08228	137	Superoxide dismutase [Cu-Zn]	Sod1	mouse		P70266	114	6-phosphofructo-2-kinase/fructose-2,6-bisphosphatase 1	Pfkfb1		P63017	539	Heat shock cognate 71 kDa protein	Hspa8		Q64374	283	Regucalcin	Rgn		Q80X90	2170	Filamin-B	Flnb
P08249	26	Malate dehydrogenase, mitochondrial	Mdh2	mouse		P70266	118	6-phosphofructo-2-kinase/fructose-2,6-bisphosphatase 1	Pfkfb1		P63030	72	Mitochondrial pyruvate carrier 1	Mpc1		Q64378	283	Actin-related protein 3B	Fkbp5		Q80X90	2342	Filamin-B	Flnb
P08249	78	Malate dehydrogenase, mitochondrial	Mdh2	mouse		P70349	30	Histidine triad nucleotide-binding protein 1	Hint1		P63037	130	DnaJ homolog subfamily A member 1	Dnaja1		Q64433	56	10 kDa heat shock protein, mitochondrial	Hspe1		Q80XL6	163	Acyl-CoA dehydrogenase family member 11	Acad11
P08249	91	Malate dehydrogenase, mitochondrial	Mdh2	mouse		P70349	91	Histidine triad nucleotide-binding protein 1	Hint1		P63037	296	DnaJ homolog subfamily A member 1	Dnaja1		Q64433	86	10 kDa heat shock protein, mitochondrial	Hspe1		Q80XL6	166	Acyl-CoA dehydrogenase family member 11	Acad11
P08249	157	Malate dehydrogenase, mitochondrial	Mdh2	mouse		P70404	159	Isocitrate dehydrogenase [NAD] subunit gamma 1, mitochondrial	Idh3g		P63038	72	60 kDa heat shock protein, mitochondrial	Hspd1		Q64433	99	10 kDa heat shock protein, mitochondrial	Hspe1		Q80XL6	175	Acyl-CoA dehydrogenase family member 11	Acad11
P08249	165	Malate dehydrogenase, mitochondrial	Mdh2	mouse		P70404	226	Isocitrate dehydrogenase [NAD] subunit gamma 1, mitochondrial	Idh3g		P63038	82	60 kDa heat shock protein, mitochondrial	Hspd1		Q64442	63	Sorbitol dehydrogenase	Sord		Q80XL6	368	Acyl-CoA dehydrogenase family member 11	Acad11
P08249	185	Malate dehydrogenase, mitochondrial	Mdh2	mouse		P70441	19	Na(+)/H(+) exchange regulatory cofactor NHE-RF1	Slc9a3r1		P63038	87	60 kDa heat shock protein, mitochondrial	Hspd1		Q64442	78	Sorbitol dehydrogenase	Sord		Q80XN0	73	D-beta-hydroxybutyrate dehydrogenase, mitochondrial	Bdh1
P08249	203	Malate dehydrogenase, mitochondrial	Mdh2	mouse		P70670	2072	Nascent polypeptide-associated complex subunit alpha, muscle-specific form	Naca		P63038	89	60 kDa heat shock protein, mitochondrial	Hspd1		Q64442	84	Sorbitol dehydrogenase	Sord		Q80XN0	78	D-beta-hydroxybutyrate dehydrogenase, mitochondrial	Bdh1
P08249	215	Malate dehydrogenase, mitochondrial	Mdh2	mouse		P70670	2080	Nascent polypeptide-associated complex subunit alpha, muscle-specific form	Naca		P63038	91	60 kDa heat shock protein, mitochondrial	Hspd1		Q64442	134	Sorbitol dehydrogenase	Sord		Q80XN0	103	D-beta-hydroxybutyrate dehydrogenase, mitochondrial	Bdh1
P08249	239	Malate dehydrogenase, mitochondrial	Mdh2	mouse		P70694	39	Estradiol 17 beta-dehydrogenase 5	Akr1c6		P63038	130	60 kDa heat shock protein, mitochondrial	Hspd1		Q64442	330	Sorbitol dehydrogenase	Sord		Q80XN0	177	D-beta-hydroxybutyrate dehydrogenase, mitochondrial	Bdh1
P08249	296	Malate dehydrogenase, mitochondrial	Mdh2	mouse		P70694	59	Estradiol 17 beta-dehydrogenase 5	Akr1c6		P63038	156	60 kDa heat shock protein, mitochondrial	Hspd1		Q64442	339	Sorbitol dehydrogenase	Sord		Q80XN0	280	D-beta-hydroxybutyrate dehydrogenase, mitochondrial	Bdh1
P08249	297	Malate dehydrogenase, mitochondrial	Mdh2	mouse		P70694	75	Estradiol 17 beta-dehydrogenase 5	Akr1c6		P63038	233	60 kDa heat shock protein, mitochondrial	Hspd1		Q64458	235	Cytochrome P450 2C29	Cyp2c29		Q80YT7	2155	Myomegalin	Pde4dip
P08249	301	Malate dehydrogenase, mitochondrial	Mdh2	mouse		P70694	84	Estradiol 17 beta-dehydrogenase 5	Akr1c6		P63038	249	60 kDa heat shock protein, mitochondrial	Hspd1		Q64458	270	Cytochrome P450 2C29	Cyp2c29		Q80ZS3	165	28S ribosomal protein S26, mitochondrial	Mrps26
P08249	307	Malate dehydrogenase, mitochondrial	Mdh2	mouse		P70694	161	Estradiol 17 beta-dehydrogenase 5	Akr1c6		P63038	359	60 kDa heat shock protein, mitochondrial	Hspd1		Q64458	375	Cytochrome P450 2C29	Cyp2c29		Q80ZS3	185	28S ribosomal protein S26, mitochondrial	Mrps26
P08249	314	Malate dehydrogenase, mitochondrial	Mdh2	mouse		P70694	178	Estradiol 17 beta-dehydrogenase 5	Akr1c6		P63038	389	60 kDa heat shock protein, mitochondrial	Hspd1		Q64458	432	Cytochrome P450 2C29	Cyp2c29		Q8BFR5	256	Elongation factor Tu, mitochondrial	Tufm
P08249	324	Malate dehydrogenase, mitochondrial	Mdh2	mouse		P70694	185	Estradiol 17 beta-dehydrogenase 5	Akr1c6		P63038	469	60 kDa heat shock protein, mitochondrial	Hspd1		Q64459	141	Cytochrome P450 3A11	Cyp3a11		Q8BFR5	361	Elongation factor Tu, mitochondrial	Tufm
P08249	328	Malate dehydrogenase, mitochondrial	Mdh2	mouse		P70694	201	Estradiol 17 beta-dehydrogenase 5	Akr1c6		P63038	481	60 kDa heat shock protein, mitochondrial	Hspd1		Q64464	127	Cytochrome P450 3A13	Cyp3a13		Q8BFR5	429	Elongation factor Tu, mitochondrial	Tufm
P08249	329	Malate dehydrogenase, mitochondrial	Mdh2	mouse		P70694	209	Estradiol 17 beta-dehydrogenase 5	Akr1c6		P63085	136	Mitogen-activated protein kinase 1	Mapk1		Q64471	79	Glutathione S-transferase theta-1	Gstt1		Q8BG32	141	26S proteasome non-ATPase regulatory subunit 11	Psmd11
P08249	335	Malate dehydrogenase, mitochondrial	Mdh2	mouse		P70694	270	Estradiol 17 beta-dehydrogenase 5	Akr1c6		P63101	9	14-3-3 protein zeta/delta	Ywhaz		Q64471	204	Glutathione S-transferase theta-1	Gstt1		Q8BG87	1630	EF-hand calcium-binding domain-containing protein 3	Tet3
P08249	338	Malate dehydrogenase, mitochondrial	Mdh2	mouse		P70694	301	Estradiol 17 beta-dehydrogenase 5	Akr1c6		P63101	68	14-3-3 protein zeta/delta	Ywhaz		Q64471	216	Glutathione S-transferase theta-1	Gstt1		Q8BGA8	151	Acyl-coenzyme A synthetase ACSM5, mitochondrial	Acsm5
P08414	370	Calcium/calmodulin-dependent protein kinase type IV	Camk4	mouse		P70697	359	Uroporphyrinogen decarboxylase	Urod		P63158	30	High mobility group protein B1	Hmgb1		Q64475	6	Histone H2B type 1-B	H2bc3		Q8BGA8	302	Acyl-coenzyme A synthetase ACSM5, mitochondrial	Acsm5
P08553	336	Neurofilament medium polypeptide	Nefm	mouse		P80313	172	T-complex protein 1 subunit eta	Cct7		P63158	43	High mobility group protein B1	Hmgb1		Q64475	17	Histone H2B type 1-B	H2bc3		Q8BGA8	335	Acyl-coenzyme A synthetase ACSM5, mitochondrial	Acsm5
P08775	127	DNA-directed RNA polymerase II subunit RPB1	Polr2a	mouse		P80313	366	T-complex protein 1 subunit eta	Cct7		P63242	34	Eukaryotic translation initiation factor 5A-1	Eif5a		Q64475	21	Histone H2B type 1-B	H2bc3		Q8BGC4	214	Prostaglandin reductase-3	Zadh2
P08775	139	DNA-directed RNA polymerase II subunit RPB1	Polr2a	mouse		P80314	284	T-complex protein 1 subunit beta	Cct2		P63242	47	Eukaryotic translation initiation factor 5A-1	Eif5a		Q64511	3	Peptidyl-prolyl cis-trans isomerase FKBP5	Top2b		Q8BGL3	188	Sulfotransferase	Sult2a8
P08775	226	DNA-directed RNA polymerase II subunit RPB1	Polr2a	mouse		P80315	21	T-complex protein 1 subunit delta	Cct4		P63242	67	Eukaryotic translation initiation factor 5A-1	Eif5a		Q64514	123	Tripeptidyl-peptidase 2	Tpp2		Q8BGL3	224	Sulfotransferase	Sult2a8
P08775	285	DNA-directed RNA polymerase II subunit RPB1	Polr2a	mouse		P80315	288	T-complex protein 1 subunit delta	Cct4		P63242	68	Eukaryotic translation initiation factor 5A-1	Eif5a		Q64514	186	Tripeptidyl-peptidase 2	Tpp2		Q8BGL3	238	Sulfotransferase	Sult2a8
P08775	710	DNA-directed RNA polymerase II subunit RPB1	Polr2a	mouse		P80315	375	T-complex protein 1 subunit delta	Cct4		P63254	22	Cysteine-rich protein 1	Crip1		Q64514	708	Tripeptidyl-peptidase 2	Tpp2		Q8BGL3	265	Sulfotransferase	Sult2a8
P08883	46	Granzyme F	Gzmf	mouse		P80316	170	T-complex protein 1 subunit epsilon	Cct5		P63276	19	40S ribosomal protein S17	Rps17		Q64514	977	Tripeptidyl-peptidase 2	Tpp2		Q8BGQ7	558	Methylcytosine dioxygenase TET3	Aars1
P08883	104	Granzyme F	Gzmf	mouse		P80317	199	T-complex protein 1 subunit zeta	Cct6a		P63276	32	40S ribosomal protein S17	Rps17		Q64516	153	Glycerol kinase	Gk		Q8BGT5	414	Alanine aminotransferase 2	Gpt2
P09041	6	Phosphoglycerate kinase 2	Pgk2	mouse		P80317	365	T-complex protein 1 subunit zeta	Cct6a		P63323	112	40S ribosomal protein S12	Rps12		Q64521	634	Glycerol-3-phosphate dehydrogenase, mitochondrial	Gpd2		Q8BGV0	353	Probable asparagine--tRNA ligase, mitochondrial	Nars2
P09041	15	Phosphoglycerate kinase 2	Pgk2	mouse		P80317	377	T-complex protein 1 subunit zeta	Cct6a		P63325	31	40S ribosomal protein S10	Rps10		Q64525	6	Histone H2B type 2-B	Hist2h2bb		Q8BH00	305	2-aminomuconic semialdehyde dehydrogenase	Aldh8a1
P09041	17	Phosphoglycerate kinase 2	Pgk2	mouse		P80318	44	T-complex protein 1 subunit gamma	Cct3		P63330	29	Serine/threonine-protein phosphatase 2A catalytic subunit alpha isoform	Ppp2ca		Q64525	17	Histone H2B type 2-B	Hist2h2bb		Q8BH00	426	2-aminomuconic semialdehyde dehydrogenase	Aldh8a1
P09041	30	Phosphoglycerate kinase 2	Pgk2	mouse		P80318	222	T-complex protein 1 subunit gamma	Cct3		P67778	4	Prohibitin	Phb		Q64525	21	Histone H2B type 2-B	Hist2h2bb		Q8BH00	461	2-aminomuconic semialdehyde dehydrogenase	Aldh8a1
P09041	131	Phosphoglycerate kinase 2	Pgk2	mouse		P80318	469	T-complex protein 1 subunit gamma	Cct3		P67778	202	Prohibitin	Phb		Q64737	156	Trifunctional purine biosynthetic protein adenosine-3	Gart		Q8BH59	377	Calcium-binding mitochondrial carrier protein Aralar1	Slc25a12
P09041	156	Phosphoglycerate kinase 2	Pgk2	mouse		P83870	3	PHD finger-like domain-containing protein 5A	Phf5a		P67871	147	Casein kinase II subunit beta	Csnk2b		Q68FD5	245	Clathrin heavy chain 1	Cltc		Q8BH86	91	D-glutamate cyclase, mitochondrial	Dglucy
P09055	794	Integrin beta-1	Itgb1	mouse		P84089	12	Enhancer of rudimentary homolog	Erh		P68037	138	Ubiquitin-conjugating enzyme E2 L3	Ube2l3		Q68FD5	453	Clathrin heavy chain 1	Cltc		Q8BH95	43	Enoyl-CoA hydratase, mitochondrial	Echs1
P09103	108	Protein disulfide-isomerase	P4hb	mouse		P84091	308	AP-2 complex subunit mu	Ap2m1		P68040	130	Receptor of activated protein C kinase 1	Rack1		Q68FD5	637	Clathrin heavy chain 1	Cltc		Q8BH95	101	Enoyl-CoA hydratase, mitochondrial	Echs1
P09103	116	Protein disulfide-isomerase	P4hb	mouse		P84091	312	AP-2 complex subunit mu	Ap2m1		P68040	139	Receptor of activated protein C kinase 1	Rack1		Q68FD5	737	Clathrin heavy chain 1	Cltc		Q8BH95	115	Enoyl-CoA hydratase, mitochondrial	Echs1
P09103	132	Protein disulfide-isomerase	P4hb	mouse		P84091	319	AP-2 complex subunit mu	Ap2m1		P68040	172	Receptor of activated protein C kinase 1	Rack1		Q68FD5	798	Clathrin heavy chain 1	Cltc		Q8BH95	211	Enoyl-CoA hydratase, mitochondrial	Echs1
P09103	202	Protein disulfide-isomerase	P4hb	mouse		P84091	400	AP-2 complex subunit mu	Ap2m1		P68040	175	Receptor of activated protein C kinase 1	Rack1		Q68FD5	1441	Clathrin heavy chain 1	Cltc		Q8BHA3	68	D-aminoacyl-tRNA deacylase 2	Dtd2
P09103	209	Protein disulfide-isomerase	P4hb	mouse		P84091	420	AP-2 complex subunit mu	Ap2m1		P68040	183	Receptor of activated protein C kinase 1	Rack1		Q68FD5	1449	Clathrin heavy chain 1	Cltc		Q8BHD7	228	Polypyrimidine tract-binding protein 3	Ptbp3
P09103	210	Protein disulfide-isomerase	P4hb	mouse		P84099	126	60S ribosomal protein L19	Rpl19		P68040	185	Receptor of activated protein C kinase 1	Rack1		Q68FD5	1501	Clathrin heavy chain 1	Cltc		Q8BHE8	276	Nuclear pore complex protein Nup107	Maip1
P09103	224	Protein disulfide-isomerase	P4hb	mouse		P84099	144	60S ribosomal protein L19	Rpl19		P68254	49	14-3-3 protein theta	Ywhaq		Q68FD5	1516	Clathrin heavy chain 1	Cltc		Q8BIJ6	74	Isoleucine--tRNA ligase, mitochondrial	Iars2
P09103	265	Protein disulfide-isomerase	P4hb	mouse		P85094	178	Isochorismatase domain-containing protein 2A	Isoc2a		P68368	60	Tubulin alpha-4A chain	Tuba4a		Q68FG2	1909	Spectrin beta chain	Sptbn2		Q8BIJ6	233	Isoleucine--tRNA ligase, mitochondrial	Iars2
P09103	278	Protein disulfide-isomerase	P4hb	mouse		P97315	137	Cysteine and glycine-rich protein 1	Csrp1		P68372	58	Tubulin beta-4B chain	Tubb4b		Q69ZJ7	524	Guanine nucleotide exchange factor subunit RIC1	Ric1		Q8BIJ6	241	Isoleucine--tRNA ligase, mitochondrial	Iars2
P09103	285	Protein disulfide-isomerase	P4hb	mouse		P97328	127	Ketohexokinase	Khk		P68433	10	Histone H3.1	H3c1		Q69ZK0	644	Solute carrier family 13 member 5	Prex1		Q8BIJ6	775	Isoleucine--tRNA ligase, mitochondrial	Iars2
P09103	310	Protein disulfide-isomerase	P4hb	mouse		P97328	134	Ketohexokinase	Khk		P68433	15	Histone H3.1	H3c1		Q6A026	1210	Sister chromatid cohesion protein PDS5 homolog A	Pds5a		Q8BIJ6	803	Isoleucine--tRNA ligase, mitochondrial	Iars2
P09103	328	Protein disulfide-isomerase	P4hb	mouse		P97328	287	Ketohexokinase	Khk		P68433	19	Histone H3.1	H3c1		Q6A4J8	870	Phosphatidylinositol 3,4,5-trisphosphate-dependent Rac exchanger 1 protein	Usp7		Q8BJ64	438	Choline dehydrogenase, mitochondrial	Chdh
P09103	368	Protein disulfide-isomerase	P4hb	mouse		P97351	27	40S ribosomal protein S3a	Rps3a		P68433	24	Histone H3.1	H3c1		Q6DFW4	353	Nucleolar protein 58	Nop58		Q8BJ64	507	Choline dehydrogenase, mitochondrial	Chdh
P09103	387	Protein disulfide-isomerase	P4hb	mouse		P97351	94	40S ribosomal protein S3a	Rps3a		P68433	57	Histone H3.1	H3c1		Q6IRU5	204	Clathrin light chain B	Cltb		Q8BJ64	588	Choline dehydrogenase, mitochondrial	Chdh
P09103	411	Protein disulfide-isomerase	P4hb	mouse		P97351	115	40S ribosomal protein S3a	Rps3a		P68433	80	Histone H3.1	H3c1		Q6P1B1	130	Xaa-Pro aminopeptidase 1	Xpnpep1		Q8BJM7	385	S-adenosyl-L-methionine-dependent tRNA 4-demethylwyosine synthase TYW1	Tyw1
[truncated: 10,010 more rows]

## Sheet: Potentially new Ac sites
Potentially new acetylation sites revealed by current study (N of Ac sites=2362)
Protein accession	Position	Protein name	Gene name
A0A0A6YVU8	21	Predicted pseudogene 9774	Gm9774
[truncated: 2,361 more rows]

## Sheet: BP,MF,CC & KEGG
Top 10 biological processes, molecular functions, cellular components and KEGG pathways enriched in acetylated proteins in mouse livers (cutoff: p_adjust<0.05)
[truncated: 41 more rows]
