# Supplementary material for: Quantitative Acetylomics Reveals Dynamics of Protein Lysine Acetylation in Mouse Livers During Aging and Upon the Treatment of Nicotinamide Mononucleotide
Source: Mol Cell Proteomics. 2022 Aug 3;21(9):100276. doi: 10.1016/j.mcpro.2022.100276 (PMC9436820; doi:10.1016/j.mcpro.2022.100276)
Supplement: Supplemental Table S3 [file mmc3.xlsx]

## Sheet: 2-month specific sites
2-month specific acetylation sites (N of Ac sites=155; N of proteins=139)
Protein accession	Position	Protein name	Gene name	Acetylation level of 2-month Rep 1	Acetylation level of 2-month Rep 2	Acetylation level of 2-month Rep 3	Acetylation level of 2-month Rep 4	Acetylation level of 12-month Rep 1	Acetylation level of 12-month Rep 2	Acetylation level of 12-month Rep 3	Acetylation level of 12-month Rep 4	Protein level_12-month/2-month	p value-2-month & 12-month	Coefficient of variation_2-month
A6H611	543	Mitochondrial intermediate peptidase	Mipep	2.3204e+06	1.64178e+06	1.61287e+06	1.98871e+06	0	0	0	0	0.892085	2.80944e-05	0.176297
E9PYL9	85	Deleted.	NA	NA	2.33678e+06	2.38597e+06	1.80055e+06	0	0	0	0	0.860498	3.50877e-05	0.149336
E9Q5M6	989	Cilia- and flagella-associated protein 44	Cfap44	NA	5.07596e+06	NA	2.04305e+07	0	0	0	0	0.991645	0.0533892	0.851336
F6YVP7	106	Ribosomal protein S18, pseudogene 6	Rps18-ps6	1.87195e+06	1.07747e+06	1.34654e+06	NA	0	0	0	0	0.805141	0.000737989	0.282174
F8VQC1	383	Signal recognition particle subunit SRP72	Srp72	5.10271e+06	5.73496e+06	3.12138e+06	2.07732e+06	0	0	0	0	0.973953	0.00329201	0.424632
G3X982	860	Aldehyde oxidase 3	Aox3	5.96335e+06	1.12542e+07	NA	NA	0	0	0	0	0.742975	0.00602956	0.434581
G3X9Y6	209	Aldo-keto reductase family 1, member C19	Akr1c19	4.61785e+07	2.97936e+07	1.94669e+07	1.82681e+07	0	0	0	0	0.965909	0.00455954	0.45436
O35660	31	Glutathione S-transferase Mu 6	Gstm6	3.33755e+06	NA	924623	NA	0	0	0	0	1.22592	0.0448096	0.800623
O70475	190	UDP-glucose 6-dehydrogenase	Ugdh	NA	1.63275e+06	1.28912e+06	NA	0	0	0	0	0.872889	0.000155981	0.166321
O89106	11	Bis(5'-adenosyl)-triphosphatase	Fhit	4.48715e+07	NA	2.60725e+07	NA	0	0	0	0	0.836161	0.00351932	0.374744
P05063	200	Fructose-bisphosphate aldolase C	Aldoc	1.11613e+08	6.28809e+07	NA	NA	0	0	0	0	1.58638	0.00426661	0.394957
P06745	241	Glucose-6-phosphate isomerase	Gpi	3.14586e+07	NA	2.76883e+07	NA	0	0	0	0	0.846745	1.37912e-05	0.0901492
P07901	514	Heat shock protein HSP 90-alpha	Hsp90aa1	3.5056e+07	NA	6.81192e+07	NA	0	0	0	0	0.880332	0.00700292	0.453194
P08003	265	Protein disulfide-isomerase A4	Pdia4	2.40395e+07	NA	1.58147e+07	NA	0	0	0	0	1.09819	0.00138017	0.291854
P08113	168	Endoplasmin	Hsp90b1	1.48503e+07	NA	1.00893e+07	NA	0	0	0	0	1.04136	0.00102538	0.269975
P08113	682	Endoplasmin	Hsp90b1	1.27838e+06	1.04431e+06	726106	NA	0	0	0	0	1.04136	0.000630428	0.272767
P08249	324	Malate dehydrogenase, mitochondrial	Mdh2	3.55886e+07	NA	1.99244e+07	NA	0	0	0	0	1.09056	0.00443004	0.39905
P08249	329	Malate dehydrogenase, mitochondrial	Mdh2	3.88858e+06	2.53192e+06	2.87369e+06	NA	0	0	0	0	1.09056	0.000269702	0.227758
P09411	56	Phosphoglycerate kinase 1	Pgk1	4.44205e+07	NA	3.1772e+07	NA	0	0	0	0	0.946012	0.000598927	0.234769
P10126	255	Elongation factor 1-alpha 1	Eef1a1	1.64588e+07	NA	1.37345e+07	NA	0	0	0	0	0.951282	5.48064e-05	0.127605
P12367	158	cAMP-dependent protein kinase type II-alpha regulatory subunit	Prkar2a	1.99082e+07	NA	1.22652e+07	NA	0	0	0	0	0.907244	0.00234613	0.335953
P14206	89	40S ribosomal protein SA	Rpsa	2.66316e+07	NA	1.77445e+07	NA	0	0	0	0	0.986794	0.0012312	0.283223
P14824	296	Annexin A6	Anxa6	NA	8.30203e+06	NA	7.02937e+06	0	0	0	0	1.09377	3.93812e-05	0.117394
P15626	122	Glutathione S-transferase Mu 2	Gstm2	3.495e+07	NA	2.13239e+07	NA	0	0	0	0	0.898671	0.00251976	0.342438
P16460	215	Argininosuccinate synthase	Ass1	8.7977e+06	8.53628e+06	5.81017e+06	NA	0	0	0	0	1.03119	0.000202473	0.214468
P17563	379	Methanethiol oxidase	Selenbp1	2.12776e+07	NA	3.3634e+07	NA	0	0	0	0	1.15576	0.00191449	0.318231
P19096	326	Fatty acid synthase	Fasn	5.71093e+07	NA	2.98991e+07	NA	0	0	0	0	0.745144	0.00641994	0.442269
P19096	1276	Fatty acid synthase	Fasn	4.26829e+07	NA	1.6971e+07	NA	0	0	0	0	0.745144	0.0192907	0.609552
P19639	31	Glutathione S-transferase Mu 3	Gstm3	1.78609e+06	1.11485e+06	935249	NA	0	0	0	0	1.20904	0.00198583	0.350712
P22315	301	Ferrochelatase, mitochondrial	Fech	7.25696e+07	NA	7.75955e+07	NA	0	0	0	0	0.952852	1.05575e-06	0.047332
P26516	45	26S proteasome non-ATPase regulatory subunit 7	Psmd7	2.46115e+07	NA	1.69291e+07	NA	0	0	0	0	0.93027	0.000907924	0.261539
P27048	32	Small nuclear ribonucleoprotein-associated protein B	Snrpb	2.49593e+07	NA	6.10501e+06	4.85286e+06	0	0	0	0	1.16027	0.0790627	0.940864
P27659	294	60S ribosomal protein L3	Rpl3	8.46798e+06	7.42744e+06	7.17175e+06	6.29806e+06	0	0	0	0	0.859161	3.23139e-06	0.12168
P29758	374	Ornithine aminotransferase, mitochondrial	Oat	9.61473e+06	NA	4.12732e+06	NA	0	0	0	0	1.09976	0.0149814	0.564717
P35700	178	Peroxiredoxin-1	Prdx1	6.79479e+06	4.7313e+06	5.04405e+06	1.57693e+06	0	0	0	0	0.956583	0.00583129	0.478784
P38647	377	Stress-70 protein, mitochondrial	Hspa9	6.86652e+07	NA	2.41707e+07	NA	0	0	0	0	0.917867	0.0270979	0.677807
P40142	11	Transketolase	Tkt	2.76927e+06	NA	2.20455e+06	NA	0	0	0	0	0.974898	0.000135799	0.160566
P41216	262	Long-chain-fatty-acid--CoA ligase 1	Acsl1	4.64801e+07	NA	3.13464e+07	NA	0	0	0	0	1.08647	0.00110028	0.274999
P42932	20	T-complex protein 1 subunit theta	Cct8	4.24221e+06	4.1731e+06	5.44435e+06	NA	0	0	0	0	0.954632	4.17348e-05	0.154732
P46735	287	Unconventional myosin-Ib	Myo1b	1.46751e+06	1.44878e+06	1.05189e+06	NA	0	0	0	0	1.01166	8.132e-05	0.177464
P49429	130	4-hydroxyphenylpyruvate dioxygenase	Hpd	NA	1.30407e+06	892846	806097	0	0	0	0	1.10877	0.000558324	0.265757
P49722	51	Proteasome subunit alpha type-2	Psma2	9.09576e+06	1.48427e+07	1.07591e+07	1.09623e+07	0	0	0	0	0.895756	8.32183e-05	0.213168
P51150	146	Ras-related protein Rab-7a	Rab7a	1.51519e+07	NA	2.58891e+07	NA	0	0	0	0	1.02881	0.00335751	0.369988
P51660	662	Peroxisomal multifunctional enzyme type 2	Hsd17b4	8.0778e+07	5.85595e+07	NA	NA	0	0	0	0	0.91201	0.000512491	0.225508
P51881	199	ADP/ATP translocase 2	Slc25a5	2.00318e+07	NA	2.55432e+07	NA	0	0	0	0	1.04587	0.000174036	0.171021
P52825	510	Carnitine O-palmitoyltransferase 2, mitochondrial	Cpt2	1.23067e+07	5.52254e+06	NA	NA	0	0	0	0	1.01938	0.0127298	0.538118
P53026	118	60S ribosomal protein L10a	Rpl10a	3.37464e+07	NA	2.13448e+07	NA	0	0	0	0	0.954159	0.00191726	0.318353
P53026	207	60S ribosomal protein L10a	Rpl10a	4.32861e+06	2.70817e+06	3.29004e+06	2.9142e+06	0	0	0	0	0.954159	9.3543e-05	0.21762
P53810	202	Phosphatidylinositol transfer protein alpha isoform	Pitpna	2.30233e+07	NA	1.64517e+07	NA	0	0	0	0	0.915356	0.000605507	0.235433
P53811	44	Phosphatidylinositol transfer protein beta isoform	Pitpnb	NA	NA	3.3933e+06	1.81377e+06	0	0	0	0	0.867459	0.00575584	0.428992
P54775	238	26S proteasome regulatory subunit 6B	Psmc4	3.05171e+07	NA	1.5744e+07	NA	0	0	0	0	0.901516	0.00691678	0.451619
P55096	529	ATP-binding cassette sub-family D member 3	Abcd3	1.83975e+06	1.70133e+06	1.25384e+06	NA	0	0	0	0	0.969571	0.000117817	0.191604
P56391	10	Cytochrome c oxidase subunit 6B1	Cox6b1	NA	1.52251e+07	NA	1.3513e+07	0	0	0	0	0.99498	1.05334e-05	0.0842489
P56395	39	Cytochrome b5	Cyb5a	1.55527e+08	NA	8.38821e+07	NA	0	0	0	0	1.41491	0.00548168	0.423212
P56593	242	Cytochrome P450 2A12	Cyp2a12	1.71177e+06	1.98524e+06	2.22778e+06	3.64541e+06	0	0	0	0	0.749089	0.00143963	0.360046
P56593	434	Cytochrome P450 2A12	Cyp2a12	3.22968e+07	3.32927e+07	3.65605e+07	3.40155e+07	0	0	0	0	0.749089	2.44568e-08	0.0535008
P56654	420	Cytochrome P450 2C37	Cyp2c37	4.40809e+06	4.3111e+06	3.9503e+06	3.24111e+06	0	0	0	0	1.78822	5.45157e-06	0.133008
P58252	638	Elongation factor 2	Eef2	1.35127e+07	NA	1.39498e+07	NA	0	0	0	0	0.967777	5.41169e-08	0.0225094
P58281	923	Dynamin-like 120 kDa protein, mitochondrial	Opa1	NA	1.08469e+06	1.15456e+06	NA	0	0	0	0	1.11522	7.9759e-07	0.0441236
P59325	136	Eukaryotic translation initiation factor 5	Eif5	2.38425e+07	NA	1.61108e+07	NA	0	0	0	0	0.785786	0.00108022	0.273679
P62259	50	14-3-3 protein epsilon	Ywhae	7.83815e+07	NA	2.69487e+07	NA	0	0	0	0	0.995656	0.0287224	0.690562
P62774	4	Myotrophin	Mtpn	1.16012e+07	NA	4.49991e+06	NA	0	0	0	0	1.12627	0.0207886	0.623729
P63101	138	14-3-3 protein zeta/delta	Ywhaz	1.34165e+06	NA	1.07332e+06	NA	0	0	0	0	0.961232	0.000124723	0.157134
P70349	30	Histidine triad nucleotide-binding protein 1	Hint1	2.00916e+08	4.589e+06	NA	NA	0	0	0	0	0.952165	0.162568	1.35105
P70670	2072	Nascent polypeptide-associated complex subunit alpha, muscle-specific form	Naca	3.68466e+07	NA	1.74534e+07	NA	0	0	0	0	0.991638	0.0102428	0.505084
P97351	27	40S ribosomal protein S3a	Rps3a	2.33752e+07	NA	1.9747e+07	NA	0	0	0	0	1.01249	4.15463e-05	0.118989
P99027	24	60S acidic ribosomal protein P2	Rplp2	9.45591e+07	NA	1.21835e+08	NA	0	0	0	0	0.881332	0.000204784	0.178258
Q03265	503	ATP synthase subunit alpha, mitochondrial	Atp5f1a	2.07736e+06	2.04341e+06	2.38238e+06	2.53733e+06	0	0	0	0	0.956066	1.43116e-06	0.105991
Q05920	886	Pyruvate carboxylase, mitochondrial	Pc	6.43002e+07	NA	5.41106e+07	NA	0	0	0	0	0.881038	4.54224e-05	0.121697
Q05920	1061	Pyruvate carboxylase, mitochondrial	Pc	1.29186e+07	NA	8.19863e+06	NA	0	0	0	0	0.881038	0.00186654	0.316094
Q3U186	111	Probable arginine--tRNA ligase, mitochondrial	Rars2	2.46142e+06	2.9278e+06	NA	4.06504e+06	0	0	0	0	0.967847	0.000519966	0.261743
Q5SWU9	1758	Acetyl-CoA carboxylase 1	Acaca	1.89925e+07	1.05943e+07	6.881e+06	6.95134e+06	0	0	0	0	0.684138	0.00884641	0.524706
Q5SWU9	2292	Acetyl-CoA carboxylase 1	Acaca	1.38966e+06	NA	1.03415e+06	NA	0	0	0	0	0.684138	0.000370369	0.20743
Q61206	86	Platelet-activating factor acetylhydrolase IB subunit beta	Pafah1b2	7.02954e+06	5.35696e+06	NA	4.05546e+06	0	0	0	0	1.10165	0.000622519	0.272028
Q61425	179	Hydroxyacyl-coenzyme A dehydrogenase, mitochondrial	Hadh	1.04635e+07	1.26197e+07	9.20935e+06	6.28494e+07	0	0	0	0	1.16887	0.117966	1.09649
Q63932	88	Dual specificity mitogen-activated protein kinase kinase 2	Map2k2	1.34791e+06	1.13677e+06	1.12774e+06	NA	0	0	0	0	1.14534	5.7642e-06	0.103469
Q64105	52	Sepiapterin reductase	Spr	NA	877688	1.24646e+06	1.41102e+06	0	0	0	0	0.944408	0.000292965	0.23176
Q64514	1123	Tripeptidyl-peptidase 2	Tpp2	NA	7.11637e+06	9.79904e+06	NA	0	0	0	0	0.840411	0.000501794	0.224285
Q64514	1229	Tripeptidyl-peptidase 2	Tpp2	NA	1.65827e+07	NA	8.52016e+06	0	0	0	0	0.840411	0.00705935	0.45422
Q64727	952	Vinculin	Vcl	1.6198e+06	1.54459e+06	NA	NA	0	0	0	0	0.979199	2.68856e-07	0.033612
Q80VD1	245	Protein FAM98B	Fam98b	2.77076e+08	2.16561e+08	2.27782e+08	2.4046e+08	0	0	0	0	0.745667	1.71686e-06	0.109306
Q80X90	249	Filamin-B	Flnb	NA	NA	4.4439e+06	2.83552e+06	0	0	0	0	0.946962	0.00178708	0.312467
Q8BGT5	516	Alanine aminotransferase 2	Gpt2	3.65857e+07	NA	2.49441e+07	NA	0	0	0	0	0.937393	0.000990874	0.267572
Q8BGV0	353	Probable asparagine--tRNA ligase, mitochondrial	Nars2	9.43594e+07	1.4578e+08	NA	NA	0	0	0	0	1.75965	0.00158744	0.302823
Q8BHC4	195	Dephospho-CoA kinase domain-containing protein	Dcakd	NA	1.60844e+06	1.67816e+06	1.19286e+06	0	0	0	0	1.0562	7.75286e-05	0.175725
Q8BMS1	326	Trifunctional enzyme subunit alpha, mitochondrial	Hadha	7.89249e+07	2.51199e+07	4.09602e+07	NA	0	0	0	0	1.14734	0.0152374	0.572054
Q8BTY1	267	Kynurenine--oxoglutarate transaminase 1	Kyat1	NA	5.95606e+07	NA	5.07092e+07	0	0	0	0	0.799849	3.44715e-05	0.113519
Q8BU88	191	39S ribosomal protein L22, mitochondrial	Mrpl22	2.23835e+06	NA	1.64606e+06	NA	0	0	0	0	0.751229	0.000430721	0.215634
Q8BWQ1	57	UDP-glucuronosyltransferase 2A3	Ugt2a3	2.23563e+07	NA	1.94181e+07	NA	0	0	0	0	1.08809	2.0397e-05	0.0994698
Q8BWQ1	252	UDP-glucuronosyltransferase 2A3	Ugt2a3	2.03905e+07	NA	1.49226e+07	NA	0	0	0	0	1.08809	0.000457237	0.218975
Q8BWT1	209	3-ketoacyl-CoA thiolase, mitochondrial	Acaa2	3.36621e+07	NA	3.5781e+07	NA	0	0	0	0	1.02127	7.29647e-07	0.0431511
Q8C196	1281	Carbamoyl-phosphate synthase [ammonia], mitochondrial	Cps1	8.19355e+06	9.54423e+06	NA	8.9055e+06	0	0	0	0	0.926205	1.2541e-06	0.0760799
Q8CAY6	217	Acetyl-CoA acetyltransferase, cytosolic	Acat2	3.1085e+06	3.20553e+06	3.2401e+06	2.62421e+06	0	0	0	0	1.61542	6.96222e-07	0.0938494
Q8JZQ2	487	AFG3-like protein 2	Afg3l2	NA	5.48533e+06	6.28363e+06	5.0815e+06	0	0	0	0	1.16154	7.42845e-06	0.108915
Q8JZQ2	686	AFG3-like protein 2	Afg3l2	1.51573e+06	1.19305e+06	1.60659e+06	NA	0	0	0	0	1.16154	3.71448e-05	0.151086
Q8JZU2	277	Tricarboxylate transport protein, mitochondrial	Slc25a1	1.03368e+07	7.88304e+06	7.56169e+06	5.58782e+06	0	0	0	0	0.999709	0.000196391	0.248412
Q8K0E8	303	Fibrinogen beta chain	Fgb	1.23411e+06	NA	771599	NA	0	0	0	0	1.48017	0.00209886	0.326112
Q8K0Z7	167	Translational activator of cytochrome c oxidase 1	Taco1	3.57231e+06	2.74048e+06	2.20475e+06	2.37853e+06	0	0	0	0	1.15237	0.000107873	0.223187
Q8K157	21	Aldose 1-epimerase	Galm	3.05538e+07	NA	1.67198e+07	NA	0	0	0	0	0.985054	0.0050563	0.41385
Q8K183	58	Pyridoxal kinase	Pdxk	4.74528e+07	NA	3.30549e+07	NA	0	0	0	0	0.791226	0.000798202	0.252917
Q8QZT1	178	Acetyl-CoA acetyltransferase, mitochondrial	Acat1	4.1376e+07	NA	2.42793e+07	NA	0	0	0	0	1.11343	0.00330009	0.368262
Q8R086	253	Sulfite oxidase, mitochondrial	Suox	3.81481e+07	NA	2.17256e+07	NA	0	0	0	0	1.22331	0.00399448	0.387899
Q8R0F9	141	SEC14-like protein 4	Sec14l4	3.7265e+06	5.16688e+06	NA	NA	0	0	0	0	1.12772	0.00054437	0.229047
Q8R164	119	Valacyclovir hydrolase	Bphl	NA	3.19831e+06	3.47294e+06	NA	0	0	0	0	0.941873	2.41299e-06	0.0582184
Q8R164	243	Valacyclovir hydrolase	Bphl	3.81127e+07	NA	2.81667e+07	NA	0	0	0	0	0.941873	0.000404798	0.21222
Q8R480	92	Nuclear pore complex protein Nup85	Nup85	3.69267e+06	NA	4.00701e+06	3.25825e+06	0	0	0	0	1.02531	5.61857e-06	0.102935
Q8VCH0	292	3-ketoacyl-CoA thiolase B, peroxisomal	Acaa1b	1.75497e+07	NA	5.41515e+06	NA	0	0	0	0	1.13405	0.0365579	0.747267
Q8VDC0	154	Probable leucine--tRNA ligase, mitochondrial	Lars2	6.07937e+06	6.06132e+06	NA	NA	0	0	0	0	1.09413	4.12334e-12	0.00210269
Q91V92	166	ATP-citrate synthase	Acly	2.45884e+07	2.07495e+07	1.30318e+07	9.75532e+06	0	0	0	0	0.575222	0.00248051	0.400919
Q91VD9	543	NADH-ubiquinone oxidoreductase 75 kDa subunit, mitochondrial	Ndufs1	4.49911e+07	NA	2.33732e+07	NA	0	0	0	0	1.04936	0.00667872	0.447196
Q91WQ3	380	Tyrosine--tRNA ligase, cytoplasmic	Yars1	2.36795e+06	1.82438e+06	2.23316e+06	1.53007e+06	0	0	0	0	0.850483	4.69178e-05	0.192759
Q91WS0	68	CDGSH iron-sulfur domain-containing protein 1	Cisd1	6.52253e+07	NA	5.82362e+07	NA	0	0	0	0	1.02238	8.596e-06	0.0800578
Q91Y97	215	Fructose-bisphosphate aldolase B	Aldob	5.53976e+07	NA	2.23326e+07	NA	0	0	0	0	0.932498	0.018477	0.60158
Q91YQ5	188	Dolichyl-diphosphooligosaccharide--protein glycosyltransferase subunit 1	Rpn1	1.58013e+06	2.14756e+06	1.03056e+06	NA	0	0	0	0	0.995114	0.00202213	0.35214
Q91ZA3	403	Propionyl-CoA carboxylase alpha chain, mitochondrial	Pcca	2.18849e+07	NA	1.22204e+07	NA	0	0	0	0	0.948647	0.00449911	0.400749
Q91ZJ5	69	UTP--glucose-1-phosphate uridylyltransferase	Ugp2	3.33062e+06	NA	2.61263e+06	NA	0	0	0	0	0.872729	0.000173343	0.170847
Q921G7	227	Electron transfer flavoprotein-ubiquinone oxidoreductase, mitochondrial	Etfdh	4.83155e+06	1.82524e+06	3.91571e+06	2.2612e+06	0	0	0	0	1.09333	0.00385803	0.438765
Q921H8	234	3-ketoacyl-CoA thiolase A, peroxisomal	Acaa1a	7.38997e+06	3.05532e+06	NA	2.41891e+06	0	0	0	0	1.07675	0.0219151	0.630845
Q93092	215	Transaldolase	Taldo1	2.42026e+06	1.8713e+06	1.35052e+06	NA	0	0	0	0	1.06969	0.000765739	0.284432
Q99JY0	278	Trifunctional enzyme subunit beta, mitochondrial	Hadhb	2.94547e+06	3.14753e+06	3.94731e+06	NA	0	0	0	0	1.00973	4.66507e-05	0.158303
Q99JY9	361	Actin-related protein 3	Actr3	NA	1.83787e+06	NA	1.48121e+06	0	0	0	0	1.09578	0.000109323	0.151967
Q99KC8	355	von Willebrand factor A domain-containing protein 5A	Vwa5a	1.10506e+06	870470	668713	NA	0	0	0	0	1.00433	0.00040175	0.247759
Q99KR3	247	Endoribonuclease LACTB2	Lactb2	6.54821e+06	5.81307e+06	4.80154e+06	NA	0	0	0	0	0.705353	3.98713e-05	0.153292
Q99LE6	309	ATP-binding cassette sub-family F member 2	Abcf2	1.44794e+06	1.7198e+06	1.60639e+06	NA	0	0	0	0	0.455415	2.27968e-06	0.085806
Q99LF4	492	RNA-splicing ligase RtcB homolog	Rtcb	NA	1.1714e+06	1.18705e+06	NA	0	0	0	0	0.76295	1.63834e-09	0.00938803
Q99MN9	476	Propionyl-CoA carboxylase beta chain, mitochondrial	Pccb	2.0726e+07	6.10042e+06	8.45101e+06	NA	0	0	0	0	0.927756	0.026867	0.667904
Q99N95	70	39S ribosomal protein L3, mitochondrial	Mrpl3	2.25152e+06	1.46107e+06	2.06381e+06	NA	0	0	0	0	1.15725	0.000202565	0.214488
Q9CPQ8	55	ATP synthase subunit g, mitochondrial	Atp5mg	1.87738e+06	1.43228e+06	1.22543e+06	1.2203e+06	0	0	0	0	0.990017	8.61215e-05	0.214463
Q9CQE8	65	RNA transcription, translation and transport factor protein	RTRAF	2.24106e+06	1.78657e+06	1.45768e+06	NA	0	0	0	0	0.907499	0.000205524	0.215139
Q9CQX2	101	Cytochrome b5 type B	Cyb5b	1.19211e+07	9.17044e+06	8.76429e+06	5.68828e+06	0	0	0	0	0.94724	0.000435202	0.287156
Q9CZ30	209	Obg-like ATPase 1	Ola1	5.8275e+07	NA	4.967e+07	NA	0	0	0	0	0.821447	3.35378e-05	0.112736
Q9CZ42	224	ATP-dependent (S)-NAD(P)H-hydrate dehydratase	Naxd	4.2384e+07	NA	3.5467e+07	NA	0	0	0	0	0.939561	5.15586e-05	0.125651
Q9CZX8	111	40S ribosomal protein S19	Rps19	1.74655e+07	NA	1.15456e+07	NA	0	0	0	0	0.932795	0.00132226	0.288581
Q9D404	113	3-oxoacyl-[acyl-carrier-protein] synthase, mitochondrial	Oxsm	2.05494e+07	NA	2.24024e+07	NA	0	0	0	0	1.24774	2.90898e-06	0.06101
Q9D819	170	Inorganic pyrophosphatase	Ppa1	3.0691e+07	NA	2.41178e+07	NA	0	0	0	0	1.04301	0.000168443	0.169605
Q9DB77	183	Cytochrome b-c1 complex subunit 2, mitochondrial	Uqcrc2	1.02191e+08	NA	4.69737e+07	NA	0	0	0	0	0.997386	0.0115883	0.523511
Q9DBG1	365	Sterol 26-hydroxylase, mitochondrial	Cyp27a1	1.28945e+07	NA	2.30882e+07	NA	0	0	0	0	1.13889	0.0044945	0.400636
Q9DBM2	181	Peroxisomal bifunctional enzyme	Ehhadh	2.0798e+07	NA	7.55232e+06	NA	0	0	0	0	0.921916	0.0250055	0.660742
Q9DC61	477	Mitochondrial-processing peptidase subunit alpha	Pmpca	4.59203e+07	4.35252e+07	5.56436e+07	5.53777e+07	0	0	0	0	1.16948	3.93397e-06	0.125819
Q9DC69	370	NADH dehydrogenase [ubiquinone] 1 alpha subcomplex subunit 9, mitochondrial	Ndufa9	NA	1.28491e+06	1.18187e+06	1.29898e+06	0	0	0	0	1.10858	1.70067e-07	0.0509375
Q9DCW4	238	Electron transfer flavoprotein subunit beta	Etfb	3.57176e+06	1.71035e+06	1.8192e+06	NA	0	0	0	0	1.04712	0.00538136	0.441334
Q9DCY0	41	Glycine N-acyltransferase-like protein Keg1	Keg1	2.94112e+07	NA	3.30559e+07	NA	0	0	0	0	0.671013	9.69458e-06	0.0825117
Q9EP69	101	Phosphatidylinositide phosphatase SAC1	Sacm1l	1.45093e+06	1.35211e+06	1.42139e+06	NA	0	0	0	0	1.04355	3.01851e-08	0.0360239
Q9EQF5	344	Dihydropyrimidinase	Dpys	3.53739e+06	2.95083e+06	2.84408e+06	NA	0	0	0	0	0.979668	1.19867e-05	0.120003
Q9JHW2	130	Omega-amidase NIT2	Nit2	4.06451e+07	NA	3.92817e+07	NA	0	0	0	0	1.02334	7.13895e-08	0.024124
Q9QXD1	678	Peroxisomal acyl-coenzyme A oxidase 2	Acox2	7.19447e+06	9.43252e+06	7.77899e+06	5.19691e+06	0	0	0	0	0.908772	0.000148444	0.236246
Q9QXK3	389	Coatomer subunit gamma-2	Copg2	1.90469e+07	NA	1.04093e+07	NA	0	0	0	0	0.980401	0.0050939	0.414699
Q9QXX4	235	Calcium-binding mitochondrial carrier protein Aralar2	Slc25a13	1.19048e+06	NA	1.24805e+06	1.01993e+06	0	0	0	0	1.09858	5.61133e-06	0.102908
Q9QZW0	682	Phospholipid-transporting ATPase 11C	Atp11c	NA	1.7155e+06	999959	1.5071e+06	0	0	0	0	0.842832	0.000517397	0.261466
Q9R112	372	Sulfide:quinone oxidoreductase, mitochondrial	Sqor	1.15265e+06	1.34222e+06	1.04741e+06	NA	0	0	0	0	1.10133	1.55619e-05	0.126534
Q9WVL0	120	Maleylacetoacetate isomerase	Gstz1	NA	1.54416e+07	2.17615e+07	2.42712e+07	0	0	0	0	0.987802	0.000238906	0.222031
Q9Z1A1	103	TFG protein	Tfg	1.91977e+06	1.33372e+06	1.92446e+06	NA	0	0	0	0	0.872072	0.000134121	0.196826
Q9Z2M7	145	Phosphomannomutase 2	Pmm2	1.84314e+07	1.51211e+07	1.31195e+07	NA	0	0	0	0	1.0711	7.07442e-05	0.172441
Q9Z2U0	27	Proteasome subunit alpha type-7	Psma7	3.5412e+07	NA	2.6239e+07	NA	0	0	0	0	0.980481	0.000391597	0.21042
Q9Z2X1	98	Heterogeneous nuclear ribonucleoprotein F	Hnrnpf	1.97221e+07	NA	1.6355e+07	NA	0	0	0	0	0.973418	6.26473e-05	0.131989

## Sheet: 12-month specific sites
12-month specific acetylation sites (N of Ac sites=156; N of proteins=131)
Protein accession	Position	Protein name	Gene name	Acetylation level of 2-month Rep 1	Acetylation level of 2-month Rep 2	Acetylation level of 2-month Rep 3	Acetylation level of 2-month Rep 4	Acetylation level of 12-month Rep 1	Acetylation level of 12-month Rep 2	Acetylation level of 12-month Rep 3	Acetylation level of 12-month Rep 4	Protein level_12-month/2-month	p value-2-month & 12-month	Coefficient of variation_12-month
Q9D154	317	Leukocyte elastase inhibitor A	Serpinb1a	0	0	0	0	2.86578e+08	1.12042e+09	6.57089e+08	4.3673e+08	34.3566	0.0138059	0.581445
Q8C196	934	Carbamoyl-phosphate synthase [ammonia], mitochondrial	Cps1	0	0	0	0	2.17337e+08	1.93301e+08	2.8178e+08	NA	0.926205	0.000138769	0.198225
O35728	153	Cytochrome P450 4A14	Cyp4a14	0	0	0	0	8.85909e+07	1.97025e+08	2.05386e+08	2.20189e+08	4.06385	0.00105027	0.338798
Q9D154	137	Leukocyte elastase inhibitor A	Serpinb1a	0	0	0	0	9.28533e+07	2.53598e+08	NA	1.07701e+08	34.3566	0.0167754	0.586789
P12790	251	Cytochrome P450 2B9	Cyp2b9	0	0	0	0	NA	8.32221e+07	7.5918e+07	6.81452e+07	8.88837	4.75399e-06	0.0995179
P01837	92	Immunoglobulin kappa constant	Igkc	0	0	0	0	2.96459e+07	5.15955e+07	9.67302e+07	1.00243e+08	13.6484	0.00697331	0.497739
Q8QZY1	437	Eukaryotic translation initiation factor 3 subunit L	Eif3l	0	0	0	0	NA	4.20013e+07	NA	6.367e+07	0.924495	0.00134705	0.289994
O35488	233	Very long-chain acyl-CoA synthetase	Slc27a2	0	0	0	0	4.52355e+07	5.30843e+07	5.00296e+07	NA	1.17054	1.61065e-06	0.0800085
P62983	63	Ubiquitin-40S ribosomal protein S27a	Rps27a	0	0	0	0	NA	6.77866e+07	NA	3.05367e+07	1.18158	0.0125423	0.535777
Q9EQ20	287	Methylmalonate-semialdehyde dehydrogenase [acylating], mitochondrial	Aldh6a1	0	0	0	0	4.33649e+07	4.70079e+07	6.99217e+07	2.38533e+07	1.05339	0.00278366	0.410358
Q8BGL3	252	Sulfotransferase	Sult2a8	0	0	0	0	3.79159e+07	3.78143e+07	4.53815e+07	4.34075e+07	0.979505	6.91033e-07	0.0937311
Q9D826	336	Peroxisomal sarcosine oxidase	Pipox	0	0	0	0	2.61685e+07	NA	4.3588e+07	4.77043e+07	1.17216	0.000864295	0.291984
Q920E5	326	Farnesyl pyrophosphate synthase	Fdps	0	0	0	0	NA	NA	4.59056e+07	3.17941e+07	1.64304	0.000846918	0.256844
Q925N0	73	Sideroflexin-5	Sfxn5	0	0	0	0	4.45689e+07	3.50282e+07	4.08276e+07	3.44886e+07	1.07473	3.76676e-06	0.124892
P05201	325	Aspartate aminotransferase, cytoplasmic	Got1	0	0	0	0	3.6739e+07	3.84838e+07	NA	3.97855e+07	1.41353	5.01177e-08	0.0398744
P61922	337	4-aminobutyrate aminotransferase, mitochondrial	Abat	0	0	0	0	3.44571e+07	3.86745e+07	NA	4.03313e+07	1.28017	1.61785e-06	0.0800804
Q62318	214	Transcription intermediary factor 1-beta	Trim28	0	0	0	0	2.9704e+07	3.38373e+07	4.1951e+07	4.20575e+07	1.07706	2.02471e-05	0.166581
Q8BWT1	241	3-ketoacyl-CoA thiolase, mitochondrial	Acaa2	0	0	0	0	3.2034e+07	3.56327e+07	2.78044e+07	NA	1.02127	1.36049e-05	0.123127
Q8CAY6	235	Acetyl-CoA acetyltransferase, cytosolic	Acat2	0	0	0	0	NA	2.86115e+07	3.33408e+07	NA	1.61542	2.82402e-05	0.107958
P09405	643	Nucleolin	Ncl	0	0	0	0	2.46783e+07	2.65366e+07	3.90262e+07	2.74751e+07	0.849934	0.000101956	0.220965
Q9DCM2	116	Glutathione S-transferase kappa 1	Gstk1	0	0	0	0	2.7774e+07	2.20995e+07	3.95609e+07	2.58525e+07	1.21087	0.000260988	0.261513
P70296	156	Phosphatidylethanolamine-binding protein 1	Pebp1	0	0	0	0	1.14356e+07	2.12325e+07	4.52679e+07	2.9479e+07	0.97679	0.00950741	0.533303
P70296	157	Phosphatidylethanolamine-binding protein 1	Pebp1	0	0	0	0	1.14356e+07	2.12325e+07	4.52679e+07	2.9479e+07	0.97679	0.00950741	0.533303
Q91VD9	360	NADH-ubiquinone oxidoreductase 75 kDa subunit, mitochondrial	Ndufs1	0	0	0	0	2.45544e+07	2.31784e+07	NA	2.90161e+07	1.04936	1.16385e-05	0.119288
P63038	89	60 kDa heat shock protein, mitochondrial	Hspd1	0	0	0	0	3.18156e+07	2.32948e+07	2.50156e+07	2.01486e+07	0.936928	5.25358e-05	0.19661
P54822	470	Adenylosuccinate lyase	Adsl	0	0	0	0	2.64186e+07	NA	NA	2.24327e+07	1.05075	3.67805e-05	0.115389
Q64433	80	10 kDa heat shock protein, mitochondrial	Hspe1	0	0	0	0	1.87914e+07	3.01764e+07	2.37492e+07	2.07065e+07	0.900201	8.37425e-05	0.213404
Q8R0Y6	21	Cytosolic 10-formyltetrahydrofolate dehydrogenase	Aldh1l1	0	0	0	0	NA	2.49097e+07	NA	2.07203e+07	0.903689	5.87112e-05	0.129842
Q8R0Y6	35	Cytosolic 10-formyltetrahydrofolate dehydrogenase	Aldh1l1	0	0	0	0	NA	2.49097e+07	NA	2.07203e+07	0.903689	5.87112e-05	0.129842
P12710	6	Fatty acid-binding protein, liver	Fabp1	0	0	0	0	1.80481e+07	1.85284e+07	3.23701e+07	2.22339e+07	1.07992	0.000474699	0.291802
P01837	100	Immunoglobulin kappa constant	Igkc	0	0	0	0	1.16371e+07	1.55891e+07	2.96055e+07	3.08573e+07	13.6484	0.00410291	0.444421
P45952	69	Medium-chain specific acyl-CoA dehydrogenase, mitochondrial	Acadm	0	0	0	0	NA	2.01943e+07	1.93767e+07	1.84324e+07	1.18683	9.79523e-08	0.0456042
Q61176	150	Arginase-1	Arg1	0	0	0	0	9.49137e+06	2.33088e+07	NA	2.49762e+07	0.969552	0.00538209	0.441348
Q8CHT0	461	Delta-1-pyrroline-5-carboxylate dehydrogenase, mitochondrial	Aldh4a1	0	0	0	0	2.3087e+07	2.08078e+07	1.76012e+07	1.46352e+07	1.14363	4.89303e-05	0.194179
O88851	42	Putative hydrolase RBBP9	Rbbp9	0	0	0	0	1.20707e+07	NA	2.0642e+07	1.79435e+07	1.14769	0.000499835	0.259546
Q8QZS1	232	3-hydroxyisobutyryl-CoA hydrolase, mitochondrial	Hibch	0	0	0	0	2.24959e+07	1.5928e+07	1.5275e+07	1.20904e+07	0.917124	0.000283731	0.265514
P97364	397	Selenide, water dikinase 2	Sephs2	0	0	0	0	1.36507e+07	NA	1.65219e+07	1.76228e+07	0.930136	1.693e-05	0.12872
Q8BGC4	214	Prostaglandin reductase-3	Zadh2	0	0	0	0	1.37107e+07	1.63212e+07	1.29359e+07	1.98939e+07	0.851155	5.75562e-05	0.199779
P34914	539	Bifunctional epoxide hydrolase 2	Ephx2	0	0	0	0	1.13293e+07	1.8496e+07	NA	NA	0.8767	0.00244864	0.33982
Q6PE01	287	U5 small nuclear ribonucleoprotein 40 kDa protein	Snrnp40	0	0	0	0	9.70159e+06	1.50696e+07	2.03803e+07	1.15666e+07	1.20024	0.000930946	0.331091
P97872	275	Dimethylaniline monooxygenase [N-oxide-forming] 5	Fmo5	0	0	0	0	1.39721e+07	1.00354e+07	1.65315e+07	1.45912e+07	1.15473	5.43212e-05	0.197764
Q8CIM7	118	Cytochrome P450 2D26	Cyp2d26	0	0	0	0	1.14245e+07	1.40512e+07	1.46351e+07	1.22807e+07	1.18464	2.25107e-06	0.114439
P68040	175	Receptor of activated protein C kinase 1	Rack1	0	0	0	0	1.40116e+07	1.41241e+07	NA	1.11152e+07	0.877767	1.80213e-05	0.130366
Q8K2B3	92	Succinate dehydrogenase [ubiquinone] flavoprotein subunit, mitochondrial	Sdha	0	0	0	0	NA	NA	1.20802e+07	1.27354e+07	0.927424	4.0947e-07	0.0373427
Q8VCN5	138	Cystathionine gamma-lyase	Cth	0	0	0	0	1.21215e+07	1.50426e+07	1.02029e+07	1.19322e+07	1.17763	1.77535e-05	0.162845
Q8R0Y6	520	Cytosolic 10-formyltetrahydrofolate dehydrogenase	Aldh1l1	0	0	0	0	5.83912e+06	NA	1.88084e+07	NA	0.903689	0.036101	0.744146
Q9DB27	51	Malignant T-cell-amplified sequence 1	Mcts1	0	0	0	0	NA	1.15221e+07	1.20362e+07	1.27624e+07	1.53538	1.7913e-07	0.0514706
Q8R123	283	FAD synthase	Flad1	0	0	0	0	NA	1.09414e+07	1.08017e+07	NA	0.719951	1.43934e-09	0.00908894
Q9JLJ2	63	4-trimethylaminobutyraldehyde dehydrogenase	Aldh9a1	0	0	0	0	NA	NA	1.02976e+07	1.02895e+07	1.05202	2.02909e-14	0.000556913
P26043	209	Radixin	Rdx	0	0	0	0	NA	NA	1.02323e+07	9.8394e+06	0.947257	1.23769e-07	0.0276833
P24369	89	Peptidyl-prolyl cis-trans isomerase B	Ppib	0	0	0	0	NA	8.70473e+06	1.18487e+07	9.53801e+06	0.865262	5.28211e-05	0.162388
O88986	365	2-amino-3-ketobutyrate coenzyme A ligase, mitochondrial	Gcat	0	0	0	0	1.4092e+07	9.69745e+06	6.64142e+06	7.72397e+06	1.01473	0.0011504	0.344768
P17751	206	Triosephosphate isomerase	Tpi1	0	0	0	0	6.6177e+06	9.0139e+06	1.00285e+07	1.1122e+07	1.0754	7.44517e-05	0.209024
Q9JHW2	274	Omega-amidase NIT2	Nit2	0	0	0	0	7.97104e+06	9.18901e+06	9.84787e+06	8.12736e+06	1.02334	1.11229e-06	0.10157
Q9CZM2	140	60S ribosomal protein L15	Rpl15	0	0	0	0	1.40714e+07	3.8722e+06	9.93809e+06	5.33505e+06	0.854552	0.011574	0.557889
O35593	239	26S proteasome non-ATPase regulatory subunit 14	Psmd14	0	0	0	0	NA	6.12819e+06	1.02874e+07	8.43656e+06	1.03734	0.000431475	0.251544
Q922E4	327	Ethanolamine-phosphate cytidylyltransferase	Pcyt2	0	0	0	0	6.95548e+06	7.34728e+06	8.15411e+06	9.51662e+06	1.29989	7.85003e-06	0.141553
Q64133	61	Amine oxidase [flavin-containing] A	Maoa	0	0	0	0	5.93727e+06	7.26686e+06	7.27812e+06	NA	3.29054	8.87635e-06	0.112914
Q9ESB3	507	Histidine-rich glycoprotein	Hrg	0	0	0	0	4.98463e+06	7.26984e+06	7.03236e+06	6.99574e+06	2.39172	1.72119e-05	0.161978
Q8BYL4	362	Tyrosine--tRNA ligase, mitochondrial	Yars2	0	0	0	0	NA	7.22748e+06	6.33824e+06	6.11442e+06	0.879155	2.84869e-06	0.0897472
F8VPN4	1303	Amylo-1,6-glucosidase, 4-alpha-glucanotransferase	Agl	0	0	0	0	NA	6.67644e+06	NA	6.02726e+06	1.43675	5.71616e-06	0.0722678
Q91VA6	129	Polymerase delta-interacting protein 2	Poldip2	0	0	0	0	7.41817e+06	7.66764e+06	4.19535e+06	5.07485e+06	0.818728	0.000397824	0.282445
Q921I1	592	Serotransferrin	Tf	0	0	0	0	3.14892e+06	4.60083e+06	6.5496e+06	8.6097e+06	1.25685	0.00292253	0.414433
Q9DBE0	83	Cysteine sulfinic acid decarboxylase	Csad	0	0	0	0	5.02082e+06	4.05575e+06	4.22286e+06	6.90509e+06	0.77049	0.00024485	0.258504
P55096	286	ATP-binding cassette sub-family D member 3	Abcd3	0	0	0	0	2.79039e+06	4.3854e+06	5.84254e+06	6.26483e+06	0.969571	0.000867726	0.326697
P53798	45	Squalene synthase	Fdft1	0	0	0	0	NA	3.42688e+06	4.99241e+06	5.49434e+06	3.25063	0.000297513	0.232513
Q8BVA5	270	Lipid droplet-associated hydrolase	Ldah	0	0	0	0	3.31414e+06	2.78634e+06	5.40229e+06	5.52201e+06	1.7988	0.000933541	0.331266
P58044	169	Isopentenyl-diphosphate Delta-isomerase 1	Idi1	0	0	0	0	NA	3.24585e+06	4.56491e+06	4.88338e+06	2.32432	0.000163809	0.205187
Q8VDJ3	453	Vigilin	Hdlbp	0	0	0	0	4.60847e+06	3.48439e+06	4.8319e+06	3.89932e+06	0.959005	1.03362e-05	0.148382
Q64105	227	Sepiapterin reductase	Spr	0	0	0	0	5.51101e+06	3.04585e+06	3.99567e+06	NA	0.944408	0.000937046	0.297154
O35488	69	Very long-chain acyl-CoA synthetase	Slc27a2	0	0	0	0	3.92657e+06	4.35918e+06	4.1415e+06	4.12703e+06	1.17054	6.36085e-09	0.0427154
Q01339	229	Beta-2-glycoprotein 1	Apoh	0	0	0	0	NA	2.98613e+06	5.84783e+06	3.51299e+06	1.6203	0.00251985	0.370066
Q3TNA1	197	Xylulose kinase	Xylb	0	0	0	0	2.47395e+06	3.81594e+06	5.58551e+06	4.24576e+06	1.23356	0.000754549	0.318178
P16546	1311	Spectrin alpha chain, non-erythrocytic 1	Sptan1	0	0	0	0	NA	3.17967e+06	4.79081e+06	4.10355e+06	0.90854	0.000147926	0.200876
P14148	178	60S ribosomal protein L7	Rpl7	0	0	0	0	5.38751e+06	3.78053e+06	3.49539e+06	3.39766e+06	0.900037	0.000132173	0.2314
P07724	588	Serum albumin	Alb	0	0	0	0	1.61786e+06	3.10448e+06	4.58747e+06	6.31017e+06	1.40924	0.00812152	0.514772
P28666	559	Murinoglobulin-2	Mug2	0	0	0	0	2.76414e+06	3.26798e+06	4.96627e+06	4.19768e+06	1.06561	0.000240446	0.257656
O55142	8	60S ribosomal protein L35a	Rpl35a	0	0	0	0	NA	NA	4.02832e+06	3.39876e+06	0.871169	4.27892e-05	0.119877
Q68FL6	337	Methionine--tRNA ligase, cytoplasmic	Mars1	0	0	0	0	2.62247e+06	NA	5.19142e+06	3.03953e+06	1.27435	0.00286599	0.381074
P29699	120	Alpha-2-HS-glycoprotein	Ahsg	0	0	0	0	2.00069e+06	2.06751e+06	6.28214e+06	3.83734e+06	1.29882	0.0124331	0.567271
A0A2I3BRL8	30	Predicted gene 7324	Gm7324	0	0	0	0	NA	NA	3.17926e+06	3.67386e+06	0.990677	2.25981e-05	0.102068
P35980	49	60S ribosomal protein L18	Rpl18	0	0	0	0	4.75563e+06	NA	NA	1.82729e+06	0.967705	0.021373	0.629099
P58044	176	Isopentenyl-diphosphate Delta-isomerase 1	Idi1	0	0	0	0	3.2588e+06	2.62024e+06	3.04715e+06	3.99474e+06	2.32432	2.96169e-05	0.177919
Q60866	307	Phosphotriesterase-related protein	Pter	0	0	0	0	3.25038e+06	2.96038e+06	NA	NA	0.928297	3.98916e-06	0.0660348
P60710	315	Actin, cytoplasmic 1	Actb	0	0	0	0	3.01523e+06	2.46528e+06	2.93296e+06	3.56953e+06	1.05955	1.15034e-05	0.151131
P35550	90	rRNA 2'-O-methyltransferase fibrillarin	Fbl	0	0	0	0	NA	2.6742e+06	3.02217e+06	NA	0.918666	1.16407e-05	0.0863906
O08601	609	Microsomal triglyceride transfer protein large subunit	Mttp	0	0	0	0	2.03003e+06	3.07437e+06	3.17029e+06	3.03952e+06	1.12677	4.21919e-05	0.189219
P55050	17	Fatty acid-binding protein, intestinal	Fabp2	0	0	0	0	2.00149e+06	2.84157e+06	3.84266e+06	2.59526e+06	1.0419	0.000324605	0.272109
P21619	465	Lamin-B2	Lmnb2	0	0	0	0	NA	2.09677e+06	3.84911e+06	2.50695e+06	1.66554	0.00141607	0.325292
P11276	101	Fibronectin	Fn1	0	0	0	0	2.23374e+06	1.46493e+06	4.18433e+06	3.2613e+06	1.51031	0.00335462	0.426277
P50247	226	Adenosylhomocysteinase	Ahcy	0	0	0	0	1.78465e+06	3.78686e+06	NA	NA	1.07449	0.0104646	0.508222
Q8CHR6	63	Dihydropyrimidine dehydrogenase [NADP(+)]	Dpyd	0	0	0	0	1.66246e+06	2.66339e+06	3.65213e+06	2.60808e+06	1.48637	0.000624524	0.307079
Q5EBG8	114	Uncharacterized protein C1orf50 homolog	NA	0	0	0	0	1.43805e+06	NA	3.95459e+06	2.37242e+06	0.977031	0.00838997	0.491469
P06151	228	L-lactate dehydrogenase A chain	Ldha	0	0	0	0	1.70886e+06	3.36614e+06	NA	NA	1.18417	0.00748702	0.461821
P10605	220	Cathepsin B	Ctsb	0	0	0	0	2.19172e+06	1.96341e+06	3.39966e+06	NA	1.07671	0.00107978	0.306482
Q71LX4	17	Talin-2	Tln2	0	0	0	0	2.87291e+06	1.99259e+06	2.63266e+06	2.01301e+06	1.61406	3.91316e-05	0.186751
Q9CPU0	88	Lactoylglutathione lyase	Glo1	0	0	0	0	NA	3.04267e+06	2.06165e+06	1.97471e+06	0.996493	0.000429837	0.25134
Q9EQ06	282	Estradiol 17-beta-dehydrogenase 11	Hsd17b11	0	0	0	0	2.73339e+06	2.3517e+06	2.33042e+06	1.75178e+06	0.779337	2.84182e-05	0.176648
Q00623	130	Apolipoprotein A-I	Apoa1	0	0	0	0	NA	2.60691e+06	2.71352e+06	1.54708e+06	1.44876	0.000732347	0.281708
P61979	198	Heterogeneous nuclear ribonucleoprotein K	Hnrnpk	0	0	0	0	NA	2.73223e+06	2.13736e+06	1.77061e+06	0.954074	0.000224993	0.219255
Q9DBM2	705	Peroxisomal bifunctional enzyme	Ehhadh	0	0	0	0	1.37793e+06	NA	2.97577e+06	NA	0.921916	0.0112511	0.519025
O35643	322	AP-1 complex subunit beta-1	Ap1b1	0	0	0	0	NA	2.38162e+06	1.92502e+06	NA	0.92045	0.00010368	0.149938
P62702	128	40S ribosomal protein S4, X isoform	Rps4x	0	0	0	0	1.98991e+06	2.14542e+06	NA	NA	0.840601	1.68159e-06	0.0531833
Q7TMM9	58	Tubulin beta-2A chain	Tubb2a	0	0	0	0	1.58757e+06	1.58841e+06	2.37367e+06	2.53776e+06	0.889307	0.000203413	0.249989
Q9EPK7	601	Exportin-7	Xpo7	0	0	0	0	1.64171e+06	2.36063e+06	NA	NA	0.748214	0.000811805	0.25403
Q14DH7	432	Acyl-CoA synthetase short-chain family member 3, mitochondrial	Acss3	0	0	0	0	1.9817e+06	2.30625e+06	1.85196e+06	1.82052e+06	1.24004	1.93624e-06	0.111555
Q99LD4	317	COP9 signalosome complex subunit 1	Gps1	0	0	0	0	NA	NA	1.89854e+06	2.03192e+06	1.09718	1.11554e-06	0.0479893
Q9JJL3	597	Solute carrier organic anion transporter family member 1B2	Slco1b2	0	0	0	0	984338	2.41573e+06	2.17233e+06	2.27783e+06	0.877309	0.00100806	0.336152
Q71KT5	397	Delta(14)-sterol reductase TM7SF2	Tm7sf2	0	0	0	0	1.34991e+06	2.39101e+06	NA	2.11579e+06	1.28043	0.000669732	0.276336
Q8BK63	130	Casein kinase I isoform alpha	Csnk1a1	0	0	0	0	NA	1.42107e+06	1.64049e+06	2.76476e+06	1.16857	0.00255289	0.371162
Q99LB6	209	Methionine adenosyltransferase 2 subunit beta	Mat2b	0	0	0	0	1.83332e+06	1.95884e+06	NA	NA	0.899966	1.01009e-06	0.0468111
O70503	72	Very-long-chain 3-oxoacyl-CoA reductase	Hsd17b12	0	0	0	0	1.96589e+06	1.81051e+06	2.15818e+06	1.56071e+06	1.29879	5.89441e-06	0.134792
Q921I1	37	Serotransferrin	Tf	0	0	0	0	NA	1.75602e+06	1.61892e+06	2.11581e+06	1.25685	2.57694e-05	0.140215
Q8VHM5	235	Heterogeneous nuclear ribonucleoprotein R	Hnrnpr	0	0	0	0	1.70061e+06	2.03189e+06	2.08182e+06	1.4963e+06	1.06548	1.20036e-05	0.152239
P61979	179	Heterogeneous nuclear ribonucleoprotein K	Hnrnpk	0	0	0	0	1.17822e+06	NA	1.96187e+06	2.2879e+06	0.954074	0.00122772	0.315226
Q9WV98	55	Mitochondrial import inner membrane translocase subunit Tim9	Timm9	0	0	0	0	1.86292e+06	NA	NA	1.71426e+06	0.811669	2.50593e-06	0.0587722
P07724	499	Serum albumin	Alb	0	0	0	0	NA	NA	1.41158e+06	2.16336e+06	1.40924	0.00148235	0.297397
Q8VDG7	293	Platelet-activating factor acetylhydrolase 2, cytoplasmic	Pafah2	0	0	0	0	NA	NA	1.84396e+06	1.7236e+06	1.02935	1.08992e-06	0.047711
Q9Z2A5	60	Arginyl-tRNA--protein transferase 1	Ate1	0	0	0	0	NA	NA	2.1082e+06	1.44354e+06	0.869616	0.000950054	0.264651
Q9WUA2	133	Phenylalanine--tRNA ligase beta subunit	Farsb	0	0	0	0	1.75902e+06	1.77118e+06	1.61234e+06	1.77637e+06	0.922675	9.20783e-09	0.0454388
Q99L13	78	3-hydroxyisobutyrate dehydrogenase, mitochondrial	Hibadh	0	0	0	0	1.44654e+06	2.42249e+06	1.31673e+06	NA	0.809446	0.00195961	0.349669
Q9D1H8	25	39S ribosomal protein L53, mitochondrial	Mrpl53	0	0	0	0	1.402e+06	1.56811e+06	2.17406e+06	1.73966e+06	0.773869	4.71699e-05	0.192939
Q9DAK9	47	14 kDa phosphohistidine phosphatase	Phpt1	0	0	0	0	1.88142e+06	1.76415e+06	1.65733e+06	1.44293e+06	0.973532	1.83139e-06	0.110508
Q6PB66	565	Leucine-rich PPR motif-containing protein, mitochondrial	Lrpprc	0	0	0	0	1.06656e+06	1.87065e+06	1.87511e+06	1.88312e+06	0.803197	0.000169385	0.241895
Q9DCT8	50	Cysteine-rich protein 2	Crip2	0	0	0	0	1.76534e+06	1.29356e+06	1.39007e+06	2.22882e+06	1.17571	0.000224477	0.254473
Q9QYF1	191	Retinol dehydrogenase 11	Rdh11	0	0	0	0	1.48188e+06	1.22336e+06	1.94567e+06	1.72557e+06	1.09883	5.06377e-05	0.195348
P29788	217	Vitronectin	Vtn	0	0	0	0	NA	1.14827e+06	1.80934e+06	1.80707e+06	1.25688	0.000345036	0.239901
P48678	450	Prelamin-A/C	Lmna	0	0	0	0	1.38854e+06	1.70092e+06	NA	NA	1.39699	8.5975e-05	0.142991
Q7TMF3	53	NADH dehydrogenase [ubiquinone] 1 alpha subcomplex subunit 12	Ndufa12	0	0	0	0	1.32652e+06	1.41514e+06	1.97031e+06	1.43192e+06	1.08264	4.43945e-05	0.190907
Q91V92	955	ATP-citrate synthase	Acly	0	0	0	0	NA	1.1325e+06	1.62857e+06	1.82347e+06	0.575222	0.000301244	0.233124
Q6P8X1	350	Sorting nexin-6 [Cleaved into: Sorting nexin-6, N-terminally processed]	Snx6	0	0	0	0	989220	NA	2.03245e+06	1.55011e+06	0.961812	0.00178871	0.342607
Q8VDM4	401	26S proteasome non-ATPase regulatory subunit 2	Psmd2	0	0	0	0	1.58376e+06	1.51921e+06	NA	1.42315e+06	0.962711	2.1863e-07	0.0535691
Q3UM45	134	Protein phosphatase 1 regulatory subunit 7	Ppp1r7	0	0	0	0	1.03454e+06	NA	1.40182e+06	2.08573e+06	0.876961	0.00206798	0.353918
Q3UZZ6	124	Sulfotransferase 1 family member D1	Sult1d1	0	0	0	0	1.38641e+06	1.45271e+06	1.35958e+06	1.74974e+06	1.25973	3.07269e-06	0.120643
Q8BTZ7	143	Mannose-1-phosphate guanyltransferase beta	Gmppb	0	0	0	0	NA	NA	1.67552e+06	1.23561e+06	0.833897	0.000415917	0.213704
Q920L1	44	Acyl-CoA (8-3)-desaturase	Fads1	0	0	0	0	NA	1.04488e+06	1.69298e+06	1.52103e+06	1.51997	0.000322468	0.236497
P63017	71	Heat shock cognate 71 kDa protein	Hspa8	0	0	0	0	1.30148e+06	NA	1.50775e+06	NA	0.95103	2.41955e-05	0.103837
P17182	103	Alpha-enolase	Eno1	0	0	0	0	1.54153e+06	1.34932e+06	1.58861e+06	1.04532e+06	1.07426	3.02747e-05	0.178599
Q8BP47	140	Asparagine--tRNA ligase, cytoplasmic	NARS1	0	0	0	0	1.14297e+06	1.59803e+06	1.19192e+06	1.52906e+06	0.975978	2.2294e-05	0.169377
P17426	117	AP-2 complex subunit alpha-1	Ap2a1	0	0	0	0	1.28338e+06	1.41999e+06	1.1046e+06	1.64036e+06	0.915954	1.98094e-05	0.165954
Q60597	947	2-oxoglutarate dehydrogenase, mitochondrial	Ogdh	0	0	0	0	1.44388e+06	1.15248e+06	NA	1.44907e+06	1.01138	1.51754e-05	0.12589
P97872	178	Dimethylaniline monooxygenase [N-oxide-forming] 5	Fmo5	0	0	0	0	1.20602e+06	NA	1.59978e+06	1.11761e+06	1.15473	0.000132341	0.196281
Q91WS0	51	CDGSH iron-sulfur domain-containing protein 1	Cisd1	0	0	0	0	1.0824e+06	1.2368e+06	1.60426e+06	1.17938e+06	1.02238	3.04864e-05	0.178815
Q60931	12	Voltage-dependent anion-selective channel protein 3	Vdac3	0	0	0	0	1.27757e+06	1.17093e+06	NA	1.30997e+06	1.02686	3.26803e-07	0.0580682
Q8BJW6	347	Eukaryotic translation initiation factor 2A	Eif2a	0	0	0	0	NA	1.38405e+06	1.33393e+06	975130	0.80432	8.98989e-05	0.181176
E9PV38	296	Carboxylic ester hydrolase	Ces2g	0	0	0	0	905264	1.56779e+06	1.27148e+06	1.08512e+06	0.837756	0.000141949	0.234365
P99024	58	Tubulin beta-5 chain	Tubb5	0	0	0	0	1.01709e+06	1.23443e+06	1.11387e+06	1.27218e+06	0.95865	1.04038e-06	0.10043
Q9D773	126	39S ribosomal protein L2, mitochondrial	Mrpl2	0	0	0	0	1.45822e+06	NA	1.01814e+06	852539	0.507146	0.000737143	0.282105
O54749	246	Cytochrome P450 2J5	Cyp2j5	0	0	0	0	684168	1.31529e+06	915163	1.12816e+06	0.963002	0.000306962	0.269347
P26231	120	Catenin alpha-1	Ctnna1	0	0	0	0	872075	NA	1.22247e+06	786287	0.930634	0.000350087	0.240639
Q01405	556	Protein transport protein Sec23A	Sec23a	0	0	0	0	936737	796570	976345	1.0549e+06	0.791567	2.30892e-06	0.114933
Q924D0	330	Reticulon-4-interacting protein 1, mitochondrial	Rtn4ip1	0	0	0	0	802610	929566	916580	1.0248e+06	0.753221	9.62156e-07	0.0991136
P35235	178	Tyrosine-protein phosphatase non-receptor type 11	Ptpn11	0	0	0	0	511044	NA	NA	1.17334e+06	0.777243	0.0142244	0.556066
Q9CX34	60	Protein SGT1 homolog	Sugt1	0	0	0	0	372126	794430	1.34648e+06	784803	0.776132	0.00618795	0.484958
Q9DBG3	878	AP-2 complex subunit beta	Ap2b1	0	0	0	0	892387	670182	835644	714465	0.997805	5.41691e-06	0.132863
P84099	46	60S ribosomal protein L19	Rpl19	0	0	0	0	1.22038e+06	NA	162713	NA	0.686508	0.0995973	1.08147

## Sheet: Common sites in both groups
Common acetylation sites in both 2-month and 12-month mouse livers (N of Ac sites=3370; N of proteins=1115)
Protein accession	Position	Protein name	Gene name	Relative acetylation level of 2-month Rep 1	Relative acetylation level of 2-month Rep 2	Relative acetylation level of 2-month Rep 3	Relative acetylation level of 2-month Rep 4	Relative acetylation level of 12-month Rep 1	Relative acetylation level of 12-month Rep 2	Relative acetylation level of 12-month Rep 3	Relative acetylation level of 12-month Rep 4	p value_2-month & 12-month	Relative acetylation level_12-month/2-month	Protein level_12-month/2-month	Acetylation level_12-month/2-month	Coefficient of variation_2-month	Coefficient of variation_12-month
A0A0A6YVU8	21	Predicted pseudogene 9774	Gm9774	2.60964e+06	2.18391e+06	1.40784e+06	NA	1.17591e+06	2.50817e+06	NA	NA	0.76002	0.89111	1.15478	1.02904	0.294782	0.511416
A0A0J9YUD5	98	Nucleoporin 205	Nup205	NA	4.93444e+06	4.11436e+06	4.37982e+06	5.95797e+06	4.47535e+06	4.8109e+06	4.3152e+06	0.430861	1.09241	1.05057	1.14765	0.0934826	0.151626
A0A0J9YUD5	1283	Nucleoporin 205	Nup205	3.20835e+06	2.79032e+06	2.8067e+06	2.09127e+06	3.15431e+06	2.79011e+06	2.06039e+06	NA	0.890086	0.979483	1.05057	1.02901	0.170366	0.208768
A0A2I3BPG9	22	Ribosomal protein L36A, pseudogene 1	Rpl36a-ps1	7.53356e+08	8.39131e+08	4.9671e+08	4.55403e+08	5.05512e+08	NA	NA	5.8817e+08	0.568502	0.859609	0.909902	0.78216	0.296945	0.106883
A0A2I3BPG9	89	Ribosomal protein L36A, pseudogene 1	Rpl36a-ps1	1.14187e+07	1.27846e+07	1.53473e+07	1.03661e+07	3.43325e+07	2.39471e+07	3.81696e+07	3.21402e+07	0.000837229	2.57608	0.909902	2.34398	0.172543	0.186887
A0JNU3	221	60 kDa lysophospholipase	Aspg	1.8191e+06	NA	3.43198e+06	1.25722e+06	NA	3.223e+06	5.14232e+06	NA	0.165832	1.928	0.80804	1.5579	0.520371	0.324474
A0JNU3	225	60 kDa lysophospholipase	Aspg	1.8191e+06	NA	3.43198e+06	1.25722e+06	2.42793e+06	3.223e+06	NA	NA	0.515376	1.3024	0.80804	1.05239	0.520371	0.198975
A2AKK5	305	Acyl-coenzyme A amino acid N-acyltransferase 1	Acnat1	NA	1.18325e+06	1.31434e+06	1.23188e+06	884889	1.75516e+06	1.27859e+06	1.38539e+06	0.714842	1.06664	0.955316	1.01898	0.0533048	0.269998
A2AKK5	331	Acyl-coenzyme A amino acid N-acyltransferase 1	Acnat1	4.60806e+07	3.00505e+07	3.46298e+07	2.59522e+07	NA	3.56711e+07	4.13238e+07	5.28878e+07	0.229582	1.26672	0.955316	1.21012	0.254271	0.202702
A2AKK5	407	Acyl-coenzyme A amino acid N-acyltransferase 1	Acnat1	2.82836e+07	1.06544e+07	8.04712e+06	1.40144e+07	6.46198e+06	7.12333e+06	1.34277e+07	1.20028e+07	0.299161	0.639607	0.955316	0.611027	0.591869	0.35668
A2AS89	199	Agmatinase, mitochondrial	Agmat	7.10426e+06	5.55975e+06	4.30953e+06	2.29019e+06	3.61414e+06	5.73161e+06	2.09129e+06	2.94054e+06	0.376991	0.746355	1.15196	0.859775	0.422587	0.432644
A2AS89	223	Agmatinase, mitochondrial	Agmat	4.92039e+07	3.88901e+07	3.55209e+07	4.27471e+07	4.36708e+07	6.93672e+07	3.16888e+07	2.78928e+07	0.878552	1.03761	1.15196	1.19529	0.141182	0.433877
A2ATU0	488	Probable 2-oxoglutarate dehydrogenase E1 component DHKTD1, mitochondrial	Dhtkd1	1.05942e+08	8.96077e+07	1.03425e+08	7.84801e+07	9.22548e+07	7.65526e+07	1.10297e+08	8.68256e+07	0.772649	0.969467	1.32685	1.28634	0.135584	0.154483
A2ATU0	538	Probable 2-oxoglutarate dehydrogenase E1 component DHKTD1, mitochondrial	Dhtkd1	2.54117e+07	2.19585e+07	3.09537e+07	1.85069e+07	2.5882e+07	2.22393e+07	3.35905e+07	2.80354e+07	0.399472	1.13339	1.32685	1.50385	0.219257	0.173087
A2ATU0	801	Probable 2-oxoglutarate dehydrogenase E1 component DHKTD1, mitochondrial	Dhtkd1	6.11796e+07	2.90503e+07	6.77574e+07	5.3476e+07	6.29795e+07	NA	8.24464e+07	4.38348e+07	0.488568	1.19334	1.32685	1.58339	0.319975	0.306023
A2ATU0	819	Probable 2-oxoglutarate dehydrogenase E1 component DHKTD1, mitochondrial	Dhtkd1	1.05747e+08	8.74165e+07	9.04189e+07	1.10909e+08	1.09892e+08	1.1971e+08	1.09897e+08	1.05009e+08	0.103197	1.12679	1.32685	1.49508	0.116286	0.0555044
A2ATU0	828	Probable 2-oxoglutarate dehydrogenase E1 component DHKTD1, mitochondrial	Dhtkd1	1.49101e+08	1.0419e+08	1.79149e+08	1.6278e+08	1.92101e+08	1.73824e+08	2.11518e+08	2.07215e+08	0.0406371	1.31826	1.32685	1.74915	0.216256	0.0869826
A3KMP2	10	Tetratricopeptide repeat protein 38	Ttc38	6.03617e+07	3.60003e+07	5.52898e+07	2.83552e+07	4.03561e+07	4.24241e+07	5.99469e+07	5.56656e+07	0.629291	1.10214	0.969297	1.0683	0.339413	0.195059
A3KMP2	318	Tetratricopeptide repeat protein 38	Ttc38	1.84967e+07	1.52672e+07	1.69929e+07	NA	1.77343e+07	NA	2.30466e+07	2.02614e+07	0.128827	1.20264	0.969297	1.16572	0.0955154	0.13059
A3KMP2	431	Tetratricopeptide repeat protein 38	Ttc38	2.17083e+07	2.92239e+07	2.82285e+07	NA	3.86648e+07	3.75242e+07	5.72997e+07	5.91193e+07	0.028851	1.82485	0.969297	1.76882	0.154708	0.241868
A8DUK4	96	Beta-globin	Hbb-bs	1.99761e+08	4.63325e+07	1.03176e+09	8.20245e+07	7.66318e+07	5.11139e+08	8.4863e+08	6.55914e+08	0.544181	1.53861	1.98003	3.0465	1.37021	0.627381
A8DUK4	145	Beta-globin	Hbb-bs	1.12723e+08	5.38909e+07	8.4239e+08	1.02531e+08	9.67077e+07	2.24666e+08	3.43716e+08	4.29043e+08	0.983516	0.984345	1.98003	1.94904	1.35745	0.528793
A9R9W0	158	Major urinary protein 15	Mup15	5.17716e+07	4.23145e+07	5.56626e+07	4.88623e+07	1.7197e+08	7.51789e+07	NA	NA	0.0689929	2.48877	0.476935	1.18698	0.113383	0.553849
B1AR13	76	CDGSH iron-sulfur domain-containing protein 3, mitochondrial	Cisd3	2.83393e+07	1.66386e+07	1.63221e+07	1.7846e+07	2.10782e+07	2.30594e+07	2.1501e+07	1.72429e+07	0.775088	1.0472	1.10845	1.16076	0.290075	0.119201
B1AR13	96	CDGSH iron-sulfur domain-containing protein 3, mitochondrial	Cisd3	NA	5.01599e+06	5.94344e+06	4.57737e+06	2.97467e+06	5.48378e+06	4.8416e+06	4.45721e+06	0.347809	0.857187	1.10845	0.950148	0.134672	0.239746
B1AR13	124	CDGSH iron-sulfur domain-containing protein 3, mitochondrial	Cisd3	1.35587e+09	7.72157e+08	1.31035e+09	1.1554e+09	1.47004e+09	1.31353e+09	1.42764e+09	1.52224e+09	0.0876781	1.24809	1.10845	1.38344	0.23086	0.0619281
B1AUN2	371	Eukaryotic translation initiation factor 2B, subunit 3	Eif2b3	2.56494e+06	2.29819e+06	1.17559e+06	1.50063e+06	1.31776e+06	1.42158e+06	928487	1.0156e+06	0.0858824	0.621197	0.925967	0.575208	0.347102	0.201683
D3Z7A5	2	Dynein assembly factor with WDR repeat domains 1	Daw1	2.44946e+08	1.5244e+08	1.61825e+08	1.59161e+08	1.03145e+08	1.94517e+08	1.78633e+08	1.59078e+08	0.509444	0.884462	1.02352	0.905265	0.243592	0.250941
D3Z7A5	4	Dynein assembly factor with WDR repeat domains 1	Daw1	2.44946e+08	1.5244e+08	1.61825e+08	1.59161e+08	1.03145e+08	1.94517e+08	1.78633e+08	1.59078e+08	0.509444	0.884462	1.02352	0.905265	0.243592	0.250941
D3Z7X0	535	Acyl-Coenzyme A dehydrogenase family, member 12	Acad12	5.31166e+06	3.53962e+06	4.47848e+06	3.51314e+06	2.43114e+06	2.40815e+06	NA	NA	0.0500492	0.574638	1.48146	0.851306	0.20433	0.00671615
D3Z7X0	538	Acyl-Coenzyme A dehydrogenase family, member 12	Acad12	2.40423e+06	1.04749e+06	1.3272e+06	1.21493e+06	542779	NA	948656	NA	0.190035	0.497656	1.48146	0.73726	0.410211	0.384863
D3Z7X0	542	Acyl-Coenzyme A dehydrogenase family, member 12	Acad12	1.77698e+08	1.21857e+08	2.58711e+08	9.02611e+07	5.76679e+07	1.08515e+08	1.35367e+08	1.1213e+08	0.196243	0.637875	1.48146	0.944988	0.455436	0.316571
E9PZF0	164	Nucleoside diphosphate kinase	Gm20390	4.90518e+06	4.29529e+06	4.2891e+06	NA	NA	3.90583e+06	2.45674e+06	2.67723e+06	0.0400681	0.670132	0.734215	0.492021	0.0787098	0.259123
E9PZF0	171	Nucleoside diphosphate kinase	Gm20390	1.89205e+08	1.18678e+08	1.03016e+08	8.66237e+07	8.1232e+07	5.39219e+07	7.77343e+07	6.60672e+07	0.0583125	0.560689	0.734215	0.411666	0.363034	0.177497
E9Q3L2	526	Phosphatidylinositol 4-kinase alpha	Pi4ka	NA	2.17532e+06	NA	3.70977e+06	3.45429e+06	6.9443e+06	NA	5.86945e+06	0.185665	1.84285	0.823549	1.51768	0.368737	0.329613
E9Q3L2	1486	Phosphatidylinositol 4-kinase alpha	Pi4ka	NA	1.90893e+06	NA	2.2189e+06	3.26862e+06	NA	5.04648e+06	3.68542e+06	0.0703928	1.93815	0.823549	1.59616	0.106196	0.232437
E9Q4Z2	874	Acetyl-CoA carboxylase 2	Acacb	3.36132e+06	2.42649e+06	3.29721e+06	NA	3.32117e+06	4.90602e+06	4.76062e+06	6.28718e+06	0.0651781	1.59122	0.703191	1.11893	0.172439	0.25161
E9Q4Z2	1440	Acetyl-CoA carboxylase 2	Acacb	2.64265e+06	NA	2.21921e+06	NA	NA	NA	3.80447e+06	3.39407e+06	0.0581826	1.48062	0.703191	1.04115	0.123171	0.080625
E9Q557	1422	Desmoplakin	Dsp	8.07929e+06	8.38633e+06	6.62842e+06	6.73291e+06	1.13135e+07	1.7364e+07	1.4016e+07	1.21755e+07	0.00444024	1.83958	0.760371	1.39876	0.121482	0.195355
F6QL70	82	Deleted.	NA	7.17939e+06	5.97685e+06	5.59297e+06	7.31407e+06	5.78438e+06	4.34919e+06	5.98449e+06	4.85765e+06	0.0700775	0.804799	0.969053	0.779893	0.132012	0.147314
F6YVP7	8	Ribosomal protein S18, pseudogene 6	Rps18-ps6	5.49669e+07	3.65967e+07	2.82435e+07	5.90844e+07	4.72431e+07	3.1283e+07	5.14299e+07	3.10178e+07	0.639147	0.899841	0.805141	0.724499	0.328825	0.264354
F6YVP7	91	Ribosomal protein S18, pseudogene 6	Rps18-ps6	1.04902e+07	NA	NA	1.09076e+07	8.24309e+06	NA	NA	9.03119e+06	0.0437306	0.807293	0.805141	0.649984	0.0275892	0.06452
F6YVP7	94	Ribosomal protein S18, pseudogene 6	Rps18-ps6	6.36521e+07	5.3524e+07	4.00841e+07	4.00532e+07	3.87974e+07	4.31141e+07	4.65311e+07	4.02758e+07	0.277018	0.855079	0.805141	0.688459	0.232398	0.080831
F6ZDS4	551	Nucleoprotein TPR	Tpr	7.07451e+07	4.225e+07	6.07202e+07	5.35836e+07	6.50467e+07	7.47135e+07	7.30028e+07	5.2662e+07	0.269024	1.16774	0.872547	1.0189	0.211146	0.15152
F6ZDS4	787	Nucleoprotein TPR	Tpr	6.53911e+06	4.17439e+06	3.55239e+06	3.40584e+06	5.49486e+06	5.03311e+06	3.585e+06	4.18744e+06	0.858163	1.03558	0.872547	0.903589	0.32885	0.186593
F8VPN4	5	Amylo-1,6-glucosidase, 4-alpha-glucanotransferase	Agl	1.28795e+07	NA	1.1094e+07	1.15576e+07	9.38962e+06	1.78268e+07	1.60489e+07	1.54124e+07	0.257922	1.23859	1.43675	1.77954	0.0782233	0.249851
F8VPN4	17	Amylo-1,6-glucosidase, 4-alpha-glucanotransferase	Agl	7.70583e+07	7.14885e+07	5.71547e+07	5.38762e+07	3.48522e+07	3.21098e+07	4.50197e+07	4.27735e+07	0.00627634	0.596181	1.43675	0.856563	0.171766	0.159869
F8VPN4	79	Amylo-1,6-glucosidase, 4-alpha-glucanotransferase	Agl	3.2953e+06	3.69172e+06	3.22515e+06	2.73898e+06	2.57124e+06	4.36628e+06	4.63289e+06	4.6472e+06	0.178126	1.25222	1.43675	1.79912	0.12072	0.24595
F8VPN4	190	Amylo-1,6-glucosidase, 4-alpha-glucanotransferase	Agl	NA	2.64707e+07	2.19728e+07	2.26494e+07	NA	3.24143e+07	3.2776e+07	3.38831e+07	0.0031471	1.39358	1.43675	2.00222	0.102342	0.0231742
F8VPN4	265	Amylo-1,6-glucosidase, 4-alpha-glucanotransferase	Agl	6.75756e+07	5.41204e+07	5.25547e+07	4.33907e+07	3.84667e+07	6.257e+07	7.23524e+07	6.34027e+07	0.606187	1.08799	1.43675	1.56317	0.183262	0.245159
F8VPN4	334	Amylo-1,6-glucosidase, 4-alpha-glucanotransferase	Agl	NA	1.11666e+06	NA	843355	966466	1.59597e+06	1.0173e+06	739234	0.744951	1.10177	1.43675	1.58297	0.197198	0.337827
F8VPN4	498	Amylo-1,6-glucosidase, 4-alpha-glucanotransferase	Agl	7.48479e+06	7.36771e+06	6.18176e+06	7.20513e+06	5.84185e+06	9.42905e+06	1.35037e+07	1.12881e+07	0.123167	1.41868	1.43675	2.03829	0.0844944	0.323788
F8VPN4	510	Amylo-1,6-glucosidase, 4-alpha-glucanotransferase	Agl	7.42638e+06	8.16549e+06	4.03452e+06	8.03809e+06	4.14587e+06	6.79796e+06	9.02322e+06	7.33411e+06	0.950519	0.986867	1.43675	1.41788	0.281656	0.296304
F8VPN4	511	Amylo-1,6-glucosidase, 4-alpha-glucanotransferase	Agl	1.24553e+08	1.26188e+08	1.2027e+08	1.24391e+08	1.18794e+08	2.14183e+08	1.44608e+08	1.39461e+08	0.193601	1.24554	1.43675	1.78954	0.0203567	0.268867
F8VPN4	679	Amylo-1,6-glucosidase, 4-alpha-glucanotransferase	Agl	2.92088e+07	2.63538e+07	3.06895e+07	2.37069e+07	1.92639e+07	2.92418e+07	3.50445e+07	2.9746e+07	0.826282	1.03035	1.43675	1.48035	0.1127	0.232514
F8VPN4	755	Amylo-1,6-glucosidase, 4-alpha-glucanotransferase	Agl	5.58011e+06	3.01348e+06	4.17307e+06	3.41468e+06	2.13219e+06	2.71468e+06	4.63898e+06	3.7292e+06	0.384964	0.816685	1.43675	1.17337	0.279465	0.335393
F8VPN4	875	Amylo-1,6-glucosidase, 4-alpha-glucanotransferase	Agl	2.89792e+07	2.09171e+07	2.58741e+07	2.39667e+07	1.99549e+07	2.6293e+07	3.2029e+07	2.77922e+07	0.61894	1.06349	1.43675	1.52796	0.135647	0.188707
F8VPN4	889	Amylo-1,6-glucosidase, 4-alpha-glucanotransferase	Agl	NA	1.1995e+07	NA	1.28284e+07	9.92333e+06	1.49346e+07	1.76023e+07	1.97068e+07	0.380467	1.25219	1.43675	1.79908	0.0474831	0.271789
F8VPN4	1176	Amylo-1,6-glucosidase, 4-alpha-glucanotransferase	Agl	3.35833e+07	2.67551e+07	2.27632e+07	2.7708e+07	1.59376e+07	2.6821e+07	2.99989e+07	2.3558e+07	0.371548	0.869198	1.43675	1.24882	0.161271	0.250466
F8VPN4	1318	Amylo-1,6-glucosidase, 4-alpha-glucanotransferase	Agl	1.93566e+06	1.64977e+06	1.46884e+06	1.535e+06	1.15471e+06	2.45804e+06	2.00766e+06	1.87092e+06	0.465222	1.1369	1.43675	1.63344	0.125204	0.288588
F8VPN4	1351	Amylo-1,6-glucosidase, 4-alpha-glucanotransferase	Agl	8.71876e+06	7.54164e+06	1.01461e+07	NA	5.69495e+06	6.37855e+06	7.20843e+06	7.98082e+06	0.0692571	0.774319	1.43675	1.1125	0.148173	0.145713
F8VPN4	1406	Amylo-1,6-glucosidase, 4-alpha-glucanotransferase	Agl	1.93797e+07	1.80247e+07	1.48768e+07	1.90968e+07	1.08819e+07	1.69861e+07	1.57751e+07	1.58202e+07	0.131165	0.833076	1.43675	1.19692	0.115596	0.182598
F8VPN4	1482	Amylo-1,6-glucosidase, 4-alpha-glucanotransferase	Agl	5.08193e+07	2.67852e+07	4.11177e+07	2.64445e+07	3.71991e+07	1.7131e+07	5.515e+07	4.73011e+07	0.784143	1.08001	1.43675	1.5517	0.326682	0.419503
F8VQC1	42	Signal recognition particle subunit SRP72	Srp72	2.19786e+06	1.7235e+06	1.89675e+06	NA	1.84601e+06	1.3939e+06	1.44929e+06	1.82623e+06	0.151499	0.83989	0.973953	0.818013	0.123771	0.147666
G3UXL2	194	Phosphoribosyl pyrophosphate synthetase 1-like 3	Prps1l3	7.94425e+07	6.94649e+07	1.03734e+08	6.70274e+07	5.36447e+07	7.942e+07	7.56572e+07	8.56333e+07	0.582431	0.920814	1.18252	1.08888	0.209737	0.18913
G3X8U3	171	Queuosine salvage protein	2210016F16Rik	5.89869e+06	6.45067e+06	5.91513e+06	3.57467e+06	3.57833e+06	3.11025e+06	4.36329e+06	4.00055e+06	0.0506174	0.68924	1.12852	0.77782	0.234924	0.143676
G3X982	44	Aldehyde oxidase 3	Aox3	NA	4.59201e+06	NA	4.45922e+06	NA	NA	9.36503e+06	9.96303e+06	0.00353411	2.13541	0.742975	1.58655	0.020747	0.0437551
G3X982	200	Aldehyde oxidase 3	Aox3	1.97166e+06	1.54089e+06	2.12252e+06	NA	2.33251e+06	3.1666e+06	3.12901e+06	2.62122e+06	0.0208053	1.49723	0.742975	1.1124	0.160688	0.144076
G3X982	258	Aldehyde oxidase 3	Aox3	3.60043e+07	4.26693e+07	4.82067e+07	3.79683e+07	4.26546e+07	5.45783e+07	3.75038e+07	4.61991e+07	0.406202	1.09759	0.742975	0.81548	0.131934	0.15873
G3X982	330	Aldehyde oxidase 3	Aox3	1.3686e+07	1.66945e+07	1.21317e+07	1.07855e+07	1.19942e+07	1.0305e+07	NA	8.59197e+06	0.137384	0.772797	0.742975	0.574169	0.190638	0.165207
G3X982	421	Aldehyde oxidase 3	Aox3	4.96278e+07	3.29077e+07	3.75981e+07	3.66957e+07	3.56382e+07	3.00749e+07	3.8025e+07	4.04422e+07	0.48445	0.919346	0.742975	0.683051	0.18461	0.123098
G3X982	789	Aldehyde oxidase 3	Aox3	1.62727e+07	1.13152e+07	2.15561e+07	7.19875e+06	1.99648e+07	2.48117e+07	2.7318e+07	2.59285e+07	0.0245146	1.73976	0.742975	1.2926	0.440879	0.130426
G3X982	895	Aldehyde oxidase 3	Aox3	6.46248e+06	5.63434e+06	5.45851e+06	5.08651e+06	5.45223e+06	6.64182e+06	5.35054e+06	6.47384e+06	0.499735	1.05638	0.742975	0.784865	0.102715	0.11246
G3X982	907	Aldehyde oxidase 3	Aox3	2.74115e+06	2.34202e+06	2.97705e+06	2.03749e+06	2.16736e+06	2.84531e+06	1.87827e+06	2.688e+06	0.687253	0.948626	0.742975	0.704805	0.165274	0.187905
G3X982	1104	Aldehyde oxidase 3	Aox3	9.82707e+06	1.98361e+07	1.67318e+07	2.29037e+07	1.95255e+07	2.30684e+07	1.48317e+07	2.19291e+07	0.480265	1.14511	0.742975	0.85079	0.323099	0.183987
G3X9Y6	101	Aldo-keto reductase family 1, member C19	Akr1c19	NA	5.96388e+07	3.78872e+07	3.9138e+07	4.08281e+07	5.26638e+07	5.02542e+07	5.10544e+07	0.658161	1.06905	0.965909	1.0326	0.268101	0.109708
G3X9Y6	161	Aldo-keto reductase family 1, member C19	Akr1c19	3.65056e+06	1.95284e+06	2.48315e+06	1.67046e+06	2.06659e+06	3.09933e+06	3.25778e+06	2.72047e+06	0.523044	1.14217	0.965909	1.10323	0.358712	0.190222
G3X9Y6	175	Aldo-keto reductase family 1, member C19	Akr1c19	2.00807e+08	1.53634e+08	1.68245e+08	1.64895e+08	1.84893e+08	2.75075e+08	2.39928e+08	2.44966e+08	0.023588	1.37418	0.965909	1.32734	0.117877	0.159048
G3X9Y6	207	Aldo-keto reductase family 1, member C19	Akr1c19	2.21552e+07	1.90103e+07	1.86326e+07	1.58632e+07	3.28351e+07	2.99737e+07	2.50209e+07	2.56884e+07	0.00566079	1.50035	0.965909	1.4492	0.136165	0.130132
G3X9Y6	246	Aldo-keto reductase family 1, member C19	Akr1c19	2.6739e+07	NA	2.39434e+07	2.01752e+07	NA	4.29128e+07	2.76807e+07	3.61775e+07	0.0671872	1.50684	0.965909	1.45547	0.139457	0.214468
K7N6C2	241	Cytochrome P450, family 2, subfamily c, polypeptide 68	Cyp2c68	NA	4.40588e+06	NA	2.61172e+06	5.48918e+06	7.79046e+06	8.07378e+06	6.62052e+06	0.0289001	1.99313	1.15686	2.30576	0.361567	0.169273
O08573	76	Galectin-9	Lgals9	2.63572e+07	2.68909e+07	2.11455e+07	1.39087e+07	1.6406e+07	3.20466e+07	4.25883e+07	4.19228e+07	0.152258	1.50578	0.747056	1.1249	0.273153	0.367456
O08573	116	Galectin-9	Lgals9	5.69572e+06	6.41828e+06	6.55585e+06	3.07492e+06	7.5713e+06	1.40267e+07	1.15953e+07	2.49534e+07	0.053931	2.67406	0.747056	1.99767	0.297774	0.511618
O08585	210	Clathrin light chain A	Clta	9.06805e+06	3.85765e+06	5.55589e+06	4.836e+06	7.182e+06	5.76647e+06	8.78715e+06	7.87494e+06	0.271969	1.26988	1.08493	1.37773	0.389148	0.172038
O08600	217	Endonuclease G, mitochondrial	Endog	1.49549e+07	6.30098e+06	NA	NA	6.00439e+06	5.00677e+06	8.91816e+06	1.06779e+07	0.417528	0.719971	0.565934	0.407456	0.57577	0.341388
O08601	278	Microsomal triglyceride transfer protein large subunit	Mttp	NA	2.97025e+06	2.95502e+06	2.51509e+06	2.42609e+06	2.04339e+06	2.75592e+06	2.09063e+06	0.0917385	0.82781	1.12677	0.932752	0.0918818	0.142423
O08601	309	Microsomal triglyceride transfer protein large subunit	Mttp	NA	8.78547e+06	6.70337e+06	5.8087e+06	5.43553e+06	4.69699e+06	6.71874e+06	4.55923e+06	0.122747	0.753977	1.12677	0.849559	0.215144	0.18471
O08709	63	Peroxiredoxin-6	Prdx6	7.23074e+07	3.99935e+07	3.6092e+07	3.82582e+07	3.45557e+07	6.09886e+07	5.61477e+07	4.96145e+07	0.735042	1.07852	1.01414	1.09377	0.367975	0.228519
O08709	182	Peroxiredoxin-6	Prdx6	8.07223e+07	4.73817e+07	4.85118e+07	3.81598e+07	6.65302e+07	8.7763e+07	8.24493e+07	6.03434e+07	0.119337	1.38324	1.01414	1.4028	0.346518	0.17431
O08709	209	Peroxiredoxin-6	Prdx6	8.70762e+06	3.34774e+06	5.60593e+06	2.54636e+06	6.50019e+06	NA	9.77085e+06	NA	0.251013	1.61038	1.01414	1.63315	0.546332	0.284273
O08749	66	Dihydrolipoyl dehydrogenase, mitochondrial	Dld	4.02606e+07	3.52579e+07	3.7018e+07	2.96279e+07	3.76729e+07	4.60891e+07	3.2409e+07	3.13329e+07	0.752218	1.03756	1.02952	1.06819	0.125306	0.182716
O08749	72	Dihydrolipoyl dehydrogenase, mitochondrial	Dld	7.71629e+07	4.7197e+07	7.08334e+07	4.77556e+07	6.81823e+07	8.21724e+07	8.54153e+07	7.03555e+07	0.124952	1.26004	1.02952	1.29724	0.255701	0.111537
O08749	104	Dihydrolipoyl dehydrogenase, mitochondrial	Dld	1.86923e+07	5.35266e+06	5.10575e+06	4.59834e+06	5.15899e+06	1.51267e+07	4.71257e+06	9.50403e+07	0.366227	3.5568	1.02952	3.66181	0.811151	1.45352
O08749	122	Dihydrolipoyl dehydrogenase, mitochondrial	Dld	1.89898e+06	2.74692e+06	3.81175e+06	5.29628e+06	3.39453e+06	3.8374e+06	3.24949e+06	4.64151e+06	0.68245	1.09954	1.02952	1.132	0.426073	0.165568
O08749	127	Dihydrolipoyl dehydrogenase, mitochondrial	Dld	2.08483e+08	NA	1.9138e+08	2.254e+08	2.83522e+08	1.40806e+08	2.28389e+08	1.55767e+08	0.881393	0.969773	1.02952	0.998405	0.0816142	0.328485
O08749	132	Dihydrolipoyl dehydrogenase, mitochondrial	Dld	4.08557e+07	4.84567e+07	4.34452e+07	4.77045e+07	3.9823e+07	4.13352e+07	3.20814e+07	2.92803e+07	0.0328993	0.78975	1.02952	0.813067	0.0797161	0.164487
O08749	143	Dihydrolipoyl dehydrogenase, mitochondrial	Dld	3.75965e+08	3.84012e+08	3.24708e+08	2.98886e+08	3.68289e+08	4.58916e+08	3.59681e+08	3.20994e+08	0.416689	1.08985	1.02952	1.12202	0.118215	0.154852
O08749	146	Dihydrolipoyl dehydrogenase, mitochondrial	Dld	4.16015e+07	2.35027e+07	1.81482e+07	2.27187e+07	1.53012e+07	1.75398e+07	1.30423e+07	1.00945e+07	0.0603227	0.528237	1.02952	0.543833	0.390505	0.227442
O08749	159	Dihydrolipoyl dehydrogenase, mitochondrial	Dld	2.40857e+08	2.51276e+08	2.00002e+08	2.1518e+08	2.61274e+08	2.95271e+08	2.05245e+08	1.90425e+08	0.693046	1.04949	1.02952	1.08047	0.103386	0.205191
O08749	166	Dihydrolipoyl dehydrogenase, mitochondrial	Dld	1.10835e+08	1.17896e+08	1.55037e+08	1.50263e+08	2.01127e+08	1.88884e+08	1.47217e+08	1.52796e+08	0.0657926	1.2921	1.02952	1.33025	0.167603	0.153933
O08749	277	Dihydrolipoyl dehydrogenase, mitochondrial	Dld	1.99449e+07	1.57999e+07	1.04192e+07	1.67694e+07	1.58238e+07	1.52336e+07	1.22657e+07	1.37803e+07	0.520129	0.907363	1.02952	0.934153	0.251721	0.11149
O08749	334	Dihydrolipoyl dehydrogenase, mitochondrial	Dld	4.80967e+07	NA	NA	4.20141e+07	NA	NA	2.54202e+07	3.0997e+07	0.0550754	0.626086	1.02952	0.644571	0.095461	0.139792
O08749	346	Dihydrolipoyl dehydrogenase, mitochondrial	Dld	1.2943e+08	1.22244e+08	8.34994e+07	1.19824e+08	2.13836e+08	1.07938e+08	1.3742e+08	1.23797e+08	0.258478	1.2813	1.02952	1.31913	0.180882	0.322227
O08749	410	Dihydrolipoyl dehydrogenase, mitochondrial	Dld	2.50557e+07	2.16114e+07	1.82897e+07	1.77813e+07	1.98158e+07	2.43599e+07	1.5204e+07	1.50958e+07	0.485199	0.900136	1.02952	0.926712	0.163066	0.237102
O08749	420	Dihydrolipoyl dehydrogenase, mitochondrial	Dld	3.33089e+08	2.60952e+08	2.56e+08	2.81811e+08	2.71814e+08	3.12658e+08	2.567e+08	2.75165e+08	0.86121	0.986292	1.02952	1.01541	0.124537	0.0852083
O08749	430	Dihydrolipoyl dehydrogenase, mitochondrial	Dld	2.60529e+08	2.15684e+08	1.95676e+08	3.15997e+08	3.41324e+08	2.64368e+08	1.98339e+08	1.55148e+08	0.88746	0.97094	1.02952	0.999607	0.216268	0.338756
O08749	445	Dihydrolipoyl dehydrogenase, mitochondrial	Dld	9.47575e+08	6.4499e+08	6.65991e+08	5.82247e+08	6.93372e+08	5.77595e+08	5.72377e+08	5.04941e+08	0.220459	0.826627	1.02952	0.851033	0.228385	0.133223
O08749	505	Dihydrolipoyl dehydrogenase, mitochondrial	Dld	3.9008e+07	2.29914e+07	3.23123e+07	3.01393e+07	3.52935e+07	3.56007e+07	3.09833e+07	2.32454e+07	0.970643	1.0054	1.02952	1.03508	0.21213	0.184035
O08756	107	3-hydroxyacyl-CoA dehydrogenase type-2	Hsd17b10	6.62048e+06	4.20953e+06	5.45771e+06	6.3596e+06	5.8588e+06	7.77229e+06	4.84819e+06	NA	0.627566	1.08794	0.872628	0.949371	0.192313	0.241097
O08788	77	Dynactin subunit 1	Dctn1	1.85388e+06	1.35494e+06	1.94829e+06	1.29433e+06	1.68904e+06	2.34471e+06	2.57369e+06	3.06528e+06	0.0511998	1.49931	1.30694	1.95951	0.208294	0.236351
O08807	243	Peroxiredoxin-4	Prdx4	7.01704e+07	4.35622e+07	4.72738e+07	2.88302e+07	4.70322e+07	3.5539e+07	6.70029e+07	3.55553e+07	0.920612	0.975204	0.732943	0.714769	0.360481	0.320572
O08997	57	Copper transport protein ATOX1	Atox1	6.50541e+07	3.65168e+07	3.09008e+07	3.21212e+07	1.98556e+07	2.89805e+07	3.17168e+07	2.1219e+07	0.116408	0.618325	1.21974	0.754195	0.391723	0.227979
O08997	60	Copper transport protein ATOX1	Atox1	4.31299e+07	2.45837e+07	2.10089e+07	2.0167e+07	1.43711e+07	2.05099e+07	2.04891e+07	2.21717e+07	0.215126	0.712114	1.21974	0.868593	0.395868	0.177175
O09061	76	Proteasome subunit beta type-1	Psmb1	3.09749e+07	1.74249e+07	2.30044e+07	1.22669e+07	2.54708e+07	3.29698e+07	2.88728e+07	3.2281e+07	0.0851784	1.42934	0.860628	1.23013	0.382987	0.115484
O09061	183	Proteasome subunit beta type-1	Psmb1	6.9176e+07	7.78344e+07	7.99847e+07	9.11627e+07	8.45164e+07	1.00795e+08	1.47587e+08	1.09519e+08	0.0700444	1.39056	0.860628	1.19676	0.113757	0.241799
O09061	203	Proteasome subunit beta type-1	Psmb1	4.43213e+07	2.67036e+07	2.28081e+07	1.64913e+07	1.7473e+07	3.09255e+07	2.59119e+07	2.8601e+07	0.789757	0.932807	0.860628	0.8028	0.432439	0.228243
O09106	220	Histone deacetylase 1	Hdac1	891317	913005	1.00395e+06	841222	904337	799895	NA	778612	0.16233	0.907102	1.41937	1.28751	0.0745842	0.0813059
O09131	151	Glutathione S-transferase omega-1	Gsto1	NA	1.87258e+06	2.32197e+06	NA	889043	1.44101e+06	NA	NA	0.12005	0.555495	0.760075	0.422218	0.151514	0.335016
O09131	199	Glutathione S-transferase omega-1	Gsto1	NA	8.61619e+07	9.88685e+07	5.17713e+07	6.13927e+07	7.21369e+07	7.94694e+07	7.54411e+07	0.612218	0.913549	0.760075	0.694366	0.308694	0.107454
O09167	21	60S ribosomal protein L21	Rpl21	3.56388e+06	2.62937e+06	NA	2.86661e+06	6.86382e+06	3.51377e+06	6.0188e+06	3.9495e+06	0.0892623	1.68429	0.812439	1.36838	0.160851	0.316892
O09167	60	60S ribosomal protein L21	Rpl21	3.6333e+08	NA	3.75084e+08	3.46272e+08	8.87725e+08	7.10152e+08	NA	3.17836e+08	0.175666	1.76614	0.812439	1.43488	0.0400681	0.45666
O09167	107	60S ribosomal protein L21	Rpl21	5.04919e+06	NA	NA	7.90545e+06	7.80365e+06	6.31613e+06	1.2232e+07	6.61948e+06	0.47292	1.27257	0.812439	1.03388	0.311808	0.3319
O09173	5	Homogentisate 1,2-dioxygenase	Hgd	1.0982e+08	8.41039e+07	8.49865e+07	7.86971e+07	5.43487e+07	9.01134e+07	8.62234e+07	7.84266e+07	0.296715	0.86439	1.0809	0.934322	0.155399	0.207562
O09173	71	Homogentisate 1,2-dioxygenase	Hgd	1.51302e+08	1.71241e+08	1.45997e+08	1.34419e+08	1.02254e+08	1.29277e+08	1.34027e+08	1.34963e+08	0.057105	0.830109	1.0809	0.897267	0.102018	0.123492
O09173	162	Homogentisate 1,2-dioxygenase	Hgd	NA	1.62949e+07	NA	1.1357e+07	1.00322e+07	1.32305e+07	9.78936e+06	8.52177e+06	0.182661	0.751734	1.0809	0.812552	0.252538	0.19281
O09173	248	Homogentisate 1,2-dioxygenase	Hgd	1.56383e+07	5.13319e+06	1.0478e+07	4.81941e+06	1.13933e+07	1.73061e+07	2.10021e+07	2.14314e+07	0.0443354	1.97214	1.0809	2.13169	0.567933	0.261205
O09173	252	Homogentisate 1,2-dioxygenase	Hgd	1.3015e+07	1.22381e+07	1.34484e+07	9.88568e+06	1.82967e+07	1.99825e+07	1.84452e+07	1.95124e+07	0.00024531	1.56907	1.0809	1.69601	0.130767	0.0430142
O09173	327	Homogentisate 1,2-dioxygenase	Hgd	2.52514e+07	1.9604e+07	1.80734e+07	1.4947e+07	1.28246e+07	1.71199e+07	1.91656e+07	1.74374e+07	0.308168	0.854532	1.0809	0.923666	0.221619	0.162036
O09173	353	Homogentisate 1,2-dioxygenase	Hgd	2.54918e+07	4.00184e+07	4.72957e+07	4.58184e+07	4.24451e+07	5.44892e+07	5.272e+07	3.61767e+07	0.342443	1.17152	1.0809	1.2663	0.250944	0.186627
O09173	380	Homogentisate 1,2-dioxygenase	Hgd	3.19422e+07	1.96556e+07	3.25595e+07	1.48914e+07	1.74408e+07	3.26414e+07	3.60786e+07	3.73668e+07	0.374599	1.24714	1.0809	1.34804	0.358078	0.297261
O09173	414	Homogentisate 1,2-dioxygenase	Hgd	2.55095e+07	3.89013e+07	5.73172e+07	5.01933e+07	6.1196e+07	7.29156e+07	8.86879e+07	1.03012e+08	0.0153613	1.89512	1.0809	2.04844	0.323351	0.224188
O09173	425	Homogentisate 1,2-dioxygenase	Hgd	NA	1.55155e+07	NA	1.32578e+07	2.29488e+07	2.68978e+07	4.23634e+07	2.53165e+07	0.0868486	2.04229	1.0809	2.20751	0.110967	0.299689
O09174	57	Alpha-methylacyl-CoA racemase	Amacr	6.7164e+07	5.4025e+07	4.9378e+07	5.83195e+07	8.16377e+07	9.33947e+07	7.01748e+07	7.19631e+07	0.0149398	1.38571	0.806573	1.11768	0.132248	0.134502
O35129	97	Prohibitin-2	Phb2	2.72321e+07	NA	5.47256e+06	1.62324e+07	1.48301e+07	1.83752e+07	1.62465e+07	1.01897e+07	0.813629	0.914052	1.0565	0.965694	0.666979	0.232592
O35129	147	Prohibitin-2	Phb2	3.34638e+07	2.92101e+07	2.39942e+07	2.38545e+07	2.21463e+07	2.82138e+07	2.80316e+07	2.28688e+07	0.443833	0.916196	1.0565	0.967959	0.167166	0.128624
O35129	244	Prohibitin-2	Phb2	7.29174e+06	8.21473e+06	4.75289e+06	NA	4.86175e+06	5.64341e+06	5.54986e+06	4.45538e+06	0.140496	0.759293	1.0565	0.802192	0.265458	0.110718
O35129	262	Prohibitin-2	Phb2	3.44542e+06	1.99821e+06	1.73837e+06	1.7991e+06	1.10684e+06	1.37295e+06	1.39655e+06	879259	0.0463247	0.529513	1.0565	0.55943	0.359759	0.205803
O35215	33	D-dopachrome decarboxylase	Ddt	1.96066e+07	2.46181e+07	2.18063e+07	2.19574e+07	2.00412e+07	1.49353e+07	1.95871e+07	1.58453e+07	0.037425	0.800205	0.761306	0.609201	0.0932474	0.147006
O35215	110	D-dopachrome decarboxylase	Ddt	4.26503e+08	4.45933e+08	1.92675e+08	2.90845e+08	1.8117e+08	1.72983e+08	2.25173e+08	1.62954e+08	0.0463313	0.547421	0.761306	0.416755	0.352438	0.147829
O35226	40	26S proteasome non-ATPase regulatory subunit 4	Psmd4	4.5775e+06	1.63903e+06	3.87016e+06	2.50579e+06	3.36333e+06	5.84585e+06	7.21011e+06	6.19547e+06	0.0544563	1.7959	0.965623	1.73416	0.420388	0.288812
O35295	279	Transcriptional activator protein Pur-beta	Purb	1.61749e+07	1.23954e+07	8.39389e+06	8.78006e+06	6.37157e+06	8.88268e+06	9.95572e+06	8.28677e+06	0.170702	0.732262	1.26454	0.92597	0.31804	0.179492
O35381	91	Acidic leucine-rich nuclear phosphoprotein 32 family member A	Anp32a	7.13184e+06	4.14947e+06	5.31946e+06	4.40671e+06	8.78561e+06	8.68521e+06	1.34495e+07	9.04352e+06	0.0121935	1.90236	1.04201	1.98227	0.257073	0.231271
O35386	224	Phytanoyl-CoA dioxygenase, peroxisomal	Phyh	6.17257e+06	2.45158e+06	2.93678e+06	2.18645e+06	3.29685e+06	2.47506e+06	4.79775e+06	3.28209e+06	0.980874	1.00759	1.16902	1.1779	0.538311	0.279871
O35423	256	Serine--pyruvate aminotransferase, mitochondrial	Agxt	4.15784e+07	4.5951e+07	4.05735e+07	4.29239e+07	6.06162e+07	7.77259e+07	7.62943e+07	7.06896e+07	0.00040741	1.66831	1.20077	2.00325	0.0546608	0.108816
O35423	258	Serine--pyruvate aminotransferase, mitochondrial	Agxt	4.15784e+07	4.5951e+07	NA	4.29239e+07	6.06162e+07	7.77259e+07	7.62943e+07	7.06896e+07	0.00198623	1.64039	1.20077	1.96973	0.051502	0.108816
O35423	322	Serine--pyruvate aminotransferase, mitochondrial	Agxt	4.01329e+07	5.81565e+07	5.51712e+07	6.75853e+07	1.2912e+08	1.15381e+08	9.81604e+07	1.00075e+08	0.000956154	2.00292	1.20077	2.40504	0.206096	0.131066
O35423	330	Serine--pyruvate aminotransferase, mitochondrial	Agxt	8.57503e+07	1.03365e+08	1.12416e+08	4.73134e+07	2.21829e+08	1.94802e+08	1.23023e+08	1.54122e+08	0.0164447	1.98879	1.20077	2.38807	0.330356	0.251598
O35423	334	Serine--pyruvate aminotransferase, mitochondrial	Agxt	3.98857e+07	5.63906e+07	4.83034e+07	3.98809e+07	7.82205e+07	7.39192e+07	4.16334e+07	5.53035e+07	0.135319	1.3503	1.20077	1.62139	0.171683	0.272618
O35423	411	Serine--pyruvate aminotransferase, mitochondrial	Agxt	3.37654e+07	NA	2.98144e+07	2.56887e+07	4.37747e+07	6.64826e+07	9.60104e+07	8.72802e+07	0.0258609	2.46628	1.20077	2.96143	0.135725	0.317566
O35459	76	Delta(3,5)-Delta(2,4)-dienoyl-CoA isomerase, mitochondrial	Ech1	7.28903e+07	4.12283e+07	1.08917e+08	9.48457e+07	8.37574e+07	1.09525e+08	9.40299e+07	1.01954e+08	0.300242	1.22456	1.03652	1.26929	0.371102	0.113375
O35459	316	Delta(3,5)-Delta(2,4)-dienoyl-CoA isomerase, mitochondrial	Ech1	6.19716e+06	4.82007e+06	NA	NA	NA	6.33945e+06	8.95508e+06	5.78338e+06	0.346681	1.27545	1.03652	1.32203	0.176769	0.241054
O35488	141	Very long-chain acyl-CoA synthetase	Slc27a2	1.99299e+08	1.83606e+08	2.23037e+08	1.91478e+08	2.67343e+08	2.58056e+08	2.65696e+08	2.8913e+08	0.000613963	1.35465	1.17054	1.58567	0.0854669	0.0494116
O35488	291	Very long-chain acyl-CoA synthetase	Slc27a2	2.18699e+07	2.33996e+07	3.40486e+07	9.71885e+06	3.14358e+07	3.5688e+07	2.24059e+07	3.57797e+07	0.174519	1.40739	1.17054	1.6474	0.447528	0.200572
O35488	398	Very long-chain acyl-CoA synthetase	Slc27a2	4.58035e+06	3.28836e+06	6.30895e+06	2.72868e+06	5.63964e+06	7.58825e+06	6.52195e+06	6.23546e+06	0.044066	1.53701	1.17054	1.79913	0.376217	0.125526
O35488	572	Very long-chain acyl-CoA synthetase	Slc27a2	6.73243e+06	NA	8.55338e+06	5.2032e+06	1.16047e+07	5.84638e+06	8.53097e+06	6.72377e+06	0.466447	1.19719	1.17054	1.40136	0.245576	0.311153
O35490	98	Betaine--homocysteine S-methyltransferase 1	Bhmt	6.38899e+06	3.85842e+06	2.59479e+06	3.16161e+06	2.21122e+06	2.60678e+06	2.16903e+06	2.09642e+06	0.0864572	0.56758	0.938145	0.532472	0.41835	0.100802
O35490	132	Betaine--homocysteine S-methyltransferase 1	Bhmt	7.21349e+08	2.63135e+08	2.52252e+08	1.62817e+08	1.92138e+08	1.82408e+08	2.35267e+08	1.50315e+08	0.255086	0.543122	0.938145	0.509528	0.719334	0.18446
O35490	150	Betaine--homocysteine S-methyltransferase 1	Bhmt	3.32804e+07	1.23653e+07	1.03006e+07	1.58185e+07	1.12359e+07	1.5359e+07	1.23509e+07	1.57493e+07	0.455869	0.762143	0.938145	0.715001	0.58393	0.162663
O35490	229	Betaine--homocysteine S-methyltransferase 1	Bhmt	1.95196e+08	1.4639e+08	1.24766e+08	2.25272e+08	1.22701e+08	1.71012e+08	1.40763e+08	9.43738e+07	0.195368	0.764649	0.938145	0.717352	0.264183	0.243164
O35490	241	Betaine--homocysteine S-methyltransferase 1	Bhmt	2.54334e+07	5.91447e+07	2.40201e+07	2.28855e+07	2.19165e+07	2.48267e+07	2.21042e+07	2.05885e+07	0.278245	0.680205	0.938145	0.638132	0.53381	0.0795242
O35490	283	Betaine--homocysteine S-methyltransferase 1	Bhmt	9.08258e+08	6.21522e+08	6.36896e+08	5.39993e+08	5.07903e+08	5.65881e+08	7.72143e+08	4.98669e+08	0.410536	0.866229	0.938145	0.812649	0.236664	0.217546
O35490	327	Betaine--homocysteine S-methyltransferase 1	Bhmt	2.57676e+07	2.17231e+07	3.06586e+07	2.48081e+07	3.94841e+07	3.03935e+07	4.92637e+07	3.31578e+07	0.0358519	1.47924	0.938145	1.38775	0.143972	0.219928
O35490	340	Betaine--homocysteine S-methyltransferase 1	Bhmt	7.84848e+06	1.12749e+06	3.99435e+06	3.84342e+06	4.42745e+06	6.67228e+06	7.3222e+06	7.96373e+06	0.181103	1.56929	0.938145	1.47222	0.657587	0.233323
O35490	349	Betaine--homocysteine S-methyltransferase 1	Bhmt	5.2455e+07	4.62415e+07	3.81982e+07	2.74819e+07	3.12661e+07	4.42832e+07	2.60788e+07	2.07256e+07	0.204825	0.74435	0.938145	0.698309	0.262557	0.329967
O35490	386	Betaine--homocysteine S-methyltransferase 1	Bhmt	6.87956e+06	5.17504e+06	5.51602e+06	4.59834e+06	7.25748e+06	5.46155e+06	7.0863e+06	4.70118e+06	0.487378	1.10544	0.938145	1.03707	0.174777	0.203734
O35643	318	AP-1 complex subunit beta-1	Ap1b1	NA	2.49403e+06	5.42631e+06	6.72471e+06	NA	7.74516e+06	1.56497e+07	1.14152e+07	0.0612512	2.37692	0.92045	2.18784	0.443963	0.340905
O35660	50	Glutathione S-transferase Mu 6	Gstm6	NA	1.74283e+06	1.98467e+06	2.9627e+06	5.12183e+06	7.0263e+06	NA	2.97776e+06	0.0837723	2.2609	1.22592	2.77169	0.289632	0.401718
O35660	83	Glutathione S-transferase Mu 6	Gstm6	3.75204e+08	2.81377e+08	2.27742e+08	1.17819e+08	2.1584e+08	1.66415e+08	2.43037e+08	2.25836e+08	0.52658	0.849309	1.22592	1.04118	0.428821	0.154566
O35945	17	Aldehyde dehydrogenase, cytosolic 1	Aldh1a7	6.05397e+07	3.69284e+07	3.29691e+07	3.81279e+07	2.82446e+07	3.4494e+07	3.58614e+07	4.10912e+07	0.327175	0.828707	1.13311	0.939017	0.295722	0.15126
O35945	37	Aldehyde dehydrogenase, cytosolic 1	Aldh1a7	NA	1.52809e+08	1.74574e+08	1.40564e+08	1.52623e+08	2.67053e+08	1.70965e+08	1.73437e+08	0.318021	1.22462	1.13311	1.38763	0.110434	0.269774
O35945	57	Aldehyde dehydrogenase, cytosolic 1	Aldh1a7	1.76924e+08	7.46989e+07	9.68272e+07	8.14584e+07	1.16576e+08	1.54698e+08	1.60309e+08	1.11783e+08	0.329924	1.26391	1.13311	1.43215	0.4393	0.185465
O35945	91	Aldehyde dehydrogenase, cytosolic 1	Aldh1a7	5.59478e+07	2.14618e+07	3.07493e+07	2.33668e+07	2.58593e+07	2.73503e+07	2.30036e+07	1.63449e+07	0.285552	0.703726	1.13311	0.797399	0.483271	0.210703
O35945	260	Aldehyde dehydrogenase, cytosolic 1	Aldh1a7	6.06538e+08	4.24932e+08	5.37259e+08	3.26681e+08	4.35938e+08	6.7648e+08	5.51866e+08	5.92342e+08	0.298852	1.19057	1.13311	1.34905	0.260406	0.177262
O35945	367	Aldehyde dehydrogenase, cytosolic 1	Aldh1a7	3.97023e+07	1.50807e+07	2.58901e+07	1.59207e+07	3.29601e+07	4.79753e+07	5.68228e+07	4.1011e+07	0.0364303	1.85073	1.13311	2.09709	0.475095	0.227129
O35945	378	Aldehyde dehydrogenase, cytosolic 1	Aldh1a7	3.85529e+07	1.52379e+07	3.23641e+07	1.53554e+07	2.52129e+07	5.03376e+07	4.48791e+07	3.91222e+07	0.121151	1.57178	1.13311	1.781	0.469373	0.270809
O35945	410	Aldehyde dehydrogenase, cytosolic 1	Aldh1a7	1.29365e+08	5.16937e+07	4.50201e+07	7.21753e+07	3.86021e+07	6.70485e+07	6.24349e+07	6.24548e+07	0.434355	0.772966	1.13311	0.875855	0.513895	0.223351
O35945	412	Aldehyde dehydrogenase, cytosolic 1	Aldh1a7	2.45599e+07	2.14172e+07	1.99772e+07	1.45368e+07	1.64234e+07	2.07598e+07	2.27941e+07	2.20333e+07	0.885626	1.01888	1.13311	1.1545	0.208062	0.138814
O54754	790	Aldehyde oxidase 1	Aox1	NA	1.09329e+06	1.42089e+06	837429	1.68257e+06	2.31508e+06	2.3351e+06	1.47941e+06	0.0365033	1.74815	0.796621	1.39262	0.261785	0.224068
O54754	952	Aldehyde oxidase 1	Aox1	2.58124e+06	2.61038e+06	3.61189e+06	2.62184e+06	3.54381e+06	2.95012e+06	4.8444e+06	NA	0.157099	1.32318	0.796621	1.05407	0.176447	0.256353
O54754	1313	Aldehyde oxidase 1	Aox1	2.70745e+06	NA	2.47488e+06	1.4824e+06	2.47011e+06	2.56481e+06	2.70464e+06	3.1667e+06	0.223484	1.22731	0.796621	0.977703	0.292866	0.113268
O55023	49	Inositol monophosphatase 1	Impa1	3.30644e+06	2.4081e+06	2.44517e+06	2.20887e+06	1.93163e+06	2.07448e+06	1.70323e+06	1.78527e+06	0.0313811	0.722819	0.993089	0.717823	0.188018	0.0874548
O55023	61	Inositol monophosphatase 1	Impa1	1.08763e+07	4.91691e+06	8.35452e+06	4.58402e+06	9.09316e+06	1.09581e+07	1.63289e+07	1.50271e+07	0.0461926	1.78922	0.993089	1.77685	0.416903	0.264003
O55029	212	Coatomer subunit beta'	Copb2	1.68963e+06	1.79731e+06	1.74006e+06	1.66399e+06	1.83926e+06	3.14648e+06	2.15412e+06	2.12413e+06	0.0844682	1.34436	0.953484	1.28183	0.0341906	0.246781
O55029	318	Coatomer subunit beta'	Copb2	1.82589e+06	1.90859e+06	1.95895e+06	1.66144e+06	2.24355e+06	2.48829e+06	2.71909e+06	2.44881e+06	0.00162264	1.34601	0.953484	1.2834	0.0708615	0.0787685
O55029	386	Coatomer subunit beta'	Copb2	3.63711e+07	6.50721e+07	4.43981e+07	5.28716e+07	4.64367e+07	5.58442e+07	6.84784e+07	5.49064e+07	0.411539	1.13564	0.953484	1.08281	0.247118	0.161061
O55060	46	Thiopurine S-methyltransferase	Tpmt	1.22513e+06	690180	1.4187e+06	1.42743e+06	2.68602e+06	2.65012e+06	2.57225e+06	2.41291e+06	0.000274772	2.16769	0.760126	1.64771	0.290903	0.0470071
O55060	140	Thiopurine S-methyltransferase	Tpmt	9.76349e+07	4.81577e+07	4.95075e+07	3.94242e+07	5.04525e+07	5.94868e+07	6.65747e+07	7.18212e+07	0.815606	1.05799	0.760126	0.804203	0.449054	0.149088
O55060	200	Thiopurine S-methyltransferase	Tpmt	1.81421e+07	1.78726e+07	1.77993e+07	NA	1.33498e+07	1.26468e+07	1.36273e+07	1.48503e+07	0.000540455	0.759202	0.760126	0.577089	0.0100627	0.0674837
O55125	51	Protein NipSnap homolog 1	Nipsnap1	4.18936e+06	2.84273e+06	3.74985e+06	2.2746e+06	2.05845e+06	2.57199e+06	2.19952e+06	1.62616e+06	0.051753	0.647654	1.12462	0.728366	0.26524	0.184853
O55125	73	Protein NipSnap homolog 1	Nipsnap1	2.63233e+08	8.83359e+07	NA	1.20672e+08	1.09705e+08	1.26421e+08	1.26244e+08	1.60492e+08	0.592197	0.830395	1.12462	0.93388	0.591165	0.163276
O55125	80	Protein NipSnap homolog 1	Nipsnap1	1.63393e+08	8.09442e+07	8.74017e+07	5.20712e+07	6.47807e+07	NA	NA	3.7675e+07	0.288659	0.533888	1.12462	0.600422	0.49516	0.374146
O55125	141	Protein NipSnap homolog 1	Nipsnap1	7.05712e+07	2.74108e+07	3.86398e+07	2.98202e+07	4.44994e+07	4.0795e+07	4.68154e+07	4.03489e+07	0.886154	1.03615	1.12462	1.16528	0.478277	0.0716683
O55125	143	Protein NipSnap homolog 1	Nipsnap1	2.87809e+07	1.57604e+07	9.1633e+06	1.67037e+07	7.28518e+06	6.18993e+06	1.36685e+07	5.89422e+06	0.0819294	0.469231	1.12462	0.527708	0.464301	0.442561
O55125	146	Protein NipSnap homolog 1	Nipsnap1	1.77848e+06	2.93786e+06	3.37785e+06	2.33468e+06	2.13475e+06	2.62948e+06	2.01218e+06	2.06348e+06	0.332723	0.847638	1.12462	0.953272	0.267964	0.128577
O55125	191	Protein NipSnap homolog 1	Nipsnap1	1.62496e+09	1.89896e+09	1.29102e+09	1.62798e+09	1.9963e+09	2.7607e+09	2.55986e+09	1.9195e+09	0.0278082	1.43357	1.12462	1.61222	0.154502	0.179687
O55125	193	Protein NipSnap homolog 1	Nipsnap1	1.90292e+08	1.4871e+08	1.06006e+08	1.30281e+08	1.597e+08	2.63275e+08	1.85659e+08	1.27313e+08	0.282427	1.27926	1.12462	1.43869	0.247354	0.315226
O55125	279	Protein NipSnap homolog 1	Nipsnap1	1.08272e+08	8.84648e+07	8.06526e+07	7.89615e+07	8.39187e+07	8.2814e+07	5.36779e+07	6.16238e+07	0.116832	0.791451	1.12462	0.890083	0.150894	0.21563
O55131	207	Septin-7	Septin7	2.2321e+06	1.77428e+06	1.84751e+06	857412	1.89365e+06	2.11345e+06	2.99622e+06	2.93088e+06	0.0936545	1.48022	0.978624	1.44858	0.347256	0.226331
O55137	42	Acyl-coenzyme A thioesterase 1	Acot1	3.12643e+07	1.96427e+07	3.14012e+07	2.7924e+07	2.00532e+07	4.07338e+07	5.56817e+07	6.04426e+07	0.129699	1.6049	1.34872	2.16455	0.200175	0.410886
O55142	15	60S ribosomal protein L35a	Rpl35a	7.25465e+06	4.1377e+06	5.74598e+06	4.93072e+06	1.07763e+07	1.04257e+07	1.27639e+07	1.20111e+07	0.000437496	2.08332	0.871169	1.81493	0.24132	0.0944584
O55143	205	Sarcoplasmic/endoplasmic reticulum calcium ATPase 2	Atp2a2	1.68093e+06	2.18202e+06	1.63211e+06	3.43738e+06	1.96327e+06	1.70284e+06	1.53139e+06	1.91445e+06	0.332557	0.796193	1.33638	1.06402	0.37635	0.11221
O55143	533	Sarcoplasmic/endoplasmic reticulum calcium ATPase 2	Atp2a2	NA	3.47604e+06	3.14959e+06	2.88676e+06	3.33706e+06	2.34127e+06	2.53077e+06	2.21315e+06	0.148356	0.821738	1.33638	1.09816	0.0931031	0.193745
O55234	91	Proteasome subunit beta type-5	Psmb5	4.87665e+06	4.03269e+06	4.51835e+06	1.92754e+06	891315	1.46073e+06	1.27111e+06	1.96942e+06	0.0128143	0.364213	1.26764	0.461689	0.34393	0.320737
O70133	201	ATP-dependent RNA helicase A	Dhx9	1.88512e+06	1.1732e+06	1.90363e+06	7.08863e+06	1.56492e+06	1.35445e+06	2.63046e+06	2.00057e+06	0.45165	0.626559	1.31981	0.826939	0.909007	0.298586
O70133	1026	ATP-dependent RNA helicase A	Dhx9	7.12559e+06	5.46059e+06	8.58059e+06	6.45359e+06	8.16136e+06	6.72061e+06	7.71611e+06	9.67976e+06	0.242719	1.16863	1.31981	1.54236	0.189679	0.152545
O70194	426	Eukaryotic translation initiation factor 3 subunit D	Eif3d	2.06703e+06	1.09088e+06	1.70448e+06	NA	1.8735e+06	NA	1.6095e+06	1.42471e+06	0.963846	1.00932	0.921437	0.930026	0.304435	0.137877
O70251	60	Elongation factor 1-beta	Eef1b	2.76003e+07	3.01442e+06	3.50913e+06	2.99943e+06	2.28895e+06	3.33005e+06	4.43697e+06	4.83467e+06	0.399836	0.401113	0.85485	0.342892	1.31619	0.308489
O70325	47	Phospholipid hydroperoxide glutathione peroxidase	Gpx4	3.46254e+06	5.52142e+06	3.05241e+06	6.18302e+06	2.85781e+06	2.51027e+06	4.01919e+06	3.39643e+06	0.154173	0.701654	1.12311	0.788038	0.336216	0.206167
O70325	58	Phospholipid hydroperoxide glutathione peroxidase	Gpx4	8.84402e+06	6.60921e+06	9.95653e+06	5.91628e+06	1.02863e+07	8.09621e+06	1.53459e+07	1.59042e+07	0.0756712	1.58439	1.12311	1.77945	0.241183	0.308461
O70325	162	Phospholipid hydroperoxide glutathione peroxidase	Gpx4	6.26033e+07	4.3154e+07	NA	9.68056e+06	1.21059e+07	NA	2.43576e+07	1.573e+07	0.254941	0.452136	1.12311	0.5078	0.69568	0.361759
O70435	57	Proteasome subunit alpha type-3	Psma3	9.90804e+06	6.79241e+06	8.22763e+06	8.10956e+06	8.72483e+06	1.15508e+07	1.12326e+07	8.69073e+06	0.125485	1.21676	0.954069	1.16087	0.154633	0.154735
O70475	100	UDP-glucose 6-dehydrogenase	Ugdh	3.41553e+07	2.21811e+07	1.87732e+07	1.68943e+07	2.98669e+07	1.91568e+07	2.66653e+07	2.32472e+07	0.713784	1.07535	0.872889	0.93866	0.337008	0.185851
O70475	107	UDP-glucose 6-dehydrogenase	Ugdh	5.07092e+06	5.38102e+06	9.91546e+06	5.16245e+06	5.06394e+06	7.49502e+06	7.40523e+06	7.92531e+06	0.676279	1.09243	0.872889	0.953567	0.369594	0.185357
O70475	205	UDP-glucose 6-dehydrogenase	Ugdh	7.39377e+06	3.66113e+06	NA	3.955e+06	5.8068e+06	6.39192e+06	4.95192e+06	6.66184e+06	0.426551	1.18984	0.872889	1.0386	0.414809	0.127141
O70475	370	UDP-glucose 6-dehydrogenase	Ugdh	8.44651e+07	8.01176e+07	5.87855e+07	3.99648e+07	3.63943e+07	3.31429e+07	4.41325e+07	3.7249e+07	0.0372551	0.57311	0.872889	0.500261	0.312538	0.122465
O70475	489	UDP-glucose 6-dehydrogenase	Ugdh	1.01185e+07	NA	NA	1.1791e+07	1.78408e+07	1.16275e+07	1.09485e+07	1.99458e+07	0.290793	1.37755	0.872889	1.20244	0.107957	0.297059
O70589	756	Peripheral plasma membrane protein CASK	Cask	NA	7.86808e+06	6.11697e+06	6.18903e+06	5.91096e+06	6.00988e+06	5.88272e+06	5.12237e+06	0.123349	0.852303	1.23228	1.05027	0.147346	0.071486
O88342	95	WD repeat-containing protein 1	Wdr1	1.01124e+07	1.10093e+07	1.29082e+07	8.16799e+06	1.53346e+07	1.17446e+07	1.6485e+07	1.45661e+07	0.0301815	1.37756	1.00352	1.38241	0.186697	0.138931
O88342	104	WD repeat-containing protein 1	Wdr1	9.95328e+06	6.96109e+06	5.84386e+06	6.72626e+06	5.38163e+06	4.46331e+06	5.85386e+06	5.05964e+06	0.0594172	0.704046	1.00352	0.706522	0.242482	0.112497
O88342	182	WD repeat-containing protein 1	Wdr1	NA	3.85533e+06	2.55661e+06	3.88289e+06	3.53063e+06	3.65313e+06	3.1275e+06	3.52924e+06	0.944616	1.00831	1.00352	1.01185	0.220857	0.0662492
O88342	256	WD repeat-containing protein 1	Wdr1	3.51987e+07	4.05838e+07	2.64253e+07	3.96184e+07	3.0408e+07	4.42723e+07	3.20197e+07	3.28354e+07	0.903446	0.983849	1.00352	0.987308	0.182227	0.181738
O88342	362	WD repeat-containing protein 1	Wdr1	NA	3.34594e+06	2.75318e+06	2.87983e+06	2.45897e+06	NA	4.10558e+06	4.43102e+06	0.350443	1.22459	1.00352	1.2289	0.104298	0.288448
O88428	234	Bifunctional 3'-phosphoadenosine 5'-phosphosulfate synthase 2	Papss2	7.42515e+07	5.86497e+07	5.56706e+07	3.92656e+07	3.92586e+07	4.19027e+07	5.64529e+07	4.98494e+07	0.262563	0.822796	1.0526	0.866072	0.251697	0.166795
O88428	358	Bifunctional 3'-phosphoadenosine 5'-phosphosulfate synthase 2	Papss2	2.06296e+07	1.06639e+07	1.56353e+07	1.21766e+07	1.33989e+07	1.38237e+07	2.63326e+07	1.95709e+07	0.386159	1.23722	1.0526	1.30229	0.299279	0.331518
O88428	441	Bifunctional 3'-phosphoadenosine 5'-phosphosulfate synthase 2	Papss2	6.17189e+07	4.28086e+07	5.88124e+07	2.81219e+07	5.52441e+07	8.55165e+07	8.90247e+07	7.58847e+07	0.0392129	1.59651	1.0526	1.68048	0.325256	0.198507
O88451	72	Retinol dehydrogenase 7	Rdh7	1.21132e+08	6.62794e+07	7.88833e+07	5.56822e+07	1.19074e+08	1.64771e+08	3.09758e+08	2.2414e+08	0.0294658	2.53975	1.1767	2.98852	0.356596	0.402781
O88451	98	Retinol dehydrogenase 7	Rdh7	NA	2.69751e+07	NA	2.72914e+07	4.92563e+07	NA	7.08626e+07	4.52791e+07	0.072033	2.03192	1.1767	2.39096	0.00824194	0.249705
O88451	224	Retinol dehydrogenase 7	Rdh7	9.47154e+07	1.05952e+08	9.98364e+07	5.55445e+07	1.16799e+08	1.39882e+08	1.01e+08	1.42439e+08	0.0540331	1.40464	1.1767	1.65284	0.255915	0.157873
O88455	385	7-dehydrocholesterol reductase	Dhcr7	2.58383e+07	1.5555e+07	9.53509e+06	7.1405e+06	9.61804e+06	8.28094e+06	1.29024e+07	1.6299e+07	0.567769	0.811112	1.40648	1.14082	0.574234	0.304621
O88533	380	Aromatic-L-amino-acid decarboxylase	Ddc	NA	1.86107e+06	2.18263e+06	1.70073e+06	3.3501e+06	3.74789e+06	2.14012e+06	2.28423e+06	0.101832	1.50437	0.70149	1.0553	0.128159	0.274564
O88533	443	Aromatic-L-amino-acid decarboxylase	Ddc	4.44341e+06	4.56846e+06	4.9057e+06	6.6742e+06	8.12859e+06	8.64998e+06	5.71891e+06	8.24766e+06	0.0236815	1.49308	0.70149	1.04738	0.201259	0.17309
O88544	25	COP9 signalosome complex subunit 4	Cops4	2.173e+06	2.48784e+06	NA	3.60494e+06	1.6705e+06	1.29098e+06	2.70363e+06	1.78123e+06	0.138732	0.675647	1.01603	0.686481	0.273111	0.32195
O88569	59	Heterogeneous nuclear ribonucleoproteins A2/B1	Hnrnpa2b1	2.93746e+06	2.06601e+06	2.51804e+06	2.45957e+06	3.12357e+06	4.01244e+06	3.85179e+06	3.15765e+06	0.0118093	1.41723	1.03815	1.4713	0.142928	0.130604
O88569	173	Heterogeneous nuclear ribonucleoproteins A2/B1	Hnrnpa2b1	NA	889890	1.54101e+06	NA	3.58069e+06	3.27495e+06	3.93662e+06	4.19802e+06	0.00221562	3.08328	1.03815	3.20091	0.378797	0.107828
O88587	172	Catechol O-methyltransferase	Comt	NA	1.34747e+07	NA	8.92072e+06	1.90327e+07	1.62155e+07	1.45912e+07	1.57833e+07	0.0584647	1.4651	0.850246	1.24569	0.28757	0.114669
O88685	128	26S proteasome regulatory subunit 6A	Psmc3	1.89694e+07	1.07447e+07	1.04332e+07	1.00981e+07	9.49071e+06	1.61656e+07	1.46991e+07	1.44885e+07	0.67247	1.09152	0.941524	1.02769	0.340744	0.21229
O88696	207	ATP-dependent Clp protease proteolytic subunit, mitochondrial	Clpp	2.79318e+07	3.70547e+07	3.08042e+07	2.75603e+07	2.57336e+07	2.21438e+07	2.09344e+07	2.70701e+07	0.0401501	0.77731	0.886098	0.688773	0.142384	0.121081
O88696	210	ATP-dependent Clp protease proteolytic subunit, mitochondrial	Clpp	NA	1.92045e+06	1.30387e+06	2.09118e+06	1.37e+06	NA	1.58688e+06	NA	0.425673	0.834413	0.886098	0.739371	0.233746	0.103725
O88844	58	Isocitrate dehydrogenase [NADP] cytoplasmic	Idh1	3.7428e+06	2.40638e+06	2.27303e+06	2.14579e+06	1.63255e+06	NA	NA	2.35252e+06	0.338699	0.754175	0.989803	0.746485	0.280674	0.255502
O88844	81	Isocitrate dehydrogenase [NADP] cytoplasmic	Idh1	6.30815e+08	5.23347e+08	4.66159e+08	3.45953e+08	3.48252e+08	5.24755e+08	3.88576e+08	3.6904e+08	0.285019	0.829295	0.989803	0.820839	0.241415	0.195714
O88844	87	Isocitrate dehydrogenase [NADP] cytoplasmic	Idh1	1.12641e+07	1.47172e+06	2.00181e+06	2.97646e+06	2.70699e+06	3.14074e+06	5.7159e+06	4.18543e+06	0.844265	0.889067	0.989803	0.880002	1.0386	0.339906
O88844	93	Isocitrate dehydrogenase [NADP] cytoplasmic	Idh1	7.63899e+06	4.31772e+06	2.51644e+06	2.3829e+06	1.49944e+06	4.00382e+06	3.41439e+06	5.05853e+06	0.633454	0.829149	0.989803	0.820695	0.580884	0.427462
O88844	115	Isocitrate dehydrogenase [NADP] cytoplasmic	Idh1	6.26454e+07	3.26138e+07	3.84593e+07	2.679e+07	3.06995e+07	4.38617e+07	4.43242e+07	3.64977e+07	0.885393	0.968068	0.989803	0.958197	0.392502	0.167525
O88844	126	Isocitrate dehydrogenase [NADP] cytoplasmic	Idh1	3.40167e+08	2.72527e+08	2.10717e+08	1.67776e+08	1.85226e+08	2.0483e+08	2.60796e+08	2.49459e+08	0.604879	0.908317	0.989803	0.899055	0.30309	0.159541
O88844	212	Isocitrate dehydrogenase [NADP] cytoplasmic	Idh1	4.6817e+07	1.92887e+07	1.6349e+07	1.45031e+07	2.17621e+07	2.39939e+07	4.45924e+07	3.27006e+07	0.504416	1.2691	0.989803	1.25616	0.626258	0.336701
O88844	224	Isocitrate dehydrogenase [NADP] cytoplasmic	Idh1	2.84997e+08	2.08681e+08	1.85858e+08	2.3448e+08	1.65721e+08	2.69897e+08	3.12981e+08	2.57573e+08	0.562382	1.10083	0.989803	1.0896	0.186336	0.246278
O88844	233	Isocitrate dehydrogenase [NADP] cytoplasmic	Idh1	1.57768e+08	1.40736e+08	1.25334e+08	1.39661e+08	1.07445e+08	1.71385e+08	2.35188e+08	1.55771e+08	0.366114	1.18862	0.989803	1.1765	0.0942087	0.314897
O88844	236	Isocitrate dehydrogenase [NADP] cytoplasmic	Idh1	7.0127e+08	3.29094e+08	4.14377e+08	NA	3.06511e+08	3.90824e+08	4.87886e+08	NA	0.524364	0.820369	0.989803	0.812004	0.404868	0.229735
O88844	243	Isocitrate dehydrogenase [NADP] cytoplasmic	Idh1	2.52935e+07	1.343e+07	1.36089e+07	1.24109e+07	1.56311e+07	2.5569e+07	2.55948e+07	1.89603e+07	0.23012	1.32454	0.989803	1.31104	0.376544	0.231978
O88851	28	Putative hydrolase RBBP9	Rbbp9	2.92672e+07	NA	2.17336e+07	NA	2.24281e+07	4.00459e+07	NA	2.34213e+07	0.718115	1.1228	1.14769	1.28862	0.208903	0.345679
O88986	42	2-amino-3-ketobutyrate coenzyme A ligase, mitochondrial	Gcat	1.02724e+08	8.59179e+07	1.02368e+08	8.6115e+07	9.11536e+07	8.97821e+07	6.80222e+07	NA	0.23828	0.880196	1.01473	0.893158	0.101238	0.156378
O88986	110	2-amino-3-ketobutyrate coenzyme A ligase, mitochondrial	Gcat	9.59448e+06	6.16598e+06	9.93699e+06	8.63229e+06	1.2744e+07	1.24094e+07	1.49898e+07	1.31333e+07	0.00366465	1.5519	1.01473	1.57476	0.19843	0.0865198
O88986	184	2-amino-3-ketobutyrate coenzyme A ligase, mitochondrial	Gcat	1.13966e+08	1.03889e+08	1.06056e+08	1.51923e+08	2.31328e+08	2.0149e+08	1.12618e+08	1.29522e+08	0.154069	1.41847	1.01473	1.43936	0.18829	0.336593
O88986	190	2-amino-3-ketobutyrate coenzyme A ligase, mitochondrial	Gcat	7.93053e+08	5.27438e+08	3.13554e+08	4.95697e+08	3.71841e+08	5.90436e+08	3.10197e+08	6.63994e+08	0.723498	0.90925	1.01473	0.922641	0.371233	0.350777
O88986	380	2-amino-3-ketobutyrate coenzyme A ligase, mitochondrial	Gcat	2.20004e+08	1.52302e+08	1.12346e+08	1.62817e+08	1.94302e+08	1.9544e+08	1.33053e+08	1.25123e+08	0.997059	1.00069	1.01473	1.01543	0.274543	0.235342
O89023	372	Tripeptidyl-peptidase 1	Tpp1	9.543e+06	NA	3.60771e+06	NA	7.92544e+06	8.34933e+06	9.51954e+06	6.94063e+06	0.463465	1.24461	0.836099	1.04062	0.638275	0.13054
P00186	440	Cytochrome P450 1A2	Cyp1a2	7.73789e+06	1.06639e+07	1.10412e+07	1.82362e+07	2.02633e+07	1.5056e+07	1.10302e+07	1.55109e+07	0.270892	1.29743	0.544827	0.706875	0.374354	0.244409
P00186	453	Cytochrome P450 1A2	Cyp1a2	NA	2.53571e+07	NA	2.48938e+07	3.21568e+07	1.71866e+07	1.17757e+07	1.85829e+07	0.468627	0.793042	0.544827	0.432071	0.0130375	0.434947
P00329	20	Alcohol dehydrogenase 1	Adh1	7.64918e+08	5.9998e+08	6.04022e+08	6.83912e+08	7.16811e+08	7.26802e+08	1.13245e+09	9.20232e+08	0.092609	1.31795	1.15526	1.52258	0.117682	0.224297
P00329	85	Alcohol dehydrogenase 1	Adh1	2.64048e+08	1.86657e+08	2.02843e+08	1.25859e+08	1.86734e+08	1.96174e+08	2.12533e+08	2.0808e+08	0.842174	1.03094	1.15526	1.19101	0.291509	0.0581861
P00329	105	Alcohol dehydrogenase 1	Adh1	2.00033e+09	1.58025e+09	2.15312e+09	1.34073e+09	1.69436e+09	2.10407e+09	2.90871e+09	2.56967e+09	0.141119	1.31132	1.15526	1.51492	0.211585	0.229103
P00329	169	Alcohol dehydrogenase 1	Adh1	1.43572e+08	8.66603e+07	8.3923e+07	1.01965e+08	1.14301e+08	1.33206e+08	1.71453e+08	1.50303e+08	0.082404	1.36803	1.15526	1.58043	0.26464	0.171186
P00329	227	Alcohol dehydrogenase 1	Adh1	8.09084e+06	7.89687e+06	3.76739e+06	7.60206e+06	2.80716e+06	4.0113e+06	4.40852e+06	4.15327e+06	0.0332683	0.562202	1.15526	0.649491	0.300875	0.18496
P00329	229	Alcohol dehydrogenase 1	Adh1	4.85926e+07	3.84777e+07	3.92209e+07	4.81439e+07	5.33207e+07	5.66795e+07	6.72748e+07	6.9881e+07	0.00968444	1.41689	1.15526	1.63689	0.126287	0.129942
P00329	316	Alcohol dehydrogenase 1	Adh1	2.25723e+07	2.39487e+07	NA	1.60054e+07	3.78815e+07	2.86123e+07	3.83598e+07	4.51134e+07	0.0140481	1.79884	1.15526	2.07814	0.203667	0.180797
P00329	324	Alcohol dehydrogenase 1	Adh1	4.15743e+07	2.5162e+07	3.95957e+07	1.87294e+07	4.46207e+07	5.63326e+07	5.6918e+07	6.71031e+07	0.0133835	1.79891	1.15526	2.07822	0.355237	0.163433
P00329	326	Alcohol dehydrogenase 1	Adh1	1.44631e+07	NA	8.78014e+06	1.00388e+07	1.17299e+07	1.19248e+07	1.03036e+07	1.01715e+07	0.96968	0.994448	1.15526	1.14885	0.269047	0.0836531
P00329	331	Alcohol dehydrogenase 1	Adh1	4.75248e+07	3.4445e+07	2.70772e+07	2.87053e+07	3.20651e+07	3.2611e+07	2.40006e+07	2.91849e+07	0.361978	0.855604	1.15526	0.988448	0.269445	0.133752
P00329	339	Alcohol dehydrogenase 1	Adh1	6.80688e+07	7.99191e+07	7.39164e+07	7.13093e+07	8.42289e+07	1.15642e+08	9.0295e+07	1.01406e+08	0.0154588	1.33545	1.15526	1.5428	0.0684462	0.141032
P00329	340	Alcohol dehydrogenase 1	Adh1	1.82059e+08	1.94743e+08	1.2329e+08	1.57793e+08	1.6139e+08	1.74412e+08	1.35213e+08	1.93203e+08	0.939148	1.00962	1.15526	1.16638	0.191182	0.146683
P00375	33	Dihydrofolate reductase	Dhfr	NA	6.44113e+06	8.09596e+06	4.08181e+06	5.25086e+06	8.61022e+06	8.70223e+06	7.37831e+06	0.390633	1.2061	0.877962	1.05891	0.325049	0.214728
P00375	92	Dihydrofolate reductase	Dhfr	1.21155e+07	6.14957e+06	6.55625e+06	4.48174e+06	3.45897e+06	3.50558e+06	8.13145e+06	7.75923e+06	0.472141	0.779959	0.877962	0.684775	0.452775	0.451765
P00493	103	Hypoxanthine-guanine phosphoribosyltransferase	Hprt1	1.62224e+07	1.434e+07	1.2017e+07	1.21821e+07	9.43626e+06	1.33014e+07	1.19215e+07	1.12328e+07	0.133898	0.838031	0.78429	0.657259	0.145529	0.140093
P01027	1641	Complement C3	C3	2.97359e+06	NA	3.41802e+06	1.51257e+06	2.32609e+06	3.37206e+06	7.54566e+06	5.98653e+06	0.205203	1.8247	1.67187	3.05066	0.378369	0.496685
P01887	103	Beta-2-microglobulin	B2m	6.24281e+07	3.35075e+07	5.69056e+07	3.37566e+07	7.36367e+07	6.03633e+07	9.25326e+07	4.44862e+07	0.147802	1.45242	1.08461	1.57532	0.325827	0.300617
P01942	17	Hemoglobin subunit alpha	Hba	3.82214e+06	4.99253e+06	2.84378e+07	7.04305e+06	8.45893e+06	6.19079e+06	1.73114e+07	2.50054e+07	0.677475	1.28606	2.07791	2.6723	1.05223	0.606116
P01942	41	Hemoglobin subunit alpha	Hba	1.08791e+08	4.80408e+07	7.10268e+08	1.07517e+08	6.08679e+07	1.46071e+08	4.53073e+08	2.92851e+08	0.976666	0.97768	2.07791	2.03153	1.282	0.723414
P01942	140	Hemoglobin subunit alpha	Hba	1.80755e+07	NA	8.84423e+07	NA	1.91647e+07	1.984e+07	4.92354e+07	4.51476e+07	0.465172	0.626128	2.07791	1.30104	0.934245	0.482071
P02762	91	Major urinary protein 6	Mup6	NA	1.90842e+06	3.57112e+06	1.95498e+06	1.61407e+07	9.65466e+06	8.73341e+06	4.92511e+06	0.045787	3.98013	0.583818	2.32367	0.382059	0.472322
P03930	54	ATP synthase protein 8	Mtatp8	1.00908e+08	8.26474e+07	1.03734e+08	NA	9.89785e+07	1.18666e+08	1.26005e+08	1.02731e+08	0.152957	1.16533	0.940627	1.09614	0.119524	0.115152
P03930	57	ATP synthase protein 8	Mtatp8	3.75639e+08	2.83534e+08	2.40829e+08	3.268e+08	3.07231e+08	2.88847e+08	3.35308e+08	2.56043e+08	0.777839	0.967906	0.940627	0.910439	0.188548	0.111997
P05063	147	Fructose-bisphosphate aldolase C	Aldoc	4.0713e+06	1.78958e+06	3.88311e+06	NA	NA	3.48963e+06	4.61868e+06	4.18331e+06	0.349225	1.26146	1.58638	2.00115	0.389942	0.138979
P05064	42	Fructose-bisphosphate aldolase A	Aldoa	2.84711e+06	1.77514e+06	1.56563e+06	1.09322e+06	1.05605e+06	1.52313e+06	1.69157e+06	2.08576e+06	0.608386	0.873015	1.0371	0.905406	0.407407	0.268376
P05064	230	Fructose-bisphosphate aldolase A	Aldoa	9.09019e+06	4.62372e+06	1.58426e+07	NA	7.43698e+06	9.08936e+06	1.29359e+07	1.15794e+07	0.900166	1.04144	1.0371	1.08008	0.573289	0.240327
P05201	166	Aspartate aminotransferase, cytoplasmic	Got1	1.70063e+07	1.24177e+07	1.53612e+07	1.07417e+07	1.50921e+07	1.78439e+07	2.55871e+07	2.32698e+07	0.0571571	1.47303	1.41353	2.08217	0.203561	0.235958
P05201	290	Aspartate aminotransferase, cytoplasmic	Got1	1.74071e+07	1.53359e+07	1.09326e+07	1.00315e+07	1.06563e+07	1.22542e+07	1.50474e+07	1.30519e+07	0.745527	0.949778	1.41353	1.34254	0.262393	0.143156
P05201	396	Aspartate aminotransferase, cytoplasmic	Got1	NA	2.56217e+07	NA	1.89947e+07	2.8638e+07	3.99186e+07	6.13081e+07	5.20767e+07	0.100038	2.03895	1.41353	2.88212	0.210059	0.313144
P05202	73	Aspartate aminotransferase, mitochondrial	Got2	2.12545e+08	1.50919e+08	1.62882e+08	1.20171e+08	1.93184e+08	2.29947e+08	1.26895e+08	1.57627e+08	0.621873	1.09456	0.982264	1.07515	0.237684	0.251755
P05202	90	Aspartate aminotransferase, mitochondrial	Got2	3.3044e+07	1.70304e+07	2.53967e+07	5.92849e+06	3.2873e+07	4.04475e+07	1.54279e+07	2.70456e+07	0.315425	1.42254	0.982264	1.39731	0.571385	0.364522
P05202	122	Aspartate aminotransferase, mitochondrial	Got2	3.0672e+07	2.6493e+07	3.52109e+07	3.16936e+07	3.93456e+07	4.1855e+07	2.63243e+07	3.45517e+07	0.287891	1.14514	0.982264	1.12483	0.115693	0.192509
P05202	159	Aspartate aminotransferase, mitochondrial	Got2	1.3936e+10	7.21682e+09	7.53368e+09	8.60102e+09	8.71816e+09	7.04916e+09	1.06993e+10	8.18057e+09	0.71783	0.92919	0.982264	0.91271	0.336043	0.176184
P05202	185	Aspartate aminotransferase, mitochondrial	Got2	6.17841e+07	8.6308e+07	1.10482e+08	1.04655e+08	1.69525e+08	1.65209e+08	1.17018e+08	9.94755e+07	0.0628115	1.51758	0.982264	1.49066	0.241388	0.253403
P05202	227	Aspartate aminotransferase, mitochondrial	Got2	2.72729e+08	2.05072e+08	2.21392e+08	1.3183e+08	3.05384e+08	3.60909e+08	1.75442e+08	3.02621e+08	0.160118	1.37704	0.982264	1.35262	0.280379	0.274387
P05202	234	Aspartate aminotransferase, mitochondrial	Got2	9.83006e+07	1.28852e+08	1.26012e+08	6.88652e+07	1.04559e+08	1.24197e+08	6.63459e+07	8.95737e+07	0.633406	0.911491	0.982264	0.895325	0.265834	0.253918
P05202	279	Aspartate aminotransferase, mitochondrial	Got2	5.76351e+07	8.43711e+07	7.73114e+07	7.12628e+07	1.14087e+08	1.05185e+08	9.79764e+07	9.71228e+07	0.00419094	1.42601	0.982264	1.40072	0.156242	0.0760249
P05202	296	Aspartate aminotransferase, mitochondrial	Got2	1.14859e+08	9.8785e+07	1.173e+08	8.12168e+07	1.30299e+08	1.5279e+08	9.24954e+07	1.14974e+08	0.24472	1.19021	0.982264	1.1691	0.162141	0.207093
P05202	302	Aspartate aminotransferase, mitochondrial	Got2	3.99875e+07	3.04071e+07	3.32771e+07	2.5655e+07	4.97859e+07	4.85015e+07	3.0983e+07	3.87311e+07	0.120415	1.29905	0.982264	1.27601	0.185394	0.210704
P05202	309	Aspartate aminotransferase, mitochondrial	Got2	1.60458e+07	1.95723e+07	1.92715e+07	8.67668e+06	3.87813e+07	4.23537e+07	1.94592e+07	2.96173e+07	0.026796	2.04844	0.982264	2.01211	0.318903	0.314734
P05202	338	Aspartate aminotransferase, mitochondrial	Got2	3.17493e+06	2.93683e+06	2.6225e+06	2.34261e+06	2.46734e+06	3.11991e+06	1.61931e+06	NA	0.424511	0.86746	0.982264	0.852075	0.131235	0.313224
P05202	345	Aspartate aminotransferase, mitochondrial	Got2	1.09639e+08	8.3303e+07	9.90619e+07	7.059e+07	8.78463e+07	1.07164e+08	4.44906e+07	4.50279e+07	0.318094	0.784704	0.982264	0.770786	0.189766	0.44225
P05202	363	Aspartate aminotransferase, mitochondrial	Got2	4.67694e+08	3.08935e+08	3.59913e+08	3.35351e+08	3.56743e+08	4.28242e+08	3.42597e+08	3.46463e+08	0.989765	1.00146	0.982264	0.9837	0.189316	0.109265
P05202	387	Aspartate aminotransferase, mitochondrial	Got2	4.12972e+08	2.91491e+08	3.04254e+08	3.59236e+08	4.18928e+08	2.44537e+08	2.56355e+08	2.45211e+08	0.357703	0.85166	0.982264	0.836555	0.162893	0.292819
P05202	396	Aspartate aminotransferase, mitochondrial	Got2	9.12524e+06	6.5592e+06	6.10262e+06	7.12136e+06	8.18257e+06	9.14468e+06	5.32951e+06	6.29442e+06	0.992526	1.00148	0.982264	0.983717	0.184341	0.240108
P05202	404	Aspartate aminotransferase, mitochondrial	Got2	1.17903e+08	9.60438e+07	9.27843e+07	8.55853e+07	1.13876e+08	9.82145e+07	8.15471e+07	9.57692e+07	0.942093	0.992582	0.982264	0.974978	0.141922	0.136026
P05213	60	Tubulin alpha-1B chain	Tuba1b	5.86065e+07	3.91067e+07	4.35498e+07	2.74755e+07	4.18912e+07	4.00005e+07	6.06833e+07	5.5359e+07	0.407138	1.17302	0.954241	1.11935	0.305229	0.204607
P05213	311	Tubulin alpha-1B chain	Tuba1b	2.4587e+06	1.55877e+06	1.6041e+06	2.08799e+06	2.69094e+06	2.81774e+06	2.68956e+06	4.59435e+06	0.0480051	1.65932	0.954241	1.58339	0.221846	0.291651
P05213	394	Tubulin alpha-1B chain	Tuba1b	1.60214e+07	1.45471e+07	2.05942e+07	1.58997e+07	2.34999e+07	2.04336e+07	2.8534e+07	2.34639e+07	0.0148483	1.43048	0.954241	1.36502	0.157372	0.139984
P05213	401	Tubulin alpha-1B chain	Tuba1b	1.71082e+06	881383	1.18685e+06	3.67249e+06	2.00856e+06	2.26421e+06	5.65074e+06	2.2833e+06	0.309609	1.63816	0.954241	1.5632	0.673192	0.569259
P06151	81	L-lactate dehydrogenase A chain	Ldha	9.21952e+06	7.0368e+06	7.30044e+06	6.20553e+06	5.84345e+06	6.93075e+06	7.99361e+06	8.52433e+06	0.897094	0.984203	1.18417	1.16546	0.171284	0.162262
P06151	118	L-lactate dehydrogenase A chain	Ldha	6.14282e+07	1.06416e+08	6.53592e+07	7.0827e+07	5.11832e+07	5.87257e+07	6.14247e+07	8.11082e+07	0.328588	0.830319	1.18417	0.983235	0.271489	0.202143
P06151	126	L-lactate dehydrogenase A chain	Ldha	3.85923e+09	3.67952e+09	3.71067e+09	3.42562e+09	2.78775e+09	3.59096e+09	4.52754e+09	4.10475e+09	0.834549	1.02289	1.18417	1.21127	0.0490803	0.199504
P06151	224	L-lactate dehydrogenase A chain	Ldha	1.06471e+07	9.83725e+06	9.14227e+06	4.92242e+06	5.17612e+06	8.95625e+06	6.0638e+06	6.89231e+06	0.262985	0.784059	1.18417	0.928455	0.295437	0.238617
P06151	243	L-lactate dehydrogenase A chain	Ldha	5.16045e+07	3.92743e+07	3.37347e+07	2.74035e+07	3.50295e+07	3.39766e+07	2.73776e+07	3.64067e+07	0.417162	0.873525	1.18417	1.0344	0.27056	0.120658
P06151	317	L-lactate dehydrogenase A chain	Ldha	NA	3.06452e+06	2.17565e+06	5.32873e+06	1.34489e+06	1.63455e+06	2.86716e+06	2.7243e+06	0.188367	0.608216	1.18417	0.720229	0.461477	0.35724
P06745	89	Glucose-6-phosphate isomerase	Gpi	1.77128e+06	1.58171e+06	1.36567e+06	1.50583e+06	1.03544e+06	NA	NA	1.90795e+06	0.789441	0.945747	0.846745	0.800806	0.108644	0.419217
P06745	142	Glucose-6-phosphate isomerase	Gpi	2.40096e+07	2.3928e+07	2.06451e+07	2.39275e+07	2.03716e+07	2.26834e+07	2.30924e+07	2.22722e+07	0.356164	0.955782	0.846745	0.809303	0.0715784	0.0544264
P06745	252	Glucose-6-phosphate isomerase	Gpi	NA	2.87642e+06	3.07224e+06	1.94213e+06	2.35401e+06	4.44603e+06	1.93576e+06	3.29724e+06	0.622597	1.14371	0.846745	0.96843	0.229608	0.370612
P06745	366	Glucose-6-phosphate isomerase	Gpi	1.48585e+08	1.00134e+08	8.72901e+07	1.28184e+08	NA	1.00249e+08	NA	1.40448e+08	0.866986	1.03705	0.846745	0.87812	0.237879	0.236189
P06745	466	Glucose-6-phosphate isomerase	Gpi	1.75756e+07	1.71731e+07	1.99763e+07	1.39251e+07	2.00651e+07	2.72009e+07	1.69984e+07	2.33407e+07	0.108955	1.27611	0.846745	1.08054	0.14496	0.200012
P06801	337	NADP-dependent malic enzyme	Me1	6.1905e+08	2.78353e+08	1.99862e+08	2.34662e+08	2.75634e+08	2.72289e+08	4.67138e+08	5.90345e+08	0.601491	1.20533	0.684668	0.825248	0.580803	0.387355
P06801	422	NADP-dependent malic enzyme	Me1	5.44643e+07	NA	1.05329e+07	1.6247e+07	2.53247e+07	2.69421e+07	2.95958e+07	2.60227e+07	0.992792	0.995936	0.684668	0.681886	0.881999	0.0693638
P06801	476	NADP-dependent malic enzyme	Me1	8.40181e+07	2.58305e+07	3.48132e+07	1.70556e+07	3.99438e+07	6.96511e+07	7.53503e+07	7.10709e+07	0.215564	1.58311	0.684668	1.0839	0.740795	0.253454
P06801	492	NADP-dependent malic enzyme	Me1	2.0203e+09	7.3232e+08	8.64059e+08	4.60007e+08	7.52029e+08	1.17405e+09	1.64475e+09	1.82725e+09	0.462242	1.32414	0.684668	0.906594	0.675351	0.35875
P06801	523	NADP-dependent malic enzyme	Me1	1.99e+08	1.13221e+08	9.92493e+07	9.12265e+07	1.3396e+08	1.49833e+08	1.79117e+08	2.6119e+08	0.192201	1.44043	0.684668	0.986215	0.395639	0.312784
P07356	227	Annexin A2	Anxa2	1.30631e+07	NA	NA	6.03889e+06	6.72907e+06	5.26147e+06	8.97459e+06	7.58292e+06	0.379694	0.747252	1.2114	0.905218	0.520038	0.217961
P07724	75	Serum albumin	Alb	3.45574e+07	NA	5.5227e+07	NA	1.03218e+07	3.09528e+07	6.88189e+07	7.09579e+07	0.987986	1.00826	1.40924	1.42087	0.325571	0.655486
P07724	88	Serum albumin	Alb	1.69085e+06	NA	2.48684e+06	NA	NA	1.28996e+06	2.69068e+06	3.74924e+06	0.648398	1.23352	1.40924	1.73832	0.269455	0.478765
P07724	97	Serum albumin	Alb	9.16342e+07	1.29978e+07	1.11778e+08	1.38175e+07	2.0231e+07	4.7148e+07	2.30295e+08	2.43777e+08	0.272585	2.35181	1.40924	3.31426	0.897186	0.872055
P07724	117	Serum albumin	Alb	4.68401e+06	NA	1.03684e+07	NA	NA	6.34995e+06	1.04337e+07	1.24688e+07	0.530174	1.29558	1.40924	1.82578	0.534063	0.31957
P07724	229	Serum albumin	Alb	3.55098e+07	7.25171e+06	6.83993e+07	6.59006e+06	1.06144e+07	2.79316e+07	8.19185e+07	8.94509e+07	0.381891	1.78271	1.40924	2.51226	0.994092	0.745257
P07724	264	Serum albumin	Alb	1.5963e+07	3.53687e+06	3.13145e+07	2.68064e+06	5.38309e+06	2.03333e+07	4.08987e+07	5.06546e+07	0.238711	2.19216	1.40924	3.08927	1.00289	0.694294
P07724	267	Serum albumin	Alb	2.59891e+06	NA	7.22498e+06	NA	NA	3.28979e+06	4.81502e+06	8.74413e+06	0.812089	1.1434	1.40924	1.61132	0.665954	0.501053
P07724	286	Serum albumin	Alb	5.00598e+07	1.42987e+07	1.33966e+08	NA	1.88732e+07	5.9099e+07	1.64125e+08	1.83059e+08	0.50345	1.60781	1.40924	2.26578	0.929182	0.750841
P07724	305	Serum albumin	Alb	1.28414e+07	3.11925e+06	2.08165e+07	1.86564e+06	3.54602e+06	1.21051e+07	2.40068e+07	2.46055e+07	0.379218	1.66301	1.40924	2.34357	0.922212	0.631111
P07724	309	Serum albumin	Alb	6.34619e+06	975906	7.13408e+06	645559	848983	2.92293e+06	5.66249e+06	7.06741e+06	0.879468	1.09271	1.40924	1.53989	0.911435	0.674064
P07724	376	Serum albumin	Alb	2.12599e+07	7.0582e+06	3.92568e+07	4.78969e+06	6.09123e+06	2.41462e+07	4.56623e+07	5.03025e+07	0.338488	1.74398	1.40924	2.45768	0.877868	0.647952
P07724	413	Serum albumin	Alb	9.07647e+07	1.82876e+07	1.88668e+08	2.24342e+07	2.53578e+07	9.35417e+07	2.48548e+08	2.55981e+08	0.319507	1.94727	1.40924	2.74416	0.995524	0.736502
P07724	490	Serum albumin	Alb	NA	1.14897e+06	1.0785e+07	1.64895e+06	2.57788e+06	8.10573e+06	1.27199e+07	1.7522e+07	0.269928	2.25975	1.40924	3.18452	1.19815	0.624407
P07724	543	Serum albumin	Alb	1.54983e+07	NA	2.69985e+07	NA	3.44617e+06	1.08067e+07	1.92032e+07	2.79475e+07	0.534234	0.722449	1.40924	1.0181	0.382703	0.68929
P07724	558	Serum albumin	Alb	NA	466058	NA	975532	803232	NA	7.20764e+06	9.66917e+06	0.227262	8.17618	1.40924	11.5222	0.499799	0.776598
P07758	292	Alpha-1-antitrypsin 1-1	Serpina1a	3.39542e+08	2.67603e+08	5.40359e+08	1.06277e+08	6.24157e+07	2.86889e+07	6.48134e+07	7.53326e+07	0.0302442	0.184443	1.37263	0.25317	0.574235	0.349579
P07901	284	Heat shock protein HSP 90-alpha	Hsp90aa1	2.16784e+06	1.49948e+06	2.3741e+06	1.36835e+06	NA	2.62397e+06	2.14061e+06	2.45621e+06	0.138765	1.29933	0.880332	1.14384	0.266388	0.101963
P07901	293	Heat shock protein HSP 90-alpha	Hsp90aa1	8.56253e+06	9.00545e+06	7.61741e+06	6.40463e+06	6.68894e+06	6.63698e+06	8.68116e+06	7.82797e+06	0.583258	0.944445	0.880332	0.831426	0.145788	0.131784
P07901	408	Heat shock protein HSP 90-alpha	Hsp90aa1	5.04049e+06	5.35008e+06	5.42671e+06	5.94946e+06	6.25065e+06	5.36397e+06	3.92885e+06	4.2538e+06	0.416276	0.909519	0.880332	0.800679	0.0693628	0.214796
P07901	444	Heat shock protein HSP 90-alpha	Hsp90aa1	3.67243e+06	3.5544e+06	3.14441e+06	3.07546e+06	4.07952e+06	3.25427e+06	2.77205e+06	3.08893e+06	0.848442	0.981263	0.880332	0.863838	0.0880492	0.169061
P07901	490	Heat shock protein HSP 90-alpha	Hsp90aa1	1.88553e+06	1.46803e+06	1.58726e+06	918008	1.48981e+06	1.12892e+06	778249	1.5266e+06	0.41623	0.84037	0.880332	0.739805	0.276204	0.285221
P07901	568	Heat shock protein HSP 90-alpha	Hsp90aa1	2.55747e+06	NA	NA	2.08526e+06	1.93303e+06	2.17368e+06	1.84736e+06	1.11743e+06	0.209696	0.761568	0.880332	0.670433	0.143841	0.25743
P07901	574	Heat shock protein HSP 90-alpha	Hsp90aa1	1.42199e+06	2.22361e+06	1.86705e+06	1.93529e+06	1.82436e+06	2.43978e+06	2.10254e+06	2.30236e+06	0.201646	1.16395	0.880332	1.02466	0.178059	0.123318
P07901	577	Heat shock protein HSP 90-alpha	Hsp90aa1	7.21431e+06	5.38488e+06	8.78851e+06	4.86344e+06	9.13608e+06	8.86924e+06	9.05482e+06	1.09004e+07	0.0278237	1.44605	0.880332	1.27301	0.273335	0.0997677
P08003	355	Protein disulfide-isomerase A4	Pdia4	NA	1.20293e+06	917885	1.17235e+06	1.41716e+06	1.2996e+06	1.44116e+06	1.3581e+06	0.0207062	1.25624	1.09819	1.3796	0.142562	0.0459786
P08003	384	Protein disulfide-isomerase A4	Pdia4	NA	1.5262e+06	1.50642e+06	NA	721266	698225	NA	1.05278e+06	0.0184809	0.543485	1.09819	0.596851	0.00922571	0.240735
P08003	622	Protein disulfide-isomerase A4	Pdia4	NA	2.39263e+06	3.27339e+06	2.3571e+06	1.59666e+06	1.28037e+06	1.57899e+06	1.09865e+06	0.00667654	0.519249	1.09819	0.570235	0.194089	0.174083
P08113	95	Endoplasmin	Hsp90b1	1.66354e+07	1.95705e+07	1.39697e+07	1.21255e+07	1.37076e+07	1.11378e+07	1.34898e+07	1.38344e+07	0.196421	0.837377	1.04136	0.872009	0.208258	0.0979651
P08113	142	Endoplasmin	Hsp90b1	2.37773e+06	NA	2.70144e+06	NA	2.49222e+06	4.89196e+06	3.31823e+06	2.88262e+06	0.342249	1.33733	1.04136	1.39263	0.0901318	0.309949
P08113	161	Endoplasmin	Hsp90b1	4.91116e+06	3.87123e+06	3.40347e+06	NA	3.34615e+06	1.87252e+06	2.3507e+06	2.23117e+06	0.028252	0.603192	1.04136	0.628138	0.189989	0.257518
P08113	479	Endoplasmin	Hsp90b1	3.60681e+06	3.32738e+06	2.93877e+06	1.35714e+06	3.32479e+06	2.26613e+06	2.81342e+06	2.47219e+06	0.878285	0.968516	1.04136	1.00857	0.357959	0.170115
P08113	597	Endoplasmin	Hsp90b1	2.27462e+06	2.01007e+06	1.42209e+06	931044	1.23895e+06	NA	712777	1.13733e+06	0.159231	0.620496	1.04136	0.646158	0.362948	0.271067
P08228	71	Superoxide dismutase [Cu-Zn]	Sod1	2.50843e+08	3.41365e+08	1.85539e+08	2.21753e+08	2.59979e+08	2.72257e+08	3.66019e+08	1.08321e+08	0.97846	1.00708	0.69553	0.700454	0.26648	0.423781
P08228	123	Superoxide dismutase [Cu-Zn]	Sod1	2.71968e+07	2.7544e+07	2.40381e+07	1.96328e+07	2.09562e+07	2.6681e+07	3.53941e+07	2.59799e+07	0.479467	1.10771	0.69553	0.770443	0.149155	0.220034
P08228	137	Superoxide dismutase [Cu-Zn]	Sod1	1.41167e+08	9.60266e+07	9.27593e+07	8.83977e+07	9.07529e+07	1.1051e+08	1.32062e+08	8.61703e+07	0.986446	1.00274	0.69553	0.697433	0.235072	0.200028
P08249	157	Malate dehydrogenase, mitochondrial	Mdh2	6.59684e+09	2.78258e+09	6.50512e+09	5.58736e+09	4.27391e+09	4.49299e+09	6.27374e+09	5.48281e+09	0.821235	0.955828	1.09056	1.04239	0.332126	0.180436
P08249	185	Malate dehydrogenase, mitochondrial	Mdh2	4.68849e+07	2.06584e+07	NA	3.01302e+07	NA	2.5521e+07	2.8415e+07	2.07282e+07	0.391373	0.764425	1.09056	0.833654	0.407912	0.15599
P08249	203	Malate dehydrogenase, mitochondrial	Mdh2	1.59684e+08	7.72733e+07	6.02348e+07	1.06177e+08	9.06604e+07	8.14199e+07	NA	4.75976e+07	0.369383	0.726143	1.09056	0.791905	0.43207	0.309598
P08249	215	Malate dehydrogenase, mitochondrial	Mdh2	9.83794e+08	6.5134e+08	7.85035e+08	8.53675e+08	1.09557e+09	8.9618e+08	8.6794e+08	7.47524e+08	0.436786	1.10183	1.09056	1.20161	0.16933	0.160088
P08249	239	Malate dehydrogenase, mitochondrial	Mdh2	3.98639e+06	NA	2.2523e+06	NA	906024	1.22585e+06	691775	1.13488e+06	0.0191207	0.317256	1.09056	0.345988	0.393092	0.242377
P08249	296	Malate dehydrogenase, mitochondrial	Mdh2	8.30875e+07	3.98508e+07	5.58241e+07	6.18429e+07	6.22724e+07	5.56343e+07	6.14278e+07	6.61313e+07	0.899264	1.0202	1.09056	1.11259	0.297356	0.0706469
P08249	301	Malate dehydrogenase, mitochondrial	Mdh2	3.11692e+08	1.91744e+08	1.9449e+08	1.92517e+08	2.25018e+08	2.4186e+08	1.29652e+08	1.58933e+08	0.430104	0.848411	1.09056	0.925247	0.266828	0.282128
P08249	307	Malate dehydrogenase, mitochondrial	Mdh2	4.56323e+07	3.47457e+07	3.38004e+07	2.875e+07	3.16839e+07	3.85397e+07	2.43697e+07	2.54986e+07	0.281329	0.840224	1.09056	0.916317	0.198857	0.21733
P08249	314	Malate dehydrogenase, mitochondrial	Mdh2	NA	1.42523e+07	NA	1.78041e+07	2.07854e+07	2.34439e+07	1.28525e+07	NA	0.537037	1.18711	1.09056	1.29462	0.15669	0.289596
P08249	335	Malate dehydrogenase, mitochondrial	Mdh2	1.5031e+08	1.13247e+08	1.55376e+08	1.67165e+08	1.00328e+08	8.35888e+07	9.18148e+07	7.2327e+07	0.00389695	0.593858	1.09056	0.64764	0.158893	0.137229
P09041	30	Phosphoglycerate kinase 2	Pgk2	4.13896e+07	2.69897e+07	3.66183e+07	1.85343e+07	1.42117e+07	4.37009e+07	4.47338e+07	4.58113e+07	0.522816	1.20178	0.937482	1.12664	0.329649	0.412043
P09041	131	Phosphoglycerate kinase 2	Pgk2	1.90564e+07	2.54387e+07	2.54914e+07	2.13248e+07	2.12077e+07	3.69517e+07	2.24418e+07	2.30659e+07	0.472072	1.13532	0.937482	1.06434	0.139434	0.285414
P09103	108	Protein disulfide-isomerase	P4hb	3.41825e+07	2.98108e+07	2.39225e+07	2.09565e+07	1.88459e+07	1.09196e+07	2.13836e+07	1.45274e+07	0.0283512	0.603244	1.05626	0.637185	0.217662	0.282094
P09103	224	Protein disulfide-isomerase	P4hb	4.00161e+06	3.63002e+06	3.24678e+06	2.16685e+06	2.53795e+06	1.2681e+06	2.16054e+06	1.43627e+06	0.0295881	0.567475	1.05626	0.599403	0.242864	0.324123
P09103	232	Protein disulfide-isomerase	P4hb	1.29564e+07	1.69858e+07	NA	1.54457e+07	1.27762e+07	NA	2.17542e+07	NA	0.60171	1.14118	1.05626	1.20539	0.134392	0.367697
P09103	265	Protein disulfide-isomerase	P4hb	6.34307e+07	1.50781e+07	2.26037e+07	1.94277e+07	2.65087e+07	2.28757e+07	5.01044e+07	2.02807e+07	0.988766	0.993606	1.05626	1.04951	0.743666	0.45694
P09103	310	Protein disulfide-isomerase	P4hb	1.02956e+08	2.56002e+07	5.03329e+07	1.73109e+07	5.00185e+07	6.46978e+07	9.11548e+07	6.30669e+07	0.422488	1.37073	1.05626	1.44785	0.786504	0.25652
P09103	328	Protein disulfide-isomerase	P4hb	5.98142e+07	NA	5.91712e+07	4.52896e+07	7.85065e+07	6.46555e+07	1.05873e+08	4.86182e+07	0.24418	1.35894	1.05626	1.4354	0.149867	0.326151
P09103	368	Protein disulfide-isomerase	P4hb	NA	3.17837e+06	2.18243e+06	1.87977e+06	1.74273e+06	1.89126e+06	3.92026e+06	1.57636e+06	0.86448	0.945776	1.05626	0.998989	0.281516	0.481584
P09103	417	Protein disulfide-isomerase	P4hb	1.97615e+06	1.88436e+06	1.98796e+06	NA	3.00452e+06	2.49864e+06	NA	NA	0.0254023	1.41144	1.05626	1.49085	0.0290909	0.130002
P09103	446	Protein disulfide-isomerase	P4hb	4.60181e+07	3.4463e+07	NA	NA	NA	2.80951e+07	3.44929e+07	2.39504e+07	0.146567	0.716842	1.05626	0.757174	0.203046	0.184122
P09405	87	Nucleolin	Ncl	4.42955e+07	3.96463e+07	3.80547e+07	5.06199e+07	6.69646e+07	6.66409e+07	4.64806e+07	6.27888e+07	0.0201693	1.40702	0.849934	1.19587	0.13064	0.159419
P09405	382	Nucleolin	Ncl	1.44944e+06	NA	940183	2.26603e+06	NA	NA	2.83249e+06	1.73966e+06	0.336875	1.4731	0.849934	1.25203	0.430983	0.338023
P09405	478	Nucleolin	Ncl	2.08863e+07	1.82128e+07	1.99792e+07	2.09182e+07	2.41124e+07	2.13218e+07	2.56169e+07	1.92865e+07	0.146349	1.12927	0.849934	0.959803	0.0633999	0.125243
P09405	522	Nucleolin	Ncl	4.5184e+06	2.52703e+06	2.22798e+06	NA	NA	NA	6.43914e+06	4.33917e+06	0.154696	1.74342	0.849934	1.48179	0.402784	0.275536
P09411	15	Phosphoglycerate kinase 1	Pgk1	3.25753e+06	1.51116e+06	1.00405e+06	677120	1.30876e+06	1.54913e+06	1.31604e+06	1.31526e+06	0.69201	0.851056	0.946012	0.805109	0.712659	0.0859392
P09411	48	Phosphoglycerate kinase 1	Pgk1	1.23542e+08	8.20484e+07	7.3413e+07	6.55122e+07	7.00099e+07	1.05274e+08	1.10763e+08	8.56365e+07	0.685054	1.07886	0.946012	1.02061	0.300018	0.201232
P09411	75	Phosphoglycerate kinase 1	Pgk1	2.94044e+09	1.20164e+09	1.18925e+09	9.05947e+08	1.08251e+09	1.31514e+09	1.65165e+09	1.36279e+09	0.682271	0.867701	0.946012	0.820855	0.596941	0.172745
P09411	91	Phosphoglycerate kinase 1	Pgk1	9.29003e+07	4.82703e+07	5.01325e+07	3.66e+07	4.006e+07	6.03539e+07	5.23015e+07	5.78025e+07	0.752121	0.923717	0.946012	0.873847	0.433292	0.171543
P09411	156	Phosphoglycerate kinase 1	Pgk1	4.31312e+07	3.1098e+07	2.87458e+07	3.2071e+07	3.54356e+07	3.33665e+07	3.65652e+07	3.56781e+07	0.662723	1.04442	0.946012	0.988037	0.189581	0.0383791
P09411	267	Phosphoglycerate kinase 1	Pgk1	1.72644e+07	1.74206e+07	1.2659e+07	1.26269e+07	1.34183e+07	1.63698e+07	1.78226e+07	1.77962e+07	0.45621	1.09064	0.946012	1.03176	0.181026	0.126594
P09411	291	Phosphoglycerate kinase 1	Pgk1	7.43955e+07	3.64429e+07	5.18908e+07	5.28634e+07	6.99955e+07	1.09772e+08	8.84078e+07	8.93397e+07	0.019815	1.65829	0.946012	1.56876	0.289405	0.181849
P09411	322	Phosphoglycerate kinase 1	Pgk1	5.07337e+07	3.57047e+07	3.6411e+07	3.84989e+07	3.34005e+07	4.9209e+07	4.63947e+07	3.42018e+07	0.934136	1.01151	0.946012	0.956904	0.174327	0.200265
P09411	323	Phosphoglycerate kinase 1	Pgk1	3.5829e+08	2.98056e+08	2.61263e+08	2.46367e+08	2.26663e+08	2.8996e+08	3.09973e+08	2.34213e+08	0.454967	0.911366	0.946012	0.862162	0.171299	0.154906
P09411	353	Phosphoglycerate kinase 1	Pgk1	6.12611e+06	2.64277e+06	3.46357e+06	3.61816e+06	2.67459e+06	4.91074e+06	3.25389e+06	6.51483e+06	0.754368	1.09485	0.946012	1.03574	0.379665	0.399423
P09411	382	Phosphoglycerate kinase 1	Pgk1	3.58127e+07	3.03556e+07	3.20611e+07	1.42715e+07	2.92454e+07	4.78284e+07	NA	2.45125e+07	0.514996	1.20398	0.946012	1.13897	0.338235	0.363962
P09411	388	Phosphoglycerate kinase 1	Pgk1	2.99356e+08	1.84801e+08	2.33204e+08	1.92791e+08	2.00893e+08	2.31589e+08	2.90442e+08	2.53157e+08	0.627505	1.07244	0.946012	1.01454	0.230103	0.154298
P09671	68	Superoxide dismutase [Mn], mitochondrial	Sod2	6.94586e+07	6.15937e+07	1.05957e+08	1.22568e+08	7.26386e+07	1.31837e+08	9.45041e+07	7.15885e+07	0.896566	1.03057	1.03524	1.06689	0.323949	0.304231
P09671	75	Superoxide dismutase [Mn], mitochondrial	Sod2	8.22018e+06	8.00325e+06	1.03225e+07	4.15638e+06	7.32501e+06	1.01546e+07	5.07628e+06	4.51961e+06	0.635003	0.88187	1.03524	0.912949	0.334662	0.378544
P09671	108	Superoxide dismutase [Mn], mitochondrial	Sod2	6.30435e+07	4.11346e+07	3.84135e+07	3.24229e+07	3.36653e+07	4.25008e+07	2.55021e+07	2.50904e+07	0.175004	0.724274	1.03524	0.749799	0.305458	0.259337
P09671	114	Superoxide dismutase [Mn], mitochondrial	Sod2	NA	3.51522e+06	3.76021e+06	4.55476e+06	3.75854e+06	5.07979e+06	2.58168e+06	2.65595e+06	0.591649	0.892375	1.03524	0.923824	0.137811	0.332893
P09671	122	Superoxide dismutase [Mn], mitochondrial	Sod2	1.21371e+08	9.04326e+07	8.8553e+07	9.39796e+07	1.13831e+08	1.48075e+08	8.98103e+07	8.95381e+07	0.486052	1.11898	1.03524	1.15841	0.155778	0.250471
P09671	130	Superoxide dismutase [Mn], mitochondrial	Sod2	9.12456e+08	5.5839e+08	5.72185e+08	3.86794e+08	6.45748e+08	5.74031e+08	4.30796e+08	5.0493e+08	0.586357	0.887103	1.03524	0.918366	0.362376	0.171058
P0DN34	40	NADH dehydrogenase [ubiquinone] 1 beta subcomplex subunit 1	Ndufb1	1.07857e+07	1.26601e+07	1.08897e+07	1.06779e+07	9.93301e+06	8.08307e+06	1.04e+07	9.83861e+06	0.0506182	0.849852	1.1871	1.00886	0.0836905	0.106352
P10126	20	Elongation factor 1-alpha 1	Eef1a1	NA	NA	3.66751e+06	1.80757e+06	5.43617e+06	3.72298e+06	5.71975e+06	NA	0.127603	1.81171	0.951282	1.72345	0.480422	0.217822
P10126	41	Elongation factor 1-alpha 1	Eef1a1	5.37266e+06	8.26499e+06	4.51576e+06	1.66782e+07	5.42229e+06	3.96402e+06	7.696e+06	4.26219e+06	0.28935	0.612791	0.951282	0.582937	0.637395	0.317524
P10126	44	Elongation factor 1-alpha 1	Eef1a1	6.54074e+06	4.34376e+06	5.30491e+06	5.73969e+06	7.39328e+06	6.2678e+06	8.03938e+06	5.47142e+06	0.124046	1.23908	0.951282	1.17871	0.166989	0.168623
P10126	165	Elongation factor 1-alpha 1	Eef1a1	1.48422e+08	1.12285e+08	9.31501e+07	9.68786e+07	1.09476e+08	9.09546e+07	9.21791e+07	8.59983e+07	0.233464	0.83998	0.951282	0.799058	0.223846	0.108161
P10126	172	Elongation factor 1-alpha 1	Eef1a1	1.48639e+08	1.63439e+08	1.26949e+08	1.3287e+08	1.78192e+08	2.12822e+08	2.11741e+08	2.29745e+08	0.00299263	1.45569	0.951282	1.38477	0.114914	0.103741
P10126	179	Elongation factor 1-alpha 1	Eef1a1	6.55364e+08	6.88436e+08	5.9545e+08	4.9495e+08	4.66374e+08	5.94305e+08	4.53246e+08	5.17201e+08	0.106833	0.834413	0.951282	0.793762	0.139596	0.125914
P10126	392	Elongation factor 1-alpha 1	Eef1a1	2.80214e+07	2.13931e+07	2.55562e+07	2.94392e+07	2.51481e+07	2.8213e+07	2.94938e+07	3.40135e+07	0.267489	1.11932	0.951282	1.06479	0.135073	0.125984
P10126	395	Elongation factor 1-alpha 1	Eef1a1	3.4446e+08	2.5058e+08	2.36294e+08	2.9565e+08	2.10226e+08	1.84726e+08	2.63971e+08	2.45369e+08	0.114666	0.802399	0.951282	0.763308	0.173439	0.15679
P10126	439	Elongation factor 1-alpha 1	Eef1a1	3.70898e+07	3.39964e+07	1.86107e+07	1.69189e+07	2.14104e+07	2.06703e+07	2.05679e+07	2.37858e+07	0.372491	0.810709	0.951282	0.771213	0.388864	0.0693805
P10518	184	Delta-aminolevulinic acid dehydratase	Alad	7.19148e+07	3.87647e+07	4.52812e+07	3.50767e+07	2.93765e+07	3.52037e+07	5.19386e+07	7.78103e+07	0.953976	1.01723	0.993749	1.01087	0.348563	0.446779
P10605	223	Cathepsin B	Ctsb	3.41091e+06	2.07297e+06	3.44254e+06	2.72449e+06	4.05501e+06	5.49618e+06	7.21285e+06	4.58676e+06	0.0193063	1.83254	1.07671	1.97313	0.223336	0.259381
P10605	268	Cathepsin B	Ctsb	4.96713e+06	2.39564e+06	3.01742e+06	1.3204e+06	4.12866e+06	3.07742e+06	4.1691e+06	2.94296e+06	0.462347	1.22371	1.07671	1.31759	0.523464	0.184358
P10630	55	Eukaryotic initiation factor 4A-II	Eif4a2	NA	1.60732e+07	NA	1.04846e+07	1.40041e+07	1.40951e+07	NA	1.26381e+07	0.89873	1.02261	0.879581	0.899465	0.297593	0.0601063
P10630	227	Eukaryotic initiation factor 4A-II	Eif4a2	NA	5.47657e+06	5.96487e+06	6.09678e+06	6.22844e+06	7.08136e+06	7.31551e+06	6.55303e+06	0.0356078	1.16225	0.879581	1.02229	0.0558878	0.0727234
P10630	310	Eukaryotic initiation factor 4A-II	Eif4a2	2.19297e+06	2.21897e+06	2.70384e+06	2.20787e+06	2.23755e+06	3.01283e+06	2.10043e+06	2.92234e+06	0.403389	1.10184	0.879581	0.969157	0.106759	0.181415
P10639	39	Thioredoxin	Txn	2.02573e+07	1.22098e+07	1.90752e+07	1.06861e+07	2.2639e+07	2.7695e+07	2.28656e+07	2.45159e+07	0.0160174	1.57027	0.957256	1.50315	0.309166	0.0954843
P10639	81	Thioredoxin	Txn	2.86749e+07	1.26824e+07	1.7268e+07	1.08365e+07	1.48194e+07	1.54047e+07	1.80928e+07	2.10797e+07	0.997064	0.999061	0.957256	0.956357	0.46125	0.165227
P10639	94	Thioredoxin	Txn	5.41572e+07	4.77521e+07	4.61903e+07	2.354e+07	2.79119e+07	3.33155e+07	2.25155e+07	2.61204e+07	0.071048	0.640081	0.957256	0.612721	0.311476	0.163818
P10648	120	Glutathione S-transferase A2	Gsta2	3.61904e+07	NA	2.01098e+07	1.54612e+07	1.69355e+07	4.08323e+07	2.53004e+07	2.16596e+07	0.790481	1.09454	1.78421	1.95289	0.454728	0.395304
P10648	141	Glutathione S-transferase A2	Gsta2	1.01935e+09	5.01126e+08	6.1399e+08	1.25039e+09	4.25679e+08	5.34483e+08	5.28972e+08	5.33475e+08	0.1023	0.597548	1.78421	1.06615	0.412957	0.105545
P10648	195	Glutathione S-transferase A2	Gsta2	3.39271e+07	2.07452e+07	2.21622e+07	1.72079e+07	1.92309e+07	4.2347e+07	2.42409e+07	2.62542e+07	0.492918	1.19173	1.78421	2.12629	0.308377	0.356857
P10648	196	Glutathione S-transferase A2	Gsta2	1.28551e+07	6.59142e+06	5.77319e+06	3.47166e+06	3.35751e+06	8.56889e+06	5.61499e+06	4.89171e+06	0.519	0.781875	1.78421	1.39503	0.559308	0.389903
P10649	31	Glutathione S-transferase Mu 1	Gstm1	1.23544e+07	6.51477e+06	5.29145e+06	4.05774e+06	4.7757e+06	3.74219e+06	4.07655e+06	6.06192e+06	0.256596	0.661143	1.0771	0.71212	0.520629	0.220099
P10649	50	Glutathione S-transferase Mu 1	Gstm1	2.59673e+07	1.52311e+07	2.02045e+07	1.16962e+07	2.84262e+07	2.36669e+07	3.27208e+07	2.60069e+07	0.0417619	1.51604	1.0771	1.63293	0.339444	0.139588
P10649	52	Glutathione S-transferase Mu 1	Gstm1	1.09003e+08	8.9264e+07	9.01299e+07	1.34356e+08	9.64106e+07	8.00783e+07	1.34616e+08	1.58089e+08	0.594775	1.10985	1.0771	1.19543	0.200315	0.302832
P10649	83	Glutathione S-transferase Mu 1	Gstm1	4.48335e+09	3.15328e+09	2.15013e+09	2.32383e+09	1.78961e+09	1.79177e+09	3.19129e+09	NA	0.346381	0.745647	1.0771	0.80314	0.351633	0.358191
P10649	122	Glutathione S-transferase Mu 1	Gstm1	2.87292e+08	1.60646e+08	1.61427e+08	1.25212e+08	1.58921e+08	1.12681e+08	1.81768e+08	2.07955e+08	0.670095	0.900281	1.0771	0.969697	0.387343	0.244448
P10649	129	Glutathione S-transferase Mu 1	Gstm1	1.09352e+08	6.94185e+07	7.94764e+07	8.37876e+07	7.68128e+07	8.80805e+07	7.74342e+07	1.29738e+08	0.637271	1.0878	1.0771	1.17168	0.198783	0.269001
P10649	136	Glutathione S-transferase Mu 1	Gstm1	1.52701e+07	5.46093e+06	4.66309e+06	4.98596e+06	5.29822e+06	6.82688e+06	7.19787e+06	1.24239e+07	0.912928	1.04499	1.0771	1.12556	0.675074	0.390889
P10649	144	Glutathione S-transferase Mu 1	Gstm1	2.93406e+08	2.54103e+08	1.86386e+08	2.21097e+08	2.54853e+08	2.99418e+08	3.14393e+08	2.85238e+08	0.105984	1.20828	1.0771	1.30145	0.191586	0.0879786
P10649	173	Glutathione S-transferase Mu 1	Gstm1	1.54766e+08	9.85186e+07	6.09335e+07	5.64789e+07	7.55678e+07	5.06089e+07	NA	6.94012e+07	0.365637	0.70346	1.0771	0.7577	0.490823	0.199422
P10649	199	Glutathione S-transferase Mu 1	Gstm1	8.2953e+07	4.64142e+07	4.04798e+07	2.87017e+07	2.53124e+07	5.1316e+07	4.29535e+07	7.95662e+07	0.992951	1.00302	1.0771	1.08036	0.471393	0.454312
P10649	211	Glutathione S-transferase Mu 1	Gstm1	1.28804e+08	NA	6.92595e+07	5.46958e+07	1.38555e+08	6.51226e+07	1.56902e+08	NA	0.375298	1.42657	1.0771	1.53657	0.466017	0.404072
P10922	12	Histone H1.0	H1-0	6.01511e+07	4.48606e+07	4.54258e+07	3.69273e+07	3.85739e+07	4.54486e+07	4.3916e+07	4.43321e+07	0.485559	0.91944	1.47343	1.35473	0.206751	0.0711658
P11276	2026	Fibronectin	Fn1	1.50364e+06	1.0877e+06	NA	NA	1.07009e+06	922262	1.08713e+06	857836	0.111001	0.759707	1.51031	1.14739	0.226999	0.114002
P11352	62	Glutathione peroxidase 1	Gpx1	1.28229e+07	8.43935e+06	6.74085e+06	5.3456e+06	4.91337e+06	9.61503e+06	5.15815e+06	5.96144e+06	0.363002	0.769085	0.916514	0.704877	0.389468	0.340265
P11352	86	Glutathione peroxidase 1	Gpx1	7.38535e+08	6.14949e+08	3.66771e+08	5.61763e+08	3.9601e+08	7.0003e+08	4.33823e+08	2.99411e+08	0.36476	0.801604	0.916514	0.734681	0.271158	0.374837
P11352	112	Glutathione peroxidase 1	Gpx1	3.63249e+07	2.33566e+07	1.98905e+07	2.16575e+07	3.99059e+07	3.67831e+07	2.43534e+07	2.7245e+07	0.247273	1.26729	0.916514	1.16149	0.295569	0.232244
P11352	146	Glutathione peroxidase 1	Gpx1	NA	6.89338e+08	5.45173e+08	7.05472e+08	8.83815e+08	9.85244e+08	7.25037e+08	6.17609e+08	0.199374	1.24165	0.916514	1.13799	0.136487	0.203624
P11499	204	Heat shock protein HSP 90-beta	Hsp90ab1	4.55902e+07	3.28751e+07	3.76669e+07	3.98463e+07	4.99512e+07	4.04116e+07	4.76948e+07	3.81305e+07	0.239656	1.12957	0.966867	1.09214	0.135244	0.128686
P11499	347	Heat shock protein HSP 90-beta	Hsp90ab1	4.2452e+06	2.10245e+06	4.01499e+06	2.06803e+06	3.29214e+06	4.49535e+06	5.09042e+06	4.86539e+06	0.112565	1.42738	0.966867	1.38009	0.381127	0.180565
P11499	477	Heat shock protein HSP 90-beta	Hsp90ab1	3.43985e+06	4.2323e+06	4.3822e+06	3.58351e+06	4.10337e+06	4.54376e+06	3.54739e+06	3.70103e+06	0.848523	1.01648	0.966867	0.982799	0.119474	0.112339
P11499	531	Heat shock protein HSP 90-beta	Hsp90ab1	3.38157e+06	2.84196e+06	NA	3.08476e+06	2.52085e+06	3.04743e+06	2.72409e+06	2.2252e+06	0.108629	0.847436	0.966867	0.819358	0.0871008	0.13154
P11499	565	Heat shock protein HSP 90-beta	Hsp90ab1	NA	1.3094e+07	9.39714e+06	1.05776e+07	1.00127e+07	1.29088e+07	1.3853e+07	1.14938e+07	0.473635	1.09473	0.966867	1.05845	0.1713	0.139057
P11499	624	Heat shock protein HSP 90-beta	Hsp90ab1	3.42667e+06	1.8065e+06	2.73334e+06	2.14478e+06	2.10569e+06	3.6123e+06	2.48228e+06	2.16438e+06	0.903164	1.02506	0.966867	0.991094	0.281327	0.270369
P11679	107	Keratin, type II cytoskeletal 8	Krt8	7.57025e+07	6.10566e+07	5.32205e+07	5.5952e+07	6.43198e+07	3.58476e+07	5.95151e+07	4.18085e+07	0.23824	0.819297	1.06462	0.872242	0.162981	0.271817
P11679	114	Keratin, type II cytoskeletal 8	Krt8	5.70197e+07	2.86619e+07	3.11799e+07	2.55082e+07	4.36641e+07	2.35736e+07	3.79024e+07	2.407e+07	0.721857	0.907567	1.06462	0.966217	0.406605	0.311842
P11679	128	Keratin, type II cytoskeletal 8	Krt8	1.90768e+08	1.62811e+08	1.26081e+08	1.21018e+08	1.26249e+08	7.10664e+07	NA	7.0487e+07	0.0578251	0.594445	1.06462	0.63286	0.218775	0.358792
P11679	136	Keratin, type II cytoskeletal 8	Krt8	1.0992e+07	1.0364e+07	1.00743e+07	7.25928e+06	1.10154e+07	5.34761e+06	9.59684e+06	7.4267e+06	0.408575	0.862932	1.06462	0.918697	0.170973	0.297725
P11679	164	Keratin, type II cytoskeletal 8	Krt8	2.02886e+06	1.17165e+06	1.45349e+06	NA	2.13496e+06	1.92596e+06	1.92924e+06	1.34123e+06	0.379833	1.18147	1.06462	1.25782	0.281627	0.186604
P11679	213	Keratin, type II cytoskeletal 8	Krt8	3.72188e+06	3.17812e+06	2.32108e+06	2.97063e+06	4.29583e+06	2.29886e+06	4.40907e+06	4.23771e+06	0.238211	1.25015	1.06462	1.33094	0.18994	0.265114
P11679	301	Keratin, type II cytoskeletal 8	Krt8	1.31623e+07	7.77167e+06	1.07143e+07	4.3986e+06	8.72382e+06	4.83573e+06	8.34304e+06	6.68624e+06	0.406682	0.793102	1.06462	0.844354	0.419843	0.248602
P11679	310	Keratin, type II cytoskeletal 8	Krt8	3.5613e+07	2.11095e+07	3.13005e+07	1.5504e+07	1.42133e+07	2.12252e+07	2.36709e+07	2.09885e+07	0.288692	0.77369	1.06462	0.823688	0.35589	0.202725
P11714	432	Cytochrome P450 2D9	Cyp2d9	1.15246e+08	1.62957e+08	1.24855e+08	1.83757e+08	1.86032e+08	1.44068e+08	1.83986e+08	2.38812e+08	0.150864	1.28303	0.949834	1.21866	0.219262	0.206488
P11725	70	Ornithine carbamoyltransferase, mitochondrial	Otc	3.36173e+07	1.63447e+07	2.27164e+07	1.7155e+07	1.48692e+07	2.10759e+07	7.71503e+06	8.48939e+06	0.111858	0.580514	1.13211	0.657206	0.35444	0.478977
P11725	80	Ornithine carbamoyltransferase, mitochondrial	Otc	NA	1.61926e+07	5.25616e+07	2.3571e+07	2.96944e+07	NA	3.7127e+07	6.78701e+07	0.430365	1.45888	1.13211	1.65161	0.624693	0.450791
P11725	88	Ornithine carbamoyltransferase, mitochondrial	Otc	5.65985e+07	3.0848e+07	3.85032e+07	5.33411e+07	3.93048e+07	4.20152e+07	2.60858e+07	4.01278e+07	0.30655	0.822873	1.13211	0.931583	0.272166	0.197576
P11725	144	Ornithine carbamoyltransferase, mitochondrial	Otc	3.07739e+08	2.90297e+08	2.91246e+08	2.89432e+08	3.4895e+08	3.36301e+08	1.91989e+08	2.58318e+08	0.779632	0.963386	1.13211	1.09066	0.0296534	0.257885
P11725	221	Ornithine carbamoyltransferase, mitochondrial	Otc	2.7027e+07	4.8779e+07	2.26775e+07	3.77769e+07	3.66977e+07	2.0489e+07	1.93414e+07	1.45882e+07	0.186503	0.668693	1.13211	0.757034	0.342965	0.422506
P11725	238	Ornithine carbamoyltransferase, mitochondrial	Otc	5.07038e+08	6.40822e+08	5.99188e+08	5.35371e+08	4.02952e+08	3.86426e+08	2.42891e+08	2.77977e+08	0.00277562	0.57406	1.13211	0.6499	0.106264	0.24152
P11725	243	Ornithine carbamoyltransferase, mitochondrial	Otc	1.43001e+07	1.75391e+07	1.27178e+07	1.78177e+07	1.49179e+07	1.35887e+07	7.44728e+06	6.69487e+06	0.0897326	0.68375	1.13211	0.774081	0.160002	0.393285
P11725	307	Ornithine carbamoyltransferase, mitochondrial	Otc	3.28755e+06	2.68488e+06	1.94759e+06	3.0534e+06	1.97966e+06	2.58283e+06	1.55605e+06	1.86775e+06	0.0855616	0.727784	1.13211	0.823932	0.213478	0.215358
P11983	400	T-complex protein 1 subunit alpha	Tcp1	1.02652e+08	7.87427e+07	6.52425e+07	6.43709e+07	6.75107e+07	7.45235e+07	6.31308e+07	6.22867e+07	0.288682	0.859951	0.897064	0.771431	0.229656	0.0837061
P11983	494	T-complex protein 1 subunit alpha	Tcp1	1.24239e+08	1.19812e+08	9.3483e+07	9.95679e+07	8.88231e+07	1.03781e+08	1.04114e+08	9.97127e+07	0.267739	0.906951	0.897064	0.813593	0.137631	0.072066
P12710	31	Fatty acid-binding protein, liver	Fabp1	9.6582e+07	4.13658e+07	3.80078e+07	2.51317e+07	2.2376e+07	2.77643e+07	2.88501e+07	2.74624e+07	0.18718	0.529386	1.07992	0.571696	0.629704	0.108479
P12710	46	Fatty acid-binding protein, liver	Fabp1	1.06381e+09	6.27323e+08	8.47643e+08	6.91897e+08	4.97265e+08	7.14453e+08	6.20581e+08	5.30602e+08	0.0928721	0.731396	1.07992	0.789851	0.240439	0.165141
P12710	49	Fatty acid-binding protein, liver	Fabp1	8.57123e+06	6.27907e+06	4.74203e+06	3.91525e+06	3.14786e+06	3.89709e+06	4.3468e+06	4.13463e+06	0.10767	0.660484	1.07992	0.713272	0.348126	0.134612
P12710	57	Fatty acid-binding protein, liver	Fabp1	1.30186e+07	1.0883e+07	1.02568e+07	1.49498e+07	5.76753e+06	9.93281e+06	1.325e+07	1.11703e+07	0.282949	0.816988	1.07992	0.882284	0.174178	0.314472
P12710	78	Fatty acid-binding protein, liver	Fabp1	2.41441e+07	1.88943e+07	NA	1.21192e+07	2.2978e+07	3.01676e+07	4.2397e+07	3.00699e+07	0.0673224	1.708	1.07992	1.84451	0.327893	0.256835
P12710	84	Fatty acid-binding protein, liver	Fabp1	1.44998e+08	1.0578e+08	8.52716e+07	6.16871e+07	4.75779e+07	5.26992e+07	6.60468e+07	6.81121e+07	0.0678341	0.589426	1.07992	0.636534	0.355174	0.171258
P12710	90	Fatty acid-binding protein, liver	Fabp1	3.02603e+07	2.92866e+07	2.17655e+07	1.65059e+07	1.46256e+07	1.58157e+07	1.36867e+07	1.87103e+07	0.0438197	0.642399	1.07992	0.693742	0.266551	0.138893
P12710	96	Fatty acid-binding protein, liver	Fabp1	2.14515e+07	7.45545e+06	9.10349e+06	7.7502e+06	5.71637e+06	6.13748e+06	6.36765e+06	6.13078e+06	0.162197	0.532167	1.07992	0.574699	0.586766	0.0445405
P12710	99	Fatty acid-binding protein, liver	Fabp1	NA	1.0376e+08	NA	1.11127e+08	5.92562e+07	NA	NA	5.15758e+07	0.0102991	0.515767	1.07992	0.556989	0.0484833	0.0980019
P12787	145	Cytochrome c oxidase subunit 5A, mitochondrial	Cox5a	4.13284e+07	3.20244e+07	2.70802e+07	5.95557e+07	3.80397e+07	7.7383e+07	5.44949e+07	3.02163e+07	0.457652	1.25093	0.964687	1.20675	0.357889	0.416769
P12970	97	60S ribosomal protein L7a	Rpl7a	2.80405e+07	2.06472e+07	1.59902e+07	2.45474e+07	1.706e+07	2.1201e+07	1.89644e+07	1.96822e+07	0.302359	0.861949	0.843828	0.727337	0.232296	0.0894262
P12970	101	60S ribosomal protein L7a	Rpl7a	2.91015e+08	1.47103e+08	2.35965e+08	2.12373e+08	1.93982e+08	1.7795e+08	3.0321e+08	1.78415e+08	0.852629	0.962888	0.843828	0.812512	0.268976	0.28278
P12970	150	60S ribosomal protein L7a	Rpl7a	1.41004e+07	1.03236e+07	8.67488e+06	1.05101e+07	9.11445e+06	9.21931e+06	7.20185e+06	8.74165e+06	0.107755	0.786013	0.843828	0.66326	0.209684	0.109041
P12970	212	60S ribosomal protein L7a	Rpl7a	2.25913e+06	2.36307e+06	1.59294e+06	NA	NA	1.68278e+06	1.77258e+06	2.11425e+06	0.477289	0.896136	0.843828	0.756185	0.201706	0.122626
P13707	62	Glycerol-3-phosphate dehydrogenase [NAD(+)], cytoplasmic	Gpd1	1.67265e+07	7.05991e+06	6.33467e+06	3.86174e+06	5.78833e+06	5.47197e+06	6.23606e+06	8.255e+06	0.504024	0.757777	0.995262	0.754186	0.665678	0.194373
P13707	106	Glycerol-3-phosphate dehydrogenase [NAD(+)], cytoplasmic	Gpd1	6.52226e+06	3.66027e+06	5.74578e+06	3.38779e+06	4.37134e+06	5.20821e+06	7.53121e+06	6.69932e+06	0.32618	1.23265	0.995262	1.22681	0.319707	0.239635
P13707	282	Glycerol-3-phosphate dehydrogenase [NAD(+)], cytoplasmic	Gpd1	1.31275e+07	8.07878e+06	7.28897e+06	5.72e+06	5.35349e+06	9.81127e+06	7.74929e+06	9.18728e+06	0.788349	0.938216	0.995262	0.933771	0.374435	0.24665
P13707	313	Glycerol-3-phosphate dehydrogenase [NAD(+)], cytoplasmic	Gpd1	4.2327e+07	NA	2.2524e+07	2.93644e+07	2.00564e+07	3.35788e+07	4.58874e+07	2.55422e+07	0.987177	0.995576	0.995262	0.990859	0.320265	0.3588
P13707	318	Glycerol-3-phosphate dehydrogenase [NAD(+)], cytoplasmic	Gpd1	3.77745e+07	2.00749e+07	1.51509e+07	1.34675e+07	9.71157e+06	1.55817e+07	NA	1.95525e+07	0.384889	0.691522	0.995262	0.688246	0.514899	0.331197
P13745	196	Glutathione S-transferase A1	Gsta1	3.1104e+08	2.73592e+08	1.94569e+08	2.05681e+08	1.05835e+08	1.63767e+08	1.42818e+08	1.68504e+08	0.0178308	0.589841	2.00271	1.18128	0.225667	0.196494
P14115	47	60S ribosomal protein L27a	Rpl27a	8.85421e+06	4.42737e+06	7.64203e+06	6.36935e+06	1.64204e+07	1.22354e+07	2.42322e+07	1.53971e+07	0.0092801	2.50193	0.764302	1.91223	0.27732	0.298483
P14115	55	60S ribosomal protein L27a	Rpl27a	NA	1.33492e+06	2.36204e+06	1.26506e+06	3.88131e+06	4.91263e+06	2.71278e+06	3.85642e+06	0.015682	2.32211	0.764302	1.77479	0.371322	0.233996
P14115	94	60S ribosomal protein L27a	Rpl27a	2.57527e+07	1.70863e+07	1.58078e+07	1.56763e+07	1.84672e+07	1.42461e+07	1.21853e+07	1.13078e+07	0.168324	0.756244	0.764302	0.577998	0.25959	0.227089
P14131	131	40S ribosomal protein S16	Rps16	4.21449e+07	2.3049e+07	3.64907e+07	1.60793e+07	6.93002e+07	8.40955e+07	8.12921e+07	8.03617e+07	0.000353391	2.67526	0.597105	1.59741	0.406878	0.0825861
P14148	62	60S ribosomal protein L7	Rpl7	NA	5.96113e+06	6.43763e+06	8.39399e+06	7.87561e+06	8.882e+06	9.83307e+06	8.52178e+06	0.0661453	1.26652	0.900037	1.13991	0.186016	0.0931068
P14148	149	60S ribosomal protein L7	Rpl7	2.34309e+06	1.86476e+06	1.77564e+06	1.49334e+06	3.83829e+06	2.40895e+06	1.61354e+06	2.32137e+06	0.223781	1.36183	0.900037	1.22569	0.18905	0.366333
P14152	103	Malate dehydrogenase, cytoplasmic	Mdh1	2.89208e+07	2.67929e+07	2.15322e+07	1.91086e+07	1.71798e+07	2.01485e+07	1.701e+07	1.98504e+07	0.0622573	0.769955	0.97695	0.752208	0.188721	0.0907305
P14152	110	Malate dehydrogenase, cytoplasmic	Mdh1	5.56163e+08	3.13825e+08	2.91306e+08	3.09151e+08	2.75353e+08	3.16145e+08	3.87657e+08	3.08074e+08	0.521692	0.875402	0.97695	0.855223	0.342958	0.147016
P14152	118	Malate dehydrogenase, cytoplasmic	Mdh1	1.05949e+09	3.8842e+08	4.597e+08	4.27325e+08	4.41885e+08	4.85308e+08	6.72407e+08	4.64866e+08	0.700926	0.884163	0.97695	0.863783	0.545638	0.204785
P14152	142	Malate dehydrogenase, cytoplasmic	Mdh1	2.68993e+08	1.50816e+08	2.18751e+08	1.10453e+08	1.67679e+08	2.64231e+08	2.19902e+08	1.99378e+08	0.552718	1.13642	0.97695	1.11022	0.376354	0.190144
P14152	179	Malate dehydrogenase, cytoplasmic	Mdh1	2.97536e+08	2.21141e+08	2.4065e+08	2.17924e+08	2.2974e+08	2.81366e+08	3.6689e+08	3.14159e+08	0.167083	1.21991	0.97695	1.19179	0.150936	0.193164
P14152	199	Malate dehydrogenase, cytoplasmic	Mdh1	1.13006e+07	1.3155e+07	1.57509e+07	1.20882e+07	1.20456e+07	2.07058e+07	1.63866e+07	1.62236e+07	0.156404	1.24987	0.97695	1.22106	0.148382	0.21642
P14152	236	Malate dehydrogenase, cytoplasmic	Mdh1	4.06899e+07	2.9278e+07	2.66207e+07	2.90499e+07	2.0549e+07	3.13983e+07	2.71974e+07	3.3444e+07	0.471506	0.896131	0.97695	0.875475	0.200659	0.20229
P14152	298	Malate dehydrogenase, cytoplasmic	Mdh1	5.53052e+07	4.80907e+07	3.06925e+07	NA	2.58581e+07	3.77703e+07	3.13156e+07	3.48348e+07	0.132459	0.725895	0.97695	0.709163	0.28308	0.157896
P14206	52	40S ribosomal protein SA	Rpsa	3.51348e+06	2.70318e+06	2.58522e+06	2.85449e+06	2.54536e+06	2.97946e+06	3.85731e+06	2.60867e+06	0.827062	1.02869	0.986794	1.01511	0.142244	0.201559
P14211	151	Calreticulin	Calr	3.69919e+06	NA	1.7583e+06	866474	1.87705e+06	1.69289e+06	2.6552e+06	1.67826e+06	0.867253	0.937315	1.04037	0.975155	0.687088	0.233745
P14211	159	Calreticulin	Calr	2.2071e+07	9.51416e+06	1.4497e+07	7.43687e+06	2.30024e+07	2.20631e+07	2.88473e+07	2.38571e+07	0.0215845	1.82683	1.04037	1.90058	0.486377	0.123824
P14685	451	26S proteasome non-ATPase regulatory subunit 3	Psmd3	2.38874e+06	2.03061e+06	3.58169e+06	2.05371e+06	2.30028e+06	2.38609e+06	1.55546e+06	2.80318e+06	0.593656	0.899576	0.996484	0.896412	0.290636	0.229641
P14733	124	Lamin-B1	Lmnb1	4.93398e+06	2.53674e+06	2.39932e+06	NA	4.11096e+06	4.66859e+06	4.4399e+06	3.87424e+06	0.229748	1.29891	1.17237	1.5228	0.433243	0.0821368
P14733	272	Lamin-B1	Lmnb1	7.84984e+06	6.9464e+06	8.27717e+06	8.11147e+06	8.681e+06	1.02543e+07	9.66932e+06	8.95988e+06	0.0136772	1.20458	1.17237	1.41221	0.076092	0.0756147
P14733	484	Lamin-B1	Lmnb1	9.5309e+06	6.92062e+06	5.80797e+06	4.7844e+06	1.06278e+07	9.28659e+06	1.31517e+07	9.19167e+06	0.0326953	1.56256	1.17237	1.8319	0.302073	0.17467
P14733	533	Lamin-B1	Lmnb1	1.55106e+07	1.16959e+07	7.74579e+06	5.37368e+06	6.43374e+06	5.9258e+06	9.03181e+06	1.06251e+07	0.436099	0.793942	1.17237	0.930795	0.442489	0.276663
P14824	63	Annexin A6	Anxa6	3.53304e+07	1.53213e+07	2.37012e+07	9.50097e+06	1.82872e+07	2.35664e+07	3.26371e+07	2.28968e+07	0.613811	1.1614	1.09377	1.2703	0.534836	0.24662
P14824	299	Annexin A6	Anxa6	8.81644e+06	NA	6.99104e+06	NA	5.18027e+06	7.21355e+06	8.1914e+06	6.01292e+06	0.332839	0.841315	1.09377	0.920208	0.163309	0.199122
P14824	306	Annexin A6	Anxa6	9.01995e+06	5.42183e+06	4.73316e+06	5.90032e+06	3.3246e+06	4.98349e+06	6.54874e+06	9.07572e+06	0.859604	0.954428	1.09377	1.04393	0.302389	0.408842
P14824	406	Annexin A6	Anxa6	5.37632e+07	4.82196e+07	3.2091e+07	2.28454e+07	1.48216e+07	1.90265e+07	3.09954e+07	3.00735e+07	0.107445	0.604878	1.09377	0.6616	0.363918	0.339333
P14824	445	Annexin A6	Anxa6	NA	3.08944e+07	NA	2.25473e+07	1.04333e+07	8.62794e+06	3.04939e+07	1.7165e+07	0.270709	0.624233	1.09377	0.682769	0.220888	0.594417
P14824	483	Annexin A6	Anxa6	1.29905e+07	1.98094e+07	1.58905e+07	1.10352e+07	1.46694e+07	NA	1.94949e+07	1.99133e+07	0.297188	1.20725	1.09377	1.32045	0.255501	0.161672
P14824	607	Annexin A6	Anxa6	2.29771e+07	2.83354e+07	3.01862e+07	1.55761e+07	1.36352e+07	1.52509e+07	2.04685e+07	1.45659e+07	0.0617923	0.658467	1.09377	0.720214	0.269976	0.191778
P14824	620	Annexin A6	Anxa6	2.53179e+07	2.10107e+07	2.2227e+07	1.58286e+07	1.59873e+07	2.27966e+07	2.23995e+07	2.37556e+07	0.960019	1.00658	1.09377	1.10097	0.187337	0.166913
P14824	647	Annexin A6	Anxa6	5.35078e+06	5.35979e+06	4.97607e+06	5.81499e+06	2.88966e+06	5.03825e+06	4.97822e+06	4.33823e+06	0.0905509	0.802002	1.09377	0.877209	0.0638641	0.231768
P15105	103	Glutamine synthetase	Glul	7.18877e+07	6.52259e+07	5.18639e+07	8.67805e+07	6.02069e+07	4.48707e+07	1.16419e+08	5.80668e+07	0.958306	1.0138	0.990179	1.00384	0.210598	0.454302
P15105	259	Glutamine synthetase	Glul	1.11841e+07	1.18025e+07	1.47372e+07	4.26833e+06	1.22582e+07	1.21181e+07	8.44034e+06	9.48586e+06	0.975403	1.00739	0.990179	0.997496	0.422262	0.180711
P15532	124	Nucleoside diphosphate kinase A	Nme1	3.13852e+08	2.36479e+08	3.1773e+08	2.03803e+08	3.16753e+08	3.50752e+08	3.03818e+08	3.66411e+08	0.0824944	1.24804	0.639066	0.797582	0.212094	0.086984
P15626	32	Glutathione S-transferase Mu 2	Gstm2	2.25193e+06	NA	1.48319e+06	431172	1.27235e+06	1.39281e+06	1.70437e+06	1.60009e+06	0.829372	1.07463	0.898671	0.965736	0.658171	0.131114
P15626	52	Glutathione S-transferase Mu 2	Gstm2	1.09003e+08	8.9264e+07	9.01299e+07	1.34356e+08	1.15553e+08	9.59781e+07	1.61344e+08	1.89478e+08	0.192483	1.33022	0.898671	1.19543	0.200315	0.302832
P15626	199	Glutathione S-transferase Mu 2	Gstm2	1.52008e+07	1.09586e+07	9.20925e+06	1.07235e+07	1.25595e+07	8.91956e+06	1.2854e+07	1.15031e+07	0.968742	0.994447	0.898671	0.893681	0.22316	0.156173
P15864	63	Histone H1.2	H1-2	6.33505e+06	5.55451e+06	4.60268e+06	5.73176e+06	7.27429e+06	6.83026e+06	6.75417e+06	7.3154e+06	0.00858309	1.26773	1.16822	1.48099	0.129232	0.041504
P15864	75	Histone H1.2	H1-2	NA	2.64698e+06	1.82887e+06	2.03101e+06	2.29256e+06	2.12259e+06	2.25216e+06	2.2424e+06	0.792166	1.02696	1.16822	1.19971	0.196474	0.0328579
P15864	85	Histone H1.2	H1-2	2.18088e+07	1.86623e+07	1.67607e+07	1.61878e+07	1.99231e+07	2.17301e+07	1.61131e+07	1.94382e+07	0.603229	1.05155	1.16822	1.22845	0.13805	0.121393
P15864	106	Histone H1.2	H1-2	6.65227e+06	8.31939e+06	8.24727e+06	5.7314e+06	7.42717e+06	8.50716e+06	5.8337e+06	8.73061e+06	0.687052	1.05348	1.16822	1.2307	0.174787	0.173474
P16015	3	Carbonic anhydrase 3	Ca3	3.07548e+07	2.5437e+07	1.86795e+07	1.55004e+07	1.70939e+07	2.3231e+07	2.19403e+07	2.03303e+07	0.615086	0.913953	1.06624	0.974489	0.302715	0.128358
P16015	24	Carbonic anhydrase 3	Ca3	2.95104e+07	3.74165e+07	3.25644e+07	3.27192e+07	2.24453e+07	3.56157e+07	3.57734e+07	2.34598e+07	0.39042	0.887178	1.06624	0.94594	0.0987186	0.251284
P16015	36	Carbonic anhydrase 3	Ca3	1.96867e+07	1.03769e+07	1.02996e+07	4.86079e+06	6.60272e+06	1.07682e+07	5.6626e+06	6.20543e+06	0.270381	0.646535	1.06624	0.689358	0.544404	0.319793
P16015	39	Carbonic anhydrase 3	Ca3	3.14966e+07	2.56587e+07	1.45179e+07	1.33271e+07	1.71227e+07	1.49175e+07	1.37335e+07	9.16221e+06	0.161718	0.646303	1.06624	0.689111	0.414297	0.244347
P16015	57	Carbonic anhydrase 3	Ca3	NA	6.48496e+07	NA	5.1392e+07	6.0089e+07	1.11356e+08	5.65557e+07	5.69499e+07	0.557307	1.22568	1.06624	1.30686	0.163726	0.376094
P16015	64	Carbonic anhydrase 3	Ca3	6.12978e+08	5.01951e+08	5.07166e+08	4.53899e+08	4.70184e+08	7.61854e+08	5.45026e+08	5.32334e+08	0.448253	1.11243	1.06624	1.18611	0.129256	0.220449
P16015	113	Carbonic anhydrase 3	Ca3	7.00686e+07	6.17887e+07	7.74888e+07	8.07455e+07	9.89285e+07	1.12053e+08	1.36105e+08	1.20041e+08	0.00244182	1.61028	1.06624	1.71693	0.116327	0.133127
P16015	126	Carbonic anhydrase 3	Ca3	1.35754e+08	9.62587e+07	7.97475e+07	4.49997e+07	7.69157e+07	1.32125e+08	7.347e+07	8.90177e+07	0.878665	1.0414	1.06624	1.11037	0.422508	0.290673
P16015	135	Carbonic anhydrase 3	Ca3	7.0756e+07	4.17903e+07	3.95139e+07	4.24262e+07	5.31661e+07	7.3941e+07	4.86321e+07	5.53593e+07	0.361312	1.18825	1.06624	1.26695	0.304579	0.192743
P16015	165	Carbonic anhydrase 3	Ca3	1.04098e+07	1.27511e+07	1.40963e+07	1.89208e+07	1.36193e+07	2.04043e+07	1.10829e+07	1.32298e+07	0.848275	1.03842	1.06624	1.1072	0.255619	0.276827
P16015	212	Carbonic anhydrase 3	Ca3	1.10498e+08	1.60852e+07	1.21397e+08	2.70662e+08	2.00834e+08	3.12627e+08	1.93228e+08	1.70315e+08	0.19527	1.69096	1.06624	1.80296	0.811536	0.290024
P16045	19	Galectin-1	Lgals1	2.7978e+07	NA	1.32261e+07	NA	1.21394e+07	1.61875e+07	3.83728e+07	1.99458e+07	0.919082	1.05142	1.56509	1.64557	0.506315	0.534963
P16331	199	Phenylalanine-4-hydroxylase	Pah	1.17788e+07	2.10099e+07	1.09834e+07	1.06132e+07	1.1227e+07	9.51289e+06	1.72318e+07	1.50328e+07	0.913376	0.974613	1.12832	1.09968	0.365264	0.265354
P16332	87	Methylmalonyl-CoA mutase, mitochondrial	Mmut	7.43656e+07	3.84854e+07	NA	5.87306e+07	4.28917e+07	4.40061e+07	2.61451e+07	2.11487e+07	0.0859746	0.586564	1.42318	0.834785	0.314534	0.346434
P16332	338	Methylmalonyl-CoA mutase, mitochondrial	Mmut	7.53628e+07	NA	9.1629e+07	6.47957e+07	5.7459e+07	5.28129e+07	5.8691e+07	5.19645e+07	0.023219	0.71486	1.42318	1.01737	0.174951	0.0604593
P16332	341	Methylmalonyl-CoA mutase, mitochondrial	Mmut	5.0985e+07	4.73465e+07	4.69967e+07	4.8071e+07	4.1891e+07	4.97126e+07	4.26579e+07	4.59947e+07	0.152205	0.932043	1.42318	1.32646	0.0374951	0.0793223
P16332	604	Methylmalonyl-CoA mutase, mitochondrial	Mmut	1.89586e+07	1.90318e+07	1.03465e+07	9.44628e+06	6.72482e+06	6.81123e+06	NA	NA	0.123822	0.468513	1.42318	0.666776	0.364544	0.00902728
P16460	112	Argininosuccinate synthase	Ass1	1.47661e+10	1.94872e+10	1.55107e+10	1.5174e+10	1.53677e+10	1.72095e+10	1.83078e+10	1.63817e+10	0.660326	1.03586	1.03119	1.06817	0.134881	0.0741639
P16460	140	Argininosuccinate synthase	Ass1	1.90645e+07	3.77885e+07	1.79997e+07	4.6936e+07	3.69465e+07	4.47019e+07	4.62501e+07	4.43391e+07	0.140457	1.41423	1.03119	1.45834	0.468444	0.0965794
P16460	165	Argininosuccinate synthase	Ass1	1.08722e+08	5.89204e+07	7.15202e+07	8.42589e+07	5.7986e+07	8.68725e+07	9.75354e+07	5.8834e+07	0.716895	0.931379	1.03119	0.960428	0.262983	0.265495
P16460	209	Argininosuccinate synthase	Ass1	1.91773e+07	9.34573e+06	1.07242e+07	3.99265e+06	7.49234e+06	1.05378e+07	1.13939e+07	1.04005e+07	0.801987	0.921016	1.03119	0.949742	0.581739	0.170782
P16460	228	Argininosuccinate synthase	Ass1	8.74186e+07	7.16355e+07	7.13109e+07	4.75505e+07	5.92505e+07	9.66361e+07	7.79485e+07	6.50794e+07	0.668557	1.07556	1.03119	1.10911	0.236601	0.22164
P16460	239	Argininosuccinate synthase	Ass1	1.84505e+07	2.2145e+07	1.99633e+07	1.81359e+07	1.44619e+07	2.06554e+07	1.58033e+07	1.93587e+07	0.26744	0.893063	1.03119	0.920918	0.0930436	0.165939
P16460	260	Argininosuccinate synthase	Ass1	NA	1.6459e+07	2.29705e+07	3.24211e+07	2.22821e+07	3.91199e+07	2.88245e+07	2.56324e+07	0.426349	1.20937	1.03119	1.24709	0.335112	0.251273
P16460	340	Argininosuccinate synthase	Ass1	2.24256e+09	2.76265e+09	3.36908e+09	4.66297e+09	3.13019e+09	3.13875e+09	5.71756e+09	6.08948e+09	0.236304	1.38649	1.03119	1.42973	0.319968	0.355369
P16460	348	Argininosuccinate synthase	Ass1	3.94034e+07	3.53112e+07	3.01393e+07	2.19292e+07	2.45112e+07	3.72041e+07	3.12553e+07	2.90538e+07	0.804511	0.962466	1.03119	0.992486	0.2377	0.172913
P16460	355	Argininosuccinate synthase	Ass1	NA	2.50168e+07	NA	1.87093e+07	1.89613e+07	3.11192e+07	3.36912e+07	3.77552e+07	0.251893	1.38964	1.03119	1.43298	0.203999	0.266243
P16460	408	Argininosuccinate synthase	Ass1	8.6613e+07	7.01214e+07	5.99118e+07	5.36264e+07	7.30415e+07	8.87892e+07	5.68021e+07	7.5656e+07	0.560457	1.08886	1.03119	1.12282	0.213141	0.178503
P16546	613	Spectrin alpha chain, non-erythrocytic 1	Sptan1	2.94601e+07	2.49403e+07	2.44149e+07	1.80593e+07	1.47491e+07	1.35748e+07	1.33365e+07	1.08453e+07	0.00425917	0.541996	0.90854	0.492426	0.193625	0.125039
P16546	2452	Spectrin alpha chain, non-erythrocytic 1	Sptan1	2.49117e+06	2.22954e+06	1.61247e+06	1.17983e+06	1.15552e+06	NA	NA	1.76164e+06	0.433426	0.776563	0.90854	0.705539	0.316102	0.293843
P16858	59	Glyceraldehyde-3-phosphate dehydrogenase	Gapdh	9.98317e+07	6.21694e+07	7.34908e+07	7.23385e+07	5.92338e+07	7.29472e+07	7.81592e+07	5.14961e+07	0.298733	0.850586	0.894654	0.76098	0.208888	0.187326
P16858	70	Glyceraldehyde-3-phosphate dehydrogenase	Gapdh	4.85396e+08	1.27752e+08	2.13817e+08	9.38702e+07	1.82851e+08	1.70302e+08	1.74076e+08	1.56209e+08	0.529229	0.742193	0.894654	0.664006	0.77086	0.0649189
P16858	137	Glyceraldehyde-3-phosphate dehydrogenase	Gapdh	7.63559e+08	6.11116e+08	6.51837e+08	5.60313e+08	4.03978e+08	5.08256e+08	1.0027e+09	7.40702e+08	0.906156	1.0266	0.894654	0.918451	0.133649	0.400845
P16858	143	Glyceraldehyde-3-phosphate dehydrogenase	Gapdh	3.75068e+07	NA	2.72497e+07	1.71267e+07	2.16448e+07	2.67164e+07	2.73326e+07	3.22107e+07	0.956461	0.988339	0.894654	0.884221	0.373341	0.160187
P16858	192	Glyceraldehyde-3-phosphate dehydrogenase	Gapdh	1.28346e+08	8.95132e+07	8.84483e+07	7.76578e+07	7.14889e+07	9.60167e+07	9.21123e+07	8.27451e+07	0.433136	0.89165	0.894654	0.797718	0.231529	0.127664
P16858	213	Glyceraldehyde-3-phosphate dehydrogenase	Gapdh	3.19042e+06	2.0685e+06	1.43525e+06	1.54503e+06	NA	1.54317e+06	847448	NA	0.247302	0.580304	0.894654	0.519171	0.389744	0.411567
P16858	252	Glyceraldehyde-3-phosphate dehydrogenase	Gapdh	5.12825e+07	2.82993e+07	3.30539e+07	3.02268e+07	3.63205e+07	5.55324e+07	6.28645e+07	5.66793e+07	0.0704061	1.47972	0.894654	1.32384	0.29567	0.217222
P16858	261	Glyceraldehyde-3-phosphate dehydrogenase	Gapdh	6.63706e+07	4.38741e+07	4.0423e+07	3.21941e+07	3.85805e+07	4.23155e+07	4.38757e+07	5.124e+07	0.832984	0.96254	0.894654	0.86114	0.319712	0.120711
P16858	332	Glyceraldehyde-3-phosphate dehydrogenase	Gapdh	5.5994e+07	2.51826e+07	2.48156e+07	2.4696e+07	2.81326e+07	2.80367e+07	3.66362e+07	3.3628e+07	0.899322	0.967444	0.894654	0.865527	0.475922	0.134468
P17182	28	Alpha-enolase	Eno1	8.82378e+06	NA	7.99828e+06	NA	1.01337e+07	1.62895e+07	2.93199e+07	1.85744e+07	0.165606	2.20893	1.07426	2.37298	0.0693993	0.430508
P17182	60	Alpha-enolase	Eno1	2.24011e+07	1.23653e+07	1.512e+07	2.01889e+07	9.27346e+06	1.9998e+07	1.91842e+07	1.21921e+07	0.524867	0.865465	1.07426	0.929739	0.262159	0.34704
P17182	71	Alpha-enolase	Eno1	6.33301e+08	4.11707e+08	3.49118e+08	4.63863e+08	2.53002e+08	4.57852e+08	4.12754e+08	3.44452e+08	0.24429	0.790133	1.07426	0.848812	0.26248	0.242948
P17182	80	Alpha-enolase	Eno1	1.24769e+08	8.64111e+07	6.94918e+07	6.2554e+07	5.62939e+07	7.45903e+07	7.53957e+07	6.86349e+07	0.286545	0.800973	1.07426	0.860457	0.324459	0.128348
P17182	89	Alpha-enolase	Eno1	4.64733e+06	3.57039e+06	4.24594e+06	NA	NA	6.19602e+06	3.86872e+06	NA	0.426868	1.21129	1.07426	1.30125	0.131002	0.327013
P17182	126	Alpha-enolase	Eno1	1.67129e+07	5.81857e+06	9.29717e+06	5.19071e+06	1.09679e+07	1.10108e+07	1.53305e+07	1.59825e+07	0.220001	1.43956	1.07426	1.54647	0.571583	0.20324
P17182	193	Alpha-enolase	Eno1	1.79845e+09	8.24618e+08	1.30088e+09	1.02996e+09	1.00849e+09	1.09508e+09	1.6471e+09	1.66596e+09	0.687747	1.09341	1.07426	1.17461	0.340094	0.259217
P17182	199	Alpha-enolase	Eno1	1.14182e+07	8.4274e+06	5.13416e+06	1.59279e+07	5.87089e+06	3.06025e+06	1.24099e+07	6.1035e+06	0.308596	0.67089	1.07426	0.720714	0.448428	0.575601
P17182	202	Alpha-enolase	Eno1	4.60915e+07	3.39509e+07	3.58468e+07	NA	2.27118e+07	3.09146e+07	2.5724e+07	1.9963e+07	0.0218371	0.642726	1.07426	0.690458	0.169073	0.188907
P17182	228	Alpha-enolase	Eno1	9.55278e+07	4.20051e+07	4.24973e+07	2.60297e+07	2.878e+07	3.61527e+07	3.68829e+07	3.36966e+07	0.292048	0.657635	1.07426	0.706474	0.588618	0.108088
P17182	256	Alpha-enolase	Eno1	9.86253e+07	5.23047e+07	6.02098e+07	3.68726e+07	5.17022e+07	4.99543e+07	7.0448e+07	6.2327e+07	0.816252	0.945241	1.07426	1.01544	0.423654	0.163834
P17182	335	Alpha-enolase	Eno1	3.86453e+06	1.365e+06	1.95257e+06	NA	1.51623e+06	2.54327e+06	2.82608e+06	2.41488e+06	0.926915	0.971212	1.07426	1.04334	0.545914	0.243409
P17182	343	Alpha-enolase	Eno1	1.48489e+08	7.54593e+07	8.94939e+07	9.2047e+07	6.56793e+07	7.77928e+07	1.07995e+08	1.32848e+08	0.818837	0.947781	1.07426	1.01817	0.318102	0.315265
P17182	420	Alpha-enolase	Eno1	3.50696e+07	2.68359e+07	2.31171e+07	2.55237e+07	1.86664e+07	2.55915e+07	2.02443e+07	1.97899e+07	0.0726027	0.762505	1.07426	0.819133	0.187763	0.146369
P17225	265	Polypyrimidine tract-binding protein 1	Ptbp1	NA	1.82103e+06	3.18966e+06	1.63427e+06	3.03077e+06	2.89819e+06	4.28521e+06	2.83333e+06	0.129623	1.47264	0.970048	1.42853	0.383407	0.210662
P17563	52	Methanethiol oxidase	Selenbp1	5.24889e+07	9.4119e+07	6.83654e+07	1.05658e+08	2.52938e+07	1.80018e+07	1.81503e+07	NA	0.00903352	0.255521	1.15576	0.295321	0.301291	0.203488
P17563	89	Methanethiol oxidase	Selenbp1	2.45205e+06	2.47057e+06	1.69122e+06	873557	978376	1.11654e+06	868760	1.00147e+06	0.0609014	0.529576	1.15576	0.612063	0.40502	0.1025
P17563	279	Methanethiol oxidase	Selenbp1	4.18651e+07	2.62078e+07	2.21323e+07	2.26393e+07	2.49871e+07	2.70263e+07	4.007e+07	3.18696e+07	0.644856	1.09844	1.15576	1.26953	0.329003	0.216448
P17563	342	Methanethiol oxidase	Selenbp1	1.47484e+08	2.19113e+08	1.39897e+08	1.35486e+08	5.29426e+07	3.19946e+07	3.21008e+07	3.03807e+07	0.000918684	0.229632	1.15576	0.265399	0.245437	0.291798
P17563	397	Methanethiol oxidase	Selenbp1	1.54644e+08	2.39633e+08	1.34125e+08	2.58629e+08	7.14179e+07	5.71889e+07	5.0633e+07	4.11173e+07	0.00406723	0.279986	1.15576	0.323596	0.312787	0.231067
P17665	25	Cytochrome c oxidase subunit 7C, mitochondrial	Cox7c	4.74895e+06	5.46334e+06	5.04196e+06	4.26103e+06	4.87513e+06	5.50044e+06	2.00501e+06	3.66394e+06	0.325348	0.822152	0.9935	0.816808	0.103625	0.383792
P17665	34	Cytochrome c oxidase subunit 7C, mitochondrial	Cox7c	2.41903e+07	2.01815e+07	2.49342e+07	1.42834e+07	4.33513e+07	2.57034e+07	3.06965e+07	2.16794e+07	0.124628	1.4527	0.9935	1.44326	0.233447	0.310134
P17717	183	UDP-glucuronosyltransferase 2B17	Ugt2b17	3.34882e+06	3.35161e+06	4.31521e+06	2.21407e+06	5.93871e+06	5.99852e+06	6.11759e+06	4.81247e+06	0.00377273	1.72848	0.815892	1.41025	0.259782	0.10626
P17717	284	UDP-glucuronosyltransferase 2B17	Ugt2b17	NA	2.69287e+07	4.35319e+07	2.16557e+07	3.29298e+07	4.76865e+07	5.42276e+07	NA	0.193277	1.46384	0.815892	1.19434	0.371812	0.242721
P17717	356	UDP-glucuronosyltransferase 2B17	Ugt2b17	7.52066e+07	7.67955e+07	6.62802e+07	4.772e+07	6.91113e+07	5.54853e+07	6.02522e+07	4.23166e+07	0.307413	0.853998	0.815892	0.69677	0.200726	0.196862
P17742	28	Peptidyl-prolyl cis-trans isomerase A	Ppia	5.88836e+08	2.10133e+08	2.51784e+08	3.18495e+08	1.85077e+08	2.36056e+08	2.46722e+08	2.44741e+08	0.234462	0.666494	1.05226	0.701323	0.497504	0.127486
P17742	31	Peptidyl-prolyl cis-trans isomerase A	Ppia	1.87955e+08	1.09183e+08	7.99528e+07	8.68808e+07	9.27576e+07	8.93102e+07	1.57678e+08	1.2181e+08	0.9843	0.994796	1.05226	1.04678	0.427349	0.275052
P17742	44	Peptidyl-prolyl cis-trans isomerase A	Ppia	4.05568e+07	2.1485e+07	2.44488e+07	2.51098e+07	2.20852e+07	2.15245e+07	3.20867e+07	2.84166e+07	0.720686	0.932909	1.05226	0.981661	0.30766	0.196205
P17742	49	Peptidyl-prolyl cis-trans isomerase A	Ppia	1.89015e+07	8.15174e+06	7.91664e+06	6.08711e+06	6.67221e+06	5.54541e+06	9.52056e+06	8.90054e+06	0.427547	0.746249	1.05226	0.785246	0.568152	0.243636
P17742	82	Peptidyl-prolyl cis-trans isomerase A	Ppia	5.48827e+07	3.22529e+07	5.89609e+07	6.33973e+07	7.07215e+07	4.34327e+07	8.12026e+07	6.08015e+07	0.313605	1.22275	1.05226	1.28665	0.264581	0.250876
P17742	125	Peptidyl-prolyl cis-trans isomerase A	Ppia	2.07002e+08	9.4162e+07	8.07642e+07	7.7109e+07	6.07875e+07	5.15928e+07	1.01261e+08	1.05262e+08	0.340945	0.69472	1.05226	0.731025	0.539656	0.344721
P17742	131	Peptidyl-prolyl cis-trans isomerase A	Ppia	9.28745e+07	8.40686e+07	7.26455e+07	6.73938e+07	6.21358e+07	6.28244e+07	7.94466e+07	7.84207e+07	0.294884	0.89225	1.05226	0.938877	0.144437	0.13454
P17751	56	Triosephosphate isomerase	Tpi1	3.43564e+07	3.38289e+07	1.94689e+07	2.66186e+07	NA	2.9826e+07	2.87285e+07	3.22729e+07	0.704023	1.05977	1.0754	1.13968	0.245674	0.0599333
P17751	119	Triosephosphate isomerase	Tpi1	4.82543e+08	2.90383e+08	NA	2.55246e+08	2.09195e+08	2.30081e+08	2.98078e+08	2.34579e+08	0.175974	0.708976	1.0754	0.762434	0.357006	0.157865
P17751	199	Triosephosphate isomerase	Tpi1	4.23365e+06	2.82787e+06	2.37331e+06	1.75561e+06	1.66211e+06	2.46828e+06	2.65031e+06	3.12155e+06	0.615452	0.884886	1.0754	0.951607	0.376534	0.245667
P17751	225	Triosephosphate isomerase	Tpi1	2.83529e+08	2.01669e+08	1.93712e+08	2.17022e+08	1.74309e+08	2.18323e+08	2.77489e+08	1.66722e+08	0.666659	0.934047	1.0754	1.00447	0.182422	0.243232
P17751	238	Triosephosphate isomerase	Tpi1	4.16097e+07	2.70619e+07	3.06536e+07	2.60753e+07	2.54105e+07	3.76528e+07	3.63e+07	3.21573e+07	0.745312	1.0488	1.0754	1.12789	0.227018	0.167312
P17751	244	Triosephosphate isomerase	Tpi1	7.46482e+06	6.93446e+06	5.16306e+06	1.58495e+07	7.52419e+06	5.45651e+06	1.08578e+07	7.68236e+06	0.724304	0.89012	1.0754	0.957235	0.538472	0.282867
P18242	122	Cathepsin D	Ctsd	2.28318e+07	1.09913e+07	2.1297e+07	NA	1.87161e+07	2.29052e+07	3.30252e+07	3.367e+07	0.167237	1.47382	1.25936	1.85607	0.35045	0.27483
P18242	127	Cathepsin D	Ctsd	9.35687e+06	3.92253e+06	6.2333e+06	2.78757e+06	7.42153e+06	8.9003e+06	9.78836e+06	1.02414e+07	0.0675855	1.6301	1.25936	2.05287	0.520238	0.136747
P18760	44	Cofilin-1	Cfl1	1.44169e+07	1.0944e+07	1.08718e+07	7.779e+06	7.97351e+06	1.01796e+07	1.0317e+07	8.16456e+06	0.26368	0.832383	1.03592	0.86228	0.246507	0.137776
P18760	132	Cofilin-1	Cfl1	4.58103e+06	2.8808e+06	3.72832e+06	1.69462e+06	2.97476e+06	3.38885e+06	4.9554e+06	3.12732e+06	0.628664	1.12119	1.03592	1.16146	0.382431	0.252536
P18760	144	Cofilin-1	Cfl1	1.93077e+07	9.11029e+06	1.48937e+07	5.27996e+06	1.52531e+07	1.71003e+07	1.9405e+07	1.88509e+07	0.139989	1.45311	1.03592	1.50531	0.510106	0.106333
P19096	49	Fatty acid synthase	Fasn	3.60084e+07	1.78949e+07	2.05135e+07	2.09118e+07	NA	3.27078e+07	NA	6.04084e+07	0.0961594	1.95358	0.745144	1.4557	0.345208	0.420706
P19096	59	Fatty acid synthase	Fasn	1.44387e+08	5.70119e+07	6.64546e+07	4.16522e+07	6.53763e+07	7.69922e+07	1.65781e+08	1.26534e+08	0.374256	1.40444	0.745144	1.04651	0.592273	0.426968
P19096	70	Fatty acid synthase	Fasn	1.09821e+09	5.12752e+08	4.39057e+08	4.19868e+08	3.18903e+08	5.412e+08	6.26788e+08	6.48009e+08	0.654902	0.864371	0.745144	0.644081	0.523074	0.281929
P19096	193	Fatty acid synthase	Fasn	3.51661e+07	4.43665e+07	4.47559e+07	3.99922e+07	3.37737e+07	NA	2.36175e+07	3.56752e+07	0.0581479	0.755345	0.745144	0.562841	0.109317	0.20897
P19096	489	Fatty acid synthase	Fasn	4.11505e+06	3.90852e+06	5.30012e+06	1.07818e+06	2.93455e+06	6.3732e+06	4.22981e+06	8.73001e+06	0.252676	1.54616	0.745144	1.15211	0.49711	0.456477
P19096	776	Fatty acid synthase	Fasn	5.43379e+06	3.19298e+06	3.85959e+06	2.60844e+06	3.30249e+06	5.00899e+06	5.53949e+06	7.31927e+06	0.189808	1.40249	0.745144	1.04505	0.323042	0.312556
P19096	786	Fatty acid synthase	Fasn	1.98973e+07	8.02353e+06	8.9772e+06	8.88317e+06	6.43958e+06	1.41253e+07	1.52621e+07	2.41036e+07	0.470133	1.30906	0.745144	0.975441	0.493739	0.48282
P19096	790	Fatty acid synthase	Fasn	3.09328e+07	2.48071e+07	1.93852e+07	1.87558e+07	1.92587e+07	2.49697e+07	4.68132e+07	4.17171e+07	0.223852	1.41412	0.745144	1.05372	0.241513	0.396661
P19096	993	Fatty acid synthase	Fasn	2.11404e+07	NA	1.05877e+07	9.64775e+06	8.12917e+06	9.01125e+06	1.71634e+07	1.94094e+07	0.939623	0.973634	0.745144	0.725498	0.462681	0.42414
P19096	1386	Fatty acid synthase	Fasn	6.38763e+06	NA	3.82839e+06	2.74855e+06	3.63609e+06	5.48373e+06	7.128e+06	7.25037e+06	0.301905	1.35937	0.745144	1.01293	0.432482	0.288673
P19096	1491	Fatty acid synthase	Fasn	2.60896e+08	1.34919e+08	1.35311e+08	1.66846e+08	1.51497e+08	2.54183e+08	3.4718e+08	3.52299e+08	0.118418	1.58339	0.745144	1.17985	0.341061	0.342505
P19096	1516	Fatty acid synthase	Fasn	1.13158e+07	1.37557e+07	1.7593e+07	7.26867e+06	7.23711e+06	9.6368e+06	1.27382e+07	1.55681e+07	0.688802	0.904815	0.745144	0.674217	0.346977	0.321492
P19096	1518	Fatty acid synthase	Fasn	2.98854e+07	2.24664e+07	2.27283e+07	1.59106e+07	1.74663e+07	9.67792e+06	1.79541e+07	2.08194e+07	0.142921	0.724445	0.745144	0.539815	0.250962	0.289421
P19096	1584	Fatty acid synthase	Fasn	2.17096e+07	9.98849e+06	1.05289e+07	6.23234e+06	8.77659e+06	1.53138e+07	2.40688e+07	2.30142e+07	0.290289	1.46872	0.745144	1.09441	0.551047	0.402779
P19096	1745	Fatty acid synthase	Fasn	2.64292e+07	8.78203e+06	NA	8.75782e+06	1.34034e+07	1.44207e+07	2.8764e+07	3.76466e+07	0.343198	1.6074	0.745144	1.19775	0.695644	0.497555
P19096	1764	Fatty acid synthase	Fasn	5.9643e+07	6.27494e+07	5.72225e+07	8.85664e+07	7.22983e+07	8.81667e+07	1.60291e+08	2.67292e+08	0.126029	2.19272	0.745144	1.6339	0.216638	0.604444
P19096	1840	Fatty acid synthase	Fasn	2.60502e+08	1.45307e+08	2.32317e+08	1.40801e+08	1.10015e+08	3.89033e+08	6.06951e+08	6.66069e+08	0.103849	2.27501	0.745144	1.69521	0.312221	0.568706
P19096	1920	Fatty acid synthase	Fasn	8.24232e+07	3.80403e+07	7.27661e+07	3.31303e+07	6.77488e+07	8.69596e+07	2.72287e+08	2.04495e+08	0.0901951	2.78976	0.745144	2.07877	0.435661	0.616466
P19096	1986	Fatty acid synthase	Fasn	8.65478e+07	4.77186e+07	5.60154e+07	5.19682e+07	4.84634e+07	6.31717e+07	1.14721e+08	9.03797e+07	0.318854	1.30747	0.745144	0.974257	0.291461	0.37095
P19096	2187	Fatty acid synthase	Fasn	1.39469e+07	8.49821e+06	1.12854e+07	4.68294e+06	7.02341e+06	6.8578e+06	2.17609e+07	1.44276e+07	0.500543	1.30344	0.745144	0.971253	0.412717	0.567353
P19096	2399	Fatty acid synthase	Fasn	2.79223e+07	1.09311e+07	1.49107e+07	1.80821e+07	1.57322e+07	2.22706e+07	6.14355e+07	3.85663e+07	0.176822	1.92083	0.745144	1.4313	0.403995	0.590186
P19096	2419	Fatty acid synthase	Fasn	5.07839e+07	1.88968e+07	2.9305e+07	NA	NA	4.9459e+07	1.16024e+08	6.91629e+07	0.1074	2.3705	0.745144	1.76637	0.492819	0.437171
P19096	2427	Fatty acid synthase	Fasn	2.38697e+08	NA	NA	9.16641e+07	NA	7.56532e+07	1.61352e+08	1.39286e+08	0.578823	0.759354	0.745144	0.565828	0.629421	0.354762
P19096	2431	Fatty acid synthase	Fasn	5.09701e+07	2.08208e+07	3.5799e+07	2.1735e+07	3.48319e+07	5.47109e+07	1.38489e+08	9.2238e+07	0.0927707	2.47648	0.745144	1.84533	0.438943	0.570084
P19096	2442	Fatty acid synthase	Fasn	1.81475e+07	8.46702e+06	1.25055e+07	9.55658e+06	9.34222e+06	1.26532e+07	2.47337e+07	2.06613e+07	0.303051	1.38445	0.745144	1.03162	0.356256	0.420628
P19157	82	Glutathione S-transferase P 1	Gstp1	4.10255e+08	8.13017e+08	4.73914e+08	6.7764e+08	8.04606e+08	3.78458e+08	2.49222e+08	3.13283e+08	0.352359	0.735031	0.435602	0.320181	0.312317	0.575359
P19157	103	Glutathione S-transferase P 1	Gstp1	NA	1.92552e+08	2.44189e+08	1.8754e+08	4.6842e+08	1.82674e+08	1.74888e+08	1.71788e+08	0.657244	1.1987	0.435602	0.522158	0.1507	0.585532
P19157	116	Glutathione S-transferase P 1	Gstp1	1.74207e+08	2.36402e+08	1.39418e+08	2.00959e+08	1.76029e+08	5.26535e+07	4.70556e+07	5.28052e+07	0.0303758	0.437483	0.435602	0.190569	0.218766	0.762794
P19157	121	Glutathione S-transferase P 1	Gstp1	5.34372e+07	8.07449e+07	8.55756e+07	5.06837e+07	7.93853e+07	2.58885e+07	1.37171e+07	2.03742e+07	0.111364	0.515325	0.435602	0.224477	0.267687	0.864207
P19157	128	Glutathione S-transferase P 1	Gstp1	4.42466e+08	5.77097e+08	3.38852e+08	5.23447e+08	4.07451e+08	1.49856e+08	1.65661e+08	1.22422e+08	0.0214542	0.449231	0.435602	0.195686	0.220496	0.62433
P19157	189	Glutathione S-transferase P 1	Gstp1	3.03772e+08	5.15725e+08	3.26123e+08	1.03862e+09	8.30824e+08	3.04601e+08	3.40031e+08	3.26559e+08	0.669365	0.825009	0.435602	0.359376	0.626052	0.56374
P19157	191	Glutathione S-transferase P 1	Gstp1	3.58725e+07	8.50104e+07	4.4105e+07	4.44163e+07	8.57458e+07	3.28143e+07	2.61935e+07	4.2805e+07	0.763896	0.895677	0.435602	0.390159	0.422712	0.571317
P19157	209	Glutathione S-transferase P 1	Gstp1	8.74322e+07	1.62957e+08	1.36328e+08	1.58596e+08	1.49361e+08	6.44037e+07	4.6126e+07	6.95004e+07	0.109044	0.604039	0.435602	0.263121	0.253951	0.55604
P19253	53	60S ribosomal protein L13a	Rpl13a	4.97474e+07	1.59855e+07	2.50129e+07	1.60756e+07	5.775e+07	2.08858e+07	3.73442e+07	2.71017e+07	0.454654	1.33945	1.15376	1.54541	0.59667	0.451435
P19253	191	60S ribosomal protein L13a	Rpl13a	2.77742e+07	2.0368e+07	1.76069e+07	1.81013e+07	1.75746e+07	2.74693e+07	1.9997e+07	2.35754e+07	0.721594	1.05684	1.15376	1.21934	0.224089	0.194839
P19536	85	Cytochrome c oxidase subunit 5B, mitochondrial	Cox5b	1.64303e+07	1.30227e+07	1.11548e+07	1.6567e+07	1.34376e+07	1.52192e+07	1.1453e+07	1.01186e+07	0.356158	0.878506	0.984427	0.864825	0.185982	0.178235
P19536	120	Cytochrome c oxidase subunit 5B, mitochondrial	Cox5b	2.25723e+07	1.28878e+07	1.27347e+07	1.77457e+07	1.24033e+07	9.59274e+06	1.29947e+07	1.3442e+07	0.129767	0.734491	0.984427	0.723053	0.283767	0.142885
P19783	29	Cytochrome c oxidase subunit 4 isoform 1, mitochondrial	Cox4i1	2.41061e+07	1.38528e+07	2.27094e+07	1.40892e+07	1.60659e+07	1.52419e+07	1.39587e+07	1.87408e+07	0.39286	0.856198	1.04829	0.897546	0.293158	0.126322
P19783	67	Cytochrome c oxidase subunit 4 isoform 1, mitochondrial	Cox4i1	2.39798e+06	2.26563e+06	1.4183e+06	1.50345e+06	1.09757e+06	1.75276e+06	671242	823285	0.0590232	0.572794	1.04829	0.600455	0.267313	0.440154
P19783	164	Cytochrome c oxidase subunit 4 isoform 1, mitochondrial	Cox4i1	5.82437e+06	1.22141e+07	8.48749e+06	1.0223e+07	1.15407e+07	1.16658e+07	9.76879e+06	1.07165e+07	0.268693	1.18893	1.04829	1.24634	0.294979	0.0803022
P19783	168	Cytochrome c oxidase subunit 4 isoform 1, mitochondrial	Cox4i1	4.978e+06	4.65929e+06	5.69265e+06	7.4458e+06	5.51544e+06	4.24987e+06	7.07626e+06	6.1973e+06	0.941652	1.01155	1.04829	1.0604	0.218701	0.206991
P20029	82	Endoplasmic reticulum chaperone BiP	Hspa5	1.45609e+08	1.34781e+08	1.13203e+08	9.16003e+07	1.06586e+08	6.72343e+07	6.81536e+07	5.81418e+07	0.0282629	0.618548	0.931437	0.576138	0.197419	0.286792
P20029	269	Endoplasmic reticulum chaperone BiP	Hspa5	4.48118e+06	7.74967e+06	2.58004e+06	3.06899e+06	2.64217e+06	1.36873e+06	2.03926e+06	1.87965e+06	0.0824162	0.443504	0.931437	0.413096	0.521328	0.264632
P20108	92	Thioredoxin-dependent peroxide reductase, mitochondrial	Prdx3	1.94952e+07	1.80805e+07	1.63809e+07	1.53609e+07	NA	2.31961e+07	1.32184e+07	1.33253e+07	0.810929	0.956752	1.12235	1.07381	0.10551	0.345599
P20108	197	Thioredoxin-dependent peroxide reductase, mitochondrial	Prdx3	4.34002e+07	NA	2.66426e+07	2.49038e+07	NA	2.03508e+07	3.3687e+07	3.18686e+07	0.698051	0.904785	1.12235	1.01549	0.322729	0.252557
P21107	221	Tropomyosin alpha-3 chain	Tpm3	9.3979e+06	9.36722e+06	9.97168e+06	6.34684e+06	1.5445e+07	1.08196e+07	1.00691e+07	9.97238e+06	0.118272	1.31988	0.838682	1.10696	0.186957	0.225164
P21614	94	Vitamin D-binding protein	Gc	5.67099e+06	1.80109e+06	3.97352e+06	1.95015e+06	2.8283e+06	3.70966e+06	5.95715e+06	5.69221e+06	0.354231	1.35769	1.05519	1.43263	0.548824	0.334875
P21614	291	Vitamin D-binding protein	Gc	1.52769e+07	NA	1.94779e+07	NA	NA	1.33442e+07	2.69416e+07	2.08207e+07	0.612664	1.17215	1.05519	1.23684	0.170943	0.334331
P21981	30	Protein-glutamine gamma-glutamyltransferase 2	Tgm2	6.13806e+06	4.33783e+06	5.17562e+06	2.46194e+06	4.88891e+06	5.9834e+06	4.99066e+06	5.28255e+06	0.390355	1.16739	1.35165	1.57791	0.344865	0.0933944
P21981	589	Protein-glutamine gamma-glutamyltransferase 2	Tgm2	6.08956e+07	5.3176e+07	4.3179e+07	5.11587e+07	3.53673e+07	4.19604e+07	4.96648e+07	4.14601e+07	0.076369	0.808277	1.35165	1.09251	0.139723	0.139125
P21981	648	Protein-glutamine gamma-glutamyltransferase 2	Tgm2	7.96056e+06	5.88113e+06	4.92872e+06	4.47244e+06	2.84151e+06	3.47119e+06	3.40387e+06	3.59637e+06	0.0202285	0.572775	1.35165	0.774191	0.26653	0.100396
P21981	671	Protein-glutamine gamma-glutamyltransferase 2	Tgm2	4.94444e+06	2.46696e+06	3.31456e+06	1.91633e+06	4.67229e+06	5.06125e+06	6.12107e+06	5.72775e+06	0.0229434	1.70716	1.35165	2.30748	0.417963	0.120663
P22315	155	Ferrochelatase, mitochondrial	Fech	NA	1.96908e+07	2.19509e+07	2.17478e+07	2.88627e+07	2.35088e+07	3.57881e+07	2.22594e+07	0.140097	1.30644	0.952852	1.24484	0.0591736	0.223211
P22315	217	Ferrochelatase, mitochondrial	Fech	3.54215e+06	2.29063e+06	4.011e+06	1.96875e+06	4.07091e+06	2.84027e+06	2.47968e+06	NA	0.811722	1.05999	0.952852	1.01001	0.331432	0.266529
P22315	283	Ferrochelatase, mitochondrial	Fech	2.11431e+07	1.67967e+07	1.99952e+07	1.26826e+07	1.77851e+07	1.90229e+07	1.02775e+07	9.83147e+06	0.308382	0.80599	0.952852	0.767989	0.21471	0.340879
P22315	410	Ferrochelatase, mitochondrial	Fech	3.03011e+07	2.77425e+07	2.69187e+07	3.17356e+07	2.30815e+07	1.74763e+07	2.20372e+07	NA	0.00807759	0.71518	0.952852	0.681461	0.0765612	0.142861
P22315	412	Ferrochelatase, mitochondrial	Fech	7.24419e+07	5.78257e+07	4.72758e+07	4.57655e+07	3.65544e+07	4.07926e+07	3.887e+07	2.78463e+07	0.0266324	0.64513	0.952852	0.614714	0.220453	0.158689
P22892	147	AP-1 complex subunit gamma-1	Ap1g1	3.33402e+06	3.50508e+06	3.47683e+06	2.70124e+06	3.69365e+06	4.49008e+06	4.54112e+06	5.10595e+06	0.013175	1.36979	0.75985	1.04084	0.115609	0.130294
P23116	68	Eukaryotic translation initiation factor 3 subunit A	Eif3a	NA	2.23615e+06	2.31719e+06	1.95672e+06	2.04438e+06	2.28153e+06	2.1203e+06	2.78816e+06	0.553035	1.06386	0.977776	1.04021	0.0871503	0.144962
P23116	559	Eukaryotic translation initiation factor 3 subunit A	Eif3a	3.98843e+06	3.99308e+06	4.41389e+06	1.7155e+06	2.77571e+06	2.63247e+06	3.07036e+06	3.498e+06	0.437297	0.848744	0.977776	0.829882	0.34711	0.127646
P23249	509	Putative helicase MOV-10	Mov10	9.7082e+06	9.87077e+06	1.017e+07	6.83255e+06	7.49792e+06	3.84013e+06	6.92962e+06	6.55147e+06	0.0397468	0.678461	0.864645	0.586627	0.16989	0.261688
P23591	212	GDP-L-fucose synthase	Tsta3	3.13404e+06	3.68914e+06	3.35822e+06	2.15098e+06	1.5756e+06	1.69369e+06	2.06256e+06	1.68563e+06	0.0087325	0.569029	1.12022	0.637435	0.214693	0.121072
P24270	98	Catalase	Cat	4.84608e+06	1.20508e+06	5.46359e+06	5.71718e+06	5.50369e+06	1.37861e+07	2.06121e+07	1.77475e+07	0.0262318	3.34549	0.879297	2.94168	0.487629	0.455545
P24270	105	Catalase	Cat	1.02024e+07	7.98289e+06	1.01332e+07	9.73162e+06	1.0142e+07	1.29074e+07	1.65077e+07	1.32163e+07	0.0394161	1.38694	0.879297	1.21954	0.1094	0.197543
P24270	169	Catalase	Cat	3.16583e+07	1.71009e+07	2.14305e+07	1.66618e+07	2.42019e+07	3.4909e+07	5.1777e+07	2.76114e+07	0.117108	1.59467	0.879297	1.40219	0.321042	0.354544
P24270	221	Catalase	Cat	1.85483e+06	NA	NA	1.70784e+06	3.80316e+06	4.20383e+06	5.61099e+06	4.522e+06	0.00916058	2.54584	0.879297	2.23855	0.0583466	0.170956
P24270	233	Catalase	Cat	7.21689e+07	4.50728e+07	6.05687e+07	4.63808e+07	7.17645e+07	7.29659e+07	1.26956e+08	9.97421e+07	0.0448242	1.65675	0.879297	1.45678	0.229005	0.281564
P24270	237	Catalase	Cat	1.80157e+08	1.00907e+08	2.13568e+08	1.14582e+08	1.9856e+08	2.27313e+08	NA	2.98537e+08	0.077629	1.58545	0.879297	1.39408	0.351411	0.213153
P24270	243	Catalase	Cat	4.46039e+06	2.67723e+06	2.32038e+06	2.04259e+06	1.84821e+06	3.02091e+06	2.8068e+06	3.21205e+06	0.813919	0.946731	0.879297	0.832458	0.378514	0.222479
P24270	306	Catalase	Cat	3.08472e+08	1.89768e+08	2.30333e+08	1.32778e+08	1.34502e+08	2.37294e+08	2.72073e+08	2.73213e+08	0.787012	1.0647	0.879297	0.936189	0.343026	0.284997
P24270	430	Catalase	Cat	1.90238e+08	1.8041e+08	1.31384e+08	1.18129e+08	1.45434e+08	2.24482e+08	2.53463e+08	1.78864e+08	0.177985	1.2936	0.879297	1.13746	0.229693	0.238785
P24270	449	Catalase	Cat	3.41757e+08	1.98412e+08	1.7268e+08	1.57575e+08	1.08391e+08	1.57576e+08	2.59595e+08	1.92214e+08	0.497414	0.824629	0.879297	0.725094	0.388164	0.354123
P24270	468	Catalase	Cat	8.62951e+08	2.96364e+08	4.54028e+08	2.12327e+08	4.08072e+08	5.34739e+08	8.52635e+08	7.17066e+08	0.363432	1.37621	0.879297	1.2101	0.633078	0.312325
P24270	476	Catalase	Cat	4.91238e+08	3.08574e+08	3.23342e+08	2.33778e+08	1.82764e+08	2.96711e+08	4.094e+08	4.01368e+08	0.833716	0.950853	0.879297	0.836083	0.320301	0.329861
P24270	480	Catalase	Cat	4.79242e+08	2.93107e+08	3.45241e+08	2.73187e+08	2.5508e+08	3.11971e+08	4.07388e+08	4.0513e+08	0.963984	0.991941	0.879297	0.872211	0.266934	0.216227
P24270	499	Catalase	Cat	1.73201e+08	1.02506e+08	9.77203e+07	8.34813e+07	8.29924e+07	1.31759e+08	1.66627e+08	1.3665e+08	0.585259	1.13377	0.879297	0.996918	0.351386	0.267395
P24270	504	Catalase	Cat	2.79983e+07	1.1152e+07	8.39399e+06	8.16708e+06	6.10015e+06	7.84722e+06	1.24601e+07	9.97224e+06	0.365139	0.653002	0.879297	0.574183	0.680503	0.301912
P24270	506	Catalase	Cat	1.91379e+07	1.0834e+07	1.32102e+07	7.16311e+06	7.78433e+06	1.36473e+07	1.47875e+07	1.80437e+07	0.776704	1.07782	0.879297	0.947721	0.399354	0.315562
P24270	522	Catalase	Cat	1.95862e+07	1.46321e+07	8.60182e+06	8.95582e+06	7.02343e+06	1.14739e+07	1.06829e+07	1.49889e+07	0.559522	0.853081	0.879297	0.750112	0.403235	0.295968
P24369	116	Peptidyl-prolyl cis-trans isomerase B	Ppib	9.78821e+06	1.14871e+07	7.53707e+06	4.44254e+06	6.38272e+06	4.25219e+06	3.26666e+06	4.08228e+06	0.0613106	0.540788	0.865262	0.467923	0.366378	0.295678
P24369	131	Peptidyl-prolyl cis-trans isomerase B	Ppib	NA	1.48659e+07	1.46495e+07	1.0605e+07	1.37311e+07	6.3537e+06	9.5495e+06	8.92898e+06	0.142855	0.720892	0.865262	0.623761	0.179462	0.317172
P24369	165	Peptidyl-prolyl cis-trans isomerase B	Ppib	4.15906e+07	6.6942e+07	7.04656e+07	4.85104e+07	1.88728e+08	2.12203e+08	2.20833e+08	NA	4.74943e-05	3.6439	0.865262	3.15293	0.246485	0.0801662
P24369	215	Peptidyl-prolyl cis-trans isomerase B	Ppib	2.86015e+07	3.04725e+07	2.08215e+07	9.40161e+06	1.43905e+07	8.93913e+06	5.85335e+06	6.26047e+06	0.0405898	0.396916	0.865262	0.343436	0.428912	0.443789
P24472	195	Glutathione S-transferase A4	Gsta4	1.07085e+07	9.85874e+06	7.70782e+06	7.23595e+06	6.27502e+06	1.04772e+07	7.82919e+06	9.51428e+06	0.786446	0.960145	1.54897	1.48723	0.18824	0.217762
P24472	196	Glutathione S-transferase A4	Gsta4	3.1104e+08	2.73592e+08	1.94569e+08	2.05681e+08	1.36837e+08	2.1174e+08	1.84655e+08	2.17864e+08	0.130229	0.762625	1.54897	1.18128	0.225667	0.196494
P24527	73	Leukotriene A-4 hydrolase	Lta4h	NA	2.85768e+07	NA	1.79244e+07	2.20445e+07	2.6625e+07	2.40564e+07	2.44478e+07	0.783712	1.04485	0.903945	0.944488	0.323966	0.0772811
P24549	17	Retinal dehydrogenase 1	Aldh1a1	9.32318e+08	5.2822e+08	6.57459e+08	4.89726e+08	5.72651e+08	4.60089e+08	6.50719e+08	5.64954e+08	0.43533	0.862213	1.13931	0.982329	0.307117	0.139246
P24549	22	Retinal dehydrogenase 1	Aldh1a1	6.02109e+07	5.41092e+07	5.25417e+07	4.82606e+07	4.85798e+07	6.2225e+07	4.79085e+07	5.55561e+07	0.960931	0.996035	1.13931	1.13479	0.0920122	0.125604
P24549	36	Retinal dehydrogenase 1	Aldh1a1	2.30818e+07	4.7704e+07	5.90047e+07	5.17366e+07	6.31042e+07	1.16765e+08	6.09549e+07	6.8055e+07	0.0839511	1.70156	1.13931	1.93861	0.343414	0.343575
P24549	37	Retinal dehydrogenase 1	Aldh1a1	NA	1.52809e+08	1.74574e+08	1.40564e+08	1.51792e+08	2.65599e+08	1.70035e+08	1.72493e+08	0.328945	1.21796	1.13931	1.38763	0.110434	0.269774
P24549	131	Retinal dehydrogenase 1	Aldh1a1	1.19768e+08	7.86216e+07	1.22373e+08	5.32244e+07	1.56784e+08	1.45848e+08	1.58477e+08	1.62075e+08	0.0108255	1.66632	1.13931	1.89846	0.358324	0.0448628
P24549	321	Retinal dehydrogenase 1	Aldh1a1	8.28471e+07	3.78624e+07	5.34926e+07	4.05191e+07	4.50868e+07	7.05276e+07	8.3847e+07	6.07875e+07	0.419903	1.21203	1.13931	1.38088	0.383916	0.250994
P24549	329	Retinal dehydrogenase 1	Aldh1a1	3.61252e+07	4.60919e+07	3.81384e+07	3.25515e+07	3.59451e+07	5.48608e+07	3.29206e+07	4.18438e+07	0.594825	1.08282	1.13931	1.23367	0.149892	0.234663
P24549	362	Retinal dehydrogenase 1	Aldh1a1	1.73161e+07	1.29685e+07	1.43794e+07	8.03444e+06	1.18164e+07	1.57155e+07	1.10673e+07	1.07617e+07	0.72371	0.936668	1.13931	1.06716	0.294192	0.185848
P24549	412	Retinal dehydrogenase 1	Aldh1a1	1.19128e+08	1.08968e+08	8.87444e+07	9.05191e+07	8.08208e+07	1.27446e+08	9.35877e+07	1.02162e+08	0.947985	0.991793	1.13931	1.12996	0.144465	0.194926
P24549	419	Retinal dehydrogenase 1	Aldh1a1	2.0184e+08	1.26154e+08	1.09904e+08	9.86563e+07	7.55476e+07	1.2688e+08	1.03885e+08	1.00463e+08	0.25074	0.758128	1.13931	0.863744	0.346838	0.206603
P24549	495	Retinal dehydrogenase 1	Aldh1a1	1.25575e+07	1.11228e+07	1.20968e+07	1.16278e+07	1.25918e+07	1.78882e+07	1.37152e+07	1.38034e+07	0.0699292	1.22347	1.13931	1.39392	0.0520076	0.160378
P25444	173	40S ribosomal protein S2	Rps2	NA	3.20836e+06	3.99834e+06	2.65794e+06	3.79347e+06	4.50276e+06	4.3115e+06	3.27573e+06	0.198734	1.20761	0.932458	1.12604	0.204901	0.138976
P25444	176	40S ribosomal protein S2	Rps2	6.79777e+06	8.79063e+06	1.19682e+07	8.01894e+06	7.22756e+06	6.77541e+06	9.58675e+06	8.9624e+06	0.580346	0.915014	0.932458	0.853212	0.248222	0.165835
P25688	10	Uricase	Uox	3.72474e+06	2.12634e+06	1.99145e+06	NA	1.55593e+06	1.90335e+06	2.16424e+06	1.52551e+06	0.158584	0.683679	0.913768	0.624724	0.368812	0.170207
P25688	27	Uricase	Uox	7.12423e+06	3.84811e+06	4.39007e+06	4.93382e+06	4.86352e+06	9.40592e+06	1.06413e+07	8.00856e+06	0.0704536	1.62194	0.913768	1.48208	0.283177	0.302389
P25688	36	Uricase	Uox	7.89412e+09	5.29887e+09	4.31232e+09	2.78365e+09	2.27981e+09	2.97088e+09	3.75353e+09	4.0448e+09	0.165024	0.643158	0.913768	0.587697	0.423295	0.244194
P25688	54	Uricase	Uox	1.72427e+07	1.06227e+07	1.02149e+07	1.00033e+07	5.51348e+06	8.88192e+06	1.08851e+07	1.24977e+07	0.306313	0.785678	0.913768	0.717927	0.290386	0.318622
P25688	72	Uricase	Uox	7.88339e+08	3.1526e+08	4.82676e+08	4.12338e+08	3.5252e+08	6.09359e+08	5.58934e+08	5.20632e+08	0.929662	1.02143	0.913768	0.933351	0.408945	0.218128
P25688	80	Uricase	Uox	NA	7.20514e+06	9.87529e+06	5.18734e+06	6.24993e+06	1.13938e+07	1.03063e+07	8.01649e+06	0.417353	1.21139	0.913768	1.10693	0.316807	0.256571
P25688	118	Uricase	Uox	2.55041e+07	1.75813e+07	1.06674e+07	1.04901e+07	6.01698e+06	1.08696e+07	1.139e+07	9.57642e+06	0.129424	0.589218	0.913768	0.538408	0.442625	0.255803
P25688	122	Uricase	Uox	1.01836e+08	7.55453e+07	3.66622e+07	4.19859e+07	3.38815e+07	5.70005e+07	4.30205e+07	5.18289e+07	0.316635	0.725432	0.913768	0.662876	0.477025	0.218916
P25688	126	Uricase	Uox	1.73337e+08	1.5934e+08	1.59623e+08	1.32788e+08	9.4455e+07	1.57058e+08	2.28397e+08	1.58217e+08	0.913112	1.02086	0.913768	0.93283	0.108558	0.34305
P25688	158	Uricase	Uox	5.93822e+06	2.58537e+06	2.20336e+06	1.70857e+06	1.3019e+06	2.63063e+06	3.40836e+06	2.80035e+06	0.607137	0.815505	0.913768	0.745183	0.61761	0.350047
P25688	164	Uricase	Uox	2.11132e+08	1.45153e+08	1.58187e+08	1.05676e+08	9.45975e+07	1.95729e+08	1.49428e+08	1.37054e+08	0.731357	0.930115	0.913768	0.849909	0.280926	0.288548
P25688	175	Uricase	Uox	NA	2.75397e+07	2.59828e+07	2.4005e+07	2.08902e+07	3.6643e+07	4.88316e+07	6.31993e+07	0.181653	1.64036	0.913768	1.49891	0.0685511	0.424136
P25688	185	Uricase	Uox	1.52796e+08	8.83359e+07	8.9481e+07	6.27874e+07	5.60828e+07	1.14416e+08	9.87567e+07	1.23001e+08	0.990975	0.997092	0.913768	0.911111	0.38975	0.303199
P25688	196	Uricase	Uox	6.46901e+07	3.9013e+07	3.09288e+07	3.47877e+07	2.7464e+07	4.60235e+07	6.21408e+07	6.4452e+07	0.528691	1.18098	0.913768	1.07914	0.360094	0.342391
P25688	220	Uricase	Uox	1.20437e+09	6.296e+08	6.40733e+08	6.5597e+08	3.94212e+08	7.76902e+08	1.06051e+09	7.8698e+08	0.891188	0.964204	0.913768	0.881058	0.359464	0.362903
P25688	227	Uricase	Uox	5.41056e+08	2.73412e+08	2.30493e+08	1.84477e+08	1.37364e+08	2.12909e+08	2.55874e+08	2.57276e+08	0.321943	0.702292	0.913768	0.641732	0.520479	0.260515
P25688	277	Uricase	Uox	3.7068e+07	3.11221e+07	2.41338e+07	3.51706e+07	2.23508e+07	4.30171e+07	3.60555e+07	3.73167e+07	0.610463	1.08821	0.913768	0.994367	0.179611	0.25264
P26039	284	Talin-1	Tln1	2.62322e+06	1.59847e+06	3.18179e+06	1.33453e+06	2.41628e+06	1.91859e+06	2.36646e+06	2.34565e+06	0.86889	1.03536	1.28463	1.33005	0.3967	0.101993
P26039	1314	Talin-1	Tln1	5.91254e+08	4.97929e+08	5.92858e+08	4.34345e+08	3.733e+08	3.15681e+08	2.86642e+08	4.44123e+08	0.0153622	0.670835	1.28463	0.861774	0.145905	0.195849
P26043	79	Radixin	Rdx	3.50655e+06	2.61407e+06	3.53395e+06	2.62074e+06	2.68243e+06	3.22495e+06	2.87038e+06	2.20634e+06	0.373938	0.894812	0.947257	0.847617	0.169896	0.154522
P26043	139	Radixin	Rdx	1.62143e+06	1.99168e+06	1.28155e+06	1.32478e+06	1.63122e+06	2.01718e+06	1.05592e+06	1.22601e+06	0.798332	0.953516	0.947257	0.903225	0.210995	0.290311
P26350	15	Prothymosin alpha	Ptma	6.53761e+06	2.93691e+06	2.2227e+06	NA	1.26416e+06	1.28281e+06	912137	675925	0.0522486	0.265129	2.08389	0.552499	0.593161	0.283652
P26369	462	Splicing factor U2AF 65 kDa subunit	U2af2	5.71691e+06	3.71492e+06	4.34482e+06	2.34717e+06	4.66049e+06	5.69872e+06	7.75109e+06	6.82165e+06	0.0636075	1.54628	0.889566	1.37552	0.347194	0.215435
P26443	84	Glutamate dehydrogenase 1, mitochondrial	Glud1	6.4811e+08	5.55958e+08	4.89035e+08	4.42039e+08	5.61468e+08	6.10502e+08	4.3496e+08	4.1124e+08	0.672438	0.945216	0.825019	0.779821	0.167499	0.19153
P26443	90	Glutamate dehydrogenase 1, mitochondrial	Glud1	7.71547e+08	5.20426e+08	6.97081e+08	4.09813e+08	6.76902e+08	9.60128e+08	5.98759e+08	5.72143e+08	0.430972	1.17052	0.825019	0.965705	0.274592	0.253206
P26443	110	Glutamate dehydrogenase 1, mitochondrial	Glud1	5.34956e+07	5.77604e+07	4.68402e+07	6.34428e+07	4.40903e+07	5.70004e+07	NA	4.37758e+07	0.254832	0.87188	0.825019	0.719317	0.126455	0.156269
P26443	187	Glutamate dehydrogenase 1, mitochondrial	Glud1	4.81158e+07	4.86054e+07	3.99515e+07	3.96685e+07	7.12228e+07	9.53961e+07	7.22737e+07	7.50616e+07	0.00145577	1.78038	0.825019	1.46885	0.112102	0.145085
P26443	191	Glutamate dehydrogenase 1, mitochondrial	Glud1	6.91339e+08	6.05943e+08	6.09116e+08	4.93281e+08	6.31735e+08	6.49281e+08	4.80761e+08	4.9006e+08	0.564437	0.938391	0.825019	0.77419	0.13559	0.159713
P26443	200	Glutamate dehydrogenase 1, mitochondrial	Glud1	2.60882e+06	1.5659e+06	2.53189e+06	1.90229e+06	2.40032e+06	3.03334e+06	1.40041e+06	2.41008e+06	0.719039	1.07379	0.825019	0.885896	0.233688	0.292277
P26443	346	Glutamate dehydrogenase 1, mitochondrial	Glud1	5.29834e+07	7.53562e+07	5.54224e+07	9.66507e+07	7.65298e+07	9.75286e+07	9.63376e+07	7.80475e+07	0.194622	1.24261	0.825019	1.02518	0.290124	0.130512
P26443	352	Glutamate dehydrogenase 1, mitochondrial	Glud1	2.47215e+08	2.48905e+08	2.04587e+08	1.91305e+08	2.19898e+08	2.31269e+08	1.7065e+08	1.48195e+08	0.2623	0.863231	0.825019	0.712182	0.132039	0.205483
P26443	363	Glutamate dehydrogenase 1, mitochondrial	Glud1	1.16002e+08	1.1036e+08	7.76055e+07	1.73182e+08	1.11675e+08	1.14429e+08	9.47541e+07	7.62486e+07	0.392644	0.832248	0.825019	0.686621	0.332958	0.177737
P26443	365	Glutamate dehydrogenase 1, mitochondrial	Glud1	5.19319e+07	4.94913e+07	3.25515e+07	3.36618e+07	6.10033e+07	NA	5.33085e+07	4.22638e+07	0.232342	1.24536	0.825019	1.02744	0.243933	0.180478
P26443	390	Glutamate dehydrogenase 1, mitochondrial	Glud1	3.72528e+09	3.2857e+09	3.85311e+09	3.44239e+09	4.87299e+09	4.27461e+09	3.84124e+09	3.3914e+09	0.179608	1.14495	0.825019	0.944607	0.0724065	0.154248
P26443	415	Glutamate dehydrogenase 1, mitochondrial	Glud1	4.68509e+08	3.67058e+08	3.74446e+08	4.93664e+08	5.39196e+08	5.33496e+08	3.37755e+08	3.05089e+08	0.967718	1.00696	0.825019	0.830761	0.151659	0.291041
P26443	477	Glutamate dehydrogenase 1, mitochondrial	Glud1	1.98131e+08	1.35752e+08	2.72686e+06	1.35103e+08	1.05505e+08	NA	9.74707e+07	1.13886e+08	0.811096	0.895634	0.825019	0.738915	0.697824	0.0777159
P26443	480	Glutamate dehydrogenase 1, mitochondrial	Glud1	8.78139e+08	4.34462e+08	5.34398e+08	4.16185e+08	3.8814e+08	3.84643e+08	3.83203e+08	3.82678e+08	0.142406	0.679867	0.825019	0.560903	0.379312	0.0063966
P26443	503	Glutamate dehydrogenase 1, mitochondrial	Glud1	5.43936e+09	6.43039e+09	NA	6.26588e+09	NA	7.09049e+09	5.65461e+09	4.89458e+09	0.82805	0.972653	0.825019	0.802457	0.0878531	0.189656
P26443	527	Glutamate dehydrogenase 1, mitochondrial	Glud1	4.86021e+08	1.75873e+08	2.30054e+08	2.23166e+08	2.22583e+08	2.21784e+08	1.6578e+08	2.21106e+08	0.359326	0.745443	0.825019	0.615004	0.503069	0.134875
P26443	548	Glutamate dehydrogenase 1, mitochondrial	Glud1	2.63423e+09	5.19051e+08	3.68256e+08	3.59792e+08	3.95374e+08	2.4603e+08	2.14937e+08	1.45705e+08	0.244779	0.258171	0.825019	0.212996	1.14566	0.420281
P26516	103	26S proteasome non-ATPase regulatory subunit 7	Psmd7	2.26905e+06	2.6994e+06	2.59927e+06	2.42821e+06	2.48597e+06	2.42096e+06	3.18061e+06	2.62182e+06	0.400698	1.07137	0.93027	0.996664	0.0759622	0.129154
P26883	48	Peptidyl-prolyl cis-trans isomerase FKBP1A	Fkbp1a	1.18879e+07	5.8257e+06	6.64327e+06	9.1974e+06	1.27345e+07	1.46107e+07	1.52609e+07	1.62403e+07	0.0066323	1.75377	0.903861	1.58516	0.326568	0.100497
P26883	53	Peptidyl-prolyl cis-trans isomerase FKBP1A	Fkbp1a	3.65205e+06	2.48363e+06	2.15501e+06	2.2571e+06	2.25338e+06	3.99786e+06	3.82704e+06	3.33584e+06	0.219587	1.27175	0.903861	1.14948	0.261867	0.234167
P27612	259	Phospholipase A-2-activating protein	Plaa	3.36227e+06	NA	6.71474e+06	2.95531e+06	7.64867e+06	8.15462e+06	9.60425e+06	1.0932e+07	0.0160577	2.09131	0.80243	1.67813	0.474915	0.163383
P27641	347	X-ray repair cross-complementing protein 5	Xrcc5	2.75242e+06	3.54908e+06	NA	NA	8.25004e+06	5.73839e+06	7.19989e+06	NA	0.0286092	2.24162	0.680104	1.52453	0.178789	0.178603
P27659	103	60S ribosomal protein L3	Rpl3	1.86475e+06	918247	1.30088e+06	NA	2.22758e+06	1.66764e+06	NA	2.07853e+06	0.121948	1.46277	0.859161	1.25675	0.349765	0.145635
P27659	115	60S ribosomal protein L3	Rpl3	NA	2.54507e+06	3.01333e+06	1.9084e+06	4.55872e+06	6.11163e+06	5.49133e+06	4.89005e+06	0.00230061	2.11453	0.859161	1.81672	0.222827	0.130143
P27659	300	60S ribosomal protein L3	Rpl3	4.13502e+06	2.14919e+06	2.653e+06	1.76637e+06	2.94737e+06	3.17979e+06	4.89159e+06	3.09597e+06	0.263627	1.31869	0.859161	1.13297	0.388021	0.258928
P27659	366	60S ribosomal protein L3	Rpl3	NA	6.65536e+06	4.21484e+07	NA	6.50971e+07	6.8288e+07	7.20768e+07	5.98159e+07	0.0221355	2.7178	0.859161	2.33503	1.0285	0.0782601
P27773	82	Protein disulfide-isomerase A3	Pdia3	NA	3.58276e+06	5.11363e+06	2.70288e+06	5.38952e+06	7.68059e+06	6.86236e+06	5.09238e+06	0.0465416	1.64648	1.03141	1.69819	0.321056	0.195807
P27773	94	Protein disulfide-isomerase A3	Pdia3	2.65637e+07	1.67391e+07	1.70886e+07	1.1894e+07	2.54739e+07	2.92049e+07	4.04754e+07	2.72189e+07	0.0336324	1.69291	1.03141	1.74608	0.339647	0.221033
P27773	129	Protein disulfide-isomerase A3	Pdia3	2.78897e+06	1.73278e+06	1.40096e+06	1.48468e+06	1.07345e+06	957906	991850	849075	0.0341286	0.52276	1.03141	0.539179	0.345838	0.0960428
P27773	146	Protein disulfide-isomerase A3	Pdia3	2.73041e+06	3.69318e+06	3.82341e+06	2.04487e+06	2.60595e+06	1.9802e+06	2.38428e+06	2.07411e+06	0.117521	0.735814	1.03141	0.758925	0.273697	0.127148
P27773	494	Protein disulfide-isomerase A3	Pdia3	8.03215e+06	5.90811e+06	4.61494e+06	4.72916e+06	3.65897e+06	2.52116e+06	2.99791e+06	2.255e+06	0.0130892	0.491018	1.03141	0.50644	0.272409	0.2155
P28271	56	Cytoplasmic aconitate hydratase	Aco1	9.36842e+06	8.71587e+06	9.18822e+06	6.54685e+06	1.29722e+07	9.97629e+06	1.19094e+07	1.10988e+07	0.015592	1.35889	0.916369	1.24524	0.153925	0.110291
P28271	141	Cytoplasmic aconitate hydratase	Aco1	1.81964e+06	1.56023e+06	1.76498e+06	3.53729e+06	4.90211e+06	4.83333e+06	4.49261e+06	3.52232e+06	0.00664913	2.04447	0.916369	1.87349	0.422932	0.1433
P28271	266	Cytoplasmic aconitate hydratase	Aco1	1.96229e+07	3.35634e+07	3.69562e+07	1.10052e+07	4.01579e+07	2.28907e+07	NA	2.75997e+07	0.581393	1.19493	0.916369	1.095	0.47932	0.295405
P28271	335	Cytoplasmic aconitate hydratase	Aco1	1.11919e+08	1.59366e+08	1.17748e+08	7.50761e+07	9.81074e+07	1.23095e+08	8.42394e+07	9.97813e+07	0.468936	0.873121	0.916369	0.800102	0.297523	0.159023
P28271	464	Cytoplasmic aconitate hydratase	Aco1	7.58913e+06	6.52423e+06	6.45009e+06	7.13977e+06	6.58861e+06	5.23982e+06	6.63787e+06	7.81408e+06	0.569468	0.94864	0.916369	0.869305	0.0779045	0.160166
P28271	572	Cytoplasmic aconitate hydratase	Aco1	2.10575e+07	1.0407e+07	8.41283e+06	8.26207e+06	8.3881e+06	8.94242e+06	9.52491e+06	1.18866e+07	0.482983	0.804788	0.916369	0.737483	0.506365	0.158901
P28271	610	Cytoplasmic aconitate hydratase	Aco1	NA	NA	2.25938e+06	1.76464e+06	NA	2.69751e+06	1.80107e+06	3.38125e+06	0.393806	1.30547	0.916369	1.19629	0.173873	0.30171
P28271	615	Cytoplasmic aconitate hydratase	Aco1	1.41085e+07	1.40538e+07	1.3894e+07	1.16816e+07	1.32465e+07	1.57208e+07	1.37928e+07	1.3111e+07	0.549233	1.0397	0.916369	0.952745	0.0872484	0.086289
P28271	621	Cytoplasmic aconitate hydratase	Aco1	1.48843e+07	1.28328e+07	1.67956e+07	1.46161e+07	1.32998e+07	1.33874e+07	1.63113e+07	1.50124e+07	0.805264	0.981095	0.916369	0.899046	0.109722	0.0992973
P28271	639	Cytoplasmic aconitate hydratase	Aco1	NA	2.08217e+07	3.93574e+07	3.83038e+07	5.01372e+07	4.98495e+07	7.02251e+07	5.52111e+07	0.0266332	1.71672	0.916369	1.57315	0.317136	0.169788
P28271	844	Cytoplasmic aconitate hydratase	Aco1	4.90776e+07	3.55183e+07	3.03726e+07	3.34631e+07	2.29357e+07	2.31547e+07	3.09526e+07	2.7175e+07	0.0510074	0.702129	0.916369	0.643409	0.222468	0.145954
P28474	101	Alcohol dehydrogenase class-3	Adh5	1.55024e+08	8.5532e+07	1.38222e+08	7.17186e+07	1.43747e+08	1.42847e+08	1.99977e+08	1.83786e+08	0.0681424	1.48804	1.06424	1.58364	0.357386	0.171974
P28474	107	Alcohol dehydrogenase class-3	Adh5	8.22208e+07	6.07988e+07	8.67478e+07	4.32485e+07	6.95894e+07	7.49805e+07	1.02292e+08	1.1143e+08	0.187816	1.31235	1.06424	1.39666	0.295206	0.228047
P28474	120	Alcohol dehydrogenase class-3	Adh5	1.22096e+06	1.13187e+06	1.28125e+06	NA	1.50748e+06	1.36398e+06	848736	841598	0.746888	0.941464	1.06424	1.00195	0.0620382	0.303364
P28474	338	Alcohol dehydrogenase class-3	Adh5	9.47466e+06	7.46963e+06	8.1455e+06	7.5964e+06	6.49367e+06	9.44828e+06	8.71937e+06	7.25831e+06	0.821743	0.976548	1.06424	1.03928	0.11221	0.168633
P29341	108	Polyadenylate-binding protein 1	Pabpc1	7.2336e+06	3.9343e+06	3.65715e+06	4.54172e+06	6.89594e+06	7.90986e+06	7.27086e+06	7.07516e+06	0.0278507	1.50525	0.889836	1.33943	0.338071	0.0606444
P29341	606	Polyadenylate-binding protein 1	Pabpc1	2.60271e+07	1.39078e+07	1.89815e+07	1.59471e+07	1.91564e+07	1.52968e+07	1.91841e+07	1.49438e+07	0.60736	0.916083	0.889836	0.815164	0.283247	0.136638
P29351	277	Tyrosine-protein phosphatase non-receptor type 6	Ptpn6	1.87371e+06	1.16908e+06	1.84921e+06	1.3297e+06	1.21635e+06	1.08943e+06	2.70349e+06	2.25049e+06	0.571019	1.16685	1.13645	1.32607	0.23116	0.434297
P29699	225	Alpha-2-HS-glycoprotein	Ahsg	3.57706e+06	1.6447e+06	4.99292e+06	1.84222e+06	2.27132e+06	3.4864e+06	8.98284e+06	8.52045e+06	0.188627	1.92927	1.29882	2.50577	0.523902	0.590163
P29758	49	Ornithine aminotransferase, mitochondrial	Oat	3.69987e+07	1.67039e+07	1.15266e+07	8.66912e+06	6.7893e+06	1.01685e+07	1.572e+07	1.21149e+07	0.316595	0.606139	1.09976	0.666607	0.692265	0.333279
P29758	66	Ornithine aminotransferase, mitochondrial	Oat	2.11132e+07	2.53845e+07	1.67318e+07	1.49789e+07	1.62053e+07	2.85837e+07	NA	2.71558e+07	0.348186	1.22655	1.09976	1.34891	0.238659	0.282393
P29758	386	Ornithine aminotransferase, mitochondrial	Oat	8.14097e+06	5.50776e+06	NA	3.58616e+06	2.64009e+06	5.15512e+06	5.18265e+06	4.31049e+06	0.32715	0.752326	1.09976	0.827378	0.398027	0.27583
P29758	392	Ornithine aminotransferase, mitochondrial	Oat	9.18855e+06	4.9921e+06	3.96176e+06	NA	NA	5.71612e+06	NA	6.57326e+06	0.965791	1.01608	1.09976	1.11744	0.457813	0.0986373
P30115	4	Glutathione S-transferase A3	Gsta3	1.38572e+08	8.55827e+07	6.86156e+07	7.3963e+07	4.53128e+07	7.66811e+07	6.67912e+07	6.29545e+07	0.14785	0.686438	1.19439	0.819876	0.349589	0.208058
P30115	33	Glutathione S-transferase A3	Gsta3	9.65942e+06	NA	1.00454e+07	1.0935e+07	NA	6.35485e+06	NA	7.90553e+06	0.026631	0.69813	1.19439	0.833841	0.0640464	0.153782
P30115	78	Glutathione S-transferase A3	Gsta3	3.63955e+07	2.4502e+07	4.21942e+07	6.28713e+07	4.27683e+07	3.56112e+07	7.22279e+07	7.782e+07	0.282233	1.37637	1.19439	1.64393	0.38668	0.368056
P30115	84	Glutathione S-transferase A3	Gsta3	1.85089e+07	6.12946e+06	4.17427e+06	5.16573e+06	3.17641e+06	1.33991e+07	8.08945e+06	1.12148e+07	0.909897	1.05596	1.19439	1.26123	0.791533	0.494384
P30115	138	Glutathione S-transferase A3	Gsta3	3.24435e+09	1.31731e+09	1.15705e+09	1.32086e+09	1.08391e+09	8.57732e+08	1.19471e+09	1.06012e+09	0.205962	0.596126	1.19439	0.712008	0.564004	0.133849
P30115	141	Glutathione S-transferase A3	Gsta3	1.01935e+09	5.01126e+08	6.1399e+08	1.25039e+09	6.35888e+08	7.98421e+08	7.90189e+08	7.96915e+08	0.630253	0.892628	1.19439	1.06615	0.412957	0.105545
P30115	195	Glutathione S-transferase A3	Gsta3	7.00726e+08	3.63337e+08	3.35702e+08	3.16681e+08	2.86215e+08	4.41337e+08	3.81708e+08	3.65864e+08	0.554825	0.859406	1.19439	1.02647	0.424334	0.173328
P30115	196	Glutathione S-transferase A3	Gsta3	3.1104e+08	2.73592e+08	1.94569e+08	2.05681e+08	1.7746e+08	2.74599e+08	2.39473e+08	2.82541e+08	0.943634	0.989023	1.19439	1.18128	0.225667	0.196494
P30416	287	Peptidyl-prolyl cis-trans isomerase FKBP4	Fkbp4	3.89836e+06	2.75783e+06	2.55193e+06	2.95504e+06	3.48584e+06	5.27651e+06	3.09995e+06	3.15326e+06	0.275511	1.23451	0.896616	1.10688	0.19565	0.274206
P30681	12	High mobility group protein B2	Hmgb2	4.21667e+07	4.72958e+07	2.86671e+07	2.97281e+07	3.72203e+07	4.61358e+07	4.17821e+07	3.64091e+07	0.529528	1.09259	0.823732	0.899998	0.249422	0.111511
P30999	433	Catenin delta-1	Ctnnd1	3.01856e+06	1.69153e+07	NA	1.05885e+07	NA	2.84729e+07	3.64923e+07	2.5163e+07	0.0192299	2.95285	0.929502	2.74468	0.683855	0.193908
P30999	749	Catenin delta-1	Ctnnd1	NA	1.70064e+06	1.50821e+06	2.0002e+06	1.33347e+06	1.16757e+06	1.35487e+06	1.48178e+06	0.0366805	0.768521	0.929502	0.714341	0.142789	0.0967171
P31786	8	Acyl-CoA-binding protein	Dbi	4.19248e+07	2.32896e+07	4.16101e+07	4.11727e+07	3.09628e+07	4.23535e+07	5.67004e+07	5.63713e+07	0.258895	1.2594	0.922629	1.16196	0.247167	0.265757
P31786	14	Acyl-CoA-binding protein	Dbi	2.86898e+07	1.35967e+07	1.19722e+07	1.68815e+07	1.24559e+07	1.87765e+07	3.32485e+07	2.64142e+07	0.433965	1.27769	0.922629	1.17883	0.424582	0.398012
P31786	51	Acyl-CoA-binding protein	Dbi	6.44401e+09	4.58642e+09	4.78987e+09	3.97205e+09	4.14134e+09	5.0971e+09	4.54257e+09	5.41218e+09	0.810961	0.969728	0.922629	0.894699	0.213443	0.118085
P31786	55	Acyl-CoA-binding protein	Dbi	6.10994e+09	2.70731e+09	3.25664e+09	2.38946e+09	3.36394e+09	4.39412e+09	4.93972e+09	5.40726e+09	0.37826	1.25179	0.922629	1.15493	0.470397	0.194102
P31786	61	Acyl-CoA-binding protein	Dbi	4.84309e+07	2.88054e+07	2.67543e+07	2.91319e+07	2.62819e+07	2.90859e+07	4.8797e+07	4.72213e+07	0.579019	1.13719	0.922629	1.04921	0.305128	0.311997
P31786	77	Acyl-CoA-binding protein	Dbi	2.08075e+07	1.32091e+07	9.73086e+06	6.86428e+06	1.5157e+07	1.75887e+07	1.63405e+07	2.00116e+07	0.197082	1.36525	0.922629	1.25962	0.476069	0.120258
P31786	82	Acyl-CoA-binding protein	Dbi	NA	1.47825e+06	1.16353e+06	2.08571e+06	2.91663e+06	1.79273e+06	4.27473e+06	2.75788e+06	0.0890108	1.86282	0.922629	1.71869	0.297476	0.348037
P32020	7	Non-specific lipid-transfer protein	Scp2	3.60708e+07	1.67477e+07	1.60659e+07	1.53117e+07	1.28061e+07	NA	2.01934e+07	NA	0.593595	0.783871	0.928819	0.728074	0.476587	0.316588
P32020	23	Non-specific lipid-transfer protein	Scp2	3.02712e+07	2.08217e+07	1.10322e+07	3.02833e+07	NA	1.02781e+07	3.99475e+07	1.67733e+07	0.937253	0.966706	0.928819	0.897895	0.398175	0.698361
P32020	26	Non-specific lipid-transfer protein	Scp2	1.07149e+07	7.0142e+06	1.12525e+07	5.47286e+06	3.38436e+06	1.04075e+07	9.43143e+06	1.19833e+07	0.93882	1.02183	0.928819	0.949094	0.327007	0.427356
P32020	132	Non-specific lipid-transfer protein	Scp2	8.60736e+07	6.61248e+07	7.01018e+07	8.61332e+07	4.69933e+07	6.03479e+07	6.57849e+07	6.68931e+07	0.0493675	0.778188	0.928819	0.722795	0.136338	0.152216
P32020	142	Non-specific lipid-transfer protein	Scp2	5.36287e+06	2.92935e+06	3.00665e+06	1.65132e+06	2.50086e+06	2.16592e+06	4.31001e+06	2.92023e+06	0.781088	0.918674	0.928819	0.853282	0.47789	0.316871
P32020	173	Non-specific lipid-transfer protein	Scp2	9.72205e+07	6.37883e+07	5.95141e+07	3.25159e+07	4.0344e+07	3.99379e+07	6.57356e+07	5.67299e+07	0.425659	0.80125	0.928819	0.744216	0.419512	0.250979
P32020	177	Non-specific lipid-transfer protein	Scp2	8.07128e+07	6.24513e+07	9.0392e+07	7.43012e+07	9.14895e+07	8.5127e+07	1.63459e+08	1.01221e+08	0.128775	1.43344	0.928819	1.33141	0.152278	0.32664
P32020	183	Non-specific lipid-transfer protein	Scp2	5.73756e+07	3.70581e+07	4.35658e+07	2.73433e+07	3.20503e+07	3.85947e+07	6.15956e+07	5.5224e+07	0.576138	1.13379	0.928819	1.05309	0.304839	0.295335
P32020	187	Non-specific lipid-transfer protein	Scp2	2.26429e+07	1.56143e+07	2.54027e+07	1.37382e+07	2.31121e+07	2.51443e+07	6.26535e+07	3.57671e+07	0.118457	1.8951	0.928819	1.7602	0.287632	0.496053
P32020	190	Non-specific lipid-transfer protein	Scp2	6.03889e+06	8.80266e+06	3.37456e+06	NA	4.3435e+06	5.49205e+06	9.62072e+06	7.82851e+06	0.71201	1.12338	0.928819	1.04342	0.447	0.346486
P32020	341	Non-specific lipid-transfer protein	Scp2	6.25463e+07	2.84196e+07	3.06227e+07	1.32377e+07	3.12851e+07	3.0356e+07	4.73589e+07	4.03174e+07	0.755568	1.10748	0.928819	1.02865	0.614766	0.2158
P32020	432	Non-specific lipid-transfer protein	Scp2	NA	2.33841e+07	2.20007e+07	1.50929e+07	1.43803e+07	2.30216e+07	2.56984e+07	1.92428e+07	0.910592	1.02116	0.928819	0.948473	0.220334	0.238612
P32020	438	Non-specific lipid-transfer protein	Scp2	7.60951e+07	4.6122e+07	3.48391e+07	3.19844e+07	2.65955e+07	4.08156e+07	5.68717e+07	6.12267e+07	0.947353	0.981321	0.928819	0.911469	0.426768	0.341585
P32020	453	Non-specific lipid-transfer protein	Scp2	9.24262e+07	8.10757e+07	8.41662e+07	1.02986e+08	6.95369e+07	1.34931e+08	1.52162e+08	1.28526e+08	0.145536	1.34521	0.928819	1.24946	0.108688	0.296121
P32020	462	Non-specific lipid-transfer protein	Scp2	2.02927e+09	9.48666e+08	1.00315e+09	9.00231e+08	8.28988e+08	9.42904e+08	2.00522e+09	1.43387e+09	0.835928	1.06754	0.928819	0.991549	0.443264	0.412084
P32020	470	Non-specific lipid-transfer protein	Scp2	6.88608e+06	3.70203e+06	2.99738e+06	2.27706e+06	2.27928e+06	3.54278e+06	3.21864e+06	3.17393e+06	0.419099	0.770028	0.928819	0.715217	0.512406	0.177421
P32020	479	Non-specific lipid-transfer protein	Scp2	5.09687e+07	2.63641e+07	2.3747e+07	2.1322e+07	1.75911e+07	3.00741e+07	4.61642e+07	3.22083e+07	0.92304	1.0297	0.928819	0.956408	0.448817	0.37148
P32020	491	Non-specific lipid-transfer protein	Scp2	2.20397e+08	1.24426e+08	1.46346e+08	7.92012e+07	7.89978e+07	1.45544e+08	1.46827e+08	1.45366e+08	0.705973	0.905963	0.928819	0.841476	0.413234	0.259039
P32020	522	Non-specific lipid-transfer protein	Scp2	2.00046e+07	9.65852e+06	7.93309e+06	4.97949e+06	3.55288e+06	7.43727e+06	8.1641e+06	9.71695e+06	0.367925	0.678114	0.928819	0.629845	0.613749	0.363237
P32020	544	Non-specific lipid-transfer protein	Scp2	1.11633e+07	5.9839e+06	6.12684e+06	3.80522e+06	3.33519e+06	4.72039e+06	5.49608e+06	5.86408e+06	0.291088	0.716996	0.928819	0.665959	0.460235	0.230556
P32921	378	Tryptophan--tRNA ligase, cytoplasmic	Wars1	3.7962e+07	2.83148e+07	3.5798e+07	3.01311e+07	4.17978e+07	3.52778e+07	4.52703e+07	5.50197e+07	0.0534854	1.34159	0.887534	1.1907	0.138232	0.185746
P33267	159	Cytochrome P450 2F2	Cyp2f2	9.53525e+07	6.12594e+07	6.29938e+07	NA	8.51779e+07	1.0974e+08	7.32263e+07	9.7131e+07	0.225882	1.24749	0.684682	0.854136	0.262323	0.171776
P34914	113	Bifunctional epoxide hydrolase 2	Ephx2	1.21143e+07	6.75177e+06	9.62291e+06	5.13784e+06	8.28938e+06	8.53053e+06	8.97573e+06	1.16414e+07	0.601401	1.11331	0.8767	0.976037	0.367599	0.16537
P34914	132	Bifunctional epoxide hydrolase 2	Ephx2	2.73517e+07	2.54267e+07	2.25698e+07	1.94404e+07	3.0555e+07	3.09106e+07	2.03537e+07	2.60041e+07	0.320765	1.13751	0.8767	0.997259	0.145648	0.183108
P34914	176	Bifunctional epoxide hydrolase 2	Ephx2	NA	1.18841e+08	NA	1.20809e+08	1.26958e+08	1.91244e+08	1.68534e+08	1.29225e+08	0.219661	1.28513	0.8767	1.12667	0.011612	0.203409
P34914	191	Bifunctional epoxide hydrolase 2	Ephx2	2.71085e+08	1.78115e+08	1.7893e+08	1.92973e+08	1.7853e+08	2.29027e+08	2.20065e+08	1.79135e+08	0.894354	0.982528	0.8767	0.861382	0.216293	0.132116
P34914	504	Bifunctional epoxide hydrolase 2	Ephx2	1.22536e+07	1.05857e+07	9.22998e+06	4.78786e+06	5.75908e+06	5.70407e+06	6.00211e+06	7.48719e+06	0.12212	0.677005	0.8767	0.59353	0.347239	0.135094
P34914	508	Bifunctional epoxide hydrolase 2	Ephx2	8.54976e+07	6.00152e+07	5.63523e+07	5.76631e+07	6.31007e+07	7.8044e+07	9.30915e+07	9.36041e+07	0.139092	1.26322	0.8767	1.10746	0.213109	0.176881
P35235	131	Tyrosine-protein phosphatase non-receptor type 11	Ptpn11	2.29364e+07	1.88367e+07	1.9435e+07	2.01023e+07	2.0526e+07	2.3164e+07	3.18404e+07	3.30156e+07	0.0803777	1.33496	0.777243	1.03759	0.0892578	0.229315
P35235	280	Tyrosine-protein phosphatase non-receptor type 11	Ptpn11	5.51435e+06	4.85495e+06	5.33042e+06	5.04667e+06	7.22501e+06	7.46036e+06	1.01298e+07	8.23721e+06	0.00385552	1.59316	0.777243	1.23827	0.0565058	0.15944
P35278	184	Ras-related protein Rab-5C	Rab5c	1.9233e+07	2.02408e+07	1.74833e+07	2.43532e+07	NA	4.24462e+06	4.99547e+06	5.32313e+06	0.000303694	0.238809	3.96194	0.946147	0.143428	0.1139
P35293	138	Ras-related protein Rab-18	Rab18	7.87388e+06	9.30793e+06	8.56912e+06	8.70376e+06	5.63201e+06	7.64573e+06	8.48694e+06	7.99799e+06	0.141324	0.863821	1.28112	1.10666	0.0683341	0.168552
P35293	142	Ras-related protein Rab-18	Rab18	8.49352e+06	5.48069e+06	6.63978e+06	4.76143e+06	NA	8.11973e+06	NA	1.09938e+07	0.0997425	1.50646	1.28112	1.92996	0.256733	0.212655
P35486	63	Pyruvate dehydrogenase E1 component subunit alpha, somatic form, mitochondrial	Pdha1	2.46753e+07	NA	1.19134e+07	1.10407e+07	1.65614e+07	1.86194e+07	2.36987e+07	1.85964e+07	0.433521	1.21998	0.750806	0.915968	0.480744	0.15713
P35486	77	Pyruvate dehydrogenase E1 component subunit alpha, somatic form, mitochondrial	Pdha1	3.92091e+06	2.43792e+06	2.81657e+06	3.39864e+06	3.64902e+06	4.49899e+06	4.12568e+06	4.4374e+06	0.0343565	1.32902	0.750806	0.997833	0.20732	0.0930011
P35486	83	Pyruvate dehydrogenase E1 component subunit alpha, somatic form, mitochondrial	Pdha1	4.57301e+08	1.99856e+08	2.14654e+08	2.10458e+08	1.55605e+08	2.47286e+08	2.51004e+08	2.36684e+08	0.496849	0.822882	0.750806	0.617824	0.46068	0.202578
P35486	149	Pyruvate dehydrogenase E1 component subunit alpha, somatic form, mitochondrial	Pdha1	1.40297e+07	NA	7.09151e+06	NA	1.56786e+07	1.5263e+07	2.7377e+07	1.98734e+07	0.129604	1.85103	0.750806	1.38976	0.464562	0.287465
P35486	244	Pyruvate dehydrogenase E1 component subunit alpha, somatic form, mitochondrial	Pdha1	5.1504e+07	2.34322e+07	2.45514e+07	2.41873e+07	2.69889e+07	4.47773e+07	4.8318e+07	4.25283e+07	0.286624	1.31484	0.750806	0.987188	0.444113	0.23162
P35486	267	Pyruvate dehydrogenase E1 component subunit alpha, somatic form, mitochondrial	Pdha1	1.69207e+07	7.60772e+06	7.48424e+06	7.06948e+06	1.12306e+07	1.45233e+07	1.58416e+07	1.93119e+07	0.110248	1.55845	0.750806	1.17009	0.488443	0.21956
P35486	313	Pyruvate dehydrogenase E1 component subunit alpha, somatic form, mitochondrial	Pdha1	4.58918e+08	2.10425e+08	2.93867e+08	2.2952e+08	4.21339e+08	3.64543e+08	4.55714e+08	4.18675e+08	0.0972331	1.39199	0.750806	1.04511	0.378781	0.0907582
P35486	321	Pyruvate dehydrogenase E1 component subunit alpha, somatic form, mitochondrial	Pdha1	1.85116e+08	9.7264e+07	1.27945e+08	1.03096e+08	1.34324e+08	1.73408e+08	1.66624e+08	1.56004e+08	0.228418	1.22777	0.750806	0.921813	0.312499	0.108411
P35486	336	Pyruvate dehydrogenase E1 component subunit alpha, somatic form, mitochondrial	Pdha1	NA	1.03992e+07	NA	1.47064e+07	1.25556e+07	2.48924e+07	4.09878e+07	4.22346e+07	0.174882	2.40326	0.750806	1.80438	0.242623	0.469059
P35486	385	Pyruvate dehydrogenase E1 component subunit alpha, somatic form, mitochondrial	Pdha1	1.02113e+07	NA	4.96979e+06	3.25533e+06	3.18895e+06	3.99877e+06	5.11491e+06	5.84383e+06	0.432064	0.738205	0.750806	0.554249	0.589693	0.259218
P35492	37	Histidine ammonia-lyase	Hal	5.45091e+07	7.11035e+07	5.87924e+07	5.13045e+07	4.5494e+07	5.28629e+07	5.47722e+07	4.36866e+07	0.10627	0.834992	0.964915	0.805697	0.147261	0.110446
P35492	112	Histidine ammonia-lyase	Hal	2.46944e+08	2.00878e+08	2.12282e+08	1.78588e+08	1.69986e+08	1.55023e+08	1.3921e+08	NA	0.0308109	0.738005	0.964915	0.712113	0.136004	0.0994596
P35492	172	Histidine ammonia-lyase	Hal	4.69528e+07	6.69377e+07	5.72185e+07	4.94658e+07	5.03652e+07	2.73364e+07	5.6987e+07	5.99703e+07	0.482105	0.882507	0.964915	0.851545	0.16312	0.303599
P35492	277	Histidine ammonia-lyase	Hal	3.59323e+06	5.28572e+06	NA	NA	3.89669e+06	5.08741e+06	6.1231e+06	5.36667e+06	0.476685	1.15295	0.964915	1.11249	0.269575	0.180639
P35492	293	Histidine ammonia-lyase	Hal	1.13169e+07	9.19536e+06	6.41361e+06	4.36906e+06	3.33244e+06	5.04815e+06	4.12288e+06	4.65578e+06	0.0656377	0.548308	0.964915	0.529071	0.39053	0.173059
P35492	298	Histidine ammonia-lyase	Hal	1.81706e+07	1.41011e+07	1.16572e+07	1.71468e+07	1.38752e+07	1.92857e+07	2.50899e+07	2.11196e+07	0.148623	1.29954	0.964915	1.25395	0.194114	0.234737
P35492	346	Histidine ammonia-lyase	Hal	2.03375e+06	1.25655e+06	NA	NA	865863	2.58153e+06	2.01058e+06	2.10199e+06	0.701834	1.14883	0.964915	1.10852	0.334049	0.384775
P35492	592	Histidine ammonia-lyase	Hal	1.66341e+07	2.10253e+07	2.36135e+07	2.04943e+07	2.04716e+07	3.00735e+07	3.10568e+07	2.78309e+07	0.0480358	1.33835	0.964915	1.29139	0.140939	0.174917
P35505	57	Fumarylacetoacetase	Fah	2.00603e+08	2.03731e+08	1.69401e+08	1.48349e+08	2.53851e+08	1.68509e+08	4.05332e+08	3.27988e+08	0.0838875	1.60048	0.951018	1.52208	0.146587	0.350738
P35505	100	Fumarylacetoacetase	Fah	3.75204e+07	4.27793e+07	4.22281e+07	4.40051e+07	4.33225e+07	5.68952e+07	4.90511e+07	4.60572e+07	0.06916	1.1729	0.951018	1.11545	0.0682313	0.120062
P35564	171	Calnexin	Canx	2.99737e+07	5.57358e+07	4.75489e+07	2.3726e+07	3.69318e+07	2.62049e+07	3.08467e+07	NA	0.428772	0.79824	0.925288	0.738602	0.380131	0.171721
P35585	237	AP-1 complex subunit mu-1	Ap1m1	3.70205e+06	3.37498e+06	4.228e+06	3.52061e+06	609798	459491	801479	819351	5.97189e-06	0.181451	7.45795	1.35325	0.100522	0.253948
P35700	16	Peroxiredoxin-1	Prdx1	7.86532e+07	5.46548e+07	5.44884e+07	4.60153e+07	4.76145e+07	6.01348e+07	5.00357e+07	5.18618e+07	0.453326	0.896648	0.956583	0.857718	0.240503	0.103693
P35700	27	Peroxiredoxin-1	Prdx1	6.07272e+07	5.76177e+07	6.84521e+07	5.03191e+07	6.49096e+07	1.04536e+08	9.46728e+07	8.05849e+07	0.0288403	1.45373	0.956583	1.39062	0.12672	0.200185
P35700	35	Peroxiredoxin-1	Prdx1	3.66781e+07	2.94593e+07	2.80072e+07	2.091e+07	2.76754e+07	3.94526e+07	2.82716e+07	3.26023e+07	0.472343	1.11253	0.956583	1.06423	0.224751	0.169736
P35700	109	Peroxiredoxin-1	Prdx1	1.34998e+08	1.19932e+08	9.98464e+07	1.05439e+08	9.37165e+07	1.00543e+08	9.91236e+07	8.74891e+07	0.0566226	0.827597	0.956583	0.791665	0.136992	0.0623102
P35700	136	Peroxiredoxin-1	Prdx1	1.39727e+08	1.25312e+08	9.84638e+07	7.93772e+07	1.30148e+08	1.10839e+08	1.2683e+08	9.34227e+07	0.782705	1.04146	0.956583	0.996241	0.243853	0.146142
P35700	185	Peroxiredoxin-1	Prdx1	3.49568e+06	2.90185e+06	2.06551e+06	4.53589e+06	5.39829e+06	6.04013e+06	4.15292e+06	3.55222e+06	0.09296	1.4727	0.956583	1.40876	0.319696	0.237341
P35979	40	60S ribosomal protein L12	Rpl12	1.94014e+07	1.46425e+07	1.43016e+07	1.20371e+07	1.25031e+07	1.78077e+07	1.51807e+07	1.70249e+07	0.793083	1.03534	0.850077	0.880117	0.205002	0.150815
P35979	54	60S ribosomal protein L12	Rpl12	5.6748e+07	5.66794e+07	4.66079e+07	5.47186e+07	5.49406e+07	6.00707e+07	6.62713e+07	4.62428e+07	0.536507	1.05947	0.850077	0.900632	0.0896508	0.148929
P35979	99	60S ribosomal protein L12	Rpl12	NA	4.8644e+07	NA	4.1943e+07	4.98517e+07	4.28253e+07	4.78026e+07	4.30233e+07	0.870001	1.01285	0.850077	0.861004	0.104614	0.0765137
P36552	360	Oxygen-dependent coproporphyrinogen-III oxidase, mitochondrial	Cpox	8.49773e+07	3.43548e+07	5.73591e+07	4.25064e+07	5.61534e+07	7.12086e+07	1.10024e+08	7.81243e+07	0.180618	1.43939	0.894729	1.28786	0.406186	0.287786
P36552	393	Oxygen-dependent coproporphyrinogen-III oxidase, mitochondrial	Cpox	5.71352e+07	3.5428e+07	4.8435e+07	2.86488e+07	2.51569e+07	3.73595e+07	2.86728e+07	2.57024e+07	0.108216	0.689029	0.894729	0.616494	0.30172	0.193003
P37040	176	NADPH--cytochrome P450 reductase	Por	NA	9.57259e+06	NA	9.76717e+06	1.39867e+07	1.51271e+07	2.38954e+07	2.00419e+07	0.0667939	1.88862	1.44843	2.73555	0.0142286	0.250941
P37040	186	NADPH--cytochrome P450 reductase	Por	NA	3.22203e+06	4.48536e+06	3.56246e+06	4.1321e+06	3.56872e+06	4.50727e+06	5.06442e+06	0.302159	1.14947	1.44843	1.66494	0.174004	0.145789
P37040	358	NADPH--cytochrome P450 reductase	Por	7.36375e+06	4.28025e+06	7.48903e+06	2.74947e+06	6.26919e+06	7.04281e+06	7.5986e+06	6.56353e+06	0.29097	1.25553	1.44843	1.81855	0.428425	0.0847107
P37040	610	NADPH--cytochrome P450 reductase	Por	1.20342e+07	9.69891e+06	9.25281e+06	9.31865e+06	1.24791e+07	1.33811e+07	1.35874e+07	1.19366e+07	0.011096	1.2749	1.44843	1.8466	0.131011	0.0602572
P38060	48	Hydroxymethylglutaryl-CoA lyase, mitochondrial	Hmgcl	7.06663e+07	4.28017e+07	3.45969e+07	3.6858e+07	2.66292e+07	3.14442e+07	2.24944e+07	2.80296e+07	0.0666338	0.587259	1.07569	0.63171	0.360233	0.136432
P38060	317	Hydroxymethylglutaryl-CoA lyase, mitochondrial	Hmgcl	2.41931e+06	NA	NA	1.62634e+06	1.37391e+06	1.97483e+06	2.37776e+06	1.95506e+06	0.807537	0.949361	1.07569	1.02122	0.277191	0.21512
P38647	135	Stress-70 protein, mitochondrial	Hspa9	9.53797e+07	7.44832e+07	8.34774e+07	8.75608e+07	8.20329e+07	1.08934e+08	8.75803e+07	8.44857e+07	0.490951	1.06492	0.917867	0.977457	0.10207	0.135835
P38647	138	Stress-70 protein, mitochondrial	Hspa9	6.3015e+06	4.79102e+06	3.44344e+06	5.35171e+06	4.28991e+06	5.19389e+06	3.12163e+06	3.63446e+06	0.267473	0.816581	0.917867	0.749513	0.240263	0.220313
P38647	187	Stress-70 protein, mitochondrial	Hspa9	1.9627e+08	1.53651e+08	1.512e+08	1.12531e+08	2.006e+08	1.71657e+08	1.67814e+08	1.29553e+08	0.556595	1.09121	0.917867	1.00159	0.223056	0.174255
P38647	288	Stress-70 protein, mitochondrial	Hspa9	3.72188e+08	3.53344e+08	1.68514e+08	6.72799e+08	3.56631e+08	3.16053e+08	3.96631e+08	2.76559e+08	0.625747	0.858971	0.917867	0.788421	0.532818	0.153783
P38647	300	Stress-70 protein, mitochondrial	Hspa9	4.31652e+06	2.99921e+06	2.87638e+06	3.0173e+06	2.97077e+06	3.15793e+06	1.88693e+06	2.50321e+06	0.179024	0.796314	0.917867	0.73091	0.205612	0.215457
P38647	345	Stress-70 protein, mitochondrial	Hspa9	2.71262e+07	1.1158e+07	9.73415e+06	1.1615e+07	9.74419e+06	1.01307e+07	7.70274e+06	6.38933e+06	0.176185	0.569597	0.917867	0.522815	0.548988	0.207313
P38647	360	Stress-70 protein, mitochondrial	Hspa9	4.43947e+08	2.7721e+08	1.57659e+08	2.29839e+08	2.55533e+08	2.23261e+08	2.40238e+08	1.72384e+08	0.424631	0.804051	0.917867	0.738012	0.438621	0.162152
P38647	567	Stress-70 protein, mitochondrial	Hspa9	1.63923e+08	1.12199e+08	1.33667e+08	1.27518e+08	1.2353e+08	NA	7.92469e+07	6.93081e+07	0.0695893	0.675183	0.917867	0.619728	0.161529	0.318286
P38647	625	Stress-70 protein, mitochondrial	Hspa9	8.41445e+06	4.91218e+06	5.90795e+06	4.51802e+06	4.20558e+06	3.89482e+06	4.86056e+06	4.74828e+06	0.146027	0.74557	0.917867	0.684334	0.294942	0.102966
P39054	257	Dynamin-2	Dnm2	NA	2.86903e+06	1.78481e+06	2.80453e+06	2.0916e+06	2.77455e+06	2.60373e+06	3.33172e+06	0.632938	1.08619	0.920808	1.00017	0.244641	0.189313
P40124	70	Adenylyl cyclase-associated protein 1	Cap1	5.03329e+06	4.28489e+06	4.1031e+06	3.04529e+06	2.42112e+06	2.99534e+06	4.9158e+06	3.9372e+06	0.452518	0.866571	1.21674	1.05439	0.199158	0.306909
P40124	80	Adenylyl cyclase-associated protein 1	Cap1	NA	3.16729e+06	2.76793e+06	1.40345e+06	1.23412e+06	2.13062e+06	2.86372e+06	2.745e+06	0.759685	0.917072	1.21674	1.11584	0.378085	0.332359
P40124	177	Adenylyl cyclase-associated protein 1	Cap1	3.38143e+06	NA	2.75916e+06	2.0105e+06	1.64331e+06	2.03102e+06	2.61057e+06	1.65594e+06	0.147018	0.730654	1.21674	0.889016	0.252641	0.228717
P40124	375	Adenylyl cyclase-associated protein 1	Cap1	5.59573e+06	4.04163e+06	4.00402e+06	3.58543e+06	2.98608e+06	4.15414e+06	3.1599e+06	3.05451e+06	0.112013	0.775224	1.21674	0.943246	0.205233	0.164238
P40124	421	Adenylyl cyclase-associated protein 1	Cap1	4.86524e+06	3.22452e+06	5.02232e+06	2.87017e+06	4.56778e+06	4.14012e+06	5.97742e+06	5.43065e+06	0.185579	1.25865	1.21674	1.53144	0.276878	0.164922
P40142	6	Transketolase	Tkt	1.26664e+07	1.3766e+07	1.6647e+07	7.55073e+06	3.80057e+06	1.63253e+07	1.25633e+07	1.10186e+07	0.61226	0.863274	0.974898	0.841604	0.299884	0.480248
P40142	144	Transketolase	Tkt	4.41664e+07	2.33351e+07	2.58502e+07	2.025e+07	2.92999e+07	3.00147e+07	4.40857e+07	4.26627e+07	0.270497	1.28575	0.974898	1.25347	0.378772	0.217607
P40142	204	Transketolase	Tkt	4.6173e+07	2.80286e+07	3.80746e+07	3.44176e+07	3.75809e+07	5.25515e+07	5.64985e+07	5.11203e+07	0.0625089	1.34805	0.974898	1.31422	0.206484	0.166376
P40142	232	Transketolase	Tkt	6.64928e+08	4.34573e+08	5.66085e+08	4.43488e+08	6.24046e+08	7.70434e+08	7.87378e+08	9.60249e+08	0.0261123	1.4898	0.974898	1.45241	0.207956	0.175222
P40142	241	Transketolase	Tkt	1.25591e+07	1.00263e+07	1.00165e+07	1.06104e+07	1.12009e+07	1.49489e+07	1.57901e+07	1.52687e+07	0.0275038	1.32389	0.974898	1.29066	0.111372	0.146576
P40142	260	Transketolase	Tkt	1.72386e+06	1.04912e+06	1.3583e+06	2.08471e+06	2.0147e+06	1.77728e+06	1.75497e+06	1.59173e+06	0.374749	1.14844	0.974898	1.11961	0.288671	0.0976297
P40142	352	Transketolase	Tkt	1.05777e+07	7.60849e+06	7.33483e+06	6.76236e+06	1.18613e+07	1.11178e+07	7.92856e+06	9.47964e+06	0.149071	1.25103	0.974898	1.21962	0.211626	0.173799
P40142	499	Transketolase	Tkt	9.84595e+07	8.79235e+07	1.16732e+08	1.26835e+08	9.75118e+07	7.93771e+07	1.6514e+08	1.73753e+08	0.429052	1.19963	0.974898	1.16952	0.163276	0.368213
P40142	609	Transketolase	Tkt	1.15151e+08	6.07292e+07	6.68722e+07	4.6245e+07	5.7714e+07	6.31067e+07	7.91137e+07	6.53978e+07	0.717883	0.918114	0.974898	0.895067	0.413563	0.137321
P40936	100	Indolethylamine N-methyltransferase	Inmt	7.62296e+07	NA	2.85784e+07	3.02058e+08	NA	NA	1.95479e+08	9.68281e+07	0.932765	1.07765	0.718205	0.773976	1.07721	0.477285
P40936	210	Indolethylamine N-methyltransferase	Inmt	2.07573e+07	1.25329e+07	1.76508e+07	1.08283e+07	1.57406e+07	2.23175e+07	2.08901e+07	2.30677e+07	0.123057	1.32778	0.718205	0.953616	0.296472	0.161019
P40936	211	Indolethylamine N-methyltransferase	Inmt	1.78024e+07	9.44713e+06	1.28314e+07	6.25832e+06	7.65991e+06	1.32861e+07	1.14464e+07	1.54387e+07	0.904135	1.03219	0.718205	0.741326	0.426255	0.275735
P40936	219	Indolethylamine N-methyltransferase	Inmt	2.60217e+08	2.12324e+08	1.40335e+08	1.22349e+08	1.41668e+08	1.91967e+08	1.46548e+08	2.45411e+08	0.954101	0.986901	0.718205	0.708797	0.348624	0.266336
P41105	19	60S ribosomal protein L28	Rpl28	2.47854e+07	1.51022e+07	2.14156e+07	8.7972e+06	2.79609e+07	2.49603e+07	4.06932e+07	3.50406e+07	0.0264443	1.8353	0.87253	1.60135	0.403341	0.220272
P41105	101	60S ribosomal protein L28	Rpl28	7.15073e+06	1.11958e+07	9.97168e+06	1.06751e+07	1.24788e+07	1.24188e+07	1.64066e+07	1.54186e+07	0.0173393	1.45468	0.87253	1.26925	0.184947	0.143876
P41216	264	Long-chain-fatty-acid--CoA ligase 1	Acsl1	NA	4.04524e+07	NA	4.03121e+07	3.10193e+07	4.03007e+07	3.72246e+07	3.4134e+07	0.190781	0.8833	1.08647	0.959677	0.00245524	0.111963
P41216	387	Long-chain-fatty-acid--CoA ligase 1	Acsl1	9.96877e+06	1.18317e+07	1.06226e+07	8.64733e+06	1.43561e+07	1.6332e+07	9.0923e+06	1.20711e+07	0.162283	1.26251	1.08647	1.37167	0.129293	0.240133
P41216	420	Long-chain-fatty-acid--CoA ligase 1	Acsl1	2.23033e+07	1.79954e+07	2.06401e+07	1.10216e+07	2.29669e+07	2.52447e+07	1.61049e+07	2.35234e+07	0.26078	1.22067	1.08647	1.32622	0.27642	0.183151
P41216	512	Long-chain-fatty-acid--CoA ligase 1	Acsl1	3.24068e+07	1.80384e+07	3.09407e+07	1.3369e+07	2.48787e+07	3.2141e+07	3.07708e+07	3.45558e+07	0.228648	1.29119	1.08647	1.40283	0.398262	0.134516
P41216	518	Long-chain-fatty-acid--CoA ligase 1	Acsl1	6.22542e+06	3.81477e+06	7.32914e+06	4.45074e+06	5.18306e+06	9.97978e+06	8.44606e+06	1.06753e+07	0.0773398	1.57122	1.08647	1.70708	0.295682	0.285042
P41216	533	Long-chain-fatty-acid--CoA ligase 1	Acsl1	NA	5.29973e+06	NA	4.1551e+06	4.53163e+06	5.15839e+06	4.77275e+06	NA	0.86009	1.01978	1.08647	1.10796	0.171208	0.0655778
P41216	544	Long-chain-fatty-acid--CoA ligase 1	Acsl1	1.25323e+08	9.76765e+07	8.17181e+07	1.13261e+08	7.4364e+07	6.76859e+07	1.03553e+08	9.35433e+07	0.168888	0.811396	1.08647	0.881555	0.181234	0.196169
P41216	552	Long-chain-fatty-acid--CoA ligase 1	Acsl1	8.53142e+07	7.94955e+07	5.78465e+07	4.67674e+07	4.03717e+07	4.54288e+07	4.6275e+07	3.03096e+07	0.0337941	0.602713	1.08647	0.654828	0.268907	0.180716
P41216	641	Long-chain-fatty-acid--CoA ligase 1	Acsl1	NA	9.35003e+06	NA	9.24754e+06	NA	1.05293e+07	9.05101e+06	1.18592e+07	0.341659	1.12701	1.08647	1.22446	0.00779355	0.134042
P41216	649	Long-chain-fatty-acid--CoA ligase 1	Acsl1	6.09948e+07	4.4534e+07	4.67654e+07	1.18666e+08	1.61289e+08	1.67702e+08	NA	NA	0.0207518	2.42833	1.08647	2.6383	0.512619	0.0275676
P42125	48	Enoyl-CoA delta isomerase 1, mitochondrial	Eci1	4.38458e+07	3.9233e+07	3.43776e+07	2.7584e+07	2.9533e+07	3.07976e+07	2.16793e+07	2.03899e+07	0.0508924	0.706009	1.01742	0.718306	0.191864	0.207927
P42125	76	Enoyl-CoA delta isomerase 1, mitochondrial	Eci1	1.3307e+07	1.35829e+07	1.53742e+07	7.24862e+06	1.59179e+07	1.86102e+07	7.98283e+06	1.09854e+07	0.749265	1.08046	1.01742	1.09928	0.286016	0.357704
P42125	222	Enoyl-CoA delta isomerase 1, mitochondrial	Eci1	1.70009e+08	1.47464e+08	1.64736e+08	1.72762e+08	1.45607e+08	1.65251e+08	1.2072e+08	1.28786e+08	0.0828509	0.855556	1.01742	0.870459	0.0693273	0.140758
P42125	229	Enoyl-CoA delta isomerase 1, mitochondrial	Eci1	2.20058e+07	1.42308e+07	1.51838e+07	2.01807e+07	1.79141e+07	1.85975e+07	1.30389e+07	2.15023e+07	0.959357	0.992341	1.01742	1.00963	0.211254	0.197756
P42125	255	Enoyl-CoA delta isomerase 1, mitochondrial	Eci1	1.72943e+07	2.1913e+07	2.29686e+07	1.85407e+07	1.984e+07	1.71948e+07	1.30655e+07	1.35671e+07	0.0876452	0.788778	1.01742	0.802517	0.133568	0.200902
P42125	270	Enoyl-CoA delta isomerase 1, mitochondrial	Eci1	2.83706e+08	8.94444e+07	1.17639e+08	1.56308e+08	1.0643e+08	6.36295e+07	5.65069e+07	5.16569e+07	0.0846237	0.429957	1.01742	0.437446	0.530271	0.360428
P42125	283	Enoyl-CoA delta isomerase 1, mitochondrial	Eci1	NA	2.99156e+06	3.97013e+06	3.65453e+06	2.29916e+06	4.013e+06	3.37257e+06	3.60627e+06	0.681188	0.938964	1.01742	0.955319	0.141139	0.22027
P42669	261	Transcriptional activator protein Pur-alpha	Pura	6.70566e+07	4.8522e+07	3.8564e+07	4.43607e+07	4.52658e+07	5.20233e+07	6.20633e+07	4.51319e+07	0.845235	1.03013	1.12356	1.15741	0.248201	0.155961
P42669	265	Transcriptional activator protein Pur-alpha	Pura	8.71183e+07	6.43675e+07	4.937e+07	5.99258e+07	5.87657e+07	8.28605e+07	8.53273e+07	7.3194e+07	0.362073	1.15095	1.12356	1.29316	0.244056	0.160522
P42669	272	Transcriptional activator protein Pur-alpha	Pura	7.647e+06	2.00371e+06	2.10119e+06	2.35692e+06	3.72772e+06	6.88701e+06	5.35165e+06	1.03825e+07	0.172604	1.86755	1.12356	2.0983	0.779815	0.431142
P42932	152	T-complex protein 1 subunit theta	Cct8	8.09913e+07	5.72345e+07	7.09391e+07	5.28917e+07	6.02445e+07	5.13795e+07	8.4866e+07	7.29424e+07	0.856212	1.02815	0.954632	0.981501	0.196435	0.217454
P42932	318	T-complex protein 1 subunit theta	Cct8	3.32763e+07	2.90477e+07	3.32712e+07	2.16056e+07	2.59512e+07	2.92401e+07	2.90447e+07	3.00805e+07	0.811694	0.97539	0.954632	0.931139	0.187815	0.0632872
P42932	466	T-complex protein 1 subunit theta	Cct8	NA	2.07134e+06	NA	1.21894e+06	1.84567e+06	NA	NA	2.24783e+06	0.483862	1.24412	0.954632	1.18768	0.366377	0.138938
P43024	84	Cytochrome c oxidase subunit 6A1, mitochondrial	Cox6a1	NA	9.43682e+06	NA	2.25546e+07	2.72811e+07	2.0622e+07	NA	1.82319e+07	0.388284	1.37818	1.11134	1.53164	0.579884	0.21272
P43274	17	Histone H1.4	H1-4	1.30947e+07	1.40942e+07	1.83495e+07	1.63974e+07	1.80914e+07	2.0235e+07	1.79898e+07	2.01881e+07	0.0343235	1.23522	1.44255	1.78186	0.152312	0.0655776
P45591	44	Cofilin-2	Cfl2	1.2659e+07	NA	7.82464e+06	NA	7.90402e+06	6.40564e+06	9.93191e+06	NA	0.404484	0.788975	0.907682	0.716138	0.333768	0.219015
P45952	79	Medium-chain specific acyl-CoA dehydrogenase, mitochondrial	Acadm	3.39352e+08	2.22172e+08	2.46043e+08	1.63518e+08	2.46453e+08	3.07951e+08	2.42059e+08	2.03328e+08	0.871403	1.02956	1.18683	1.22192	0.301229	0.173044
P45952	235	Medium-chain specific acyl-CoA dehydrogenase, mitochondrial	Acadm	8.15415e+07	5.74948e+07	5.39711e+07	4.55285e+07	6.31183e+07	8.04835e+07	7.0332e+07	5.39709e+07	0.470947	1.12312	1.18683	1.33296	0.25898	0.167536
P45952	301	Medium-chain specific acyl-CoA dehydrogenase, mitochondrial	Acadm	1.08013e+07	7.73395e+06	8.27637e+06	6.14145e+06	7.3657e+06	1.01185e+07	6.54589e+06	7.23574e+06	0.746795	0.9488	1.18683	1.12607	0.234763	0.201665
P45952	418	Medium-chain specific acyl-CoA dehydrogenase, mitochondrial	Acadm	4.31666e+07	2.47091e+07	2.86581e+07	2.06739e+07	2.04853e+07	2.61591e+07	1.93661e+07	2.22345e+07	0.207147	0.752894	1.18683	0.89356	0.334484	0.134896
P46656	76	Adrenodoxin, mitochondrial	Fdx1	3.73098e+07	2.99268e+07	2.26984e+07	1.90102e+07	2.04752e+07	1.52058e+07	2.0585e+07	1.8707e+07	0.0921226	0.688171	0.725914	0.499553	0.297508	0.133938
P46656	162	Adrenodoxin, mitochondrial	Fdx1	5.78362e+07	NA	3.92009e+07	NA	5.73496e+07	8.91717e+07	NA	NA	0.311691	1.50995	0.725914	1.09609	0.271589	0.307144
P47199	83	Quinone oxidoreductase	Cryz	3.49949e+07	2.08517e+07	2.10857e+07	3.70786e+07	3.30816e+07	3.05128e+07	3.19933e+07	2.78716e+07	0.61953	1.08287	1.1082	1.20004	0.306692	0.0730977
P47199	186	Quinone oxidoreductase	Cryz	NA	2.59113e+07	2.92303e+07	2.2467e+07	2.56065e+07	3.4914e+07	3.48639e+07	2.9638e+07	0.145588	1.2082	1.1082	1.33893	0.130725	0.144189
P47199	201	Quinone oxidoreductase	Cryz	8.1623e+06	5.08404e+06	6.72759e+06	4.11982e+06	7.89256e+06	1.19685e+07	8.57347e+06	9.01558e+06	0.038806	1.55435	1.1082	1.72254	0.296623	0.192008
P47199	298	Quinone oxidoreductase	Cryz	9.5502e+07	6.19649e+07	6.11518e+07	5.50705e+07	5.32424e+07	5.98596e+07	8.25833e+07	5.60495e+07	0.645528	0.919784	1.1082	1.01931	0.267652	0.212565
P47738	75	Aldehyde dehydrogenase, mitochondrial	Aldh2	3.30182e+07	3.04321e+07	2.97336e+07	2.18453e+07	NA	3.25946e+07	1.57371e+07	2.33641e+07	0.373666	0.831044	1.14282	0.949735	0.1676	0.35322
P47738	80	Aldehyde dehydrogenase, mitochondrial	Aldh2	6.79873e+07	6.18833e+07	5.95021e+07	5.62538e+07	3.89016e+07	5.27709e+07	3.49463e+07	4.51439e+07	0.00709873	0.699285	1.14282	0.799158	0.0807217	0.181243
P47738	157	Aldehyde dehydrogenase, mitochondrial	Aldh2	7.00183e+07	4.0442e+07	7.14404e+07	5.02252e+07	8.69974e+07	6.57472e+07	8.78158e+07	7.13938e+07	0.0784424	1.3439	1.14282	1.53584	0.262057	0.142607
P47738	161	Aldehyde dehydrogenase, mitochondrial	Aldh2	1.98036e+07	2.27259e+07	2.90419e+07	NA	3.80328e+07	2.75023e+07	2.59288e+07	2.8552e+07	0.180789	1.25765	1.14282	1.43727	0.197924	0.181977
P47738	370	Aldehyde dehydrogenase, mitochondrial	Aldh2	2.91151e+07	2.61536e+07	4.17985e+07	5.4642e+07	4.0507e+07	5.68019e+07	6.30666e+07	4.28881e+07	0.179944	1.33982	1.14282	1.53118	0.34399	0.21408
P47738	377	Aldehyde dehydrogenase, mitochondrial	Aldh2	6.86231e+07	7.10142e+07	6.93672e+07	6.83702e+07	4.99228e+07	7.36112e+07	7.00876e+07	5.82608e+07	0.289118	0.908095	1.14282	1.03779	0.0171807	0.173065
P47738	385	Aldehyde dehydrogenase, mitochondrial	Aldh2	2.31375e+06	2.31315e+06	2.53239e+06	2.4169e+06	2.15804e+06	3.50357e+06	4.00454e+06	3.69842e+06	0.0607099	1.3956	1.14282	1.59493	0.0435794	0.244
P47738	409	Aldehyde dehydrogenase, mitochondrial	Aldh2	NA	1.00727e+07	NA	7.13868e+06	7.26917e+06	1.5144e+07	1.3633e+07	NA	0.377652	1.39621	1.14282	1.59562	0.241081	0.34782
P47738	430	Aldehyde dehydrogenase, mitochondrial	Aldh2	3.13214e+07	2.74288e+07	2.64592e+07	2.95285e+07	2.39478e+07	3.36125e+07	2.4761e+07	2.17373e+07	0.381788	0.906924	1.14282	1.03645	0.0758304	0.200805
P47738	443	Aldehyde dehydrogenase, mitochondrial	Aldh2	2.63409e+08	2.12015e+08	2.13378e+08	2.66186e+08	2.17743e+08	2.78555e+08	3.16444e+08	2.26055e+08	0.477579	1.08776	1.14282	1.24312	0.126104	0.178792
P47738	453	Aldehyde dehydrogenase, mitochondrial	Aldh2	NA	1.70115e+07	NA	1.20307e+07	2.76635e+07	2.55663e+07	2.74699e+07	1.78168e+07	0.0563453	1.69609	1.14282	1.93833	0.24254	0.188359
P47754	97	F-actin-capping protein subunit alpha-2	Capza2	1.43042e+07	1.30261e+07	2.04806e+07	7.52037e+06	2.05596e+07	2.32328e+07	2.99621e+07	3.16888e+07	0.0157801	1.90567	0.939543	1.79046	0.384606	0.201681
P47757	159	F-actin-capping protein subunit beta	Capzb	4.9621e+06	6.95035e+06	5.99457e+06	4.15848e+06	7.38298e+06	5.73791e+06	4.14529e+06	6.87203e+06	0.601532	1.09393	1.00515	1.09957	0.220437	0.237783
P47791	75	Glutathione reductase, mitochondrial	Gsr	3.86779e+06	3.65666e+06	3.87364e+06	4.13259e+06	5.26166e+06	6.29682e+06	3.83051e+06	4.87376e+06	0.0627927	1.30469	0.728983	0.951098	0.0501717	0.201206
P47791	88	Glutathione reductase, mitochondrial	Gsr	7.4454e+06	5.78867e+06	5.37897e+06	4.64191e+06	6.23998e+06	8.36388e+06	4.91019e+06	7.02187e+06	0.41417	1.14109	0.728983	0.831833	0.204129	0.217916
P47802	41	Metaxin-1	Mtx1	1.88852e+07	3.07827e+07	2.85963e+07	2.33969e+07	1.97121e+07	1.92997e+07	2.25027e+07	1.94327e+07	0.111543	0.796247	0.911954	0.72614	0.210229	0.0751286
P47911	245	60S ribosomal protein L6	Rpl6	2.82361e+06	3.50783e+06	NA	2.71145e+06	3.63538e+06	2.07801e+06	2.73589e+06	2.60532e+06	0.59006	0.916846	0.904257	0.829065	0.14301	0.234114
P47934	261	Carnitine O-acetyltransferase	Crat	2.25438e+07	1.93282e+07	NA	7.01096e+06	8.7876e+06	1.67508e+07	2.35859e+07	1.75039e+07	0.948547	1.02226	1.56842	1.60333	0.50317	0.364623
P47934	315	Carnitine O-acetyltransferase	Crat	8.34869e+06	7.23117e+06	NA	9.0159e+06	7.64202e+06	1.07242e+07	1.0586e+07	1.16699e+07	0.140931	1.23869	1.56842	1.94279	0.109992	0.171684
P47962	197	60S ribosomal protein L5	Rpl5	2.7099e+06	1.51022e+06	1.56303e+06	1.46252e+06	1.02605e+06	1.62244e+06	1.218e+06	2.16253e+06	0.466724	0.832085	0.929857	0.77372	0.331449	0.333468
P47962	220	60S ribosomal protein L5	Rpl5	9.14508e+06	8.72446e+06	6.58067e+06	6.41494e+06	7.23017e+06	5.516e+06	6.57092e+06	5.43056e+06	0.115532	0.801799	0.929857	0.745559	0.183902	0.140227
P47962	241	60S ribosomal protein L5	Rpl5	3.09505e+06	3.79088e+06	2.35836e+06	3.13317e+06	2.29307e+06	1.76738e+06	2.33043e+06	2.49558e+06	0.0393322	0.717955	0.929857	0.667596	0.189208	0.141944
P47964	38	60S ribosomal protein L36	Rpl36	1.21706e+08	1.47653e+08	9.48496e+07	NA	1.37852e+08	1.71805e+08	NA	NA	0.248427	1.27533	0.852943	1.08778	0.217484	0.155063
P47964	62	60S ribosomal protein L36	Rpl36	1.11226e+07	1.10815e+07	9.55124e+06	9.40799e+06	1.07309e+07	1.14744e+07	1.15272e+07	1.17574e+07	0.0824591	1.10511	0.852943	0.942594	0.0912158	0.039131
P48036	77	Annexin A5	Anxa5	1.24004e+08	7.85038e+07	7.76752e+07	4.25721e+07	5.12684e+07	5.97005e+07	8.67656e+07	8.58851e+07	0.62493	0.878745	1.30375	1.14567	0.413707	0.255825
P48036	95	Annexin A5	Anxa5	3.59839e+07	1.90928e+07	1.75601e+07	1.43928e+07	1.22166e+07	1.12452e+07	2.91803e+07	2.40485e+07	0.70722	0.881202	1.30375	1.14887	0.445098	0.461782
P48036	307	Annexin A5	Anxa5	1.50704e+08	6.95809e+07	9.41738e+07	6.72425e+07	4.17963e+07	5.97112e+07	9.5245e+07	5.65926e+07	0.203233	0.663726	1.30375	0.865336	0.406744	0.357811
P48678	97	Prelamin-A/C	Lmna	3.49079e+06	NA	2.94785e+06	2.67827e+06	2.41497e+06	3.82495e+06	3.22782e+06	2.73213e+06	0.979901	1.00362	1.39699	1.40204	0.136183	0.201802
P48678	457	Prelamin-A/C	Lmna	3.53495e+06	4.48726e+06	4.83732e+06	7.40022e+06	9.52743e+06	6.9725e+06	8.92462e+06	6.52082e+06	0.0381535	1.57679	1.39699	2.20275	0.326017	0.183328
P48758	28	Carbonyl reductase [NADPH] 1	Cbr1	6.01348e+06	NA	3.59275e+06	2.25846e+06	3.67572e+06	6.31404e+06	4.96132e+06	5.33324e+06	0.366094	1.28223	1.24391	1.59497	0.481308	0.215199
P48758	157	Carbonyl reductase [NADPH] 1	Cbr1	1.5626e+07	1.19941e+07	8.75263e+06	8.88809e+06	9.47935e+06	1.40704e+07	1.23092e+07	1.50133e+07	0.514565	1.12398	1.24391	1.39812	0.286381	0.191274
P48771	33	Cytochrome c oxidase subunit 7A2, mitochondrial	Cox7a2	2.50435e+07	2.26082e+07	3.24438e+07	1.83474e+07	2.23054e+07	2.44241e+07	2.07808e+07	2.08364e+07	0.443308	0.897441	1.15623	1.03765	0.240139	0.0774548
P48776	339	Tryptophan 2,3-dioxygenase	Tdo2	NA	NA	2.035e+06	1.44183e+06	1.56452e+06	2.55591e+06	1.98967e+06	1.92352e+06	0.491748	1.15531	0.912273	1.05395	0.241276	0.204151
P48962	92	ADP/ATP translocase 1	Slc25a4	4.91034e+08	5.23854e+08	6.44242e+08	4.02556e+08	2.23369e+09	2.49338e+09	1.24893e+09	2.23443e+09	0.00150932	3.98238	0.39602	1.5771	0.194013	0.267734
P49312	3	Heterogeneous nuclear ribonucleoprotein A1	Hnrnpa1	1.06904e+07	7.85365e+06	7.26216e+06	5.52555e+06	6.68974e+06	6.16409e+06	9.95171e+06	8.02374e+06	0.929685	0.983962	0.961817	0.946391	0.273966	0.219095
P49312	52	Heterogeneous nuclear ribonucleoprotein A1	Hnrnpa1	NA	5.20916e+06	4.74711e+06	5.58645e+06	7.82863e+06	6.02087e+06	7.36592e+06	7.91192e+06	0.0128775	1.40551	0.961817	1.35185	0.0811403	0.120063
P49312	166	Heterogeneous nuclear ribonucleoprotein A1	Hnrnpa1	2.30532e+06	NA	1.87403e+06	NA	2.18698e+06	3.44711e+06	3.83756e+06	4.15449e+06	0.116978	1.63018	0.961817	1.56793	0.145943	0.25333
P49312	298	Heterogeneous nuclear ribonucleoprotein A1	Hnrnpa1	1.76978e+07	1.07988e+07	7.56179e+06	7.33294e+06	9.64312e+06	8.67176e+06	9.76881e+06	1.17677e+07	0.735685	0.918417	0.961817	0.883349	0.445538	0.130411
P49429	88	4-hydroxyphenylpyruvate dioxygenase	Hpd	NA	NA	1.42697e+07	7.28244e+06	1.8658e+07	1.80491e+07	1.63039e+07	1.35645e+07	0.0989177	1.54452	1.10877	1.71252	0.458494	0.137137
P49429	109	4-hydroxyphenylpyruvate dioxygenase	Hpd	1.04399e+07	NA	1.264e+07	3.68534e+06	9.63239e+06	1.2677e+07	8.17917e+06	1.26706e+07	0.507621	1.20938	1.10877	1.34093	0.523035	0.208986
P49429	127	4-hydroxyphenylpyruvate dioxygenase	Hpd	4.88752e+07	3.76837e+07	4.61733e+07	2.4417e+07	2.5688e+07	3.10947e+07	3.29561e+07	3.23008e+07	0.177304	0.776584	1.10877	0.861055	0.280005	0.10835
P49429	132	4-hydroxyphenylpyruvate dioxygenase	Hpd	1.0657e+08	1.14845e+08	9.90978e+07	8.70904e+07	9.13899e+07	1.46681e+08	9.8212e+07	1.36893e+08	0.316	1.16087	1.10877	1.28714	0.115639	0.232989
P49429	166	4-hydroxyphenylpyruvate dioxygenase	Hpd	1.77331e+07	1.79714e+07	2.44288e+07	1.93101e+07	1.4997e+07	2.19516e+07	2.41732e+07	2.19671e+07	0.73134	1.04589	1.10877	1.15965	0.157264	0.192039
P49429	172	4-hydroxyphenylpyruvate dioxygenase	Hpd	2.41292e+07	1.32684e+07	1.69042e+07	9.43078e+06	1.23857e+07	2.14382e+07	1.74014e+07	1.91662e+07	0.666334	1.10448	1.10877	1.22462	0.392786	0.218643
P49429	304	4-hydroxyphenylpyruvate dioxygenase	Hpd	2.9001e+06	NA	NA	8.50475e+06	1.20252e+06	1.01905e+06	3.8223e+06	1.79856e+06	0.130062	0.34382	1.10877	0.381218	0.694983	0.65539
P49722	53	Proteasome subunit alpha type-2	Psma2	2.60339e+07	1.95224e+07	1.7265e+07	1.94951e+07	1.18574e+07	2.17157e+07	1.84739e+07	1.45373e+07	0.220863	0.808883	0.895756	0.724562	0.184032	0.260523
P49722	171	Proteasome subunit alpha type-2	Psma2	1.61993e+07	1.07163e+07	8.34904e+06	9.49186e+06	8.39689e+06	1.02666e+07	1.15276e+07	1.0382e+07	0.593398	0.906529	0.895756	0.812029	0.310765	0.127763
P49962	64	Signal recognition particle 9 kDa protein	Srp9	2.87401e+06	4.16021e+06	2.85285e+06	2.89487e+06	3.46661e+06	3.21971e+06	3.79733e+06	NA	0.494	1.09359	0.770331	0.842426	0.201339	0.0829345
P50136	101	2-oxoisovalerate dehydrogenase subunit alpha, mitochondrial	Bckdha	NA	4.80039e+07	NA	4.68622e+07	4.4992e+07	3.84225e+07	NA	2.62587e+07	0.222966	0.770723	1.10909	0.854803	0.0170198	0.259995
P50136	353	2-oxoisovalerate dehydrogenase subunit alpha, mitochondrial	Bckdha	1.33169e+08	9.16958e+07	9.89403e+07	8.15022e+07	1.04433e+08	1.20376e+08	1.00117e+08	8.89695e+07	0.873802	1.02119	1.10909	1.13259	0.221076	0.12579
P50171	66	Estradiol 17-beta-dehydrogenase 8	Hsd17b8	2.72797e+08	2.03688e+08	2.5306e+08	2.15007e+08	2.76089e+08	2.08555e+08	2.34277e+08	1.87346e+08	0.7151	0.959467	1.00294	0.962288	0.136781	0.168542
P50172	73	Corticosteroid 11-beta-dehydrogenase isozyme 1	Hsd11b1	6.2727e+06	5.51481e+06	4.3191e+06	4.60135e+06	3.92103e+06	4.33401e+06	4.54839e+06	3.88638e+06	0.0782943	0.805962	1.02094	0.822836	0.172122	0.0773494
P50247	4	Adenosylhomocysteinase	Ahcy	6.41874e+06	9.96271e+06	1.13861e+07	1.21711e+07	1.06374e+07	1.38504e+07	NA	NA	0.352369	1.22627	1.07449	1.31761	0.255087	0.185556
P50247	43	Adenosylhomocysteinase	Ahcy	5.02364e+06	3.29026e+06	3.80826e+06	3.0637e+06	3.43444e+06	4.66572e+06	4.45763e+06	5.02312e+06	0.321948	1.15772	1.07449	1.24395	0.230599	0.155116
P50247	186	Adenosylhomocysteinase	Ahcy	4.8757e+06	1.80015e+06	3.20182e+06	3.431e+06	3.16876e+06	4.08128e+06	7.97679e+06	5.46153e+06	0.181743	1.5545	1.07449	1.67029	0.37844	0.404847
P50247	188	Adenosylhomocysteinase	Ahcy	7.36918e+07	4.15119e+07	6.37514e+07	3.48059e+07	7.2687e+07	9.39144e+07	1.08457e+08	9.68117e+07	0.0154618	1.73965	1.07449	1.86923	0.34266	0.160375
P50247	331	Adenosylhomocysteinase	Ahcy	NA	3.78762e+06	NA	1.85197e+07	3.0129e+06	7.60388e+06	2.32386e+07	NA	0.989959	1.01179	1.07449	1.08715	0.933968	0.939595
P50247	389	Adenosylhomocysteinase	Ahcy	2.63341e+06	3.75393e+06	2.94426e+06	3.06343e+06	3.35836e+06	3.25318e+06	1.91464e+06	2.22636e+06	0.379683	0.867487	1.07449	0.932103	0.152611	0.269972
P50247	426	Adenosylhomocysteinase	Ahcy	2.87075e+07	NA	3.5185e+07	8.70503e+06	2.78946e+07	3.18894e+07	4.21892e+07	3.34402e+07	0.257777	1.39895	1.07449	1.50315	0.570418	0.178071
P50285	56	Dimethylaniline monooxygenase [N-oxide-forming] 1	Fmo1	5.34603e+06	4.34453e+06	3.49348e+06	2.83862e+06	3.53636e+06	4.72445e+06	5.10518e+06	3.80064e+06	0.679048	1.0714	1.27107	1.36182	0.271022	0.173365
P50285	109	Dimethylaniline monooxygenase [N-oxide-forming] 1	Fmo1	1.50133e+08	1.42695e+08	1.52207e+08	6.23762e+07	9.62753e+07	1.12222e+08	1.14409e+08	1.38353e+08	0.637619	0.909045	1.27107	1.15546	0.340378	0.150504
P50285	416	Dimethylaniline monooxygenase [N-oxide-forming] 1	Fmo1	9.56799e+06	9.03037e+06	8.49008e+06	9.03823e+06	8.80799e+06	1.11723e+07	1.37717e+07	1.55046e+07	0.0691777	1.36344	1.27107	1.73303	0.0487261	0.23861
P50285	480	Dimethylaniline monooxygenase [N-oxide-forming] 1	Fmo1	4.55875e+06	4.05692e+06	3.61528e+06	2.13403e+06	2.59395e+06	4.44699e+06	4.19924e+06	4.13196e+06	0.720616	1.07011	1.27107	1.36018	0.291026	0.219532
P50396	112	Rab GDP dissociation inhibitor alpha	Gdi1	2.00631e+06	1.72066e+06	NA	763332	1.15711e+06	1.80678e+06	1.45725e+06	1.38932e+06	0.905182	0.970503	0.986921	0.95781	0.434959	0.185055
P50396	269	Rab GDP dissociation inhibitor alpha	Gdi1	5.00096e+06	3.65614e+06	4.67016e+06	3.09525e+06	3.05812e+06	3.4778e+06	4.31057e+06	4.52666e+06	0.656636	0.936103	0.986921	0.92386	0.215261	0.179981
P50431	32	Serine hydroxymethyltransferase, cytosolic	Shmt1	8.53251e+07	5.93724e+07	4.94976e+07	4.69123e+07	5.80271e+07	6.30219e+07	7.15821e+07	6.18128e+07	0.730183	1.05531	0.920519	0.971437	0.291003	0.0899873
P50431	66	Serine hydroxymethyltransferase, cytosolic	Shmt1	3.18689e+08	1.05281e+08	1.81282e+08	1.00981e+08	2.21152e+08	2.72887e+08	5.05655e+08	2.98519e+08	0.115796	1.83822	0.920519	1.69212	0.575893	0.384988
P50431	380	Serine hydroxymethyltransferase, cytosolic	Shmt1	3.13934e+07	1.71018e+07	2.1894e+07	2.35811e+07	3.28923e+07	4.30647e+07	4.12236e+07	3.53827e+07	0.00857119	1.62353	0.920519	1.49449	0.252819	0.125651
P50431	387	Serine hydroxymethyltransferase, cytosolic	Shmt1	5.35717e+06	2.24389e+06	3.28286e+06	2.30742e+06	3.28933e+06	6.03662e+06	6.33654e+06	5.25573e+06	0.101315	1.58575	0.920519	1.45972	0.440564	0.262234
P50462	152	Cysteine and glycine-rich protein 3	Csrp3	3.18906e+06	2.06773e+06	2.35138e+06	2.18754e+06	1.04888e+06	1.17654e+06	1.58465e+06	1.48171e+06	0.0072958	0.540214	1.60974	0.869604	0.207002	0.190349
P50544	52	Very long-chain specific acyl-CoA dehydrogenase, mitochondrial	Acadvl	5.93088e+06	4.66049e+06	5.50217e+06	4.89297e+06	5.2299e+06	6.97992e+06	3.63181e+06	5.96875e+06	0.795966	1.03926	1.13227	1.17672	0.110159	0.258586
P50544	72	Very long-chain specific acyl-CoA dehydrogenase, mitochondrial	Acadvl	NA	6.89897e+06	1.13333e+07	7.25573e+06	5.5749e+06	6.84854e+06	5.46362e+06	6.05792e+06	0.100322	0.704597	1.13227	0.797797	0.289975	0.105256
P50544	122	Very long-chain specific acyl-CoA dehydrogenase, mitochondrial	Acadvl	2.21376e+06	1.37917e+06	2.39833e+06	1.05402e+06	1.83522e+06	1.55189e+06	978651	1.55474e+06	0.476346	0.84035	1.13227	0.951507	0.367477	0.243062
P50544	240	Very long-chain specific acyl-CoA dehydrogenase, mitochondrial	Acadvl	1.38436e+07	1.41088e+07	1.20948e+07	1.36507e+07	1.00817e+07	1.01165e+07	9.61367e+06	1.14997e+07	0.00225659	0.769332	1.13227	0.871095	0.0674987	0.0788308
P50544	277	Very long-chain specific acyl-CoA dehydrogenase, mitochondrial	Acadvl	7.30152e+06	9.01233e+06	9.18892e+06	1.15293e+07	7.72925e+06	9.72144e+06	6.98423e+06	1.26329e+07	0.995544	1.00096	1.13227	1.13336	0.187625	0.272363
P51174	42	Long-chain specific acyl-CoA dehydrogenase, mitochondrial	Acadl	3.02196e+07	2.8258e+07	2.89532e+07	3.18577e+07	3.09399e+07	4.32285e+07	2.66444e+07	3.0484e+07	0.446403	1.10067	1.34896	1.48475	0.0530297	0.219312
P51174	66	Long-chain specific acyl-CoA dehydrogenase, mitochondrial	Acadl	1.03113e+07	1.13273e+07	7.88494e+06	8.31158e+06	9.08973e+06	1.00089e+07	7.99688e+06	7.99685e+06	0.497847	0.927509	1.34896	1.25117	0.172763	0.110757
P51174	81	Long-chain specific acyl-CoA dehydrogenase, mitochondrial	Acadl	5.96077e+07	6.89931e+07	8.28933e+07	9.87201e+07	6.58697e+07	8.50909e+07	6.25282e+07	6.26723e+07	0.431309	0.890227	1.34896	1.20088	0.219818	0.15659
P51174	254	Long-chain specific acyl-CoA dehydrogenase, mitochondrial	Acadl	5.29549e+07	5.41607e+07	5.82542e+07	3.26727e+07	2.88646e+07	5.26352e+07	3.51553e+07	4.22119e+07	0.248582	0.802186	1.34896	1.08212	0.231306	0.256641
P51174	318	Long-chain specific acyl-CoA dehydrogenase, mitochondrial	Acadl	NA	9.05787e+06	1.48489e+07	1.71577e+07	NA	NA	8.00846e+06	9.48262e+06	0.215566	0.638913	1.34896	0.861867	0.304848	0.119191
P51174	322	Long-chain specific acyl-CoA dehydrogenase, mitochondrial	Acadl	2.97726e+07	2.42597e+07	2.17445e+07	2.15937e+07	1.8835e+07	2.41209e+07	1.25837e+07	1.90486e+07	0.109906	0.766024	1.34896	1.03333	0.156964	0.253289
P51174	358	Long-chain specific acyl-CoA dehydrogenase, mitochondrial	Acadl	2.29486e+07	2.44049e+07	3.08231e+07	2.70972e+07	3.25675e+07	4.45731e+07	3.05229e+07	3.02532e+07	0.0764488	1.31008	1.34896	1.76724	0.131468	0.197457
P51175	416	Protoporphyrinogen oxidase	Ppox	NA	NA	3.41593e+06	1.763e+06	NA	2.5612e+06	2.12131e+06	3.50549e+06	0.874014	1.05402	1.01269	1.06739	0.451368	0.259126
P51410	121	60S ribosomal protein L9	Rpl9	8.9989e+06	7.64106e+06	NA	NA	9.8905e+06	1.04463e+07	1.2086e+07	8.78064e+06	0.149782	1.23809	0.961805	1.1908	0.115401	0.133667
P51658	101	Estradiol 17-beta-dehydrogenase 2	Hsd17b2	1.62727e+07	NA	1.41123e+07	9.49733e+06	2.19951e+07	1.9581e+07	1.67459e+07	1.89582e+07	0.0352297	1.45328	0.595419	0.865311	0.260341	0.111738
P51658	267	Estradiol 17-beta-dehydrogenase 2	Hsd17b2	NA	3.45146e+07	NA	2.25263e+07	5.4996e+07	3.59424e+07	3.5817e+07	3.31873e+07	0.24443	1.402	0.595419	0.834778	0.297226	0.25227
P51658	279	Estradiol 17-beta-dehydrogenase 2	Hsd17b2	1.15088e+07	2.18975e+07	1.87094e+07	1.24574e+07	1.68057e+07	1.5038e+07	1.45168e+07	NA	0.82781	0.957274	0.595419	0.56998	0.309231	0.0776317
P51660	46	Peroxisomal multifunctional enzyme type 2	Hsd17b4	7.59225e+07	2.65919e+07	2.91595e+07	3.29407e+07	NA	4.62546e+07	5.44934e+07	5.39579e+07	0.489733	1.25308	0.91201	1.14282	0.56679	0.0893924
P51660	84	Peroxisomal multifunctional enzyme type 2	Hsd17b4	1.1298e+08	5.78325e+07	6.35321e+07	4.60754e+07	4.58943e+07	6.75399e+07	8.08869e+07	8.56647e+07	0.995178	0.998452	0.91201	0.910598	0.420695	0.254369
P51660	139	Peroxisomal multifunctional enzyme type 2	Hsd17b4	9.83087e+07	8.42981e+07	7.23973e+07	7.28162e+07	8.57037e+07	1.41082e+08	1.78765e+08	1.15333e+08	0.0582121	1.58893	0.91201	1.44912	0.149075	0.303238
P51660	184	Peroxisomal multifunctional enzyme type 2	Hsd17b4	1.3792e+08	1.01664e+08	1.02887e+08	8.04848e+07	6.05872e+07	1.29393e+08	1.08475e+08	9.67547e+07	0.723307	0.934402	0.91201	0.852184	0.225005	0.291818
P51660	275	Peroxisomal multifunctional enzyme type 2	Hsd17b4	NA	NA	8.44333e+07	2.56085e+07	7.10435e+07	1.25706e+08	1.29867e+08	1.37579e+08	0.103632	2.10918	0.91201	1.92359	0.755993	0.261995
P51660	414	Peroxisomal multifunctional enzyme type 2	Hsd17b4	NA	1.29282e+07	NA	1.12613e+07	1.01985e+07	1.6867e+07	2.15837e+07	1.95062e+07	0.257656	1.40878	0.91201	1.28482	0.0974493	0.290623
P51660	564	Peroxisomal multifunctional enzyme type 2	Hsd17b4	1.80918e+08	9.5872e+07	8.93633e+07	1.14482e+08	6.77111e+07	9.48396e+07	2.16487e+08	1.33147e+08	0.844733	1.06564	0.91201	0.971875	0.348549	0.505942
P51855	443	Glutathione synthetase	Gss	3.52544e+07	4.2696e+07	4.45077e+07	4.29267e+07	4.26918e+07	3.49944e+07	4.81202e+07	4.98228e+07	0.538483	1.06194	0.932555	0.99032	0.100137	0.15202
P51881	23	ADP/ATP translocase 2	Slc25a5	6.07924e+09	4.15712e+09	5.76003e+09	5.294e+09	6.11555e+09	5.31607e+09	6.97124e+09	5.66473e+09	0.255332	1.13044	1.04587	1.18229	0.158049	0.11891
P51881	96	ADP/ATP translocase 2	Slc25a5	1.99951e+07	1.96573e+07	1.21157e+07	1.07481e+07	1.02662e+07	8.00938e+06	8.1251e+06	9.67748e+06	0.0385838	0.577101	1.04587	0.60357	0.312269	0.124904
P51881	105	ADP/ATP translocase 2	Slc25a5	9.579e+07	9.70836e+07	8.34336e+07	7.64199e+07	6.9792e+07	5.78327e+07	5.01446e+07	6.82372e+07	0.00775995	0.697442	1.04587	0.729431	0.113026	0.150359
P51881	155	ADP/ATP translocase 2	Slc25a5	6.87915e+07	6.43048e+07	5.79143e+07	6.1223e+07	4.97601e+07	5.56831e+07	4.69945e+07	5.70886e+07	0.0184916	0.830683	1.04587	0.868784	0.0733908	0.0915216
P51881	163	ADP/ATP translocase 2	Slc25a5	6.8854e+08	3.89022e+08	4.58424e+08	4.18838e+08	3.94005e+08	4.29538e+08	3.78745e+08	4.76009e+08	0.37068	0.858541	1.04587	0.897919	0.27874	0.103019
P51881	166	ADP/ATP translocase 2	Slc25a5	6.85796e+08	7.24664e+08	1.01431e+09	4.95095e+08	8.43077e+08	7.55849e+08	6.09248e+08	7.54925e+08	0.929814	1.01481	1.04587	1.06135	0.293812	0.130864
P51881	272	ADP/ATP translocase 2	Slc25a5	3.67963e+09	1.89974e+09	2.56877e+09	2.39111e+09	2.19867e+09	1.69755e+09	2.71222e+09	2.66462e+09	0.503074	0.87986	1.04587	0.920216	0.285344	0.204572
P52196	14	Thiosulfate sulfurtransferase	Tst	1.76611e+09	1.28053e+09	1.00076e+09	9.28857e+08	1.30976e+09	1.77475e+09	1.16015e+09	9.89408e+08	0.808089	1.05181	0.877493	0.922955	0.305176	0.257736
P52196	136	Thiosulfate sulfurtransferase	Tst	2.50476e+08	2.72415e+08	3.02888e+08	2.33696e+08	4.251e+08	5.34369e+08	3.54913e+08	4.33026e+08	0.00500659	1.64932	0.877493	1.44726	0.112872	0.169127
P52196	154	Thiosulfate sulfurtransferase	Tst	1.13489e+08	NA	6.37464e+07	NA	8.74148e+07	1.02586e+08	1.26316e+08	1.10426e+08	0.406248	1.20389	0.877493	1.0564	0.396912	0.151866
P52196	224	Thiosulfate sulfurtransferase	Tst	5.04511e+06	3.48712e+06	2.89532e+06	3.58634e+06	3.42815e+06	3.2821e+06	NA	2.71028e+06	0.331621	0.836605	0.877493	0.734115	0.243384	0.12082
P52503	90	NADH dehydrogenase [ubiquinone] iron-sulfur protein 6, mitochondrial	Ndufs6	2.79848e+06	1.83658e+06	1.25912e+06	1.41858e+06	1.10373e+06	1.20058e+06	1.4147e+06	1.36538e+06	0.165646	0.695278	1.23808	0.860811	0.378062	0.113551
P52503	112	NADH dehydrogenase [ubiquinone] iron-sulfur protein 6, mitochondrial	Ndufs6	6.62198e+07	3.22409e+07	4.65142e+07	4.99644e+07	6.06612e+07	6.23674e+07	6.84785e+07	6.9179e+07	0.0652876	1.33727	1.23808	1.65565	0.286343	0.0658196
P52760	60	2-iminobutanoate/2-iminopropanoate deaminase	Rida	2.43343e+09	1.35537e+09	1.66769e+09	1.61321e+09	1.37584e+09	1.69414e+09	1.89558e+09	1.40155e+09	0.529684	0.900618	1.01911	0.917831	0.262771	0.156257
P52792	296	Hexokinase-4	Gck	4.61051e+07	2.52574e+07	2.82305e+07	2.01187e+07	1.83801e+07	2.39344e+07	3.79951e+07	3.02068e+07	0.755339	0.923188	1.22364	1.12965	0.377351	0.305185
P52825	239	Carnitine O-palmitoyltransferase 2, mitochondrial	Cpt2	6.75878e+06	5.00155e+06	6.44491e+06	3.72919e+06	7.80996e+06	9.14009e+06	4.58046e+06	6.08507e+06	0.2872	1.25901	1.01938	1.2834	0.254883	0.288365
P52825	305	Carnitine O-palmitoyltransferase 2, mitochondrial	Cpt2	2.89819e+07	2.00251e+07	NA	1.94368e+07	NA	1.66938e+07	1.52879e+07	2.67247e+07	0.531422	0.857731	1.01938	0.874352	0.234462	0.318716
P52825	418	Carnitine O-palmitoyltransferase 2, mitochondrial	Cpt2	1.97533e+08	1.76904e+08	1.7892e+08	1.58605e+08	1.85174e+08	1.9413e+08	1.77735e+08	2.00337e+08	0.271613	1.06379	1.01938	1.0844	0.0894091	0.0524528
P52825	457	Carnitine O-palmitoyltransferase 2, mitochondrial	Cpt2	NA	NA	3.71486e+06	8.10117e+06	NA	5.8312e+06	9.82887e+06	NA	0.583591	1.32532	1.01938	1.35101	0.52498	0.361017
P52825	495	Carnitine O-palmitoyltransferase 2, mitochondrial	Cpt2	1.24341e+07	1.0242e+07	1.7281e+07	6.49324e+06	1.91854e+07	1.446e+07	1.90887e+07	1.91292e+07	0.0463107	1.5471	1.01938	1.57708	0.387963	0.13011
P52825	522	Carnitine O-palmitoyltransferase 2, mitochondrial	Cpt2	3.3635e+06	1.94279e+06	3.21657e+06	1.8517e+06	1.73509e+06	1.91863e+06	1.85128e+06	2.45986e+06	0.214871	0.767731	1.01938	0.782608	0.311231	0.161456
P52825	537	Carnitine O-palmitoyltransferase 2, mitochondrial	Cpt2	4.6101e+07	4.39145e+07	6.42896e+07	3.5991e+07	4.5242e+07	5.47425e+07	6.19646e+07	6.11031e+07	0.29368	1.17213	1.01938	1.19485	0.251402	0.13841
P52825	544	Carnitine O-palmitoyltransferase 2, mitochondrial	Cpt2	5.04484e+06	2.91869e+06	4.74612e+06	5.16272e+06	3.44393e+06	4.85967e+06	3.59309e+06	4.19262e+06	0.495995	0.900234	1.01938	0.917679	0.234487	0.16041
P52840	118	Sulfotransferase 1A1	Sult1a1	1.09598e+08	8.22676e+07	9.4111e+07	7.2963e+07	1.21593e+08	1.06243e+08	1.75256e+08	1.55517e+08	0.0296435	1.55628	1.40122	2.18069	0.176291	0.224986
P52840	226	Sulfotransferase 1A1	Sult1a1	NA	1.72375e+07	NA	2.00859e+07	1.39191e+07	1.58731e+07	1.83836e+07	1.66649e+07	0.209344	0.868635	1.40122	1.21715	0.107926	0.114268
P53026	56	60S ribosomal protein L10a	Rpl10a	NA	1.20542e+08	7.42164e+07	1.17253e+08	1.00636e+08	1.02255e+08	8.94552e+07	7.37478e+07	0.434926	0.879998	0.954159	0.839658	0.248541	0.143635
P53026	91	60S ribosomal protein L10a	Rpl10a	5.72697e+08	4.42943e+08	5.2462e+08	5.04203e+08	4.75686e+08	5.15765e+08	5.07956e+08	4.58705e+08	0.499592	0.957764	0.954159	0.913859	0.105179	0.0549358
P53026	106	60S ribosomal protein L10a	Rpl10a	3.56592e+08	4.38225e+08	3.70878e+08	4.11381e+08	3.28196e+08	2.95498e+08	4.10958e+08	2.90453e+08	0.109413	0.840229	0.954159	0.801712	0.0948068	0.168118
P53026	152	60S ribosomal protein L10a	Rpl10a	NA	NA	3.02061e+06	1.36717e+06	2.52627e+06	3.42759e+06	3.00988e+06	3.78328e+06	0.200949	1.45256	0.954159	1.38597	0.532917	0.170087
P53395	250	Lipoamide acyltransferase component of branched-chain alpha-keto acid dehydrogenase complex, mitochondrial	Dbt	8.62e+07	7.17575e+07	7.92202e+07	6.733e+07	4.74985e+07	5.87864e+07	3.65437e+07	4.50269e+07	0.00328928	0.616915	1.00533	0.620205	0.10925	0.195304
P53395	261	Lipoamide acyltransferase component of branched-chain alpha-keto acid dehydrogenase complex, mitochondrial	Dbt	5.83429e+06	5.86239e+06	6.08418e+06	5.62638e+06	5.83567e+06	3.97542e+06	3.31454e+06	3.79908e+06	0.0276712	0.723054	1.00533	0.72691	0.0320057	0.261287
P53395	265	Lipoamide acyltransferase component of branched-chain alpha-keto acid dehydrogenase complex, mitochondrial	Dbt	4.32603e+06	2.79899e+06	3.00705e+06	3.82136e+06	2.38131e+06	3.67089e+06	1.86462e+06	2.59508e+06	0.149457	0.753356	1.00533	0.757373	0.204015	0.289156
P53395	295	Lipoamide acyltransferase component of branched-chain alpha-keto acid dehydrogenase complex, mitochondrial	Dbt	1.21768e+07	1.28835e+07	1.25095e+07	1.2379e+07	1.74252e+07	2.53407e+07	1.30444e+07	1.46764e+07	0.109165	1.41118	1.00533	1.41871	0.0238269	0.309522
P53395	304	Lipoamide acyltransferase component of branched-chain alpha-keto acid dehydrogenase complex, mitochondrial	Dbt	NA	7.90632e+06	NA	8.79756e+06	5.57447e+06	NA	4.22945e+06	NA	0.0505699	0.586925	1.00533	0.590054	0.0754557	0.194018
P53395	435	Lipoamide acyltransferase component of branched-chain alpha-keto acid dehydrogenase complex, mitochondrial	Dbt	1.03625e+07	1.03047e+07	8.24189e+06	7.81911e+06	NA	9.73795e+06	5.95884e+06	NA	0.433452	0.854754	1.00533	0.859312	0.146052	0.340481
P53395	440	Lipoamide acyltransferase component of branched-chain alpha-keto acid dehydrogenase complex, mitochondrial	Dbt	8.28362e+07	8.13902e+07	7.4963e+07	1.73145e+08	9.7537e+07	8.96277e+07	1.4289e+08	1.02366e+08	0.854665	1.04871	1.00533	1.05431	0.454319	0.219944
P53657	190	Pyruvate kinase PKLR	Pklr	8.05443e+07	3.06486e+07	5.97563e+07	5.53467e+07	3.77849e+07	5.9339e+07	9.79436e+07	8.57932e+07	0.45116	1.24112	0.699545	0.86822	0.36201	0.384053
P53657	198	Pyruvate kinase PKLR	Pklr	NA	4.72193e+07	4.84898e+07	4.29987e+07	2.48508e+07	5.49385e+07	5.46621e+07	6.71583e+07	0.714054	1.09011	0.699545	0.762583	0.0621727	0.357193
P53657	313	Pyruvate kinase PKLR	Pklr	7.83326e+06	NA	3.96704e+06	2.49458e+06	4.40683e+06	5.93872e+06	1.11378e+07	8.27214e+06	0.276098	1.56116	0.699545	1.0921	0.578669	0.394375
P53657	476	Pyruvate kinase PKLR	Pklr	1.81584e+08	1.46296e+08	1.57978e+08	1.12504e+08	8.97253e+07	1.25408e+08	1.3281e+08	1.30801e+08	0.139738	0.800093	0.699545	0.559701	0.192211	0.168916
P53810	87	Phosphatidylinositol transfer protein alpha isoform	Pitpna	4.88983e+07	4.76636e+07	3.76589e+07	3.09652e+07	3.83363e+07	3.22055e+07	5.9447e+07	6.57986e+07	0.435279	1.18525	0.915356	1.08493	0.20656	0.330923
P53810	117	Phosphatidylinositol transfer protein alpha isoform	Pitpna	NA	5.50235e+06	NA	4.12985e+06	4.11389e+06	5.26491e+06	NA	2.21816e+06	0.504099	0.802652	0.915356	0.734712	0.201512	0.397984
P53811	86	Phosphatidylinositol transfer protein beta isoform	Pitpnb	3.18729e+07	4.78226e+07	2.70862e+07	4.07224e+07	3.99235e+07	NA	5.58053e+07	5.02208e+07	0.139429	1.31928	0.867459	1.14442	0.250256	0.165604
P54071	45	Isocitrate dehydrogenase [NADP], mitochondrial	Idh2	2.78245e+06	2.27345e+06	3.28625e+06	3.04556e+06	2.53016e+06	2.51846e+06	3.63254e+06	2.2928e+06	0.789966	0.963667	1.23146	1.18671	0.152503	0.219677
P54071	48	Isocitrate dehydrogenase [NADP], mitochondrial	Idh2	NA	4.41362e+06	3.45012e+06	3.33892e+06	4.21786e+06	4.07792e+06	NA	3.30178e+06	0.781873	1.03525	1.23146	1.27487	0.158265	0.127652
P54071	67	Isocitrate dehydrogenase [NADP], mitochondrial	Idh2	3.11746e+07	2.52505e+07	2.25619e+07	NA	NA	3.74104e+07	3.27066e+07	NA	0.100783	1.33156	1.23146	1.63975	0.167363	0.0948729
P54071	80	Isocitrate dehydrogenase [NADP], mitochondrial	Idh2	5.59206e+07	8.75024e+07	6.75351e+07	8.89538e+07	1.11312e+08	1.29531e+08	1.46044e+08	1.19595e+08	0.00327854	1.68877	1.23146	2.07964	0.21378	0.117976
P54071	106	Isocitrate dehydrogenase [NADP], mitochondrial	Idh2	9.71607e+08	6.69695e+08	5.94892e+08	3.07729e+08	4.44189e+08	4.64705e+08	3.67506e+08	2.71869e+08	0.132894	0.608615	1.23146	0.749483	0.428906	0.225937
P54071	133	Isocitrate dehydrogenase [NADP], mitochondrial	Idh2	1.24367e+07	1.45574e+07	9.84947e+06	1.39698e+07	1.30976e+07	1.6503e+07	1.27667e+07	1.16804e+07	0.604542	1.06365	1.23146	1.30984	0.165479	0.154229
P54071	155	Isocitrate dehydrogenase [NADP], mitochondrial	Idh2	2.11526e+07	1.22562e+07	1.81781e+07	1.01081e+07	1.73352e+07	1.89086e+07	1.18208e+07	1.28048e+07	0.948818	0.986617	1.23146	1.21498	0.332066	0.225953
P54071	166	Isocitrate dehydrogenase [NADP], mitochondrial	Idh2	1.25787e+09	1.1793e+09	1.01013e+09	1.14437e+09	1.11591e+09	1.09454e+09	1.08208e+09	9.19893e+08	0.21565	0.917405	1.23146	1.12975	0.0900742	0.0853659
P54071	180	Isocitrate dehydrogenase [NADP], mitochondrial	Idh2	1.05605e+08	8.52897e+07	8.69083e+07	6.47301e+07	8.61474e+07	1.11652e+08	6.16136e+07	8.44897e+07	0.980158	1.004	1.23146	1.23638	0.195123	0.237898
P54071	193	Isocitrate dehydrogenase [NADP], mitochondrial	Idh2	6.31861e+07	3.6515e+07	4.11466e+07	3.88572e+07	4.25825e+07	5.12824e+07	4.55975e+07	4.40803e+07	0.886564	1.02136	1.23146	1.25776	0.27421	0.0828703
P54071	199	Isocitrate dehydrogenase [NADP], mitochondrial	Idh2	1.16053e+07	1.06321e+07	1.10063e+07	7.87509e+06	1.16709e+07	1.45026e+07	7.73591e+06	1.02356e+07	0.660192	1.07359	1.23146	1.32209	0.160746	0.256026
P54071	243	Isocitrate dehydrogenase [NADP], mitochondrial	Idh2	NA	1.25277e+08	NA	9.32594e+07	9.67286e+07	1.60907e+08	8.06626e+07	9.52019e+07	0.976543	0.991824	1.23146	1.22139	0.207196	0.329983
P54071	256	Isocitrate dehydrogenase [NADP], mitochondrial	Idh2	3.07385e+06	3.43608e+06	3.32213e+06	2.84573e+06	3.28002e+06	4.4429e+06	3.36018e+06	3.31276e+06	0.216589	1.13552	1.23146	1.39834	0.0831447	0.156596
P54071	272	Isocitrate dehydrogenase [NADP], mitochondrial	Idh2	NA	NA	3.21269e+07	5.39209e+07	4.19106e+07	2.67284e+07	4.77488e+07	4.05754e+07	0.709108	0.91207	1.23146	1.12318	0.35819	0.226912
P54071	275	Isocitrate dehydrogenase [NADP], mitochondrial	Idh2	1.80307e+08	1.54287e+08	1.99234e+08	1.21602e+08	2.0094e+08	2.27847e+08	1.72011e+08	1.89754e+08	0.150436	1.20616	1.23146	1.48533	0.205429	0.118386
P54071	280	Isocitrate dehydrogenase [NADP], mitochondrial	Idh2	2.08388e+07	1.80908e+07	8.98747e+06	3.71597e+07	1.03726e+07	9.0641e+06	1.82586e+07	1.13609e+07	0.197815	0.576611	1.23146	0.710072	0.552075	0.334767
P54071	282	Isocitrate dehydrogenase [NADP], mitochondrial	Idh2	1.79668e+07	1.50609e+07	1.02099e+07	7.99816e+06	1.12861e+07	1.44405e+07	8.24943e+06	7.95418e+06	0.42641	0.818378	1.23146	1.0078	0.353691	0.289828
P54071	384	Isocitrate dehydrogenase [NADP], mitochondrial	Idh2	4.05744e+06	4.47531e+06	4.79645e+06	4.79425e+06	3.7275e+06	5.68473e+06	4.28114e+06	3.87584e+06	0.782308	0.969418	1.23146	1.1938	0.077208	0.203271
P54071	413	Isocitrate dehydrogenase [NADP], mitochondrial	Idh2	5.30609e+07	5.50785e+07	5.00288e+07	4.99134e+07	4.01116e+07	5.53784e+07	6.95806e+07	6.38492e+07	0.455388	1.10014	1.23146	1.35478	0.0481736	0.223955
P54728	34	UV excision repair protein RAD23 homolog B	Rad23b	2.52826e+06	595168	NA	2.11525e+06	NA	1.38682e+06	1.45736e+06	3.32092e+06	0.738838	1.17684	0.846989	0.996773	0.582978	0.533742
P54728	76	UV excision repair protein RAD23 homolog B	Rad23b	3.83369e+07	3.40575e+07	2.88804e+07	2.5366e+07	3.94044e+07	3.30604e+07	3.45819e+07	3.37465e+07	0.310394	1.11175	0.846989	0.941642	0.180221	0.0816014
P54822	295	Adenylosuccinate lyase	Adsl	2.17463e+07	1.84363e+07	1.58885e+07	1.70565e+07	1.45189e+07	1.54168e+07	1.36209e+07	1.77907e+07	0.106487	0.838907	1.05075	0.881478	0.138579	0.116888
P54869	83	Hydroxymethylglutaryl-CoA synthase, mitochondrial	Hmgcs2	5.83117e+08	2.44823e+08	5.89758e+08	1.92563e+08	2.60345e+08	4.19856e+08	4.25132e+08	4.2882e+08	0.873309	0.952736	1.14729	1.09307	0.53011	0.214349
P54869	118	Hydroxymethylglutaryl-CoA synthase, mitochondrial	Hmgcs2	9.92067e+07	5.68418e+07	7.55611e+07	NA	NA	9.32706e+07	9.43699e+07	8.75248e+07	0.307991	1.18806	1.14729	1.36305	0.274991	0.0400777
P54869	137	Hydroxymethylglutaryl-CoA synthase, mitochondrial	Hmgcs2	1.96772e+07	6.67572e+06	1.42159e+07	3.54486e+06	8.6075e+06	5.94148e+06	5.997e+06	6.11352e+06	0.283801	0.604336	1.14729	0.693351	0.662012	0.194612
P54869	243	Hydroxymethylglutaryl-CoA synthase, mitochondrial	Hmgcs2	3.81834e+08	1.21436e+08	1.99733e+08	1.97705e+08	1.3074e+08	1.5091e+08	1.76827e+08	1.89674e+08	0.309292	0.719602	1.14729	0.825596	0.491227	0.162729
P54869	310	Hydroxymethylglutaryl-CoA synthase, mitochondrial	Hmgcs2	8.70857e+08	4.43501e+08	7.61153e+08	3.30155e+08	2.22017e+08	7.12651e+08	5.74476e+08	7.19501e+08	0.806809	0.926415	1.14729	1.06287	0.42569	0.418558
P54869	333	Hydroxymethylglutaryl-CoA synthase, mitochondrial	Hmgcs2	5.83429e+07	3.08806e+07	5.94114e+07	1.21976e+07	3.94892e+07	2.92e+07	2.41745e+07	3.75259e+07	0.548829	0.810716	1.14729	0.930131	0.568812	0.21999
P54869	342	Hydroxymethylglutaryl-CoA synthase, mitochondrial	Hmgcs2	3.73275e+06	1.56547e+06	3.43038e+06	2.45373e+06	1.96693e+06	2.01383e+06	2.54611e+06	2.4038e+06	0.314535	0.798641	1.14729	0.916277	0.352379	0.128267
P54869	350	Hydroxymethylglutaryl-CoA synthase, mitochondrial	Hmgcs2	4.10241e+08	2.7672e+08	3.23781e+08	3.79829e+08	2.48783e+08	3.59693e+08	3.70376e+08	3.86074e+08	0.886645	0.981557	1.14729	1.12614	0.170614	0.183387
P54869	354	Hydroxymethylglutaryl-CoA synthase, mitochondrial	Hmgcs2	2.2844e+08	1.00443e+08	1.57001e+08	1.09231e+08	1.20076e+08	1.82893e+08	1.47158e+08	1.80516e+08	0.796285	1.0597	1.14729	1.21579	0.394102	0.189645
P54869	358	Hydroxymethylglutaryl-CoA synthase, mitochondrial	Hmgcs2	1.38667e+08	5.64809e+07	6.53243e+07	5.15698e+07	4.10111e+07	3.98306e+07	4.3896e+07	4.51799e+07	0.133066	0.544534	1.14729	0.624741	0.523471	0.0584128
P54869	367	Hydroxymethylglutaryl-CoA synthase, mitochondrial	Hmgcs2	2.87863e+07	1.00349e+07	2.36693e+07	6.78624e+06	1.49703e+07	2.69923e+07	1.94166e+07	1.88854e+07	0.655594	1.15861	1.14729	1.32927	0.610895	0.250427
P54869	427	Hydroxymethylglutaryl-CoA synthase, mitochondrial	Hmgcs2	2.37624e+07	1.02317e+07	1.9126e+07	6.23389e+06	6.65735e+06	1.59502e+07	1.44935e+07	1.32137e+07	0.633967	0.847706	1.14729	0.972569	0.540934	0.326171
P54869	437	Hydroxymethylglutaryl-CoA synthase, mitochondrial	Hmgcs2	1.20344e+07	1.07919e+07	2.13039e+07	7.62448e+06	1.04163e+07	1.50616e+07	1.57093e+07	1.34379e+07	0.828289	1.05546	1.14729	1.21092	0.454278	0.172948
P54869	447	Hydroxymethylglutaryl-CoA synthase, mitochondrial	Hmgcs2	1.94504e+08	9.11458e+07	1.12446e+08	8.64322e+07	5.78588e+07	8.95622e+07	8.3278e+07	8.8678e+07	0.165964	0.659152	1.14729	0.756242	0.414478	0.186836
P54869	473	Hydroxymethylglutaryl-CoA synthase, mitochondrial	Hmgcs2	1.34611e+08	7.95994e+07	1.18695e+08	9.09402e+07	8.69577e+07	7.79808e+07	9.31541e+07	7.40276e+07	0.135846	0.783588	1.14729	0.899007	0.237722	0.104178
P55050	8	Fatty acid-binding protein, intestinal	Fabp2	4.73319e+06	1.53101e+06	1.26988e+06	1.66199e+06	1.03053e+06	1.52973e+06	1.75421e+06	NA	0.4205	0.625551	1.0419	0.651764	0.709409	0.257573
P55050	47	Fatty acid-binding protein, intestinal	Fabp2	3.88586e+06	NA	NA	1.84759e+06	1.30808e+06	2.87517e+06	1.98999e+06	2.20541e+06	0.383752	0.730682	1.0419	0.7613	0.502759	0.308303
P55096	6	ATP-binding cassette sub-family D member 3	Abcd3	1.04717e+07	4.15342e+06	7.60066e+06	NA	NA	7.47909e+06	9.36269e+06	1.18408e+07	0.38732	1.29051	0.969571	1.25124	0.427006	0.228808
P55096	61	ATP-binding cassette sub-family D member 3	Abcd3	1.78418e+07	1.20491e+07	1.2647e+07	8.26818e+06	9.02647e+06	1.56775e+07	1.51983e+07	1.76804e+07	0.555506	1.13338	0.969571	1.09889	0.309983	0.259621
P55096	260	ATP-binding cassette sub-family D member 3	Abcd3	5.58975e+06	2.4777e+06	3.10185e+06	2.20595e+06	1.45854e+06	1.79605e+06	2.5489e+06	3.17085e+06	0.24902	0.670966	0.969571	0.650549	0.461614	0.342323
P55096	533	ATP-binding cassette sub-family D member 3	Abcd3	1.46411e+07	9.84069e+06	9.87878e+06	7.14725e+06	6.66403e+06	1.2792e+07	1.29437e+07	1.3221e+07	0.659773	1.09909	0.969571	1.06564	0.30039	0.277571
P55096	615	ATP-binding cassette sub-family D member 3	Abcd3	1.8604e+07	1.26326e+07	1.26141e+07	1.26388e+07	8.83528e+06	3.12752e+07	3.15067e+07	3.16338e+07	0.0927897	1.82779	0.969571	1.77217	0.211563	0.438515
P55264	8	Adenosine kinase	Adk	3.45927e+07	3.73322e+07	3.02539e+07	2.47078e+07	2.59198e+07	3.02866e+07	2.5107e+07	3.11416e+07	0.295201	0.886263	1.12512	0.997157	0.173688	0.108168
P55264	10	Adenosine kinase	Adk	3.60219e+07	3.08334e+07	3.53843e+07	3.13126e+07	3.72864e+07	4.24383e+07	3.45468e+07	4.45253e+07	0.0553361	1.18902	1.12512	1.3378	0.0806572	0.115582
P55264	60	Adenosine kinase	Adk	3.35086e+06	1.80126e+06	2.96399e+06	646790	1.95104e+06	2.46436e+06	1.41805e+06	2.40256e+06	0.847777	0.939871	1.12512	1.05747	0.55777	0.235409
P55264	70	Adenosine kinase	Adk	3.60301e+07	1.37368e+07	1.98895e+07	1.11164e+07	1.6155e+07	2.0915e+07	1.7698e+07	1.89242e+07	0.765844	0.91234	1.12512	1.0265	0.55365	0.10915
P55264	73	Adenosine kinase	Adk	NA	491579	NA	1.42123e+06	2.86837e+06	2.45907e+06	3.15389e+06	2.62006e+06	0.00753537	2.90186	1.12512	3.26496	0.687325	0.109308
P55264	161	Adenosine kinase	Adk	1.8354e+07	1.30442e+07	2.22589e+07	1.10033e+07	2.53717e+07	3.90923e+07	5.37103e+07	3.96795e+07	0.0102863	2.44128	1.12512	2.74674	0.316059	0.293234
P55264	164	Adenosine kinase	Adk	6.09866e+07	5.58321e+07	6.40793e+07	3.9715e+07	3.36827e+07	4.62021e+07	6.11461e+07	4.80675e+07	0.351853	0.857149	1.12512	0.9644	0.196539	0.237736
P55264	255	Adenosine kinase	Adk	3.12385e+07	2.72243e+07	2.41487e+07	1.03807e+07	2.13814e+07	1.19692e+07	1.1008e+07	2.35567e+07	0.30166	0.730333	1.12512	0.821716	0.389541	0.377735
P55264	357	Adenosine kinase	Adk	2.09977e+06	1.42257e+06	1.84243e+06	1.50847e+06	1.69153e+06	2.95568e+06	2.70573e+06	2.55579e+06	0.0530972	1.44164	1.12512	1.62202	0.181693	0.221674
P56135	10	ATP synthase subunit f, mitochondrial	Atp5mf	5.93401e+06	5.11627e+06	2.72915e+06	7.04013e+06	3.21426e+06	3.14573e+06	3.33292e+06	2.64481e+06	0.0621666	0.592602	0.944662	0.559809	0.35142	0.0982716
P56135	48	ATP synthase subunit f, mitochondrial	Atp5mf	1.9828e+07	1.12877e+07	1.914e+07	1.15503e+07	2.06358e+07	2.38334e+07	2.69435e+07	2.01925e+07	0.0381396	1.48214	0.944662	1.40012	0.301977	0.13734
P56380	87	Bis(5'-nucleosyl)-tetraphosphatase [asymmetrical]	Nudt2	3.62869e+07	3.46057e+07	3.19933e+07	2.89724e+07	4.90103e+07	5.42294e+07	4.98778e+07	4.26935e+07	0.00140561	1.48501	0.785574	1.16659	0.0969024	0.0971704
P56380	89	Bis(5'-nucleosyl)-tetraphosphatase [asymmetrical]	Nudt2	3.62869e+07	3.46057e+07	3.19933e+07	2.89724e+07	4.90103e+07	5.42294e+07	4.98778e+07	4.26935e+07	0.00140561	1.48501	0.785574	1.16659	0.0969024	0.0971704
P56382	28	ATP synthase subunit epsilon, mitochondrial	Atp5f1e	5.42686e+07	3.64833e+07	4.39276e+07	4.58621e+07	5.97548e+07	6.36056e+07	4.534e+07	3.86626e+07	0.370979	1.14856	0.845027	0.970564	0.161934	0.227414
P56382	37	ATP synthase subunit epsilon, mitochondrial	Atp5f1e	8.83872e+08	7.45236e+08	6.43634e+08	6.89709e+08	6.38446e+08	6.91146e+08	5.14131e+08	5.48785e+08	0.0742697	0.807611	0.845027	0.682453	0.140625	0.135715
P56391	13	Cytochrome c oxidase subunit 6B1	Cox6b1	1.59806e+07	9.83296e+06	1.14339e+07	6.32578e+06	1.28661e+07	9.8293e+06	1.03578e+07	1.01907e+07	0.970271	0.992439	0.99498	0.987457	0.367808	0.128363
P56395	10	Cytochrome b5	Cyb5a	2.98881e+08	3.06684e+08	2.28878e+08	2.04296e+08	2.04335e+08	1.79996e+08	2.14627e+08	2.14472e+08	0.0794798	0.783095	1.41491	1.10801	0.195879	0.0801627
P56395	19	Cytochrome b5	Cyb5a	3.17547e+08	2.11929e+08	2.33603e+08	1.91834e+08	2.86643e+08	2.61506e+08	2.90883e+08	3.35596e+08	0.133131	1.23009	1.41491	1.74047	0.231414	0.104949
P56395	24	Cytochrome b5	Cyb5a	4.03163e+06	5.21689e+06	3.13364e+06	2.2364e+06	2.32903e+06	2.56341e+06	2.59226e+06	2.20362e+06	0.103976	0.66274	1.41491	0.937719	0.348467	0.0773579
P56395	33	Cytochrome b5	Cyb5a	6.13806e+07	6.19675e+07	8.09735e+07	8.31294e+07	8.68584e+07	1.12645e+08	1.28977e+08	9.24e+07	0.0257544	1.46418	1.41491	2.07168	0.164205	0.183716
P56395	77	Cytochrome b5	Cyb5a	1.75239e+07	1.23885e+07	9.85575e+06	5.56484e+06	5.50638e+06	6.34459e+06	4.17425e+06	5.46798e+06	0.0571992	0.474118	1.41491	0.670835	0.440872	0.166728
P56399	353	Ubiquitin carboxyl-terminal hydrolase 5	Usp5	3.36689e+07	4.45091e+07	4.11257e+07	4.76535e+07	5.76766e+07	8.40856e+07	6.59142e+07	7.77574e+07	0.00425735	1.70962	0.982428	1.67958	0.143854	0.165765
P56480	124	ATP synthase subunit beta, mitochondrial	Atp5f1b	1.96691e+06	1.76775e+06	2.41657e+06	1.35222e+06	2.32735e+06	2.92839e+06	1.24461e+06	1.8131e+06	0.648281	1.10795	0.980229	1.08605	0.235716	0.345852
P56480	159	ATP synthase subunit beta, mitochondrial	Atp5f1b	7.43249e+06	4.7826e+06	3.31565e+06	1.28184e+07	2.79256e+06	4.94966e+06	4.15224e+06	3.84267e+06	0.190863	0.555119	0.980229	0.544144	0.590263	0.226887
P56480	259	ATP synthase subunit beta, mitochondrial	Atp5f1b	1.09854e+08	7.57334e+07	7.60166e+07	9.7699e+07	7.69939e+07	6.0048e+07	8.51423e+07	5.08974e+07	0.109611	0.760032	0.980229	0.745005	0.187654	0.22852
P56480	264	ATP synthase subunit beta, mitochondrial	Atp5f1b	1.84206e+08	1.10729e+08	1.17499e+08	1.27345e+08	1.19712e+08	1.39884e+08	1.48536e+08	8.50654e+07	0.614185	0.9137	0.980229	0.895636	0.248559	0.228755
P56480	426	ATP synthase subunit beta, mitochondrial	Atp5f1b	3.91561e+07	2.55134e+07	2.5906e+07	3.15924e+07	2.85502e+07	4.36972e+07	NA	NA	0.449349	1.18276	0.980229	1.15937	0.208869	0.296498
P56480	480	ATP synthase subunit beta, mitochondrial	Atp5f1b	NA	1.37462e+07	NA	8.45014e+06	NA	1.14165e+07	NA	1.14165e+07	0.915295	1.02869	0.980229	1.00835	0.337432	2.85496e-07
P56480	485	ATP synthase subunit beta, mitochondrial	Atp5f1b	6.28737e+07	5.22643e+07	5.08302e+07	5.48161e+07	5.50045e+07	6.43065e+07	4.05699e+07	4.33912e+07	0.49985	0.920681	0.980229	0.902478	0.0974216	0.215457
P56480	522	ATP synthase subunit beta, mitochondrial	Atp5f1b	3.46539e+07	2.68514e+07	2.39663e+07	3.26253e+07	3.01525e+07	3.91616e+07	2.25124e+07	2.72296e+07	0.957292	1.00812	0.980229	0.988191	0.168179	0.235562
P56593	278	Cytochrome P450 2A12	Cyp2a12	NA	541161	NA	744197	2.76953e+06	2.70029e+06	1.95646e+06	NA	0.0129632	3.85173	0.749089	2.88529	0.223391	0.182097
P56654	121	Cytochrome P450 2C37	Cyp2c37	2.47405e+07	2.62172e+07	2.01896e+07	2.3252e+07	1.81992e+07	1.51538e+07	1.77448e+07	1.384e+07	0.00435169	0.687906	1.78822	1.23012	0.109141	0.128435
P56654	333	Cytochrome P450 2C37	Cyp2c37	1.41085e+07	1.0981e+07	2.4055e+07	1.34556e+07	1.75418e+07	1.7944e+07	1.57906e+07	1.53064e+07	0.747475	1.06362	1.78822	1.90198	0.36824	0.0776614
P57780	418	Alpha-actinin-4	Actn4	4.59258e+06	4.942e+06	5.44176e+06	5.57642e+06	5.90893e+06	5.20605e+06	7.12948e+06	5.1339e+06	0.219606	1.13748	1.17733	1.33919	0.0885035	0.158297
P57780	593	Alpha-actinin-4	Actn4	4.03938e+06	4.98703e+06	2.59399e+06	1.73282e+06	1.69194e+06	1.35435e+06	1.14084e+06	1.32135e+06	0.0372875	0.412521	1.17733	0.485674	0.435517	0.166946
P57780	626	Alpha-actinin-4	Actn4	NA	7.85786e+06	6.46973e+06	5.84699e+06	5.41123e+06	4.51582e+06	5.87856e+06	6.51245e+06	0.164312	0.829685	1.17733	0.976816	0.153077	0.150649
P57780	780	Alpha-actinin-4	Actn4	3.62502e+06	NA	2.06501e+06	1.39397e+06	2.16944e+06	2.1236e+06	1.13695e+06	1.50231e+06	0.36249	0.733939	1.17733	0.864091	0.484753	0.2888
P58021	125	Transmembrane 9 superfamily member 2	Tm9sf2	3.05606e+06	1.21814e+06	2.26167e+06	NA	1.90283e+06	2.95685e+06	3.69805e+06	2.75997e+06	0.344483	1.29872	1.35027	1.75363	0.423096	0.260848
P58252	32	Elongation factor 2	Eef2	1.3417e+07	4.77341e+06	7.97465e+06	NA	6.45278e+06	6.75041e+06	1.03806e+07	6.41712e+06	0.63228	0.85995	0.967777	0.83224	0.501046	0.256798
P58252	235	Elongation factor 2	Eef2	4.64434e+07	NA	NA	2.71209e+07	3.46311e+07	NA	4.63559e+07	4.03552e+07	0.692866	1.09965	0.967777	1.06422	0.371459	0.144952
P58252	258	Elongation factor 2	Eef2	3.24e+07	2.35285e+07	1.7579e+07	1.68788e+07	2.1437e+07	1.62189e+07	1.81274e+07	1.66398e+07	0.279951	0.801262	0.967777	0.775443	0.317941	0.130728
P58252	272	Elongation factor 2	Eef2	2.15656e+07	1.60895e+07	1.70228e+07	1.38485e+07	1.55309e+07	1.74466e+07	1.55879e+07	1.89216e+07	0.890818	0.984831	0.967777	0.953097	0.189256	0.0966594
P58252	275	Elongation factor 2	Eef2	1.56926e+08	1.729e+08	1.48798e+08	1.44803e+08	1.37089e+08	1.24365e+08	1.33441e+08	1.33549e+08	0.0128219	0.847647	0.967777	0.820333	0.0797619	0.0411404
P58252	426	Elongation factor 2	Eef2	1.08806e+07	1.27339e+07	8.76868e+06	7.71409e+06	5.28941e+06	6.82235e+06	7.38208e+06	7.36762e+06	0.0351523	0.669906	0.967777	0.64832	0.222983	0.146781
P58252	445	Elongation factor 2	Eef2	3.67284e+07	4.8223e+07	3.81474e+07	2.36467e+07	2.88082e+07	2.69656e+07	2.91643e+07	3.37565e+07	0.229768	0.808847	0.967777	0.782784	0.274962	0.0973063
P58252	571	Elongation factor 2	Eef2	NA	2.29794e+06	4.16929e+06	1.07399e+06	5.52478e+06	5.28654e+06	4.37917e+06	4.97965e+06	0.0259697	2.00599	0.967777	1.94135	0.620149	0.098234
P58281	596	Dynamin-like 120 kDa protein, mitochondrial	Opa1	4.06111e+06	3.60734e+06	3.84753e+06	2.88138e+06	NA	NA	3.95356e+06	3.04742e+06	0.84516	0.972537	1.11522	1.08459	0.142603	0.183044
P58281	792	Dynamin-like 120 kDa protein, mitochondrial	Opa1	9.90614e+06	NA	1.34205e+07	8.73247e+06	9.69347e+06	1.19848e+07	2.05948e+07	1.08643e+07	0.448892	1.24311	1.11522	1.38634	0.228278	0.373569
P58281	847	Dynamin-like 120 kDa protein, mitochondrial	Opa1	NA	1.4468e+06	2.3434e+06	1.78433e+06	1.95921e+06	2.0714e+06	1.90771e+06	1.85776e+06	0.703515	1.04889	1.11522	1.16974	0.243701	0.0469455
P58710	6	L-gulonolactone oxidase	Gulo	NA	9.49697e+06	6.6031e+06	5.52236e+06	7.78419e+06	8.86908e+06	1.20359e+07	1.11259e+07	0.132422	1.38103	1.05558	1.45779	0.285131	0.19749
P58710	211	L-gulonolactone oxidase	Gulo	1.75103e+06	3.00686e+06	4.27704e+06	1.68277e+06	3.14558e+06	3.46871e+06	2.42829e+06	3.85785e+06	0.45546	1.20366	1.05558	1.27056	0.457844	0.187836
P58710	294	L-gulonolactone oxidase	Gulo	2.58518e+06	1.75581e+06	2.48993e+06	NA	2.56092e+06	2.70507e+06	2.32829e+06	3.2927e+06	0.232407	1.19534	1.05558	1.26177	0.199322	0.151031
P58710	303	L-gulonolactone oxidase	Gulo	5.13912e+06	NA	4.82167e+06	4.45576e+06	5.91124e+06	6.8322e+06	6.51271e+06	6.44398e+06	0.00217181	1.33701	1.05558	1.41133	0.0711615	0.0594579
P58710	389	L-gulonolactone oxidase	Gulo	1.35735e+07	2.35285e+07	NA	1.39041e+07	1.86216e+07	NA	2.42227e+07	2.23111e+07	0.266461	1.2774	1.05558	1.3484	0.332575	0.131096
P58710	398	L-gulonolactone oxidase	Gulo	1.17051e+08	4.03724e+08	3.37626e+08	2.98749e+08	4.22254e+08	3.36696e+08	3.80298e+08	3.50303e+08	0.243273	1.28726	1.05558	1.35881	0.424246	0.101795
P58710	416	L-gulonolactone oxidase	Gulo	2.53804e+07	1.77101e+07	1.70627e+07	1.61084e+07	1.47428e+07	1.73887e+07	2.4848e+07	1.99979e+07	0.954836	1.00938	1.05558	1.06549	0.223498	0.223858
P59325	55	Eukaryotic translation initiation factor 5	Eif5	NA	2.98615e+07	NA	1.99792e+07	NA	2.42765e+07	4.41892e+07	NA	0.490298	1.37369	0.785786	1.07943	0.280406	0.411313
P59999	89	Actin-related protein 2/3 complex subunit 4	Arpc4	9.77721e+06	1.18111e+07	1.21586e+07	1.47155e+07	4.62392e+07	5.60525e+07	5.81541e+07	3.22905e+07	0.000943546	3.97703	0.964148	3.83445	0.167277	0.244889
P60710	61	Actin, cytoplasmic 1	Actb	1.36847e+07	NA	NA	8.15204e+06	7.95398e+06	1.04421e+07	1.04455e+07	8.51417e+06	0.464052	0.855341	1.05955	0.906276	0.35831	0.138785
P60710	213	Actin, cytoplasmic 1	Actb	3.5666e+06	NA	1.47263e+06	2.82495e+06	1.66214e+06	1.43677e+06	3.3709e+06	1.43028e+06	0.431103	0.753426	1.05955	0.798291	0.405023	0.474328
P60710	326	Actin, cytoplasmic 1	Actb	4.2452e+06	5.00602e+06	3.44085e+06	2.72932e+06	2.10234e+06	4.30262e+06	2.28932e+06	4.78258e+06	0.585732	0.873908	1.05955	0.925948	0.255713	0.406958
P60766	153	Cell division control protein 42 homolog	Cdc42	1.32626e+07	7.92368e+06	1.07143e+07	5.49228e+06	9.87813e+06	1.32992e+07	1.53279e+07	1.38954e+07	0.115987	1.40136	1.09217	1.53052	0.360577	0.176377
P60843	174	Eukaryotic initiation factor 4A-I	Eif4a1	7.20126e+06	6.29711e+06	1.19453e+07	3.43446e+06	6.34119e+06	8.02476e+06	1.26827e+07	6.78577e+06	0.607646	1.17163	0.90096	1.05559	0.489788	0.34341
P60843	309	Eukaryotic initiation factor 4A-I	Eif4a1	4.81891e+06	5.23614e+06	5.16944e+06	5.60815e+06	7.64483e+06	7.3151e+06	6.20548e+06	5.56323e+06	0.0276728	1.28302	0.90096	1.15595	0.0620971	0.144748
P60867	75	40S ribosomal protein S20	Rps20	3.06013e+07	1.11425e+07	2.49132e+07	9.8401e+06	3.44814e+07	2.9567e+07	5.04355e+07	3.69219e+07	0.0330588	1.97923	0.90091	1.78311	0.535926	0.235911
P61082	72	NEDD8-conjugating enzyme Ubc12	Ube2m	2.04e+06	2.94903e+06	2.22997e+06	NA	2.81684e+06	NA	1.89123e+06	2.94947e+06	0.752602	1.06075	0.929761	0.986242	0.199262	0.225863
P61089	74	Ubiquitin-conjugating enzyme E2 N	Ube2n	6.52457e+06	3.83316e+06	6.12754e+06	4.32622e+06	4.92725e+06	6.40488e+06	6.86552e+06	6.46628e+06	0.26648	1.18511	1.07973	1.27959	0.254175	0.137966
P61089	92	Ubiquitin-conjugating enzyme E2 N	Ube2n	7.78884e+07	3.84107e+07	2.345e+07	4.41528e+07	4.07897e+07	2.88633e+07	6.31416e+07	4.86079e+07	0.96474	0.986409	1.07973	1.06505	0.500169	0.316934
P61161	118	Actin-related protein 2	Actr2	2.0722e+06	2.91895e+06	1.61925e+06	2.19419e+06	2.06393e+06	2.19714e+06	1.67999e+06	1.85665e+06	0.422413	0.88564	0.936747	0.829621	0.244726	0.116855
P61161	299	Actin-related protein 2	Actr2	7.65801e+07	6.15353e+07	5.33192e+07	6.2069e+07	7.05035e+07	7.89129e+07	6.73395e+07	8.49407e+07	0.103373	1.19011	0.936747	1.11483	0.152597	0.106153
P61164	32	Alpha-centractin	Actr1a	NA	1.66584e+07	NA	1.63591e+07	1.71115e+07	2.34815e+07	3.27754e+07	2.49159e+07	0.170245	1.48837	1.21147	1.80311	0.0128165	0.26193
P61222	93	ATP-binding cassette sub-family E member 1	Abce1	NA	NA	1.78143e+06	1.12568e+06	2.0407e+06	2.42886e+06	2.70581e+06	3.39303e+06	0.065631	1.81769	0.832556	1.51333	0.319001	0.215782
P61222	191	ATP-binding cassette sub-family E member 1	Abce1	3.77296e+06	2.64535e+06	1.43515e+06	3.3433e+06	1.94512e+06	1.47054e+06	1.7767e+06	1.76533e+06	0.0877015	0.621402	0.832556	0.517352	0.364821	0.113376
P61222	210	ATP-binding cassette sub-family E member 1	Abce1	3.3889e+07	3.2228e+07	2.51106e+07	2.15472e+07	3.17124e+07	3.59016e+07	3.01726e+07	3.53013e+07	0.167347	1.18012	0.832556	0.982517	0.207216	0.083348
P61222	349	ATP-binding cassette sub-family E member 1	Abce1	2.35545e+06	1.94098e+06	4.74263e+06	3.17665e+06	4.18817e+06	3.11916e+06	3.36773e+06	3.92326e+06	0.405419	1.19504	0.832556	0.994941	0.405174	0.134771
P61222	397	ATP-binding cassette sub-family E member 1	Abce1	1.04182e+07	1.25355e+07	9.53509e+06	8.86831e+06	1.18039e+07	1.06361e+07	1.05379e+07	1.18194e+07	0.362551	1.08319	0.832556	0.901813	0.154345	0.0632364
P61222	431	ATP-binding cassette sub-family E member 1	Abce1	NA	7.79238e+07	9.88785e+07	7.91985e+07	9.2915e+07	9.31995e+07	1.12971e+08	1.13093e+08	0.102496	1.20755	0.832556	1.00535	0.137666	0.111923
P61255	76	60S ribosomal protein L26	Rpl26	2.28535e+07	1.99796e+07	1.93124e+07	1.8475e+07	3.05971e+07	3.35437e+07	4.13462e+07	3.71768e+07	0.000825483	1.76957	0.869525	1.53869	0.0943344	0.130254
P61255	77	60S ribosomal protein L26	Rpl26	2.28535e+07	1.99796e+07	1.93124e+07	1.8475e+07	3.05971e+07	3.35437e+07	4.13462e+07	3.71768e+07	0.000825483	1.76957	0.869525	1.53869	0.0943344	0.130254
P61358	27	60S ribosomal protein L27	Rpl27	6.62877e+08	5.8178e+08	5.85502e+08	3.54668e+08	5.33195e+08	4.25e+08	4.13863e+08	4.59929e+08	0.265033	0.838504	0.78553	0.65867	0.243593	0.117548
P61358	93	60S ribosomal protein L27	Rpl27	7.60054e+07	NA	5.32554e+07	3.22853e+07	3.62263e+07	4.27247e+07	3.26561e+07	2.75154e+07	0.149934	0.645895	0.78553	0.50737	0.406066	0.183722
P61358	98	60S ribosomal protein L27	Rpl27	9.54979e+06	1.0608e+07	7.08733e+06	8.72017e+06	1.45619e+07	1.05711e+07	8.99286e+06	9.81437e+06	0.215853	1.22174	0.78553	0.959713	0.165268	0.224861
P61458	36	Pterin-4-alpha-carbinolamine dehydratase	Pcbd1	NA	2.84961e+06	NA	2.92505e+06	3.7571e+06	1.08735e+07	8.8172e+06	6.35069e+06	0.119382	2.58011	1.26797	3.27149	0.018475	0.413271
P61458	41	Pterin-4-alpha-carbinolamine dehydratase	Pcbd1	1.08191e+08	5.53346e+07	8.84184e+07	3.27502e+07	5.43465e+07	8.95798e+07	4.59906e+07	6.19221e+07	0.685151	0.884596	1.26797	1.12164	0.472644	0.300222
P61458	72	Pterin-4-alpha-carbinolamine dehydratase	Pcbd1	NA	NA	5.57802e+07	2.63816e+07	7.17431e+07	7.18453e+07	8.38208e+07	6.84667e+07	0.0333997	1.80057	1.26797	2.28306	0.506025	0.0912917
P61514	44	60S ribosomal protein L37a	Rpl37a	6.1185e+06	3.8103e+06	4.15005e+06	3.74688e+06	5.53904e+06	4.23334e+06	6.89235e+06	5.40058e+06	0.223887	1.23784	0.971326	1.20234	0.251792	0.197293
P61922	231	4-aminobutyrate aminotransferase, mitochondrial	Abat	7.84875e+06	NA	6.3543e+06	7.12263e+06	3.82349e+06	3.6327e+06	4.14051e+06	4.9314e+06	0.00182875	0.581274	1.28017	0.74413	0.10513	0.138575
P61922	252	4-aminobutyrate aminotransferase, mitochondrial	Abat	8.87934e+07	4.60747e+07	9.22779e+07	5.40485e+07	5.56768e+07	8.37444e+07	9.47309e+07	8.18142e+07	0.568884	1.12366	1.28017	1.43847	0.336225	0.209535
P61922	318	4-aminobutyrate aminotransferase, mitochondrial	Abat	1.80089e+08	1.77591e+08	1.99513e+08	1.71331e+08	1.90383e+08	1.90916e+08	1.89836e+08	1.49806e+08	0.8779	0.98959	1.28017	1.26684	0.0667622	0.112579
P61922	470	4-aminobutyrate aminotransferase, mitochondrial	Abat	1.42553e+06	934573	1.36966e+06	996590	NA	1.67326e+06	1.23215e+06	1.27025e+06	0.318866	1.17798	1.28017	1.50802	0.213051	0.175603
P61924	51	Coatomer subunit zeta-1	Copz1	4.56024e+06	4.75072e+06	3.84813e+06	NA	4.57586e+06	4.35498e+06	5.0296e+06	5.32799e+06	0.264372	1.09934	0.909536	0.99989	0.108463	0.0910114
P61979	52	Heterogeneous nuclear ribonucleoprotein K	Hnrnpk	3.74226e+06	2.96793e+06	2.94785e+06	2.72731e+06	2.795e+06	3.33756e+06	3.94083e+06	3.92796e+06	0.295654	1.13048	0.954074	1.07856	0.143459	0.156554
P61982	10	14-3-3 protein gamma	Ywhag	4.55658e+06	4.25808e+06	2.64184e+06	3.27903e+06	1.93431e+06	1.52816e+06	1.6167e+06	1.53136e+06	0.00413162	0.448611	1.10657	0.496421	0.239795	0.116305
P61982	50	14-3-3 protein gamma	Ywhag	2.0741e+08	9.33456e+07	9.36933e+07	9.0344e+07	6.77601e+07	3.4796e+07	8.9604e+07	6.40228e+07	0.113619	0.528438	1.10657	0.584756	0.47438	0.351753
P61982	142	14-3-3 protein gamma	Ywhag	4.43064e+06	2.83534e+06	2.35925e+06	2.58774e+06	1.99364e+06	2.81863e+06	2.6906e+06	1.95267e+06	0.234318	0.774221	1.10657	0.856732	0.307416	0.192271
P62082	74	40S ribosomal protein S7	Rps7	2.35885e+07	1.83245e+07	1.40704e+07	1.4132e+07	1.44856e+07	1.50741e+07	1.63474e+07	1.47058e+07	0.339541	0.864473	0.87219	0.753985	0.256934	0.0549251
P62082	86	40S ribosomal protein S7	Rps7	NA	1.91177e+06	2.23456e+06	4.62076e+06	4.60809e+06	6.36463e+06	NA	NA	0.13944	1.87737	0.87219	1.63743	0.506332	0.226391
P62082	90	40S ribosomal protein S7	Rps7	1.37295e+07	8.89718e+06	6.2311e+06	5.26592e+06	6.52661e+06	8.22238e+06	9.55182e+06	6.65045e+06	0.709053	0.907031	0.87219	0.791104	0.444351	0.18541
P62082	169	40S ribosomal protein S7	Rps7	NA	5.17822e+06	4.2888e+06	4.10597e+06	6.14934e+06	6.10424e+06	5.83944e+06	5.76582e+06	0.00481755	1.31836	0.87219	1.14986	0.126785	0.0319285
P62137	141	Serine/threonine-protein phosphatase PP1-alpha catalytic subunit	Ppp1ca	2.61738e+06	1.44233e+06	2.7462e+06	1.46444e+06	1.95511e+06	2.31178e+06	1.82228e+06	2.67209e+06	0.771358	1.05936	1.22971	1.30271	0.343987	0.174377
P62137	238	Serine/threonine-protein phosphatase PP1-alpha catalytic subunit	Ppp1ca	NA	1.68148e+06	1.76667e+06	1.32405e+06	1.56936e+06	1.71224e+06	1.97041e+06	2.29623e+06	0.236463	1.18628	1.22971	1.45879	0.147638	0.169207
P62137	260	Serine/threonine-protein phosphatase PP1-alpha catalytic subunit	Ppp1ca	2.36754e+06	2.27697e+06	NA	1.68943e+06	1.92577e+06	NA	2.12803e+06	2.23874e+06	0.955327	0.993465	1.22971	1.22168	0.174375	0.0756609
P62196	330	26S proteasome regulatory subunit 8	Psmc5	2.30818e+06	1.9311e+06	NA	1.15248e+06	1.87302e+06	1.54691e+06	1.80814e+06	1.57616e+06	0.761982	0.946476	0.971158	0.919177	0.327923	0.0962387
P62242	26	40S ribosomal protein S8	Rps8	5.15162e+06	4.79033e+06	5.00069e+06	4.90091e+06	7.87755e+06	7.13512e+06	1.08762e+07	1.13619e+07	0.00635378	1.87722	0.885811	1.66287	0.0309339	0.227326
P62242	98	40S ribosomal protein S8	Rps8	1.31569e+08	6.34635e+07	5.75754e+07	4.34928e+07	1.18486e+08	7.34437e+07	1.33379e+08	1.00762e+08	0.215736	1.43894	0.885811	1.27463	0.530452	0.241903
P62257	60	Ubiquitin-conjugating enzyme E2 H	Ube2h	NA	4.62174e+06	NA	3.36171e+06	3.71925e+06	3.99834e+06	4.40513e+06	5.81739e+06	0.570053	1.12358	1.04516	1.17432	0.223205	0.207762
P62257	64	Ubiquitin-conjugating enzyme E2 H	Ube2h	8.13595e+07	4.49379e+07	5.76631e+07	4.49095e+07	4.39625e+07	5.73984e+07	6.02809e+07	6.05702e+07	0.865918	0.97091	1.04516	1.01475	0.300233	0.14146
P62259	69	14-3-3 protein epsilon	Ywhae	2.18237e+06	1.4395e+06	NA	NA	1.82584e+06	3.09727e+06	NA	NA	0.470095	1.35927	0.995656	1.35337	0.290067	0.365232
P62259	106	14-3-3 protein epsilon	Ywhae	5.97952e+07	6.07584e+07	5.16655e+07	6.01428e+07	7.58617e+07	8.29814e+07	9.32032e+07	8.77588e+07	0.000744214	1.4624	0.995656	1.45604	0.074053	0.0866295
P62259	118	14-3-3 protein epsilon	Ywhae	1.37553e+07	7.93253e+06	1.4511e+07	8.365e+06	9.86212e+06	8.26906e+06	9.63983e+06	1.2271e+07	0.578558	0.898532	0.995656	0.894629	0.311761	0.166177
P62259	142	14-3-3 protein epsilon	Ywhae	2.81261e+07	3.26766e+07	2.17664e+07	3.37894e+07	2.2526e+07	2.56398e+07	2.75186e+07	2.62236e+07	0.263602	0.875811	0.995656	0.872007	0.187777	0.0831421
P62274	33	40S ribosomal protein S29	Rps29	1.20979e+07	6.08083e+06	9.88984e+06	6.36388e+06	1.39995e+07	1.16625e+07	1.73726e+07	1.6066e+07	0.0180793	1.71642	0.893819	1.53417	0.336992	0.168991
P62281	38	40S ribosomal protein S11	Rps11	7.18917e+06	3.95587e+06	4.37073e+06	4.00806e+06	8.31724e+06	4.91542e+06	9.68788e+06	7.25347e+06	0.0811059	1.5455	0.901954	1.39397	0.317526	0.267197
P62281	45	40S ribosomal protein S11	Rps11	1.25741e+07	8.67376e+06	9.10339e+06	9.46816e+06	7.99262e+06	9.95211e+06	8.77532e+06	1.00665e+07	0.484236	0.923836	0.901954	0.833258	0.178413	0.10791
P62281	58	40S ribosomal protein S11	Rps11	5.63676e+06	2.94129e+06	3.90066e+06	2.19811e+06	4.61283e+06	5.24682e+06	5.74115e+06	4.82246e+06	0.116393	1.39153	0.901954	1.2551	0.404815	0.0977223
P62281	107	40S ribosomal protein S11	Rps11	5.10407e+06	5.08413e+06	6.49166e+06	2.94729e+06	1.43354e+07	NA	1.59003e+07	1.39784e+07	0.000182391	3.0036	0.901954	2.70911	0.298175	0.0693586
P62301	9	40S ribosomal protein S13	Rps13	2.02016e+07	2.04848e+07	1.91719e+07	1.58641e+07	2.21414e+07	3.00529e+07	1.93233e+07	2.33039e+07	0.105818	1.25222	0.891127	1.11589	0.112027	0.191929
P62301	27	40S ribosomal protein S13	Rps13	1.3451e+08	8.3932e+07	6.58516e+07	4.53069e+07	8.95924e+07	9.72079e+07	9.08752e+07	7.8018e+07	0.749271	1.07917	0.891127	0.961674	0.463052	0.0899224
P62320	78	Small nuclear ribonucleoprotein Sm D3	Snrpd3	2.56807e+07	2.62619e+07	1.99264e+07	2.05909e+07	2.05222e+07	2.1523e+07	1.68551e+07	2.28261e+07	0.24784	0.883911	0.987964	0.873272	0.143535	0.125498
P62331	131	ADP-ribosylation factor 6	Arf6	2.46672e+06	NA	3.00955e+06	3.62408e+06	3.76526e+06	3.64585e+06	2.42628e+06	2.93617e+06	0.745112	1.05272	1.21726	1.28144	0.190889	0.196924
P62334	42	26S proteasome regulatory subunit 10B	Psmc6	4.48634e+06	4.45357e+06	NA	NA	NA	2.44058e+06	3.95787e+06	3.09293e+06	0.104809	0.707791	0.928925	0.657485	0.00518298	0.240572
P62702	16	40S ribosomal protein S4, X isoform	Rps4x	NA	1.13986e+06	NA	626598	1.83281e+06	1.22617e+06	2.03325e+06	1.93244e+06	0.0498822	1.98835	0.840601	1.67141	0.410914	0.206521
P62702	37	40S ribosomal protein S4, X isoform	Rps4x	4.81579e+06	1.88126e+06	1.93632e+06	2.33732e+06	3.75147e+06	3.50766e+06	4.42711e+06	2.53141e+06	0.350097	1.29597	0.840601	1.08939	0.509336	0.22088
P62702	53	40S ribosomal protein S4, X isoform	Rps4x	3.87064e+06	1.49226e+06	2.87398e+06	1.69116e+06	4.57924e+06	3.12694e+06	4.01796e+06	4.00222e+06	0.0610955	1.58403	0.840601	1.33154	0.446655	0.152564
P62702	62	40S ribosomal protein S4, X isoform	Rps4x	1.0081e+07	4.45143e+06	7.33562e+06	4.0592e+06	8.00305e+06	1.04948e+07	1.17299e+07	1.04595e+07	0.06143	1.56929	0.840601	1.31914	0.433395	0.153549
P62702	120	40S ribosomal protein S4, X isoform	Rps4x	6.91352e+07	NA	NA	3.33054e+07	6.0292e+07	7.00542e+07	6.82468e+07	6.30706e+07	0.283981	1.27715	0.840601	1.07357	0.494639	0.0690912
P62702	134	40S ribosomal protein S4, X isoform	Rps4x	5.69871e+06	4.36911e+06	3.66971e+06	2.40004e+06	3.22727e+06	4.68994e+06	3.56162e+06	3.35413e+06	0.684846	0.919158	0.840601	0.772645	0.341246	0.18036
P62702	230	40S ribosomal protein S4, X isoform	Rps4x	1.06544e+08	1.09045e+08	8.28983e+07	1.3286e+08	1.14489e+08	1.09596e+08	9.92427e+07	1.03009e+08	0.911124	0.988384	0.840601	0.830836	0.189384	0.0636882
P62717	41	60S ribosomal protein L18a	Rpl18a	1.32018e+07	1.2526e+07	1.67527e+07	1.26242e+07	4.33813e+07	3.18815e+07	3.3208e+07	3.7557e+07	0.000180094	2.65	0.777429	2.06019	0.145658	0.142015
P62717	76	60S ribosomal protein L18a	Rpl18a	4.44939e+07	2.9987e+07	3.73051e+07	3.43519e+07	1.36552e+08	7.89817e+07	1.14872e+08	9.04709e+07	0.00201193	2.88	0.777429	2.23899	0.166928	0.244212
P62717	151	60S ribosomal protein L18a	Rpl18a	1.48951e+06	NA	1.13343e+06	675789	1.74982e+06	NA	1.80467e+06	NA	0.112641	1.6163	0.777429	1.25656	0.370977	0.0218258
P62743	45	AP-2 complex subunit sigma	Ap2s1	1.408e+07	1.36749e+07	2.11504e+07	1.48586e+07	1.89665e+07	1.9746e+07	1.78382e+07	2.17671e+07	0.109733	1.22825	1.04859	1.28793	0.220033	0.0845485
P62754	79	40S ribosomal protein S6	Rps6	2.60488e+07	1.99314e+07	1.65444e+07	1.69408e+07	1.49961e+07	1.78217e+07	1.42758e+07	9.13088e+06	0.0872504	0.707534	1.03172	0.729974	0.220987	0.257722
P62754	211	40S ribosomal protein S6	Rps6	2.19188e+06	2.41059e+06	1.87074e+06	2.38163e+06	1.71513e+06	NA	NA	1.68669e+06	0.051382	0.768353	1.03172	0.792722	0.112197	0.0118268
P62774	66	Myotrophin	Mtpn	4.06111e+07	NA	2.39514e+07	NA	2.3122e+07	2.67918e+07	4.7784e+07	3.75345e+07	0.883646	1.0473	1.12627	1.17954	0.364925	0.329655
P62806	9	Histone H4	H4c1	1.51818e+10	1.66274e+10	1.40146e+10	1.28995e+10	1.2613e+10	1.42659e+10	1.19268e+10	1.7557e+10	0.705375	0.959801	1.15776	1.11122	0.108824	0.178189
P62806	13	Histone H4	H4c1	1.06309e+10	9.07334e+09	1.00076e+10	6.68277e+09	1.01621e+10	9.66936e+09	8.75623e+09	1.11719e+10	0.433407	1.09246	1.15776	1.2648	0.190481	0.101297
P62806	32	Histone H4	H4c1	1.89857e+07	1.23894e+07	1.18267e+07	1.12887e+07	2.00586e+07	2.24516e+07	1.83276e+07	1.96204e+07	0.01745	1.47656	1.15776	1.70949	0.264527	0.0856414
P62806	78	Histone H4	H4c1	4.62627e+07	5.76882e+07	7.76852e+07	7.73543e+07	1.75374e+08	1.96428e+08	1.92249e+08	1.77522e+08	1.33224e-05	2.86332	1.15776	3.31503	0.238907	0.0566676
P62806	92	Histone H4	H4c1	5.50905e+07	4.78243e+07	4.84729e+07	5.9026e+07	1.02941e+08	8.75193e+07	1.10079e+08	6.93757e+07	0.00548247	1.75803	1.15776	2.03538	0.102571	0.195196
P62827	99	GTP-binding nuclear protein Ran	Ran	1.70416e+08	1.35958e+08	1.66301e+08	1.38348e+08	1.85851e+08	1.44278e+08	1.75478e+08	2.03378e+08	0.162007	1.16032	1.07775	1.25054	0.118626	0.139987
P62827	123	GTP-binding nuclear protein Ran	Ran	4.91455e+07	3.90861e+07	6.95346e+07	2.46869e+07	6.19239e+07	7.43778e+07	7.82824e+07	7.92198e+07	0.0345757	1.6103	1.07775	1.7355	0.413113	0.108449
P62827	134	GTP-binding nuclear protein Ran	Ran	5.27674e+06	3.1562e+06	4.32239e+06	5.5147e+06	7.52954e+06	8.41328e+06	7.72287e+06	7.45942e+06	0.00144441	1.70361	1.07775	1.83607	0.234854	0.0560079
P62827	142	GTP-binding nuclear protein Ran	Ran	1.31031e+07	1.17621e+07	6.92097e+06	7.21416e+06	5.8009e+06	6.83045e+06	5.58753e+06	5.02718e+06	0.050908	0.596048	1.07775	0.64239	0.322847	0.129672
P62830	35	60S ribosomal protein L23	Rpl23	7.14448e+07	6.86004e+07	4.88397e+07	5.49246e+07	8.2141e+07	7.58212e+07	1.1288e+08	9.41593e+07	0.0212156	1.49708	0.843738	1.26314	0.177621	0.178662
P62838	8	Ubiquitin-conjugating enzyme E2 D2	Ube2d2	1.9396e+06	3.18559e+06	3.86278e+06	1.72571e+06	4.07126e+06	4.03583e+06	1.97694e+06	3.99441e+06	0.289394	1.31406	0.917988	1.20629	0.380348	0.292341
P62843	58	40S ribosomal protein S15	Rps15	1.64221e+08	1.68405e+08	1.80625e+08	1.45186e+08	1.04137e+08	1.10753e+08	1.42679e+08	9.68884e+07	0.00647207	0.690206	1.51359	1.04469	0.0893062	0.177679
P62849	37	40S ribosomal protein S24	Rps24	4.41936e+08	3.46194e+08	3.69074e+08	4.01125e+08	7.04903e+08	5.16045e+08	6.2746e+08	4.47772e+08	0.0230863	1.47349	0.79317	1.16873	0.106633	0.199348
P62849	68	40S ribosomal protein S24	Rps24	4.98547e+07	7.71616e+07	NA	5.92813e+07	6.86845e+07	5.97955e+07	8.32418e+07	7.73043e+07	0.311739	1.16357	0.79317	0.922906	0.22335	0.141631
P62852	66	40S ribosomal protein S25	Rps25	3.77921e+07	3.14263e+07	1.56722e+07	2.36266e+07	1.71973e+07	1.67693e+07	2.00789e+07	1.37252e+07	0.0861075	0.624515	0.938677	0.586218	0.353357	0.15347
P62855	82	40S ribosomal protein S26	Rps26	4.0406e+06	NA	3.68047e+06	3.2298e+06	4.81432e+06	5.30044e+06	3.96028e+06	5.7341e+06	0.0453047	1.35668	0.902521	1.22443	0.11129	0.153586
P62889	26	60S ribosomal protein L30	Rpl30	1.16474e+08	8.31183e+07	7.78596e+07	7.39967e+07	NA	5.02688e+07	7.74375e+07	6.48895e+07	0.134003	0.730674	0.885368	0.646916	0.221226	0.211804
P62889	32	60S ribosomal protein L30	Rpl30	3.16107e+06	1.38562e+06	2.28121e+06	1.41402e+06	3.77024e+06	3.78687e+06	4.50448e+06	3.28061e+06	0.0111814	1.86148	0.885368	1.6481	0.409264	0.131403
P62889	68	60S ribosomal protein L30	Rpl30	1.41887e+08	1.53101e+08	1.19612e+08	1.07937e+08	1.63535e+08	1.20046e+08	1.70011e+08	1.4631e+08	0.249542	1.14806	0.885368	1.01645	0.157381	0.148823
P62889	87	60S ribosomal protein L30	Rpl30	3.2415e+07	1.7363e+07	2.13109e+07	2.21607e+07	3.24691e+07	3.46864e+07	4.51012e+07	3.27622e+07	0.0255835	1.55517	0.885368	1.3769	0.275318	0.164919
P62897	28	Cytochrome c, somatic	Cycs	1.69438e+08	1.56659e+08	1.66829e+08	1.1729e+08	8.01364e+07	7.79587e+07	5.18515e+07	6.06662e+07	0.00086952	0.44347	1.45698	0.646127	0.158286	0.202049
P62897	87	Cytochrome c, somatic	Cycs	9.24371e+06	5.44907e+06	5.38146e+06	7.36184e+06	3.45042e+06	3.50886e+06	2.84371e+06	3.93538e+06	0.0110479	0.500741	1.45698	0.729569	0.267651	0.130825
P62900	70	60S ribosomal protein L31	Rpl31	1.38572e+07	1.60543e+07	9.68132e+06	1.09514e+07	9.0885e+06	7.86915e+06	9.73328e+06	7.80793e+06	0.037858	0.682548	0.874175	0.596667	0.227281	0.109629
P62908	62	40S ribosomal protein S3	Rps3	1.0505e+07	1.11606e+07	8.89995e+06	5.79448e+06	7.66165e+06	9.72582e+06	7.38096e+06	6.81799e+06	0.412189	0.868713	0.893247	0.775975	0.263307	0.160693
P62908	108	40S ribosomal protein S3	Rps3	3.17792e+07	NA	3.16006e+07	2.76825e+07	4.0016e+07	5.40999e+07	4.15803e+07	3.81511e+07	0.0313348	1.43183	0.893247	1.27898	0.07628	0.166336
P62918	46	60S ribosomal protein L8	Rpl8	3.39719e+06	3.26336e+06	3.65336e+06	3.43346e+06	4.17212e+06	4.24879e+06	4.72446e+06	3.75235e+06	0.0105422	1.22916	0.831013	1.02145	0.0470846	0.0943131
P62918	144	60S ribosomal protein L8	Rpl8	4.84092e+06	4.79678e+06	5.06578e+06	4.87875e+06	NA	3.69445e+06	8.41711e+06	4.20149e+06	0.6836	1.11074	0.831013	0.923038	0.0241694	0.476799
P62962	126	Profilin-1	Pfn1	1.27738e+07	6.44182e+06	1.12784e+07	8.24047e+06	NA	1.84638e+07	1.85209e+07	NA	0.0149219	1.90965	0.837169	1.5987	0.296219	0.00218374
P62983	6	Ubiquitin-40S ribosomal protein S27a	Rps27a	1.03886e+08	4.68962e+07	6.58516e+07	4.16386e+07	3.5631e+07	7.89836e+07	6.3379e+07	6.87909e+07	0.870455	0.955522	1.18158	1.12903	0.436735	0.300537
P62983	107	Ubiquitin-40S ribosomal protein S27a	Rps27a	1.63203e+08	1.74455e+08	1.23719e+08	1.26908e+08	1.19576e+08	8.75758e+07	1.16942e+08	1.13436e+08	0.0433113	0.74374	1.18158	0.878792	0.173884	0.134882
P62983	143	Ubiquitin-40S ribosomal protein S27a	Rps27a	NA	1.41337e+06	NA	740788	1.44838e+06	1.04589e+06	1.22087e+06	NA	0.619546	1.14976	1.18158	1.35853	0.441555	0.162968
P62983	152	Ubiquitin-40S ribosomal protein S27a	Rps27a	1.11074e+08	7.59689e+07	5.22148e+07	6.72042e+07	7.62892e+07	4.77714e+07	5.14293e+07	4.9557e+07	0.20122	0.73434	1.18158	0.867685	0.326022	0.238793
P63017	56	Heat shock cognate 71 kDa protein	Hspa8	5.12785e+07	3.33099e+07	4.21025e+07	2.5645e+07	1.59765e+07	3.46525e+07	2.77602e+07	2.64005e+07	0.128566	0.687887	0.95103	0.654201	0.290725	0.294391
P63017	246	Heat shock cognate 71 kDa protein	Hspa8	1.24339e+08	1.75735e+08	1.45638e+08	1.13753e+08	9.17944e+07	1.1571e+08	1.21792e+08	1.2948e+08	0.164686	0.820026	0.95103	0.77987	0.195494	0.14188
P63017	328	Heat shock cognate 71 kDa protein	Hspa8	4.98778e+07	3.42783e+07	3.34556e+07	3.64022e+07	3.72072e+07	4.2289e+07	4.05874e+07	3.1372e+07	0.892441	0.983389	0.95103	0.935233	0.199562	0.127186
P63017	539	Heat shock cognate 71 kDa protein	Hspa8	6.86421e+06	4.32941e+06	4.56381e+06	4.9752e+06	7.25442e+06	4.77063e+06	6.87405e+06	4.96709e+06	0.397897	1.15114	0.95103	1.09477	0.222268	0.214444
P63030	72	Mitochondrial pyruvate carrier 1	Mpc1	1.32608e+07	1.25741e+07	1.35979e+07	7.74281e+06	1.04803e+07	1.30452e+07	8.59794e+06	1.18629e+07	0.649591	0.932395	1.56859	1.46255	0.231825	0.173874
P63037	130	DnaJ homolog subfamily A member 1	Dnaja1	1.98674e+06	562514	1.77146e+06	521624	2.75426e+06	4.26821e+06	3.76514e+06	3.04232e+06	0.00492586	2.85605	0.823861	2.35298	0.641923	0.198904
P63037	296	DnaJ homolog subfamily A member 1	Dnaja1	1.11697e+07	4.24923e+06	6.96871e+06	3.70923e+06	9.07906e+06	7.41283e+06	8.67869e+06	4.41141e+06	0.679155	1.13354	0.823861	0.933883	0.52262	0.285626
P63038	72	60 kDa heat shock protein, mitochondrial	Hspd1	1.79559e+06	1.37582e+06	NA	970518	1.10825e+06	1.5867e+06	NA	NA	0.931534	0.975974	0.936928	0.914418	0.298817	0.25107
P63038	82	60 kDa heat shock protein, mitochondrial	Hspd1	1.66341e+07	6.80453e+06	3.72732e+06	2.86515e+06	2.87781e+06	2.73147e+06	1.04659e+06	1.42919e+06	0.136315	0.269223	0.936928	0.252243	0.841101	0.455106
P63038	87	60 kDa heat shock protein, mitochondrial	Hspd1	4.29777e+07	1.51598e+07	1.3277e+07	1.67575e+07	1.51689e+07	1.04771e+07	1.15025e+07	8.65291e+06	0.188846	0.519455	0.936928	0.486692	0.636429	0.23972
P63038	91	60 kDa heat shock protein, mitochondrial	Hspd1	3.77432e+08	3.09674e+08	2.79504e+08	2.40943e+08	2.91632e+08	2.0102e+08	2.00031e+08	1.61851e+08	0.0688968	0.707657	0.936928	0.663024	0.191083	0.257936
P63038	130	60 kDa heat shock protein, mitochondrial	Hspd1	1.54032e+08	1.00022e+08	9.39395e+07	9.48183e+07	1.0128e+08	1.0581e+08	7.76858e+07	7.76295e+07	0.264746	0.818418	0.936928	0.766798	0.262058	0.166224
P63038	156	60 kDa heat shock protein, mitochondrial	Hspd1	8.16475e+06	6.89794e+06	7.13029e+06	1.45979e+07	9.71302e+06	1.1235e+07	6.12736e+06	5.85094e+06	0.683478	0.894958	0.936928	0.838511	0.395966	0.32378
P63038	233	60 kDa heat shock protein, mitochondrial	Hspd1	1.63991e+07	9.1206e+06	1.18665e+07	9.94676e+06	9.87709e+06	1.81078e+07	1.44546e+07	1.12261e+07	0.542467	1.13379	0.936928	1.06228	0.274986	0.273562
P63038	249	60 kDa heat shock protein, mitochondrial	Hspd1	7.31008e+07	5.39958e+07	5.30012e+07	6.75515e+07	4.83972e+07	5.66088e+07	5.5855e+07	3.53941e+07	0.116454	0.792471	0.936928	0.742488	0.161266	0.200513
P63038	359	60 kDa heat shock protein, mitochondrial	Hspd1	NA	4.17765e+06	NA	4.06184e+06	3.06031e+06	3.28252e+06	1.95631e+06	2.57746e+06	0.0339249	0.660029	0.936928	0.618399	0.0198773	0.216093
P63038	389	60 kDa heat shock protein, mitochondrial	Hspd1	NA	1.08297e+08	7.37908e+07	6.6619e+07	7.46785e+07	1.04995e+08	8.30954e+07	6.51916e+07	0.953008	0.988996	0.936928	0.926618	0.268788	0.207234
P63038	469	60 kDa heat shock protein, mitochondrial	Hspd1	7.47841e+07	6.91263e+07	5.85602e+07	6.20435e+07	6.60145e+07	7.39936e+07	5.00377e+07	4.92291e+07	0.408404	0.904583	0.936928	0.847529	0.109699	0.204087
P63038	481	60 kDa heat shock protein, mitochondrial	Hspd1	1.29307e+08	6.707e+07	9.54137e+07	6.44839e+07	7.51881e+07	3.98876e+07	5.35219e+07	4.32242e+07	0.0791294	0.594546	0.936928	0.557047	0.339782	0.300578
P63085	136	Mitogen-activated protein kinase 1	Mapk1	NA	625260	1.08538e+06	NA	1.53585e+06	1.30065e+06	1.82357e+06	1.42485e+06	0.0382941	1.77855	0.956093	1.70046	0.38039	0.146778
P63101	9	14-3-3 protein zeta/delta	Ywhaz	2.49769e+06	3.07861e+06	2.16379e+06	2.18253e+06	1.66658e+06	1.51986e+06	NA	1.44074e+06	0.0150978	0.621768	0.961232	0.597663	0.172154	0.0742992
P63101	68	14-3-3 protein zeta/delta	Ywhaz	1.45134e+06	1.09423e+06	1.26201e+06	1.01464e+06	1.02012e+06	853321	967306	842344	0.0363795	0.763775	0.961232	0.734165	0.160586	0.094546
P63158	30	High mobility group protein B1	Hmgb1	5.90901e+06	2.63006e+06	4.60517e+06	2.44197e+06	6.79201e+06	5.29763e+06	6.48483e+06	7.07329e+06	0.0336603	1.64554	1.05866	1.74207	0.42615	0.121769
P63158	43	High mobility group protein B1	Hmgb1	NA	1.62476e+06	1.74046e+06	1.47984e+06	2.64589e+06	3.53272e+06	3.69359e+06	2.879e+06	0.00360027	1.97384	1.05866	2.08963	0.0808535	0.158286
P63242	34	Eukaryotic translation initiation factor 5A-1	Eif5a	5.13722e+06	1.67675e+06	2.81228e+06	2.24506e+06	3.93639e+06	4.99295e+06	6.45262e+06	6.50249e+06	0.0432744	1.84347	0.953277	1.75734	0.511735	0.226603
P63242	47	Eukaryotic translation initiation factor 5A-1	Eif5a	5.21112e+07	3.6149e+07	3.72572e+07	1.81377e+07	2.17735e+07	8.37606e+07	4.71408e+07	5.46576e+07	0.315237	1.44326	0.953277	1.37583	0.38723	0.492239
P63242	67	Eukaryotic translation initiation factor 5A-1	Eif5a	2.96897e+07	2.09205e+07	1.71843e+07	3.46783e+07	1.91242e+07	2.78616e+07	3.63815e+07	2.29185e+07	0.867301	1.03721	0.953277	0.988747	0.312165	0.280545
P63242	68	Eukaryotic translation initiation factor 5A-1	Eif5a	1.54915e+07	8.47655e+06	1.19562e+07	6.94432e+06	1.40967e+07	1.83892e+07	1.66309e+07	1.70278e+07	0.0327183	1.54296	0.953277	1.47087	0.355653	0.108377
P63254	22	Cysteine-rich protein 1	Crip1	NA	3.02679e+06	2.64662e+06	2.11133e+06	1.90121e+06	1.95225e+06	2.63512e+06	3.02177e+06	0.602528	0.91625	1.35133	1.23815	0.177238	0.228975
P63276	19	40S ribosomal protein S17	Rps17	4.57261e+07	3.73194e+07	4.33854e+07	3.44267e+07	6.61346e+07	5.23364e+07	6.0377e+07	5.55352e+07	0.00365736	1.45709	0.734932	1.07086	0.130254	0.102659
P63276	32	40S ribosomal protein S17	Rps17	4.24981e+07	1.66979e+07	2.81358e+07	1.70957e+07	5.27861e+07	6.31197e+07	7.42152e+07	7.02224e+07	0.00227272	2.49305	0.734932	1.83222	0.465212	0.14437
P63323	112	40S ribosomal protein S12	Rps12	5.57522e+06	2.99577e+06	3.59973e+06	2.02053e+06	5.35226e+06	6.2786e+06	6.82238e+06	6.18572e+06	0.0179542	1.73621	0.86574	1.5031	0.422808	0.0985687
P63325	31	40S ribosomal protein S10	Rps10	3.81467e+06	3.60063e+06	4.1641e+06	1.7165e+06	4.78858e+06	2.11027e+06	2.26289e+06	4.19097e+06	0.987519	1.00427	0.908618	0.9125	0.329884	0.405425
P63330	29	Serine/threonine-protein phosphatase 2A catalytic subunit alpha isoform	Ppp2ca	2.7853e+06	3.20965e+06	2.3126e+06	2.23376e+06	2.17386e+06	2.66059e+06	2.98287e+06	2.58786e+06	0.907651	0.987084	1.038	1.0246	0.172191	0.127885
P67778	4	Prohibitin	Phb	5.19604e+07	1.71387e+07	2.22429e+07	2.49467e+07	2.31612e+07	2.21241e+07	1.87959e+07	1.28182e+07	0.27186	0.66128	1.01505	0.67123	0.536544	0.242362
P67778	202	Prohibitin	Phb	2.54674e+06	1.99168e+06	1.95686e+06	1.17089e+06	1.38135e+06	1.67924e+06	1.58567e+06	1.27128e+06	0.192556	0.771903	1.01505	0.783517	0.295222	0.125952
P67871	147	Casein kinase II subunit beta	Csnk2b	2.0491e+06	1.08676e+06	1.13711e+06	1.16798e+06	1.38472e+06	1.26993e+06	1.44383e+06	1.30826e+06	0.971977	0.993714	0.941657	0.935738	0.338515	0.0575477
P68037	138	Ubiquitin-conjugating enzyme E2 L3	Ube2l3	5.33964e+06	3.57855e+06	3.49836e+06	3.1205e+06	3.9467e+06	2.20812e+06	4.3192e+06	2.5685e+06	0.416167	0.839446	0.804266	0.675138	0.255028	0.315662
P68040	130	Receptor of activated protein C kinase 1	Rack1	4.45346e+07	3.04278e+07	3.23412e+07	2.32994e+07	3.257e+07	4.15535e+07	4.91954e+07	5.00658e+07	0.125081	1.32757	0.877767	1.1653	0.270326	0.187757
P68040	139	Receptor of activated protein C kinase 1	Rack1	3.93151e+07	9.10685e+07	5.60274e+07	6.6e+07	5.31652e+07	4.61429e+07	7.80642e+07	7.66404e+07	0.97736	1.00635	0.877767	0.883337	0.343119	0.256002
P68040	172	Receptor of activated protein C kinase 1	Rack1	5.58608e+07	2.99844e+07	2.65808e+07	2.23166e+07	3.74942e+07	NA	3.55858e+07	4.47287e+07	0.571974	1.16576	0.877767	1.02327	0.448636	0.122819
P68040	183	Receptor of activated protein C kinase 1	Rack1	5.26547e+07	3.71578e+07	3.26083e+07	3.07118e+07	3.7556e+07	4.90105e+07	4.16079e+07	5.16765e+07	0.304544	1.17448	0.877767	1.03092	0.260049	0.145033
P68040	185	Receptor of activated protein C kinase 1	Rack1	4.19493e+07	3.63836e+07	4.95344e+07	2.52274e+07	4.83461e+07	4.98341e+07	6.0553e+07	6.67975e+07	0.0364796	1.47314	0.877767	1.29308	0.267342	0.156415
P68254	49	14-3-3 protein theta	Ywhaq	6.22148e+07	5.79236e+07	6.45926e+07	8.25487e+07	9.61662e+07	1.02307e+08	1.56653e+08	6.69482e+07	0.0941389	1.57915	0.903254	1.42637	0.162271	0.354605
P68368	60	Tubulin alpha-4A chain	Tuba4a	1.42213e+08	9.07763e+07	1.30617e+08	6.41521e+07	1.33456e+08	1.65716e+08	2.06951e+08	1.67989e+08	0.0393814	1.57592	1.0236	1.61311	0.337021	0.178492
P68372	58	Tubulin beta-4B chain	Tubb4b	8.23009e+06	6.13402e+06	4.35917e+06	3.67531e+06	5.72668e+06	5.51349e+06	5.78948e+06	5.20609e+06	0.969659	0.992729	1.01067	1.00332	0.363751	0.0473509
P70122	33	Ribosome maturation protein SBDS	Sbds	NA	1.24349e+06	2.36723e+06	1.73884e+06	4.22879e+06	3.67987e+06	8.31728e+06	6.65129e+06	0.0296714	3.20735	0.80493	2.58169	0.315828	0.377698
P70168	62	Importin subunit beta-1	Kpnb1	2.89901e+06	2.77476e+06	3.37576e+06	4.41264e+06	2.36116e+06	2.83677e+06	3.0518e+06	2.60786e+06	0.155411	0.806526	0.996718	0.803879	0.221236	0.109483
P70195	237	Proteasome subunit beta type-7	Psmb7	3.93327e+07	2.77287e+07	3.13075e+07	2.17943e+07	2.29317e+07	4.40039e+07	3.50289e+07	3.62126e+07	0.458881	1.14991	0.844799	0.971444	0.244084	0.252008
P70266	114	6-phosphofructo-2-kinase/fructose-2,6-bisphosphatase 1	Pfkfb1	NA	1.71155e+06	2.66307e+06	2.49166e+06	2.32891e+06	NA	4.45792e+06	4.10462e+06	0.136205	1.58622	0.826477	1.31098	0.221592	0.31427
P70266	118	6-phosphofructo-2-kinase/fructose-2,6-bisphosphatase 1	Pfkfb1	6.13249e+06	4.04446e+06	5.57074e+06	3.8209e+06	NA	4.00799e+06	3.5973e+06	5.64307e+06	0.600036	0.902695	0.826477	0.746057	0.232017	0.245063
P70349	91	Histidine triad nucleotide-binding protein 1	Hint1	8.11271e+06	5.02802e+06	4.90839e+06	4.149e+06	5.17063e+06	6.90401e+06	7.92697e+06	6.23263e+06	0.373822	1.18182	0.952165	1.12529	0.315804	0.176598
P70404	159	Isocitrate dehydrogenase [NAD] subunit gamma 1, mitochondrial	Idh3g	964964	771711	NA	934691	1.62346e+06	1.19591e+06	758287	NA	0.30478	1.33926	0.915025	1.22546	0.116731	0.362748
P70670	2080	Nascent polypeptide-associated complex subunit alpha, muscle-specific form	Naca	NA	2.32088e+07	NA	1.9053e+07	1.91394e+07	2.29794e+07	2.15364e+07	1.81426e+07	0.760527	0.967751	0.991638	0.959659	0.139066	0.107951
P70694	39	Estradiol 17 beta-dehydrogenase 5	Akr1c6	NA	4.13271e+07	3.23182e+07	1.92618e+07	1.9742e+07	1.88001e+07	1.8996e+07	1.60111e+07	0.0688733	0.593731	0.901003	0.534953	0.358241	0.0889356
P70694	59	Estradiol 17 beta-dehydrogenase 5	Akr1c6	2.61385e+06	NA	2.19698e+06	NA	NA	1.30918e+06	1.96176e+06	2.05687e+06	0.161926	0.738308	0.901003	0.665217	0.122545	0.22918
P70694	75	Estradiol 17 beta-dehydrogenase 5	Akr1c6	2.31144e+07	NA	1.81183e+07	NA	1.8087e+07	2.48353e+07	2.56634e+07	2.82683e+07	0.373691	1.17448	0.901003	1.05821	0.171358	0.179172
P70694	84	Estradiol 17 beta-dehydrogenase 5	Akr1c6	4.80071e+07	3.97632e+07	6.97679e+07	7.35473e+07	1.30489e+08	1.28332e+08	2.11958e+08	1.8774e+08	0.00315427	2.84967	0.901003	2.56756	0.284853	0.254277
P70694	161	Estradiol 17 beta-dehydrogenase 5	Akr1c6	1.4099e+08	8.15492e+07	9.9047e+07	5.52911e+07	9.39998e+07	1.24633e+08	1.61054e+08	1.81333e+08	0.132331	1.4886	0.901003	1.34123	0.382027	0.276249
P70694	178	Estradiol 17 beta-dehydrogenase 5	Akr1c6	7.60435e+06	NA	9.43193e+06	7.32538e+06	6.78338e+06	1.3039e+07	1.14712e+07	1.44107e+07	0.166149	1.40706	0.901003	1.26776	0.140904	0.290559
P70694	185	Estradiol 17 beta-dehydrogenase 5	Akr1c6	1.69058e+07	8.40686e+06	1.1105e+07	6.79837e+06	1.15756e+07	1.36554e+07	1.41089e+07	1.1316e+07	0.45527	1.17216	0.901003	1.05611	0.410865	0.112345
P70694	201	Estradiol 17 beta-dehydrogenase 5	Akr1c6	4.22033e+07	2.87994e+07	2.07886e+07	1.54174e+07	3.04595e+07	2.88066e+07	3.39784e+07	2.94344e+07	0.538892	1.1443	0.901003	1.03102	0.434555	0.075272
P70694	209	Estradiol 17 beta-dehydrogenase 5	Akr1c6	7.89073e+08	6.43787e+08	5.62457e+08	5.9583e+08	5.15121e+08	7.0988e+08	8.50095e+08	6.08999e+08	0.799262	1.03587	0.901003	0.933323	0.154265	0.21377
P70694	270	Estradiol 17 beta-dehydrogenase 5	Akr1c6	9.53743e+06	6.30605e+06	7.33483e+06	1.17253e+07	8.88363e+06	8.68767e+06	1.37034e+07	1.44491e+07	0.215169	1.31	0.901003	1.18031	0.276361	0.268631
P70694	301	Estradiol 17 beta-dehydrogenase 5	Akr1c6	1.74302e+08	1.17114e+08	1.05668e+08	9.51921e+07	9.32572e+07	1.01748e+08	9.5151e+07	8.33509e+07	0.151266	0.758737	0.901003	0.683624	0.286906	0.0815042
P70697	359	Uroporphyrinogen decarboxylase	Urod	3.35521e+06	2.55272e+06	2.96559e+06	1.8269e+06	1.9374e+06	NA	NA	5.7505e+06	0.408203	1.43694	1.10369	1.58593	0.244305	0.701432
P80313	172	T-complex protein 1 subunit eta	Cct7	7.35953e+06	6.30175e+06	5.77349e+06	4.79999e+06	5.88821e+06	6.78878e+06	6.56728e+06	6.74455e+06	0.47306	1.07238	0.906707	0.972333	0.176149	0.0642005
P80313	366	T-complex protein 1 subunit eta	Cct7	1.01651e+07	7.92488e+06	8.03446e+06	5.61161e+06	6.50813e+06	9.92116e+06	8.09524e+06	6.72356e+06	0.923471	0.984625	0.906707	0.892767	0.234463	0.201228
P80314	284	T-complex protein 1 subunit beta	Cct2	3.49555e+07	1.99882e+07	2.85385e+07	1.79189e+07	2.31514e+07	2.02983e+07	3.11706e+07	2.85083e+07	0.929075	1.01704	0.953175	0.969415	0.310944	0.191931
P80315	21	T-complex protein 1 subunit delta	Cct4	7.41401e+07	4.49207e+07	7.3426e+07	NA	3.26886e+07	6.02322e+07	5.76782e+07	5.13909e+07	0.265706	0.787027	0.940087	0.739874	0.259771	0.246355
P80315	288	T-complex protein 1 subunit delta	Cct4	8.84633e+07	6.90911e+07	NA	3.54924e+07	4.57231e+07	3.12296e+07	3.04364e+07	5.01756e+07	0.140206	0.612149	0.940087	0.575473	0.41651	0.255213
P80315	375	T-complex protein 1 subunit delta	Cct4	5.09524e+06	4.57199e+06	4.61444e+06	4.71822e+06	4.56961e+06	5.03927e+06	3.63494e+06	5.93706e+06	0.930028	1.00953	0.940087	0.949042	0.0501548	0.200044
P80316	170	T-complex protein 1 subunit epsilon	Cct5	4.56609e+07	3.34431e+07	3.61558e+07	2.97901e+07	2.48084e+07	2.06243e+07	2.19779e+07	2.22957e+07	0.00754801	0.618452	0.908393	0.561797	0.187157	0.0778291
P80317	199	T-complex protein 1 subunit zeta	Cct6a	4.9439e+07	6.25226e+07	8.53972e+07	8.43264e+07	4.01914e+07	4.12163e+07	4.31391e+07	3.62531e+07	0.0144139	0.570849	0.958915	0.547396	0.248711	0.0721666
P80317	365	T-complex protein 1 subunit zeta	Cct6a	6.13698e+06	4.48743e+06	4.35927e+06	3.58525e+06	4.35381e+06	5.73606e+06	4.22066e+06	4.42824e+06	0.949443	1.00915	0.958915	0.967686	0.23119	0.150736
P80317	377	T-complex protein 1 subunit zeta	Cct6a	NA	2.28823e+06	NA	1.42615e+06	1.62261e+06	1.84921e+06	1.27282e+06	1.98867e+06	0.648152	0.906385	0.958915	0.869146	0.328228	0.18564
P80318	44	T-complex protein 1 subunit gamma	Cct3	1.2387e+07	7.01111e+06	1.10582e+07	5.96441e+06	1.70398e+07	9.15005e+06	1.72655e+07	1.96923e+07	0.0522447	1.73384	0.97744	1.69473	0.340489	0.290406
P80318	222	T-complex protein 1 subunit gamma	Cct3	1.02531e+07	NA	7.38337e+06	5.70049e+06	7.34289e+06	9.1603e+06	1.01064e+07	1.03837e+07	0.334861	1.18888	0.97744	1.16206	0.295919	0.14857
P80318	469	T-complex protein 1 subunit gamma	Cct3	3.28144e+06	2.84918e+06	3.89527e+06	2.65821e+06	2.92728e+06	3.46831e+06	4.4493e+06	3.93846e+06	0.263523	1.1655	0.97744	1.13921	0.173043	0.175979
P83870	3	PHD finger-like domain-containing protein 5A	Phf5a	2.07464e+08	1.22029e+08	1.53562e+08	1.44593e+08	1.97956e+08	1.55874e+08	1.32545e+08	1.87738e+08	0.638622	1.07403	0.947303	1.01743	0.230819	0.177677
P84089	12	Enhancer of rudimentary homolog	Erh	8.07304e+06	7.16449e+06	7.1566e+06	7.12345e+06	5.77548e+06	8.31809e+06	6.6693e+06	7.63207e+06	0.65752	0.961967	0.875949	0.842634	0.0627115	0.156586
P84091	308	AP-2 complex subunit mu	Ap2m1	8.15374e+06	9.1627e+06	7.94425e+06	7.88138e+06	7.76135e+06	7.95048e+06	9.44026e+06	9.27548e+06	0.565545	1.03879	1.04789	1.08853	0.0719653	0.101451
P84091	312	AP-2 complex subunit mu	Ap2m1	4.40877e+06	3.95647e+06	2.93907e+06	3.11476e+06	2.00208e+06	2.9444e+06	2.34867e+06	2.60739e+06	0.0305589	0.686767	1.04789	0.719655	0.193086	0.16115
P84091	319	AP-2 complex subunit mu	Ap2m1	4.19751e+07	3.29249e+07	3.89059e+07	3.29198e+07	3.47294e+07	3.29127e+07	3.79087e+07	3.70369e+07	0.696419	0.971798	1.04789	1.01834	0.123165	0.0634883
P84091	400	AP-2 complex subunit mu	Ap2m1	2.77918e+07	2.68179e+07	1.52366e+07	2.29384e+07	1.89723e+07	2.54804e+07	2.39386e+07	1.80868e+07	0.657732	0.932031	1.04789	0.976665	0.245967	0.168417
P84099	126	60S ribosomal protein L19	Rpl19	7.38249e+06	1.3375e+07	1.13014e+07	9.85469e+06	2.31349e+07	1.36131e+07	1.25607e+07	1.59578e+07	0.0733321	1.55717	0.686508	1.06901	0.240432	0.291859
P84099	144	60S ribosomal protein L19	Rpl19	2.8251e+06	3.2723e+06	3.53385e+06	4.84356e+06	7.89542e+06	NA	5.0343e+06	NA	0.0595247	1.78651	0.686508	1.22646	0.239706	0.31294
P85094	178	Isochorismatase domain-containing protein 2A	Isoc2a	9.50645e+07	3.3303e+07	4.67674e+07	5.67114e+07	5.7735e+07	7.57894e+07	5.13983e+07	5.01582e+07	0.957402	1.01395	0.939852	0.952964	0.45772	0.201146
P97315	137	Cysteine and glycine-rich protein 1	Csrp1	5.90371e+06	4.0198e+06	4.71621e+06	4.01699e+06	3.41855e+06	2.85041e+06	4.48822e+06	4.36514e+06	0.186445	0.810557	2.61271	2.11775	0.190693	0.207082
P97328	127	Ketohexokinase	Khk	3.14246e+07	1.73553e+07	2.32935e+07	1.45195e+07	1.98511e+07	2.47429e+07	2.43043e+07	2.69729e+07	0.585194	1.10715	0.883202	0.977837	0.345198	0.124451
P97328	134	Ketohexokinase	Khk	1.16612e+08	9.8974e+07	1.08628e+08	1.07344e+08	7.26349e+07	1.09527e+08	1.53527e+08	1.07795e+08	0.866198	1.02763	0.883202	0.907607	0.0669273	0.298817
P97328	287	Ketohexokinase	Khk	5.45349e+07	3.1428e+07	4.2255e+07	2.58419e+07	NA	NA	5.28847e+07	5.80494e+07	0.153219	1.44014	0.883202	1.27194	0.328919	0.0658411
P97351	94	40S ribosomal protein S3a	Rps3a	1.06698e+08	7.50151e+07	6.37803e+07	6.46234e+07	6.24596e+07	7.71439e+07	8.48628e+07	NA	0.844483	0.965084	1.01249	0.977139	0.259331	0.152103
P97351	115	40S ribosomal protein S3a	Rps3a	1.1004e+07	6.19847e+06	5.88333e+06	4.87775e+06	4.83978e+06	4.85012e+06	5.79179e+06	4.59629e+06	0.206549	0.718006	1.01249	0.726975	0.391086	0.105201
P97351	144	40S ribosomal protein S3a	Rps3a	4.43662e+07	5.63743e+07	3.16793e+07	3.81197e+07	3.08511e+07	3.27645e+07	2.76707e+07	2.63182e+07	0.0516828	0.689603	1.01249	0.698217	0.246809	0.0999623
P97364	394	Selenide, water dikinase 2	Sephs2	6.0791e+07	3.47904e+07	5.07674e+07	2.88621e+07	5.88971e+07	7.30774e+07	7.44501e+07	7.07286e+07	0.0201739	1.58183	0.930136	1.47131	0.333852	0.102411
P97372	156	Proteasome activator complex subunit 2	Psme2	3.10374e+06	3.1758e+06	3.09955e+06	NA	4.88595e+06	4.2449e+06	3.24028e+06	2.69521e+06	0.321956	1.20478	1.03592	1.24806	0.0137096	0.261327
P97379	76	Ras GTPase-activating protein-binding protein 2	G3bp2	2.72607e+06	2.32131e+06	1.73268e+06	1.5298e+06	1.47191e+06	2.20846e+06	2.43264e+06	1.78595e+06	0.777688	0.950553	1.49911	1.42498	0.263496	0.217372
P97384	313	Annexin A11	Anxa11	1.02705e+07	8.05043e+06	8.74346e+06	5.68354e+06	8.03979e+06	1.07502e+07	1.41146e+07	1.21916e+07	0.101315	1.37707	0.620036	0.853832	0.233215	0.226981
P97384	428	Annexin A11	Anxa11	2.46645e+06	NA	1.42079e+06	NA	2.82008e+06	1.78647e+06	4.04523e+06	3.43574e+06	0.244237	1.55477	0.620036	0.964013	0.380418	0.31887
P97384	477	Annexin A11	Anxa11	2.32624e+06	1.04018e+06	1.27487e+06	NA	1.44848e+06	1.36768e+06	2.99661e+06	2.24802e+06	0.441953	1.30257	0.620036	0.807638	0.442692	0.379848
P97429	57	Annexin A4	Anxa4	1.31926e+07	1.39421e+07	1.27507e+07	9.8401e+06	7.28054e+06	8.17056e+06	1.62565e+07	1.1339e+07	0.480053	0.865683	1.23431	1.06852	0.144485	0.376912
P97429	293	Annexin A4	Anxa4	7.42733e+07	5.0519e+07	3.55568e+07	4.14827e+07	3.97771e+07	3.0259e+07	6.59215e+07	5.62438e+07	0.843702	0.952285	1.23431	1.17542	0.337453	0.33374
P97429	300	Annexin A4	Anxa4	1.40257e+07	1.13891e+07	1.16722e+07	8.7652e+06	6.9026e+06	4.63944e+06	3.67651e+06	5.47122e+06	0.00261741	0.451227	1.23431	0.556955	0.187742	0.264251
P97450	51	ATP synthase-coupling factor 6, mitochondrial	Atp5pf	4.42819e+08	3.59342e+08	3.93395e+08	5.36438e+08	5.26059e+08	2.43309e+08	4.40855e+08	3.9948e+08	0.680285	0.929393	0.920171	0.855201	0.177844	0.294332
P97450	84	ATP synthase-coupling factor 6, mitochondrial	Atp5pf	1.92479e+08	9.79773e+07	1.18695e+08	8.6579e+07	7.35817e+07	7.26337e+07	5.72218e+07	5.92248e+07	0.05263	0.529848	0.920171	0.487551	0.384016	0.131591
P97450	99	ATP synthase-coupling factor 6, mitochondrial	Atp5pf	5.43882e+08	3.90577e+08	4.49194e+08	3.70522e+08	6.26069e+08	6.40977e+08	5.02916e+08	3.70489e+08	0.239846	1.2202	0.920171	1.1228	0.177302	0.23544
P97450	105	ATP synthase-coupling factor 6, mitochondrial	Atp5pf	8.67217e+07	5.62867e+07	4.99072e+07	5.16819e+07	5.40181e+07	5.55552e+07	4.83164e+07	3.71922e+07	0.243857	0.797563	0.920171	0.733894	0.282241	0.170663
P97452	7	Ribosome biogenesis protein BOP1	Bop1	4.02212e+06	4.29684e+06	3.51261e+06	5.13045e+06	3.05396e+06	2.62462e+06	2.52461e+06	3.04208e+06	0.0078769	0.662967	2.13873	1.41791	0.159518	0.0983158
P97461	47	40S ribosomal protein S5	Rps5	6.87603e+06	3.30813e+06	5.47226e+06	4.17534e+06	1.00194e+07	9.59986e+06	1.79275e+07	1.4093e+07	0.00920284	2.60389	0.72674	1.89235	0.314153	0.302944
P97461	191	40S ribosomal protein S5	Rps5	2.8448e+07	2.29759e+07	2.13717e+07	2.07878e+07	2.61954e+07	2.96796e+07	2.60032e+07	3.16064e+07	0.066209	1.21266	0.72674	0.881286	0.149293	0.0965714
P97494	182	Glutamate--cysteine ligase catalytic subunit	Gclc	2.37311e+07	2.00603e+07	2.95333e+07	2.025e+07	1.53616e+07	1.16021e+07	1.61303e+07	1.7661e+07	0.0185064	0.649267	1.14568	0.743852	0.189251	0.169535
P97494	318	Glutamate--cysteine ligase catalytic subunit	Gclc	1.21866e+07	4.81766e+06	5.53845e+06	4.73262e+06	4.85962e+06	5.07981e+06	5.97247e+06	5.63955e+06	0.460773	0.790145	1.14568	0.905253	0.527469	0.094581
P97742	292	Carnitine O-palmitoyltransferase 1, liver isoform	Cpt1a	3.31799e+06	2.71349e+06	2.14266e+06	1.87686e+06	1.9611e+06	2.32938e+06	2.68371e+06	2.59841e+06	0.750415	0.952403	1.3648	1.29984	0.254829	0.135894
P97742	344	Carnitine O-palmitoyltransferase 1, liver isoform	Cpt1a	2.25248e+07	2.70533e+07	2.31749e+07	3.13144e+07	2.1592e+07	2.89603e+07	2.64054e+07	2.30046e+07	0.709293	0.960554	1.3648	1.31096	0.155988	0.133226
P97807	58	Fumarate hydratase, mitochondrial	Fh	2.70813e+07	2.47813e+07	2.73095e+07	2.9193e+07	1.20433e+07	1.52887e+07	1.37796e+07	1.20062e+07	2.56591e-05	0.490175	1.01077	0.495454	0.0667181	0.118558
P97807	63	Fumarate hydratase, mitochondrial	Fh	1.16958e+09	1.04104e+09	9.0699e+08	9.55476e+08	1.01503e+09	8.72126e+08	9.79898e+08	7.95018e+08	0.227684	0.899092	1.01077	0.908775	0.113026	0.110046
P97807	77	Fumarate hydratase, mitochondrial	Fh	2.8607e+06	1.29952e+06	1.2027e+06	1.47984e+06	1.14252e+06	1.59931e+06	1.14223e+06	1.72677e+06	0.487588	0.819965	1.01077	0.828796	0.453165	0.217494
P97807	180	Fumarate hydratase, mitochondrial	Fh	4.81592e+07	6.56341e+07	5.63982e+07	6.39515e+07	6.88345e+07	6.20406e+07	5.10783e+07	5.03038e+07	0.939982	0.991946	1.01077	1.00263	0.136654	0.154309
P97807	210	Fumarate hydratase, mitochondrial	Fh	3.21705e+07	2.02296e+07	2.17864e+07	2.30806e+07	2.35365e+07	2.81273e+07	2.13697e+07	1.35184e+07	0.534105	0.889838	1.01077	0.899422	0.220587	0.28202
P97807	289	Fumarate hydratase, mitochondrial	Fh	6.08644e+07	5.091e+07	4.43074e+07	5.64662e+07	NA	NA	4.10649e+07	3.98889e+07	0.0782687	0.761746	1.01077	0.76995	0.134711	0.020545
P97807	464	Fumarate hydratase, mitochondrial	Fh	2.9812e+07	3.29919e+07	NA	2.17924e+07	NA	2.26533e+07	NA	4.35238e+07	0.620537	1.1734	1.01077	1.18604	0.204668	0.446004
P97807	474	Fumarate hydratase, mitochondrial	Fh	5.40513e+08	1.06785e+09	7.75357e+08	8.99757e+08	4.02891e+08	5.66638e+08	3.25304e+08	8.02451e+08	0.100924	0.638739	1.01077	0.645618	0.270484	0.40233
P97823	219	Acyl-protein thioesterase 1	Lypla1	NA	3.01717e+07	NA	2.8244e+07	4.97812e+07	4.13228e+07	4.07276e+07	3.87435e+07	0.022337	1.46001	1.03075	1.5049	0.0466681	0.114539
P97823	224	Acyl-protein thioesterase 1	Lypla1	5.01577e+08	2.75938e+08	2.49073e+08	2.5304e+08	3.65308e+08	4.56188e+08	2.80815e+08	2.6926e+08	0.768836	1.07185	1.03075	1.10481	0.380394	0.253202
P97855	36	Ras GTPase-activating protein-binding protein 1	G3bp1	7.37597e+06	5.37242e+06	5.38913e+06	NA	7.16173e+06	6.20053e+06	1.00196e+07	5.95957e+06	0.344193	1.21329	0.855752	1.03827	0.190537	0.254019
P97855	76	Ras GTPase-activating protein-binding protein 1	G3bp1	NA	NA	8.35322e+06	9.67601e+06	1.53398e+07	2.37658e+07	2.33736e+07	2.01886e+07	0.0168178	2.2926	0.855752	1.9619	0.103759	0.188514
P97872	108	Dimethylaniline monooxygenase [N-oxide-forming] 5	Fmo5	5.74639e+07	4.91227e+07	5.57533e+07	3.34913e+07	6.43122e+07	5.29325e+07	6.85893e+07	7.84529e+07	0.0652794	1.34956	1.15473	1.55839	0.223059	0.160024
P97872	115	Dimethylaniline monooxygenase [N-oxide-forming] 5	Fmo5	3.86575e+07	3.01416e+07	3.56913e+07	2.44735e+07	5.36427e+07	4.71507e+07	3.5764e+07	3.626e+07	0.0872121	1.34004	1.15473	1.5474	0.194373	0.201832
P97872	170	Dimethylaniline monooxygenase [N-oxide-forming] 5	Fmo5	1.92588e+08	1.32719e+08	2.11983e+08	1.27473e+08	2.15661e+08	1.69176e+08	2.90274e+08	2.71931e+08	0.0888764	1.42463	1.15473	1.64507	0.255599	0.232795
P97872	186	Dimethylaniline monooxygenase [N-oxide-forming] 5	Fmo5	5.40472e+06	3.93851e+06	3.72523e+06	2.94136e+06	5.384e+06	5.79507e+06	6.23935e+06	5.46053e+06	0.02051	1.42906	1.15473	1.65018	0.256958	0.0681307
P97872	227	Dimethylaniline monooxygenase [N-oxide-forming] 5	Fmo5	9.87992e+07	5.5014e+07	7.84597e+07	5.74471e+07	8.43615e+07	6.87911e+07	1.33291e+08	8.42894e+07	0.287771	1.27963	1.15473	1.47763	0.282891	0.30259
P97872	253	Dimethylaniline monooxygenase [N-oxide-forming] 5	Fmo5	4.96428e+07	4.42719e+07	4.39904e+07	4.7142e+07	6.15471e+07	3.47146e+07	4.71767e+07	5.76626e+07	0.538555	1.08676	1.15473	1.25491	0.057631	0.239062
P97872	273	Dimethylaniline monooxygenase [N-oxide-forming] 5	Fmo5	3.87241e+06	2.41265e+06	3.11002e+06	2.41809e+06	2.72004e+06	2.09507e+06	3.53196e+06	2.85748e+06	0.749748	0.948479	1.15473	1.09524	0.235249	0.210435
P97872	394	Dimethylaniline monooxygenase [N-oxide-forming] 5	Fmo5	3.35752e+07	2.63607e+07	2.13568e+07	1.52907e+07	1.76358e+07	2.30437e+07	2.54188e+07	2.47331e+07	0.746931	0.940446	1.15473	1.08596	0.320808	0.155258
P97872	480	Dimethylaniline monooxygenase [N-oxide-forming] 5	Fmo5	3.49718e+07	3.86779e+07	3.44404e+07	2.65055e+07	2.63061e+07	2.83085e+07	3.26269e+07	3.12183e+07	0.217695	0.880116	1.15473	1.0163	0.152209	0.096098
P99025	63	GTP cyclohydrolase 1 feedback regulatory protein	Gchfr	1.42675e+07	1.49621e+07	1.11299e+07	1.71158e+07	1.3084e+07	2.0523e+07	2.32112e+07	1.77899e+07	0.136258	1.29809	1.12845	1.46483	0.172349	0.231704
P99028	40	Cytochrome b-c1 complex subunit 6, mitochondrial	Uqcrh	3.81236e+07	3.67041e+07	3.90913e+07	4.61146e+07	5.08901e+07	3.80034e+07	4.69448e+07	3.71354e+07	0.446745	1.08086	0.969053	1.04741	0.104658	0.156236
P99028	83	Cytochrome b-c1 complex subunit 6, mitochondrial	Uqcrh	3.56483e+07	6.47688e+07	5.96148e+07	9.77173e+07	1.19944e+08	1.05678e+08	1.3116e+08	1.10256e+08	0.00956603	1.81199	0.969053	1.75591	0.396643	0.0967239
P99029	70	Peroxiredoxin-5, mitochondrial	Prdx5	1.06095e+08	6.4126e+07	5.37418e+07	4.79643e+07	5.46075e+07	6.37231e+07	4.9088e+07	3.73322e+07	0.283149	0.752963	0.895699	0.674428	0.386482	0.21555
P99029	79	Peroxiredoxin-5, mitochondrial	Prdx5	2.95729e+07	1.10764e+07	7.32635e+06	7.81009e+06	7.64724e+06	9.85332e+06	7.10775e+06	7.70164e+06	0.311366	0.57918	0.895699	0.51877	0.756462	0.150276
P99029	81	Peroxiredoxin-5, mitochondrial	Prdx5	1.06908e+07	7.82692e+06	8.55896e+06	8.67431e+06	4.83281e+06	8.64655e+06	1.04498e+07	6.71497e+06	0.38376	0.857154	0.895699	0.767752	0.137336	0.316542
P99029	98	Peroxiredoxin-5, mitochondrial	Prdx5	5.28082e+08	2.90314e+08	3.42161e+08	2.91256e+08	3.764e+08	2.79586e+08	3.6447e+08	3.29069e+08	0.686792	0.929545	0.895699	0.832592	0.310561	0.128809
P99029	112	Peroxiredoxin-5, mitochondrial	Prdx5	2.85554e+07	2.3861e+07	1.98357e+07	2.05991e+07	1.44911e+07	1.78529e+07	1.47236e+07	1.72113e+07	0.0162653	0.692279	0.895699	0.620073	0.170875	0.106501
Q00519	629	Xanthine dehydrogenase/oxidase	Xdh	1.85619e+06	1.85746e+06	1.7896e+06	1.72115e+06	1.86184e+06	1.69104e+06	1.1966e+06	1.67238e+06	0.219714	0.888913	0.876888	0.779478	0.0359324	0.177891
Q01405	185	Protein transport protein Sec23A	Sec23a	1.65797e+08	1.68715e+08	1.97779e+08	1.4834e+08	2.5486e+08	3.06192e+08	2.94561e+08	3.04982e+08	0.000272896	1.70517	0.791567	1.34976	0.120443	0.0830549
Q01405	322	Protein transport protein Sec23A	Sec23a	5.77723e+06	6.51873e+06	5.54931e+06	5.46639e+06	8.38376e+06	5.57696e+06	4.24055e+06	4.53035e+06	0.886616	0.975118	0.791567	0.771871	0.082178	0.33255
Q01405	326	Protein transport protein Sec23A	Sec23a	NA	4.66642e+06	5.46608e+06	NA	NA	NA	7.88879e+06	1.07459e+07	0.103255	1.8391	0.791567	1.45577	0.11161	0.216832
Q01405	329	Protein transport protein Sec23A	Sec23a	2.55312e+07	3.03797e+07	2.52013e+07	2.72248e+07	2.72852e+07	2.334e+07	2.74532e+07	2.90002e+07	0.858523	0.988384	0.791567	0.782372	0.0874686	0.0901482
Q01405	562	Protein transport protein Sec23A	Sec23a	5.38339e+06	7.47659e+06	5.90287e+06	4.03349e+06	7.01407e+06	5.3131e+06	7.60907e+06	8.788e+06	0.194483	1.26004	0.791567	0.997405	0.249692	0.201521
Q01853	109	Transitional endoplasmic reticulum ATPase	Vcp	2.07111e+07	9.35948e+06	2.38846e+07	NA	4.68404e+07	4.81117e+07	7.98981e+07	6.62841e+07	0.00842792	3.35187	0.88326	2.96057	0.42461	0.262215
Q01853	754	Transitional endoplasmic reticulum ATPase	Vcp	1.41765e+06	4.19673e+06	2.93499e+06	2.58082e+06	2.64644e+06	3.02589e+06	3.0483e+06	2.34968e+06	0.980774	0.99462	0.88326	0.878508	0.411165	0.120715
Q03265	123	ATP synthase subunit alpha, mitochondrial	Atp5f1a	6.0897e+07	3.31758e+07	2.9618e+07	5.48389e+07	4.85879e+07	3.36048e+07	NA	3.33594e+07	0.571982	0.862991	0.956066	0.825076	0.348398	0.226449
Q03265	132	ATP synthase subunit alpha, mitochondrial	Atp5f1a	2.74237e+06	NA	NA	1.01336e+07	NA	NA	4.01014e+06	1.1869e+06	0.43416	0.403622	0.956066	0.385889	0.811807	0.768257
Q03265	167	ATP synthase subunit alpha, mitochondrial	Atp5f1a	4.4176e+07	3.54143e+07	2.18372e+07	9.45266e+07	2.98865e+07	2.89483e+07	4.46253e+07	2.32586e+07	0.334609	0.646676	0.956066	0.618265	0.647483	0.287683
Q03265	218	ATP synthase subunit alpha, mitochondrial	Atp5f1a	2.47025e+07	9.98248e+06	1.56782e+07	NA	NA	2.1767e+07	3.41315e+07	1.98623e+07	0.2435	1.50429	0.956066	1.4382	0.442137	0.306778
Q03265	230	ATP synthase subunit alpha, mitochondrial	Atp5f1a	1.17894e+08	7.16595e+07	6.34105e+07	6.1554e+07	8.74095e+07	8.24095e+07	7.91826e+07	5.18797e+07	0.832958	0.956644	0.956066	0.914614	0.337559	0.211701
Q03265	239	ATP synthase subunit alpha, mitochondrial	Atp5f1a	8.78289e+08	6.51821e+08	6.74434e+08	6.28485e+08	8.35648e+08	9.42411e+08	6.48715e+08	5.70691e+08	0.702593	1.05804	0.956066	1.01156	0.162224	0.226945
Q03265	240	ATP synthase subunit alpha, mitochondrial	Atp5f1a	2.84657e+06	3.01717e+06	2.15262e+06	2.30487e+06	2.7767e+06	3.79802e+06	2.81508e+06	2.95809e+06	0.162122	1.19636	0.956066	1.1438	0.161432	0.155627
Q03265	241	ATP synthase subunit alpha, mitochondrial	Atp5f1a	2.84657e+06	3.01717e+06	2.15262e+06	2.30487e+06	2.7767e+06	3.79802e+06	2.81508e+06	2.95809e+06	0.162122	1.19636	0.956066	1.1438	0.161432	0.155627
Q03265	261	ATP synthase subunit alpha, mitochondrial	Atp5f1a	642173	538634	1.33737e+06	2.66368e+06	2.66065e+06	4.10673e+06	3.12005e+06	3.62119e+06	0.0115646	2.60691	0.956066	2.49237	0.755456	0.185023
Q03265	305	ATP synthase subunit alpha, mitochondrial	Atp5f1a	6.89627e+08	4.66754e+08	6.57359e+08	5.11313e+08	6.54308e+08	5.89693e+08	5.61502e+08	4.70645e+08	0.860062	0.978966	0.956066	0.935956	0.187248	0.133973
Q03265	316	ATP synthase subunit alpha, mitochondrial	Atp5f1a	5.66583e+07	3.00514e+07	4.43164e+07	NA	3.49456e+07	4.44375e+07	8.98244e+07	4.97756e+07	0.51177	1.25347	0.956066	1.1984	0.304864	0.441615
Q03265	498	ATP synthase subunit alpha, mitochondrial	Atp5f1a	5.35948e+07	3.77163e+07	4.00512e+07	3.99703e+07	4.01703e+07	4.47881e+07	3.1121e+07	2.76001e+07	0.245899	0.8386	0.956066	0.801757	0.169391	0.220947
Q03265	506	ATP synthase subunit alpha, mitochondrial	Atp5f1a	8.36894e+07	6.44698e+07	8.33159e+07	1.1368e+08	8.12315e+07	7.06473e+07	7.88799e+07	NA	0.481702	0.891421	0.956066	0.852257	0.235795	0.0722533
Q03265	531	ATP synthase subunit alpha, mitochondrial	Atp5f1a	2.25913e+08	1.83452e+08	1.87552e+08	1.79809e+08	1.73726e+08	1.88055e+08	1.11264e+08	1.4025e+08	0.0905545	0.789589	0.956066	0.754899	0.110152	0.224752
Q03265	539	ATP synthase subunit alpha, mitochondrial	Atp5f1a	1.20267e+09	1.04731e+09	1.15057e+09	7.50196e+08	1.00274e+09	1.3761e+09	6.46559e+08	9.16314e+08	0.783075	0.94964	0.956066	0.907918	0.194897	0.305861
Q03265	541	ATP synthase subunit alpha, mitochondrial	Atp5f1a	NA	5.14342e+07	4.25969e+07	5.65865e+07	3.94164e+07	4.7454e+07	4.72461e+07	4.07512e+07	0.186155	0.870753	0.956066	0.832498	0.140924	0.0967873
Q05421	84	Cytochrome P450 2E1	Cyp2e1	2.55652e+06	1.76869e+06	1.36408e+06	821658	1.48457e+06	1.5423e+06	1.19485e+06	1.79752e+06	0.760756	0.924479	1.21333	1.1217	0.448907	0.164384
Q05421	94	Cytochrome P450 2E1	Cyp2e1	1.73786e+07	1.34772e+07	1.97131e+07	NA	2.33417e+07	2.36106e+07	2.94478e+07	2.94256e+07	0.0129485	1.56953	1.21333	1.90435	0.186907	0.130142
Q05421	159	Cytochrome P450 2E1	Cyp2e1	5.09782e+06	4.85667e+06	5.62577e+06	5.64972e+06	8.54671e+06	8.16489e+06	8.72436e+06	9.36488e+06	4.04314e-05	1.63923	1.21333	1.98893	0.0742273	0.0575654
Q05421	237	Cytochrome P450 2E1	Cyp2e1	2.16145e+06	NA	2.05185e+06	2.00321e+06	3.77798e+06	3.06188e+06	2.6288e+06	2.64474e+06	0.0308316	1.46144	1.21333	1.77321	0.0391161	0.17781
Q05421	255	Cytochrome P450 2E1	Cyp2e1	1.04148e+07	1.197e+07	1.23809e+07	6.64995e+06	1.10359e+07	1.72457e+07	2.4452e+07	1.47235e+07	0.0818781	1.62879	1.21333	1.97625	0.252123	0.33591
Q05816	40	Fatty acid-binding protein 5	Fabp5	9.85098e+07	5.40911e+07	5.00558e+07	4.03149e+07	5.50696e+07	1.36938e+07	8.61267e+07	9.78717e+07	0.918069	1.04029	0.656496	0.682948	0.425292	0.595268
Q05920	297	Pyruvate carboxylase, mitochondrial	Pc	NA	1.5079e+06	4.7834e+06	6.39725e+06	7.36529e+06	8.27365e+06	5.81518e+06	6.81125e+06	0.0893626	1.67072	0.881038	1.47197	0.589025	0.145641
Q05920	316	Pyruvate carboxylase, mitochondrial	Pc	8.88125e+06	6.9354e+06	1.98995e+07	2.12436e+07	2.86434e+07	3.19325e+07	3.17355e+07	NA	0.0138225	2.16085	0.881038	1.90379	0.517881	0.0599517
Q05920	319	Pyruvate carboxylase, mitochondrial	Pc	7.16472e+08	4.44524e+08	6.13392e+08	3.84542e+08	5.1456e+08	5.74971e+08	5.5419e+08	7.29072e+08	0.572455	1.09906	0.881038	0.968313	0.282633	0.158437
Q05920	661	Pyruvate carboxylase, mitochondrial	Pc	1.27322e+08	8.68579e+07	9.02106e+07	7.54316e+07	1.62204e+08	1.24261e+08	1.0436e+08	1.21756e+08	0.0921878	1.34953	0.881038	1.18899	0.236805	0.190174
Q05920	992	Pyruvate carboxylase, mitochondrial	Pc	6.42608e+07	4.43097e+07	6.2932e+07	3.77942e+07	6.20582e+07	6.24511e+07	4.61074e+07	5.99783e+07	0.515103	1.10176	0.881038	0.970693	0.25411	0.134788
Q05920	1090	Pyruvate carboxylase, mitochondrial	Pc	8.25237e+06	3.42654e+06	3.83308e+06	5.04476e+06	3.53906e+06	6.2486e+06	3.35905e+06	6.85726e+06	0.925609	0.97311	0.881038	0.857346	0.425421	0.362061
Q05920	1096	Pyruvate carboxylase, mitochondrial	Pc	1.26346e+07	9.78312e+06	1.35939e+07	1.06186e+07	9.89144e+06	8.67269e+06	7.09429e+06	6.85419e+06	0.0206879	0.697242	0.881038	0.614296	0.15101	0.175398
Q06185	34	ATP synthase subunit e, mitochondrial	Atp5me	1.24688e+07	1.37419e+07	1.20749e+07	1.37665e+07	NA	2.21984e+07	2.54413e+07	NA	0.000811219	1.83047	0.749623	1.37216	0.0669242	0.0962689
Q07417	72	Short-chain specific acyl-CoA dehydrogenase, mitochondrial	Acads	3.6295e+06	2.02425e+06	2.53827e+06	1.31648e+06	1.88587e+06	2.56246e+06	1.24172e+06	1.49208e+06	0.343489	0.755338	0.994077	0.750864	0.409585	0.320764
Q07417	129	Short-chain specific acyl-CoA dehydrogenase, mitochondrial	Acads	1.0252e+08	1.29075e+08	1.22254e+08	1.46407e+08	1.49918e+08	1.28368e+08	1.40362e+08	1.8358e+08	0.138609	1.20384	0.994077	1.19671	0.145087	0.157517
Q07417	262	Short-chain specific acyl-CoA dehydrogenase, mitochondrial	Acads	2.92455e+07	1.6099e+07	1.70467e+07	2.81665e+07	2.29311e+07	2.49652e+07	1.80834e+07	1.33637e+07	0.544822	0.876164	0.994077	0.870975	0.310501	0.261715
Q07417	292	Short-chain specific acyl-CoA dehydrogenase, mitochondrial	Acads	2.10575e+07	2.05424e+07	1.47462e+07	3.28213e+07	1.23784e+07	2.57094e+07	2.49088e+07	1.91083e+07	0.730384	0.920795	0.994077	0.915341	0.340055	0.300939
Q07417	306	Short-chain specific acyl-CoA dehydrogenase, mitochondrial	Acads	1.3629e+08	1.13866e+08	1.56094e+08	1.57812e+08	2.13793e+08	2.74154e+08	1.73787e+08	1.97085e+08	0.0211665	1.52256	0.994077	1.51355	0.145845	0.199784
Q07417	339	Short-chain specific acyl-CoA dehydrogenase, mitochondrial	Acads	3.38483e+07	2.63367e+07	2.84548e+07	4.35384e+07	4.65854e+07	4.72806e+07	5.28429e+07	4.38719e+07	0.0142286	1.44185	0.994077	1.43331	0.232336	0.079007
Q11011	822	Puromycin-sensitive aminopeptidase	Npepps	1e+08	1.10764e+08	8.48081e+07	9.84466e+07	8.53716e+07	8.16334e+07	1.1594e+08	9.54493e+07	0.690726	0.960347	0.943543	0.906128	0.108093	0.162557
Q11011	833	Puromycin-sensitive aminopeptidase	Npepps	5.38638e+06	6.84337e+06	6.65373e+06	3.74113e+06	4.36935e+06	3.57452e+06	NA	5.50886e+06	0.280227	0.792808	0.943543	0.748048	0.253029	0.21682
Q14DH7	414	Acyl-CoA synthetase short-chain family member 3, mitochondrial	Acss3	7.28128e+06	2.62267e+06	2.76534e+06	NA	4.42638e+06	5.74494e+06	6.29985e+06	4.34909e+06	0.515154	1.23252	1.24004	1.52838	0.627367	0.186567
Q14DH7	519	Acyl-CoA synthetase short-chain family member 3, mitochondrial	Acss3	1.25415e+07	3.50147e+06	4.40243e+06	2.42356e+06	4.71186e+06	4.21195e+06	5.14736e+06	3.58436e+06	0.596881	0.772032	1.24004	0.957354	0.808231	0.152298
Q14DH7	657	Acyl-CoA synthetase short-chain family member 3, mitochondrial	Acss3	4.47982e+06	NA	2.05883e+06	1.2977e+06	2.21403e+06	2.7144e+06	2.47748e+06	2.74371e+06	0.930585	0.971398	1.24004	1.20458	0.63613	0.0970836
Q1HFZ0	585	RNA cytosine C(5)-methyltransferase NSUN2	Nsun2	2.36089e+06	1.98335e+06	1.30507e+06	1.27637e+06	2.01045e+06	2.35594e+06	2.34492e+06	3.31007e+06	0.0918712	1.44699	1.08126	1.56457	0.307167	0.223494
Q3B7Z2	228	Oxysterol-binding protein 1	Osbp	5.95996e+06	4.88417e+06	5.34527e+06	3.3536e+06	3.35553e+06	4.56258e+06	6.18722e+06	6.23735e+06	0.829846	1.04092	1.20191	1.25109	0.227691	0.273564
Q3KNM2	40	E3 ubiquitin-protein ligase MARCHF5	Marchf5	NA	NA	1.31753e+06	1.36033e+06	1.4216e+06	1.36447e+06	6.72694e+06	1.83312e+06	0.485637	2.11851	1.05609	2.23733	0.0226033	0.917315
Q3TBW2	124	39S ribosomal protein L10, mitochondrial	Mrpl10	NA	3.68811e+06	NA	5.40704e+06	5.91388e+06	NA	6.71116e+06	NA	0.20351	1.38811	1.09167	1.51535	0.267278	0.0893094
Q3TBW2	139	39S ribosomal protein L10, mitochondrial	Mrpl10	2.07342e+07	NA	1.23091e+07	1.21593e+07	1.23088e+07	NA	1.20242e+07	1.2973e+07	0.40762	0.82531	1.09167	0.900966	0.325737	0.0391537
Q3TC72	174	Fumarylacetoacetate hydrolase domain-containing protein 2A	Fahd2	NA	8.76141e+06	NA	6.77658e+06	6.73638e+06	1.08813e+07	NA	NA	0.695227	1.13385	1.01559	1.15152	0.180653	0.332725
Q3TC72	233	Fumarylacetoacetate hydrolase domain-containing protein 2A	Fahd2	2.40273e+07	2.0539e+07	2.54196e+07	2.71838e+07	2.93431e+07	3.36919e+07	2.5806e+07	2.32301e+07	0.212412	1.15335	1.01559	1.17133	0.11592	0.161949
Q3TDN2	167	FAS-associated factor 2	Faf2	4.23881e+06	5.62677e+06	4.5033e+06	4.52249e+06	3.91527e+06	5.2662e+06	4.85775e+06	4.04502e+06	0.667811	0.957275	1.04671	1.00199	0.130507	0.14347
Q3THW5	5	Histone H2A.V	H2az2	1.50527e+07	1.27563e+07	8.08629e+06	8.43565e+06	2.5995e+07	3.51147e+07	2.08394e+07	2.29556e+07	0.00546039	2.3664	0.763857	1.80759	0.306196	0.239919
Q3THW5	8	Histone H2A.V	H2az2	1.50527e+07	1.27563e+07	8.08629e+06	8.43565e+06	2.5995e+07	3.51147e+07	2.08394e+07	2.29556e+07	0.00546039	2.3664	0.763857	1.80759	0.306196	0.239919
Q3THW5	12	Histone H2A.V	H2az2	4.20104e+09	2.71487e+09	4.90829e+09	4.54118e+09	1.00826e+10	8.07499e+09	7.53283e+09	5.01663e+09	0.0205155	1.87635	0.763857	1.43326	0.235136	0.271622
Q3THW5	116	Histone H2A.V	H2az2	2.81043e+07	2.57712e+07	2.05594e+07	2.77946e+07	4.44599e+07	6.28939e+07	4.79081e+07	4.20989e+07	0.00309985	1.93057	0.763857	1.47468	0.136514	0.189407
Q3TJZ6	296	Protein FAM98A	Fam98a	4.26109e+06	1.83048e+06	3.49238e+06	NA	2.73799e+06	4.0542e+06	5.04775e+06	4.18336e+06	0.369882	1.25392	0.886653	1.11179	0.388887	0.238002
Q3TMH2	243	Secernin-3	Scrn3	2.97971e+07	1.0071e+07	1.08688e+07	1.31156e+07	1.58477e+07	2.4203e+07	2.4842e+07	2.44547e+07	0.260905	1.39928	0.827756	1.15826	0.583364	0.194033
Q3TNA1	372	Xylulose kinase	Xylb	6.21414e+07	6.89888e+07	1.16562e+08	5.30029e+07	6.30938e+07	7.13794e+07	8.88507e+07	1.03986e+08	0.706832	1.08851	1.23356	1.34274	0.377241	0.223171
Q3TXS7	146	26S proteasome non-ATPase regulatory subunit 1	Psmd1	3.97702e+07	2.71341e+07	4.1333e+07	2.49084e+07	4.007e+07	4.77223e+07	5.28799e+07	5.30593e+07	0.0271935	1.45503	0.949071	1.38093	0.254226	0.125943
Q3TXS7	354	26S proteasome non-ATPase regulatory subunit 1	Psmd1	NA	2.61699e+06	1.61965e+06	1.18639e+06	NA	1.71541e+06	1.62944e+06	1.38084e+06	0.621607	0.871409	0.949071	0.827028	0.405826	0.1103
Q3TXS7	720	26S proteasome non-ATPase regulatory subunit 1	Psmd1	6.20504e+07	9.02522e+07	9.64245e+07	9.89389e+07	9.57064e+07	8.01485e+07	1.17426e+08	1.00075e+08	0.356465	1.13142	0.949071	1.0738	0.195295	0.155901
Q3TXS7	803	26S proteasome non-ATPase regulatory subunit 1	Psmd1	3.09056e+07	1.83864e+07	1.99015e+07	NA	1.48576e+07	2.03506e+07	2.46126e+07	2.40576e+07	0.642003	0.909172	0.949071	0.862868	0.296245	0.214238
Q3U186	557	Probable arginine--tRNA ligase, mitochondrial	Rars2	5.40268e+06	7.00122e+06	8.00745e+06	6.58851e+06	6.54304e+06	9.56474e+06	6.72041e+06	1.01894e+07	0.216339	1.22288	0.967847	1.18356	0.15969	0.229256
Q3U1J4	191	DNA damage-binding protein 1	Ddb1	1.18294e+06	827376	1.11917e+06	761063	1.14718e+06	1.10147e+06	1.48488e+06	861900	0.328208	1.18118	1.00375	1.1856	0.215308	0.223339
Q3U1J4	1067	DNA damage-binding protein 1	Ddb1	1.72685e+06	1.92148e+06	2.5917e+06	NA	1.35204e+06	1.48512e+06	1.41405e+06	1.34331e+06	0.0280593	0.672415	1.00375	0.674934	0.218122	0.0469748
Q3U2P1	671	Protein transport protein Sec24A	Sec24a	3.77541e+06	4.0644e+06	4.36096e+06	3.16243e+06	2.93856e+06	3.73764e+06	NA	4.23884e+06	0.66341	0.947288	1.03978	0.984975	0.133186	0.180246
Q3UEG6	56	Alanine--glyoxylate aminotransferase 2, mitochondrial	Agxt2	3.70082e+07	3.52837e+07	3.34247e+07	2.56404e+07	2.38493e+07	1.74153e+07	2.05072e+07	2.09482e+07	0.00513949	0.629734	0.939274	0.591493	0.152785	0.12734
Q3UEG6	70	Alanine--glyoxylate aminotransferase 2, mitochondrial	Agxt2	1.15557e+08	1.51606e+08	1.4509e+08	1.27509e+08	1.35627e+08	1.61747e+08	1.18151e+08	1.15748e+08	0.879597	0.984274	0.939274	0.924504	0.121897	0.15979
Q3UEG6	261	Alanine--glyoxylate aminotransferase 2, mitochondrial	Agxt2	2.89208e+08	2.41317e+08	1.89885e+08	1.7434e+08	2.15186e+08	1.9488e+08	1.38765e+08	1.34449e+08	0.160417	0.763655	0.939274	0.717282	0.233463	0.236533
Q3UEG6	368	Alanine--glyoxylate aminotransferase 2, mitochondrial	Agxt2	7.54457e+07	5.35223e+07	6.69201e+07	8.76876e+07	4.68562e+07	6.46555e+07	6.16757e+07	NA	0.231668	0.814303	0.939274	0.764854	0.202831	0.165139
Q3UEG6	416	Alanine--glyoxylate aminotransferase 2, mitochondrial	Agxt2	4.55698e+07	NA	3.31336e+07	6.14719e+07	6.99768e+07	5.58845e+07	6.78853e+07	4.92718e+07	0.179962	1.30026	0.939274	1.2213	0.304	0.162239
Q3UEG6	453	Alanine--glyoxylate aminotransferase 2, mitochondrial	Agxt2	6.10682e+07	5.30883e+07	8.04891e+07	4.71229e+07	7.78267e+07	7.91187e+07	5.68337e+07	7.12534e+07	0.26905	1.17895	0.939274	1.10736	0.240469	0.143343
Q3UEG6	464	Alanine--glyoxylate aminotransferase 2, mitochondrial	Agxt2	3.92825e+06	5.7659e+06	4.76615e+06	3.70813e+06	6.0909e+06	9.42618e+06	8.14349e+06	8.74073e+06	0.0060209	1.78338	0.939274	1.67509	0.205754	0.177583
Q3UFF7	216	Lysophospholipase-like protein 1	Lyplal1	5.56326e+07	4.14801e+07	4.65192e+07	4.6101e+07	3.28878e+07	4.26724e+07	5.50248e+07	3.831e+07	0.385464	0.890173	0.909179	0.809327	0.124891	0.223239
Q3UFF7	221	Lysophospholipase-like protein 1	Lyplal1	4.49829e+07	5.11343e+07	4.24813e+07	4.33606e+07	3.64027e+07	3.95396e+07	3.04841e+07	3.07081e+07	0.00909805	0.753656	0.909179	0.685208	0.0858009	0.129722
Q3UGR5	86	Haloacid dehalogenase-like hydrolase domain-containing protein 2	Hdhd2	3.25685e+07	2.82537e+07	2.27552e+07	2.45428e+07	2.59245e+07	2.29927e+07	1.75335e+07	1.6687e+07	0.0905239	0.768937	1.08397	0.833506	0.16074	0.212742
Q3UIU2	9	NADH dehydrogenase [ubiquinone] 1 beta subcomplex subunit 6	Ndufb6	NA	5.96826e+06	6.24267e+06	NA	6.25635e+06	4.96179e+06	4.61459e+06	4.46661e+06	0.169986	0.831196	0.952129	0.791405	0.0317804	0.16051
Q3UIU2	24	NADH dehydrogenase [ubiquinone] 1 beta subcomplex subunit 6	Ndufb6	9.73469e+06	7.25394e+06	6.12106e+06	4.6348e+06	8.7335e+06	1.07806e+07	7.04171e+06	7.37166e+06	0.302528	1.22285	0.952129	1.16431	0.310261	0.200244
Q3ULD5	269	Methylcrotonoyl-CoA carboxylase beta chain, mitochondrial	Mccc2	NA	1.12242e+06	NA	1.48258e+06	2.79913e+06	NA	1.55818e+06	2.25146e+06	0.158902	1.69131	0.981515	1.66004	0.195527	0.282306
Q3ULD5	433	Methylcrotonoyl-CoA carboxylase beta chain, mitochondrial	Mccc2	NA	2.61605e+06	2.39314e+06	3.3804e+06	2.26691e+06	2.62568e+06	1.74728e+06	1.78837e+06	0.107422	0.753454	0.981515	0.739526	0.185152	0.198635
Q3ULD5	511	Methylcrotonoyl-CoA carboxylase beta chain, mitochondrial	Mccc2	3.11706e+06	2.08389e+06	1.77574e+06	1.7856e+06	1.76757e+06	2.25334e+06	1.46358e+06	2.28109e+06	0.529845	0.886249	0.981515	0.869867	0.289418	0.204144
Q3UMR5	331	Calcium uniporter protein, mitochondrial	Mcu	5.75468e+06	5.83558e+06	5.49609e+06	4.60408e+06	9.70327e+06	9.87908e+06	6.02492e+06	5.87308e+06	0.0765041	1.45135	0.729821	1.05922	0.104114	0.28212
Q3UNX5	151	Acyl-coenzyme A synthetase ACSM3, mitochondrial	Acsm3	3.55369e+07	1.9122e+07	2.72028e+07	3.12852e+07	2.83426e+07	NA	2.51335e+07	3.00613e+07	0.922489	0.984411	1.27681	1.25691	0.247233	0.0898227
Q3UNX5	207	Acyl-coenzyme A synthetase ACSM3, mitochondrial	Acsm3	5.14632e+06	3.98887e+06	6.09066e+06	NA	5.90804e+06	6.0224e+06	4.00914e+06	5.40881e+06	0.740193	1.05159	1.27681	1.34268	0.207416	0.173226
Q3UNX5	219	Acyl-coenzyme A synthetase ACSM3, mitochondrial	Acsm3	NA	1.97338e+07	NA	1.91642e+07	2.16599e+07	2.48197e+07	2.39423e+07	2.29999e+07	0.0191896	1.20086	1.27681	1.53327	0.0207082	0.0579194
Q3UNX5	341	Acyl-coenzyme A synthetase ACSM3, mitochondrial	Acsm3	4.09684e+07	4.55136e+07	5.00797e+07	3.97843e+07	4.51336e+07	4.0446e+07	5.12738e+07	3.52643e+07	0.80694	0.976023	1.27681	1.2462	0.106541	0.1584
Q3UNZ8	302	Quinone oxidoreductase-like protein 2	Cryzl2	1.33358e+08	2.01085e+08	2.31779e+08	1.49169e+08	2.39172e+08	2.8197e+08	2.34623e+08	2.29437e+08	0.0399032	1.37715	1.04485	1.43892	0.255133	0.0978883
Q3UPL0	459	Protein transport protein Sec31A	Sec31a	6.48218e+06	6.91779e+06	6.82528e+06	5.0237e+06	6.96202e+06	8.66307e+06	7.23976e+06	7.65055e+06	0.0623995	1.20858	0.78851	0.952978	0.139289	0.0976864
Q3UPL0	619	Protein transport protein Sec31A	Sec31a	1.1211e+07	1.27889e+07	1.13721e+07	7.19419e+06	1.82706e+07	1.41936e+07	1.3698e+07	1.52246e+07	0.0247169	1.44214	0.78851	1.13715	0.22601	0.133603
Q3UPL0	646	Protein transport protein Sec31A	Sec31a	5.76976e+06	7.41188e+06	6.4488e+06	3.91124e+06	8.47693e+06	8.97159e+06	1.09775e+07	1.1791e+07	0.00848321	1.70834	0.78851	1.34704	0.251221	0.157564
Q3UQ44	578	Ras GTPase-activating-like protein IQGAP2	Iqgap2	NA	2.30558e+07	NA	1.52597e+07	2.43056e+07	3.69294e+07	5.22763e+07	4.10959e+07	0.0959076	2.01755	1.03671	2.09162	0.287752	0.298886
Q3UQ44	1143	Ras GTPase-activating-like protein IQGAP2	Iqgap2	4.20851e+06	3.00342e+06	3.97811e+06	3.725e+06	3.24688e+06	3.63182e+06	2.87935e+06	3.44105e+06	0.21131	0.884952	1.03671	0.91744	0.14008	0.0973803
Q3UQ44	1177	Ras GTPase-activating-like protein IQGAP2	Iqgap2	2.73639e+06	NA	2.4669e+06	1.08237e+06	1.85628e+06	2.42896e+06	3.06471e+06	2.89439e+06	0.423768	1.22234	1.03671	1.26722	0.423555	0.211345
Q3UQ44	1430	Ras GTPase-activating-like protein IQGAP2	Iqgap2	821216	1.04688e+06	579322	NA	542231	606116	NA	NA	0.263193	0.70381	1.03671	0.729648	0.286621	0.0786749
Q3UQ84	384	Threonine--tRNA ligase, mitochondrial	Tars2	1.06169e+07	1.95473e+07	1.92227e+07	1.6e+07	9.31946e+06	6.01832e+06	6.5067e+06	7.18152e+06	0.00607109	0.443911	1.70654	0.757551	0.253378	0.200599
Q3URE1	62	Malonate--CoA ligase ACSF3, mitochondrial	Acsf3	NA	1.50283e+06	2.19518e+06	2.42292e+06	5.51059e+06	NA	6.54528e+06	NA	0.00475117	2.95442	0.453899	1.34101	0.234866	0.121374
Q3URE1	306	Malonate--CoA ligase ACSF3, mitochondrial	Acsf3	1.31342e+08	1.14089e+08	1.27178e+08	1.19177e+08	3.05004e+08	3.01478e+08	2.93574e+08	3.20515e+08	1.88012e-07	2.48192	0.453899	1.12654	0.063186	0.0370572
Q3UUI3	65	Acyl-coenzyme A thioesterase THEM4	Them4	5.61869e+06	4.38217e+06	3.46776e+06	NA	4.83382e+06	4.18498e+06	3.40029e+06	4.55018e+06	0.714279	0.944934	1.08756	1.02767	0.240443	0.146384
Q3UV17	351	Keratin, type II cytoskeletal 2 oral	Krt76	2.82008e+06	2.00578e+06	2.623e+06	NA	1.68939e+06	NA	NA	2.26262e+06	0.276416	0.795828	0.820171	0.652715	0.1711	0.205128
Q3UZZ6	106	Sulfotransferase 1 family member D1	Sult1d1	6.3015e+07	6.05393e+07	3.92029e+07	5.162e+07	6.09721e+07	6.41182e+07	5.23733e+07	5.17832e+07	0.571282	1.06936	1.25973	1.3471	0.200958	0.107879
Q3UZZ6	120	Sulfotransferase 1 family member D1	Sult1d1	4.54666e+07	4.76026e+07	3.77387e+07	2.88101e+07	5.45397e+07	4.66346e+07	5.39896e+07	5.26104e+07	0.0407286	1.3017	1.25973	1.63978	0.213609	0.0699063
Q4LDG0	109	Bile acyl-CoA synthetase	Slc27a5	3.71577e+06	1.83477e+06	3.21558e+06	NA	NA	2.81878e+06	3.62691e+06	3.85722e+06	0.471285	1.17531	1.1194	1.31564	0.333413	0.158797
Q4LDG0	159	Bile acyl-CoA synthetase	Slc27a5	8.38361e+06	9.98849e+06	6.786e+06	5.5859e+06	5.68105e+06	7.46493e+06	6.6622e+06	6.90987e+06	0.365255	0.869049	1.1194	0.97281	0.249232	0.111606
Q4LDG0	416	Bile acyl-CoA synthetase	Slc27a5	1.01687e+08	1.10961e+08	9.58105e+07	6.49543e+07	6.73394e+07	9.33183e+07	9.02069e+07	1.10546e+08	0.829593	0.967855	1.1194	1.08341	0.213528	0.196556
Q4LDG0	497	Bile acyl-CoA synthetase	Slc27a5	7.09679e+07	4.56881e+07	4.62591e+07	2.96826e+07	3.38615e+07	3.99507e+07	3.50965e+07	3.46701e+07	0.20549	0.745486	1.1194	0.834493	0.35395	0.0766702
Q501J6	195	Probable ATP-dependent RNA helicase DDX17	Ddx17	NA	NA	8.33897e+06	4.37918e+06	9.69425e+06	7.83845e+06	1.23462e+07	1.0855e+07	0.110687	1.60141	1.18807	1.90259	0.440315	0.186893
Q569Z6	221	Thyroid hormone receptor-associated protein 3	Thrap3	5.30296e+06	3.80326e+06	3.89787e+06	3.33127e+06	5.98645e+06	6.36405e+06	5.31721e+06	6.5844e+06	0.00798402	1.48464	0.793012	1.17734	0.208063	0.0915623
Q569Z6	398	Thyroid hormone receptor-associated protein 3	Thrap3	9.54911e+06	8.03427e+06	6.70606e+06	NA	1.03101e+07	1.1517e+07	1.01456e+07	1.07843e+07	0.0206659	1.32023	0.793012	1.04696	0.175699	0.0575055
Q569Z6	468	Thyroid hormone receptor-associated protein 3	Thrap3	NA	2.00921e+06	3.44424e+06	2.12883e+06	5.94711e+06	4.01355e+06	4.41042e+06	4.13198e+06	0.0239176	1.83023	0.793012	1.45139	0.315036	0.193798
Q569Z6	555	Thyroid hormone receptor-associated protein 3	Thrap3	NA	3.30864e+06	3.58797e+06	2.66523e+06	4.62268e+06	NA	7.61122e+06	5.69882e+06	0.0381228	1.87545	0.793012	1.48725	0.148462	0.253221
Q570Y9	106	DEP domain-containing mTOR-interacting protein	Deptor	NA	NA	3.04304e+06	1.64877e+06	2.60382e+06	NA	3.99133e+06	3.97946e+06	0.232247	1.50257	0.791517	1.18931	0.420263	0.226298
Q570Y9	109	DEP domain-containing mTOR-interacting protein	Deptor	NA	NA	3.04304e+06	1.64877e+06	2.60382e+06	NA	3.99133e+06	3.97946e+06	0.232247	1.50257	0.791517	1.18931	0.420263	0.226298
Q571F8	114	Glutaminase liver isoform, mitochondrial	Gls2	3.05076e+07	2.66881e+07	3.52099e+07	2.52967e+07	3.30392e+07	2.29275e+07	2.98842e+07	2.89299e+07	0.819617	0.975179	0.982851	0.958455	0.150926	0.14731
Q571F8	329	Glutaminase liver isoform, mitochondrial	Gls2	6.28968e+06	8.76914e+06	1.02328e+07	5.20913e+06	1.05601e+07	1.09673e+07	1.20528e+07	1.38892e+07	0.0209291	1.55633	0.982851	1.52964	0.300292	0.125374
Q571F8	549	Glutaminase liver isoform, mitochondrial	Gls2	1.03626e+07	1.27503e+07	1.46067e+07	1.37109e+07	1.68412e+07	1.66886e+07	1.72351e+07	NA	0.0135903	1.31608	0.982851	1.29351	0.142166	0.0166647
Q5F285	43	Transmembrane protein 256	Tmem256	1.6179e+07	1.70657e+07	2.94047e+07	5.5261e+06	1.9718e+07	2.62349e+07	1.00111e+07	1.78127e+07	0.820772	1.08216	1.60755	1.73962	0.573066	0.362129
Q5F285	46	Transmembrane protein 256	Tmem256	NA	1.47567e+07	9.21962e+06	3.22014e+06	4.29861e+06	5.83954e+06	3.75065e+06	4.56591e+06	0.177247	0.508927	1.60755	0.818123	0.636462	0.191798
Q5FW57	19	Glycine N-acyltransferase-like protein	Gm4952	1.21217e+09	9.67571e+08	1.05996e+09	1.10225e+09	1.43013e+09	1.34202e+09	8.4319e+08	8.95109e+08	0.799904	1.03881	0.870974	0.904775	0.0934722	0.26725
Q5FW57	41	Glycine N-acyltransferase-like protein	Gm4952	1.2786e+09	7.33137e+08	8.99823e+08	1.00644e+09	9.60499e+08	1.22816e+09	7.39641e+08	6.91577e+08	0.672383	0.923909	0.870974	0.804701	0.233723	0.270974
Q5FW57	48	Glycine N-acyltransferase-like protein	Gm4952	7.57921e+08	3.7535e+08	5.90725e+08	5.11432e+08	6.54206e+08	5.19649e+08	4.20699e+08	3.99693e+08	0.563961	0.89211	0.870974	0.777004	0.285862	0.233071
Q5FW57	80	Glycine N-acyltransferase-like protein	Gm4952	1.1729e+07	3.58594e+06	6.27456e+06	4.62796e+06	3.50925e+06	8.63342e+06	3.62136e+06	5.20162e+06	0.567319	0.799681	0.870974	0.696501	0.552758	0.45593
Q5FW57	83	Glycine N-acyltransferase-like protein	Gm4952	8.13418e+08	4.47291e+08	6.28573e+08	3.72846e+08	6.69946e+08	7.99349e+08	4.49347e+08	4.03429e+08	0.915669	1.0265	0.870974	0.894053	0.348499	0.321425
Q5FW57	183	Glycine N-acyltransferase-like protein	Gm4952	6.67686e+07	3.14349e+07	3.78294e+07	5.56275e+07	5.35581e+07	8.21986e+07	5.79178e+07	5.05183e+07	0.271586	1.27409	0.870974	1.1097	0.338299	0.236265
Q5FW57	256	Glycine N-acyltransferase-like protein	Gm4952	1.9305e+08	1.00383e+08	1.25294e+08	1.275e+08	1.50737e+08	1.27974e+08	1.22074e+08	1.2835e+08	0.843968	0.968709	0.870974	0.84372	0.290124	0.0955039
Q5RKZ7	198	Molybdenum cofactor biosynthesis protein 1	Mocs1	5.30052e+06	5.06952e+06	NA	3.46455e+06	3.87124e+06	5.36594e+06	3.96857e+06	5.37766e+06	0.962399	1.00744	1.02809	1.03574	0.216849	0.180636
Q5RKZ7	528	Molybdenum cofactor biosynthesis protein 1	Mocs1	8.35753e+07	6.41879e+07	7.50248e+07	8.07929e+07	6.69371e+07	8.01572e+07	4.0279e+07	4.54075e+07	0.135366	0.766784	1.02809	0.788321	0.113035	0.320442
Q5SW19	1172	Clustered mitochondria protein homolog	Cluh	5.42482e+06	4.66659e+06	5.34228e+06	NA	NA	NA	6.64721e+06	7.84726e+06	0.0306553	1.40872	0.854008	1.20305	0.0808599	0.117088
Q5SW19	1179	Clustered mitochondria protein homolog	Cluh	2.67254e+06	2.45502e+06	2.85455e+06	1.98115e+06	NA	NA	2.24792e+06	2.8991e+06	0.822832	1.0332	0.854008	0.882362	0.151353	0.178923
Q5U458	45	DnaJ homolog subfamily C member 11	Dnajc11	NA	2.04006e+06	2.39274e+06	1.50637e+06	2.94383e+06	NA	3.6714e+06	2.40538e+06	0.0837303	1.51883	0.800297	1.21552	0.225413	0.211303
Q5XJY5	485	Coatomer subunit delta	Arcn1	2.7728e+06	2.22885e+06	2.0365e+06	NA	1.95486e+06	1.88331e+06	2.39313e+06	2.43434e+06	0.506104	0.923428	0.996319	0.92003	0.162778	0.132739
Q60597	401	2-oxoglutarate dehydrogenase, mitochondrial	Ogdh	5.33489e+06	4.43871e+06	8.53842e+06	7.5376e+06	6.73678e+06	4.691e+06	5.91127e+06	5.26087e+06	0.467226	0.874284	1.01138	0.884234	0.294043	0.155661
Q60597	970	2-oxoglutarate dehydrogenase, mitochondrial	Ogdh	3.20849e+06	2.08131e+06	2.64343e+06	1.85616e+06	2.7357e+06	3.22454e+06	NA	2.89869e+06	0.238702	1.2066	1.01138	1.22034	0.247565	0.0842889
Q60605	56	Myosin light polypeptide 6	Myl6	1.76489e+06	1.20964e+06	1.59832e+06	1.37701e+06	2.04364e+06	NA	2.30093e+06	1.75419e+06	0.0385728	1.3667	0.813748	1.11215	0.164054	0.134548
Q60710	364	Deoxynucleoside triphosphate triphosphohydrolase SAMHD1	Samhd1	NA	2.01832e+06	1.89446e+06	1.75479e+06	NA	2.63289e+06	NA	1.47736e+06	0.732159	1.08783	0.868044	0.944287	0.0697888	0.397586
Q60710	378	Deoxynucleoside triphosphate triphosphohydrolase SAMHD1	Samhd1	3.16596e+06	NA	1.76219e+06	NA	NA	NA	2.77627e+06	2.36559e+06	0.89723	1.04336	0.868044	0.905686	0.402836	0.112955
Q60710	498	Deoxynucleoside triphosphate triphosphohydrolase SAMHD1	Samhd1	3.64947e+06	2.54816e+06	2.59967e+06	2.14962e+06	3.3314e+06	3.58277e+06	4.7209e+06	4.96142e+06	0.0341166	1.51609	0.868044	1.31603	0.234173	0.195612
Q60759	163	Glutaryl-CoA dehydrogenase, mitochondrial	Gcdh	2.64333e+07	1.99675e+07	2.27473e+07	2.00631e+07	2.72512e+07	2.93206e+07	2.90484e+07	2.47286e+07	0.029046	1.23694	0.954617	1.1808	0.136315	0.0766795
Q60759	240	Glutaryl-CoA dehydrogenase, mitochondrial	Gcdh	2.45164e+07	1.88882e+07	2.17126e+07	2.08535e+07	2.36564e+07	3.54303e+07	2.60235e+07	2.5896e+07	0.071657	1.29121	0.954617	1.23261	0.108728	0.188577
Q60759	253	Glutaryl-CoA dehydrogenase, mitochondrial	Gcdh	NA	8.84648e+06	1.46395e+07	7.89031e+06	9.51409e+06	2.7943e+07	1.84307e+07	2.91016e+07	0.117109	2.03153	0.954617	1.93933	0.349188	0.43146
Q60759	371	Glutaryl-CoA dehydrogenase, mitochondrial	Gcdh	2.07287e+07	1.6807e+07	1.95387e+07	1.35677e+07	2.26504e+07	2.46289e+07	2.00784e+07	2.2353e+07	0.0415421	1.26993	0.954617	1.2123	0.18031	0.0830971
Q60864	325	Stress-induced-phosphoprotein 1	Stip1	9.45741e+06	4.75734e+06	6.20409e+06	3.75645e+06	5.95377e+06	6.63307e+06	4.7142e+06	4.26644e+06	0.648298	0.892129	0.950868	0.848297	0.411604	0.202662
Q60864	373	Stress-induced-phosphoprotein 1	Stip1	6.55813e+06	4.54423e+06	5.26025e+06	5.35863e+06	7.20821e+06	5.29513e+06	9.12635e+06	8.15137e+06	0.0704066	1.37106	0.950868	1.30369	0.153748	0.219387
Q60864	381	Stress-induced-phosphoprotein 1	Stip1	2.85689e+06	1.31773e+06	1.21626e+06	NA	1.62769e+06	1.68421e+06	2.05155e+06	1.86716e+06	0.982294	1.00595	0.950868	0.956525	0.511602	0.106244
Q60866	90	Phosphotriesterase-related protein	Pter	3.72446e+06	2.3128e+06	1.96523e+06	2.06657e+06	1.66337e+06	2.39833e+06	1.80663e+06	1.983e+06	0.253331	0.779748	0.928297	0.723837	0.324926	0.162215
Q60872	88	Eukaryotic translation initiation factor 1A	Eif1a	NA	3.49726e+06	3.40347e+06	3.02651e+06	3.20702e+06	2.77074e+06	3.00511e+06	3.30356e+06	0.254043	0.928236	0.925224	0.858826	0.0752975	0.0768316
Q60930	32	Voltage-dependent anion-selective channel protein 2	Vdac2	8.65342e+07	4.52309e+07	4.02097e+07	4.59123e+07	6.26841e+07	6.27355e+07	5.28946e+07	6.27983e+07	0.617816	1.10659	1.01064	1.11837	0.395171	0.0816641
Q60930	73	Voltage-dependent anion-selective channel protein 2	Vdac2	NA	1.39112e+07	1.73817e+07	1.3349e+07	2.16239e+07	2.53646e+07	2.72579e+07	2.82317e+07	0.00317009	1.72167	1.01064	1.73999	0.146778	0.113883
Q60930	75	Voltage-dependent anion-selective channel protein 2	Vdac2	1.86909e+08	2.2756e+08	1.47053e+08	2.45054e+08	3.13711e+08	3.04782e+08	4.09538e+08	3.40618e+08	0.00480454	1.69686	1.01064	1.71492	0.217177	0.138617
Q60930	121	Voltage-dependent anion-selective channel protein 2	Vdac2	3.87649e+06	3.13395e+06	2.60695e+06	4.31081e+06	3.05041e+06	3.77977e+06	3.36491e+06	3.85346e+06	0.94567	1.00864	1.01064	1.01937	0.218048	0.106915
Q60930	278	Voltage-dependent anion-selective channel protein 2	Vdac2	9.4051e+07	7.28608e+07	8.58687e+07	7.49467e+07	1.00586e+08	1.25086e+08	1.50534e+08	1.541e+08	0.00922379	1.61813	1.01064	1.63535	0.120713	0.18808
Q60931	15	Voltage-dependent anion-selective channel protein 3	Vdac3	1.35098e+07	1.72384e+07	1.52047e+07	1.79007e+07	1.49095e+07	2.4063e+07	1.44741e+07	1.72025e+07	0.510768	1.10642	1.02686	1.13614	0.125153	0.25092
Q60931	20	Voltage-dependent anion-selective channel protein 3	Vdac3	1.67074e+08	1.61488e+08	1.50094e+08	1.29123e+08	1.75231e+08	1.27505e+08	1.22358e+08	1.24245e+08	0.373595	0.903847	1.02686	0.928121	0.110405	0.184612
Q60931	28	Voltage-dependent anion-selective channel protein 3	Vdac3	6.33994e+08	3.93662e+08	3.22993e+08	2.42985e+08	4.66728e+08	3.20666e+08	3.9491e+08	5.00379e+08	0.819388	1.05588	1.02686	1.08424	0.423405	0.189871
Q60931	34	Voltage-dependent anion-selective channel protein 3	Vdac3	2.08863e+06	2.45252e+06	2.7782e+06	2.39986e+06	1.81844e+06	2.3724e+06	2.21785e+06	2.38616e+06	0.277514	0.904893	1.02686	0.929195	0.116208	0.12041
Q60931	61	Voltage-dependent anion-selective channel protein 3	Vdac3	4.64121e+07	5.79314e+07	6.24446e+07	5.53175e+07	6.67374e+07	5.05502e+07	6.79709e+07	8.08733e+07	0.170569	1.19822	1.02686	1.2304	0.121596	0.186762
Q60931	63	Voltage-dependent anion-selective channel protein 3	Vdac3	4.17863e+08	5.50046e+08	2.94894e+08	3.00108e+08	4.46924e+08	4.22578e+08	3.66769e+08	4.798e+08	0.575943	1.098	1.02686	1.12748	0.308236	0.111102
Q60931	163	Voltage-dependent anion-selective channel protein 3	Vdac3	2.31415e+06	1.16701e+06	1.46356e+06	2.06301e+06	1.25151e+06	1.2482e+06	1.59329e+06	1.76846e+06	0.367781	0.836428	1.02686	0.858891	0.301706	0.176694
Q60931	174	Voltage-dependent anion-selective channel protein 3	Vdac3	NA	6.83718e+07	NA	6.69362e+07	6.64292e+07	1.37424e+08	1.20918e+08	1.55067e+08	0.142874	1.77313	1.02686	1.82075	0.015005	0.319393
Q60931	266	Voltage-dependent anion-selective channel protein 3	Vdac3	2.20887e+08	1.63181e+08	1.75431e+08	2.19292e+08	2.04819e+08	2.44522e+08	2.72593e+08	2.42637e+08	0.0627564	1.23855	1.02686	1.27181	0.152802	0.115375
Q60932	33	Voltage-dependent anion-selective channel protein 1	Vdac1	2.57459e+08	1.98756e+08	1.06594e+08	1.43946e+08	1.48783e+08	1.33226e+08	1.30059e+08	9.21785e+07	0.198549	0.713467	1.07842	0.769418	0.372508	0.190583
Q60932	41	Voltage-dependent anion-selective channel protein 1	Vdac1	1.76842e+08	1.20517e+08	9.60905e+07	1.10289e+08	1.47617e+08	1.2299e+08	1.47675e+08	1.10225e+08	0.767346	1.04917	1.07842	1.13145	0.280984	0.141247
Q60932	47	Voltage-dependent anion-selective channel protein 1	Vdac1	641480	1.99907e+06	2.38019e+06	2.7533e+06	2.50199e+06	2.00533e+06	2.11701e+06	2.84719e+06	0.427624	1.21835	1.07842	1.3139	0.473893	0.162122
Q60932	74	Voltage-dependent anion-selective channel protein 1	Vdac1	5.48501e+07	3.31088e+07	3.77756e+07	3.54896e+07	3.98294e+07	4.6303e+07	4.68316e+07	4.10751e+07	0.564364	1.07949	1.07842	1.16414	0.245161	0.0821307
Q60932	122	Voltage-dependent anion-selective channel protein 1	Vdac1	1.11587e+07	9.54853e+06	8.02878e+06	7.57954e+06	8.03665e+06	8.01488e+06	7.4914e+06	8.25251e+06	0.220883	0.875532	1.07842	0.944193	0.178706	0.0406707
Q60932	237	Voltage-dependent anion-selective channel protein 1	Vdac1	1.50894e+09	1.41028e+09	1.9422e+09	1.66919e+09	2.55792e+09	2.66875e+09	3.03025e+09	2.78405e+09	0.000331763	1.69065	1.07842	1.82323	0.142293	0.0732909
Q60932	249	Voltage-dependent anion-selective channel protein 1	Vdac1	1.17498e+08	1.35391e+08	NA	1.38485e+08	1.07042e+08	1.4737e+08	1.65185e+08	1.98259e+08	0.347043	1.18401	1.07842	1.27686	0.086846	0.246014
Q60932	279	Voltage-dependent anion-selective channel protein 1	Vdac1	7.80364e+07	6.99796e+07	5.58978e+07	5.42345e+07	7.34405e+07	7.91152e+07	6.76658e+07	5.58614e+07	0.575662	1.06947	1.07842	1.15334	0.177265	0.144021
Q60932	287	Voltage-dependent anion-selective channel protein 1	Vdac1	5.77384e+07	4.13795e+07	3.38373e+07	3.52535e+07	2.55205e+07	3.40904e+07	2.82532e+07	2.78194e+07	0.0633232	0.687738	1.07842	0.741671	0.260574	0.126172
Q60936	311	Atypical kinase COQ8A, mitochondrial	Coq8a	2.33426e+07	2.46413e+07	2.63875e+07	2.37515e+07	2.3274e+07	2.92655e+07	2.63846e+07	2.24358e+07	0.650904	1.03299	0.760305	0.785387	0.0550885	0.123126
Q60936	324	Atypical kinase COQ8A, mitochondrial	Coq8a	9.6548e+07	9.90256e+07	8.68326e+07	1.5216e+08	1.42244e+08	1.71776e+08	1.26468e+08	9.34055e+07	0.302064	1.22857	0.760305	0.934087	0.271401	0.244636
Q60936	593	Atypical kinase COQ8A, mitochondrial	Coq8a	2.55584e+06	1.68517e+06	2.58622e+06	3.00709e+06	2.60189e+06	2.80106e+06	2.74169e+06	2.88079e+06	0.334435	1.12112	0.760305	0.852392	0.225826	0.0426992
Q61074	380	Protein phosphatase 1G	Ppm1g	5.87355e+07	5.09212e+07	4.62451e+07	NA	6.09723e+07	4.2172e+07	5.19592e+07	5.57904e+07	0.897892	1.01455	1.04484	1.06005	0.121434	0.150691
Q61102	216	ATP-binding cassette sub-family B member 7, mitochondrial	Abcb7	6.6198e+06	8.54684e+06	5.79781e+06	4.52158e+06	4.28942e+06	5.10888e+06	2.94773e+06	4.32394e+06	0.0605689	0.654083	0.98992	0.64749	0.264884	0.215217
Q61102	227	ATP-binding cassette sub-family B member 7, mitochondrial	Abcb7	NA	4.94612e+07	NA	8.76037e+07	6.84793e+07	3.92e+07	8.60375e+07	4.80035e+07	0.700812	0.881773	0.98992	0.872885	0.393548	0.347859
Q61102	350	ATP-binding cassette sub-family B member 7, mitochondrial	Abcb7	1.45637e+07	1.21307e+07	9.0089e+06	6.51057e+06	1.16585e+07	1.11405e+07	8.11446e+06	7.94838e+06	0.692162	0.920594	0.98992	0.911314	0.334118	0.201451
Q61133	53	Glutathione S-transferase theta-2	Gstt2	7.82592e+07	4.90557e+07	5.67431e+07	3.93504e+07	4.68571e+07	6.37308e+07	5.99465e+07	6.92206e+07	0.683452	1.07317	1.83702	1.97144	0.296258	0.158762
Q61176	4	Arginase-1	Arg1	7.43099e+07	6.56556e+07	8.37107e+07	1.02157e+08	1.13289e+08	1.36698e+08	1.96972e+08	NA	0.0315328	1.82899	0.969552	1.7733	0.192066	0.289781
Q61176	6	Arginase-1	Arg1	1.47892e+08	9.57603e+07	8.45799e+07	4.80828e+07	8.64874e+07	1.3228e+08	9.23145e+07	1.11978e+08	0.630855	1.12422	0.969552	1.08999	0.438455	0.196378
Q61176	26	Arginase-1	Arg1	1.30073e+07	1.35924e+07	1.05458e+07	1.17062e+07	7.745e+06	1.01062e+07	1.04221e+07	7.47063e+06	0.0189888	0.731683	0.969552	0.709405	0.11157	0.172687
Q61176	39	Arginase-1	Arg1	1.12553e+07	7.73524e+06	7.47677e+06	3.94087e+06	6.88323e+06	1.14031e+07	6.79534e+06	1.15534e+07	0.467341	1.20478	0.969552	1.16809	0.393049	0.292534
Q61176	41	Arginase-1	Arg1	2.77552e+07	2.09128e+07	NA	1.23143e+07	1.56331e+07	2.10183e+07	1.84754e+07	2.06864e+07	0.746146	0.932401	0.969552	0.904011	0.380623	0.131092
Q61176	68	Arginase-1	Arg1	NA	NA	5.81077e+07	4.42586e+07	5.50021e+07	4.53844e+07	NA	3.7094e+07	0.570831	0.89535	0.969552	0.868089	0.191328	0.195568
Q61176	155	Arginase-1	Arg1	6.19091e+07	6.24117e+07	4.89942e+07	9.31318e+07	8.11359e+07	1.14727e+08	1.41217e+08	1.48333e+08	0.0221901	1.8218	0.969552	1.76633	0.281316	0.251021
Q61176	191	Arginase-1	Arg1	4.02117e+08	2.97343e+08	3.06726e+08	2.89596e+08	3.51217e+08	4.18166e+08	5.08234e+08	3.56089e+08	0.109927	1.26079	0.969552	1.2224	0.16232	0.179189
Q61176	196	Arginase-1	Arg1	6.0734e+07	8.15595e+07	7.59468e+07	1.23015e+08	7.10847e+07	8.84039e+07	1.4738e+08	1.75046e+08	0.253334	1.41218	0.969552	1.36918	0.312135	0.405773
Q61176	284	Arginase-1	Arg1	2.26294e+08	1.68191e+08	1.65823e+08	2.01205e+08	2.07393e+08	2.14458e+08	3.36589e+08	2.12539e+08	0.17969	1.27507	0.969552	1.23625	0.151706	0.258024
Q61176	290	Arginase-1	Arg1	6.7096e+07	1.17733e+08	9.92732e+07	1.13762e+08	6.63478e+07	1.13326e+08	1.17081e+08	1.51589e+08	0.568897	1.12688	0.969552	1.09257	0.231154	0.312428
Q61176	320	Arginase-1	Arg1	4.25647e+08	3.57168e+08	2.82464e+08	2.45392e+08	2.5245e+08	3.066e+08	3.39424e+08	3.15631e+08	0.603822	0.926322	0.969552	0.898118	0.244676	0.121103
Q61233	468	Plastin-2	Lcp1	2.4496e+06	1.73871e+06	2.82724e+06	2.62886e+06	2.26914e+06	2.0185e+06	2.0918e+06	2.35396e+06	0.396295	0.905541	0.937352	0.84881	0.196614	0.0709678
Q61316	44	Heat shock 70 kDa protein 4	Hspa4	5.45023e+06	4.36636e+06	5.13516e+06	3.19972e+06	6.18255e+06	4.9797e+06	7.92144e+06	7.78898e+06	0.0446874	1.48047	0.873721	1.29352	0.220706	0.208809
Q61316	53	Heat shock 70 kDa protein 4	Hspa4	9.1929e+06	9.66453e+06	8.10423e+06	9.76261e+06	6.60139e+06	7.64781e+06	6.00828e+06	7.35053e+06	0.00511835	0.751765	0.873721	0.656833	0.0827515	0.107337
Q61316	61	Heat shock 70 kDa protein 4	Hspa4	4.34478e+06	4.24485e+06	3.93475e+06	1.82553e+06	2.51109e+06	2.93236e+06	2.8981e+06	3.90927e+06	0.459631	0.853721	0.873721	0.745914	0.331021	0.194544
Q61316	272	Heat shock 70 kDa protein 4	Hspa4	2.80228e+06	3.19565e+06	2.66267e+06	NA	NA	3.00625e+06	NA	1.94109e+06	0.423683	0.856871	0.873721	0.748666	0.0957347	0.30448
Q61335	95	B-cell receptor-associated protein 31	Bcap31	2.93392e+07	3.57915e+07	4.58125e+07	9.10405e+06	NA	4.97257e+07	NA	3.39391e+07	0.400918	1.39386	0.976012	1.36043	0.516429	0.266846
Q61335	184	B-cell receptor-associated protein 31	Bcap31	1.39007e+07	2.52453e+07	2.14834e+07	1.05676e+07	1.81136e+07	1.35032e+07	2.11762e+07	2.40326e+07	0.740485	1.07906	0.976012	1.05317	0.378987	0.234573
Q61425	75	Hydroxyacyl-coenzyme A dehydrogenase, mitochondrial	Hadh	6.42499e+07	3.26809e+07	3.45022e+07	3.40064e+07	2.31775e+07	4.59875e+07	2.93639e+07	2.9917e+07	0.346758	0.776392	1.16887	0.9075	0.369426	0.303384
Q61425	80	Hydroxyacyl-coenzyme A dehydrogenase, mitochondrial	Hadh	5.59858e+08	3.04699e+08	5.16526e+08	6.10106e+08	2.58518e+08	4.34752e+08	4.07703e+08	3.80771e+08	0.151852	0.74415	1.16887	0.869814	0.269772	0.210018
Q61425	81	Hydroxyacyl-coenzyme A dehydrogenase, mitochondrial	Hadh	5.59858e+08	3.04699e+08	5.16526e+08	6.10106e+08	2.58518e+08	4.34752e+08	4.07703e+08	3.80771e+08	0.151852	0.74415	1.16887	0.869814	0.269772	0.210018
Q61425	87	Hydroxyacyl-coenzyme A dehydrogenase, mitochondrial	Hadh	1.189e+07	7.02864e+06	7.16518e+06	5.52801e+06	5.44144e+06	6.24519e+06	3.08182e+06	5.42724e+06	0.113195	0.638865	1.16887	0.746749	0.349183	0.27055
Q61425	125	Hydroxyacyl-coenzyme A dehydrogenase, mitochondrial	Hadh	7.41727e+06	NA	6.39557e+06	1.94705e+07	1.39173e+07	1.72722e+07	NA	NA	0.477701	1.40563	1.16887	1.643	0.655449	0.152118
Q61425	127	Hydroxyacyl-coenzyme A dehydrogenase, mitochondrial	Hadh	2.18985e+07	7.36007e+06	1.09625e+07	8.6981e+06	1.73491e+07	1.22043e+07	2.21146e+07	1.31279e+07	0.360507	1.32455	1.16887	1.54823	0.540896	0.279974
Q61425	136	Hydroxyacyl-coenzyme A dehydrogenase, mitochondrial	Hadh	4.20281e+08	2.07839e+08	1.87831e+08	2.0507e+08	2.29779e+08	2.22654e+08	2.55825e+08	2.32781e+08	0.731673	0.921664	1.16887	1.0773	0.432401	0.0610098
Q61425	185	Hydroxyacyl-coenzyme A dehydrogenase, mitochondrial	Hadh	5.24074e+06	5.62583e+06	3.5787e+06	3.5744e+06	2.98715e+06	3.81952e+06	2.55959e+06	2.45108e+06	0.0476228	0.655803	1.16887	0.766547	0.240505	0.210363
Q61425	192	Hydroxyacyl-coenzyme A dehydrogenase, mitochondrial	Hadh	2.5072e+08	1.14794e+08	1.56702e+08	1.82079e+08	1.46677e+08	1.82801e+08	1.39036e+08	1.26461e+08	0.411173	0.844781	1.16887	0.987438	0.32359	0.162604
Q61425	202	Hydroxyacyl-coenzyme A dehydrogenase, mitochondrial	Hadh	1.21937e+08	4.9005e+07	1.05299e+08	1.23416e+08	1.65089e+08	1.23748e+08	1.31181e+08	7.84595e+07	0.360326	1.24727	1.16887	1.45789	0.349493	0.286055
Q61425	206	Hydroxyacyl-coenzyme A dehydrogenase, mitochondrial	Hadh	1.72278e+07	9.37839e+06	9.57417e+06	2.60096e+07	1.17349e+07	8.59068e+06	3.96562e+07	1.39278e+07	0.731758	1.18845	1.16887	1.38914	0.506473	0.773273
Q61425	212	Hydroxyacyl-coenzyme A dehydrogenase, mitochondrial	Hadh	1.73324e+06	NA	1.43993e+06	1.6515e+06	1.44712e+06	2.27575e+06	1.38671e+06	1.67391e+06	0.741174	1.0545	1.16887	1.23257	0.09412	0.23933
Q61425	241	Hydroxyacyl-coenzyme A dehydrogenase, mitochondrial	Hadh	4.78875e+06	3.29713e+06	4.03622e+06	4.58913e+06	4.24884e+06	4.39979e+06	3.53067e+06	3.28596e+06	0.49605	0.925441	1.16887	1.08172	0.159857	0.140114
Q61425	312	Hydroxyacyl-coenzyme A dehydrogenase, mitochondrial	Hadh	1.21223e+07	4.75837e+06	7.30532e+06	5.71271e+06	5.77007e+06	6.44874e+06	6.48371e+06	4.71813e+06	0.37418	0.783333	1.16887	0.915613	0.437706	0.141094
Q61578	61	NADPH:adrenodoxin oxidoreductase, mitochondrial	Fdxr	1.2312e+08	9.80718e+07	1.35351e+08	1.31201e+08	1.54032e+08	1.5052e+08	1.92405e+08	1.23144e+08	0.0919215	1.27136	0.927371	1.17903	0.136961	0.183775
Q61578	224	NADPH:adrenodoxin oxidoreductase, mitochondrial	Fdxr	1.15917e+07	9.22543e+06	8.95916e+06	8.54513e+06	1.17223e+07	1.01796e+07	9.96912e+06	8.66131e+06	0.573475	1.05769	0.927371	0.980875	0.142979	0.123796
Q61578	242	NADPH:adrenodoxin oxidoreductase, mitochondrial	Fdxr	8.36065e+07	4.83974e+07	4.18304e+07	5.81417e+07	7.67635e+07	6.40011e+07	7.40851e+07	5.95145e+07	0.331874	1.18273	0.927371	1.09683	0.316288	0.119165
Q61586	779	Glycerol-3-phosphate acyltransferase 1, mitochondrial	Gpam	3.19259e+08	2.27259e+08	1.68115e+08	1.88989e+08	3.23665e+08	4.69391e+08	5.17063e+08	4.98043e+08	0.0063734	2.00102	0.719121	1.43897	0.296058	0.194226
Q61598	112	Rab GDP dissociation inhibitor beta	Gdi2	3.77989e+06	3.82285e+06	4.66079e+06	2.27442e+06	3.65515e+06	3.36589e+06	2.42958e+06	2.9043e+06	0.371094	0.849839	1.01873	0.865759	0.273288	0.173962
Q61598	164	Rab GDP dissociation inhibitor beta	Gdi2	3.73465e+07	1.72496e+07	1.63061e+07	1.59753e+07	1.4431e+07	1.76594e+07	1.46375e+07	1.80134e+07	0.3369	0.745201	1.01873	0.759161	0.480311	0.118244
Q61598	269	Rab GDP dissociation inhibitor beta	Gdi2	1.58054e+07	1.18867e+07	1.46306e+07	1.07417e+07	1.19261e+07	1.13491e+07	1.53487e+07	1.35432e+07	0.884476	0.983093	1.01873	1.00151	0.177237	0.137756
Q61598	288	Rab GDP dissociation inhibitor beta	Gdi2	2.82008e+06	2.26846e+06	2.29556e+06	1.72863e+06	2.8404e+06	2.9614e+06	3.22077e+06	3.79059e+06	0.0236177	1.40607	1.01873	1.43241	0.195657	0.131885
Q61598	309	Rab GDP dissociation inhibitor beta	Gdi2	NA	1.52843e+07	NA	2.17614e+07	2.80676e+07	3.01008e+07	2.44204e+07	2.59161e+07	0.0341362	1.46447	1.01873	1.4919	0.247261	0.0915943
Q61598	418	Rab GDP dissociation inhibitor beta	Gdi2	6.69357e+06	3.22598e+06	3.92667e+06	2.53624e+06	3.82628e+06	5.01287e+06	5.92215e+06	6.60969e+06	0.297034	1.3045	1.01873	1.32894	0.445018	0.225365
Q61598	422	Rab GDP dissociation inhibitor beta	Gdi2	2.76859e+06	NA	2.7165e+06	NA	2.1706e+06	2.04923e+06	2.35519e+06	1.77312e+06	0.0234601	0.760985	1.01873	0.77524	0.0134311	0.116996
Q61694	42	NADPH-dependent 3-keto-steroid reductase Hsd3b5	Hsd3b5	3.95365e+08	4.52997e+08	4.40652e+08	NA	6.60486e+08	1.62795e+08	NA	5.98646e+08	0.792546	1.10311	0.391404	0.431762	0.0706222	0.572305
Q61694	60	NADPH-dependent 3-keto-steroid reductase Hsd3b5	Hsd3b5	1.2224e+07	2.31529e+07	2.49581e+07	1.97167e+07	3.09716e+07	1.52148e+07	NA	5.81275e+06	0.717029	0.866093	0.391404	0.338992	0.281288	0.733426
Q61694	70	NADPH-dependent 3-keto-steroid reductase Hsd3b5	Hsd3b5	6.52634e+07	7.88243e+07	9.08705e+07	7.03448e+07	1.63228e+08	5.90707e+07	9.90711e+06	3.14664e+07	0.772573	0.863642	0.391404	0.338033	0.146665	1.0304
Q61694	175	NADPH-dependent 3-keto-steroid reductase Hsd3b5	Hsd3b5	2.85105e+07	3.70195e+07	3.66921e+07	3.88617e+07	4.79268e+07	1.60438e+07	2.72551e+06	8.89228e+06	0.163435	0.53577	0.391404	0.209702	0.130618	1.06385
Q61694	207	NADPH-dependent 3-keto-steroid reductase Hsd3b5	Hsd3b5	2.39675e+08	3.92167e+08	3.73888e+08	6.07472e+08	4.74185e+08	1.37403e+08	3.89625e+07	1.08484e+08	0.134003	0.470514	0.391404	0.184161	0.37726	1.0227
Q61694	352	NADPH-dependent 3-keto-steroid reductase Hsd3b5	Hsd3b5	1.21914e+08	1.3442e+08	1.37714e+08	1.23753e+08	1.79929e+08	5.29034e+07	1.37956e+07	NA	0.313914	0.635067	0.391404	0.248567	0.0602086	1.05654
Q61699	53	Heat shock protein 105 kDa	Hsph1	7.85174e+06	5.51507e+06	7.79922e+06	4.29477e+06	9.69943e+06	9.43904e+06	8.33158e+06	8.47078e+06	0.0321351	1.41161	0.722111	1.01934	0.276248	0.0762438
Q61699	665	Heat shock protein 105 kDa	Hsph1	3.00321e+06	2.4319e+06	3.3012e+06	3.06088e+06	7.22877e+06	6.18699e+06	6.55516e+06	6.26121e+06	2.01625e-05	2.22359	0.722111	1.60568	0.12487	0.0723661
Q61879	572	Myosin-10	Myh10	6.05397e+06	4.80468e+06	6.70726e+06	3.02578e+06	7.22706e+06	6.76835e+06	NA	8.39828e+06	0.0765834	1.45001	1.00369	1.45537	0.314701	0.112601
Q61879	583	Myosin-10	Myh10	1.72115e+07	2.36651e+07	2.10807e+07	1.27856e+07	1.64879e+07	2.26679e+07	4.75795e+06	NA	0.47267	0.783375	1.00369	0.786266	0.253881	0.62148
Q61937	27	Nucleophosmin	Npm1	1.46424e+07	1.2141e+07	1.52625e+07	6.86883e+06	2.04579e+07	2.11336e+07	2.5972e+07	4.02912e+07	0.0254983	2.20495	0.765289	1.68742	0.31234	0.341872
Q61937	32	Nucleophosmin	Npm1	2.02166e+07	1.98369e+07	1.89486e+07	1.38576e+07	1.8864e+07	2.10377e+07	2.26258e+07	2.11583e+07	0.155707	1.14859	0.765289	0.879003	0.162123	0.0740883
Q61937	154	Nucleophosmin	Npm1	1.30997e+08	1.20353e+08	1.15236e+08	1.0377e+08	2.43181e+08	2.89129e+08	2.76845e+08	2.38971e+08	4.13216e-05	2.22836	0.765289	1.70534	0.0962008	0.0945354
Q61937	221	Nucleophosmin	Npm1	3.49337e+07	1.55662e+07	1.98536e+07	1.71951e+07	3.43533e+07	3.40589e+07	4.1303e+07	3.98039e+07	0.0181348	1.70784	0.765289	1.30699	0.405507	0.0994474
Q61937	265	Nucleophosmin	Npm1	1.23014e+08	9.6147e+07	8.33439e+07	8.91726e+07	1.31274e+08	1.28674e+08	1.74149e+08	1.59761e+08	0.0116875	1.51619	0.765289	1.16032	0.179018	0.149325
Q61937	271	Nucleophosmin	Npm1	3.2775e+07	1.51005e+07	1.87323e+07	1.50473e+07	4.39005e+07	4.93623e+07	8.88085e+07	7.92844e+07	0.00891539	3.20073	0.765289	2.44948	0.412436	0.337651
Q61941	55	NAD(P) transhydrogenase, mitochondrial	Nnt	NA	9.44627e+06	NA	9.29586e+06	1.6501e+07	2.1285e+07	1.13125e+07	1.65566e+07	0.0824875	1.75154	0.752949	1.31882	0.0113497	0.248174
Q61941	70	NAD(P) transhydrogenase, mitochondrial	Nnt	4.97066e+08	5.02905e+08	5.05741e+08	4.149e+08	8.39654e+08	8.49728e+08	7.06324e+08	7.92243e+08	0.000195723	1.65986	0.752949	1.24979	0.0909123	0.0821003
Q61941	229	NAD(P) transhydrogenase, mitochondrial	Nnt	3.52204e+07	2.0655e+07	2.41318e+07	2.47288e+07	NA	4.85182e+07	3.81628e+07	2.1218e+07	0.255805	1.3736	0.752949	1.03425	0.240085	0.383192
Q61941	394	NAD(P) transhydrogenase, mitochondrial	Nnt	3.5287e+07	2.59783e+07	2.42673e+07	3.76402e+07	4.47797e+07	6.40039e+07	4.31564e+07	4.91689e+07	0.0152224	1.63274	0.752949	1.22937	0.216101	0.188892
Q61941	433	NAD(P) transhydrogenase, mitochondrial	Nnt	9.45034e+06	1.03614e+07	9.20417e+06	1.04837e+07	1.36908e+07	1.62259e+07	1.28931e+07	1.13051e+07	0.0145579	1.37001	0.752949	1.03155	0.0650394	0.15178
Q61941	451	NAD(P) transhydrogenase, mitochondrial	Nnt	2.02016e+07	1.38639e+07	1.74724e+07	1.71094e+07	1.55583e+07	1.40737e+07	1.31396e+07	1.35573e+07	0.0703021	0.820554	0.752949	0.617835	0.151259	0.0749595
Q62186	94	Translocon-associated protein subunit delta	Ssr4	NA	1.42506e+06	1.51778e+06	NA	2.64435e+06	2.02385e+06	2.83251e+06	2.26053e+06	0.0245885	1.65847	0.83427	1.38361	0.0445572	0.149859
Q62203	10	Splicing factor 3A subunit 2	Sf3a2	NA	NA	3.3023e+06	2.86615e+06	3.08599e+06	3.04639e+06	3.09294e+06	2.73072e+06	0.636395	0.969128	1.01469	0.983369	0.0999923	0.0580165
Q62261	62	Spectrin beta chain, non-erythrocytic 1	Sptbn1	NA	2.87985e+06	1.69192e+06	1.8548e+06	2.83089e+06	NA	NA	1.75993e+06	0.821947	1.07153	1.15277	1.23522	0.30063	0.329913
Q62261	1815	Spectrin beta chain, non-erythrocytic 1	Sptbn1	NA	1.10935e+06	1.31683e+06	1.37236e+06	1.49455e+06	1.18353e+06	1.26494e+06	NA	0.714906	1.03803	1.15277	1.19661	0.109484	0.122715
Q62264	10	Thyroid hormone-inducible hepatic protein	Thrsp	2.52323e+08	1.26102e+08	1.8524e+08	1.41412e+08	1.88997e+08	2.1666e+08	4.48031e+08	3.62009e+08	0.107181	1.7242	0.446513	0.769879	0.320863	0.402816
Q62348	187	Translin	Tsn	7.09638e+06	4.3624e+06	5.11343e+06	NA	4.11893e+06	5.22977e+06	7.37292e+06	7.92689e+06	0.634193	1.1155	0.975968	1.0887	0.255698	0.290666
Q62425	56	Cytochrome c oxidase subunit NDUFA4	Ndufa4	2.08361e+06	NA	NA	504248	972481	1.33131e+06	NA	1.27702e+06	0.879034	0.922464	1.24859	1.15178	0.86309	0.16204
Q62452	342	UDP-glucuronosyltransferase 1-9	Ugt1a9	5.76799e+07	5.00507e+07	4.20357e+07	4.09093e+07	4.92115e+07	4.51992e+07	6.60577e+07	5.67307e+07	0.313565	1.1391	1.04547	1.1909	0.163986	0.169078
Q62452	348	UDP-glucuronosyltransferase 1-9	Ugt1a9	1.40882e+08	9.89397e+07	1.05359e+08	5.84973e+07	4.41344e+07	4.54108e+07	7.7755e+07	6.55986e+07	0.0630557	0.576943	1.04547	0.603178	0.334575	0.280208
Q62452	360	UDP-glucuronosyltransferase 1-9	Ugt1a9	2.01853e+07	2.16878e+07	1.76588e+07	1.29178e+07	1.7346e+07	1.63521e+07	1.81772e+07	1.94675e+07	0.896077	0.984723	1.04547	1.0295	0.212091	0.0739602
Q62452	429	UDP-glucuronosyltransferase 1-9	Ugt1a9	7.17817e+06	1.02274e+07	NA	1.29679e+07	2.18618e+07	1.40498e+07	1.96488e+07	2.09264e+07	0.0155459	1.88866	1.04547	1.97454	0.286062	0.18308
Q62465	368	Synaptic vesicle membrane protein VAT-1 homolog	Vat1	1.34731e+06	NA	1.18795e+06	NA	1.46247e+06	1.43031e+06	1.50456e+06	1.63019e+06	0.0431366	1.18874	1.68989	2.00884	0.0888964	0.0581643
Q63886	213	UDP-glucuronosyltransferase 1-1	Ugt1a1	NA	1.28826e+07	NA	1.73647e+07	4.36614e+07	2.30582e+07	3.56671e+07	2.98861e+07	0.0553036	2.18652	1.12154	2.45227	0.209559	0.26438
Q64176	305	Carboxylesterase 1E	Ces1e	NA	1.56547e+07	NA	1.75898e+07	1.64042e+07	1.78055e+07	3.19913e+07	2.87385e+07	0.292543	1.4279	1.09949	1.56995	0.08232	0.328252
Q64374	5	Regucalcin	Rgn	1.27341e+06	NA	1.48598e+08	1.27746e+08	1.17914e+08	1.7786e+08	1.69639e+08	1.51517e+08	0.198183	1.66667	1.01182	1.68636	0.861507	0.172441
Q64374	144	Regucalcin	Rgn	1.72278e+08	1.18609e+08	9.31192e+07	9.34053e+07	8.60153e+07	1.2205e+08	9.03968e+07	8.38478e+07	0.293506	0.800797	1.01182	0.810259	0.312114	0.186834
Q64374	145	Regucalcin	Rgn	NA	3.54323e+07	NA	3.37557e+07	3.35948e+07	3.95455e+07	5.07396e+07	NA	0.379681	1.19365	1.01182	1.20776	0.0342702	0.210808
Q64374	195	Regucalcin	Rgn	5.29237e+07	5.10398e+07	3.53235e+07	3.47321e+07	3.51534e+07	4.15451e+07	3.67262e+07	3.93733e+07	0.339233	0.878054	1.01182	0.888428	0.225757	0.0740742
Q64374	198	Regucalcin	Rgn	NA	1.61815e+06	2.17485e+06	1.8228e+06	2.43478e+06	3.52426e+06	1.8179e+06	1.81718e+06	0.336274	1.28131	1.01182	1.29645	0.150425	0.335589
Q64374	233	Regucalcin	Rgn	5.56408e+08	6.12921e+08	4.44738e+08	4.06093e+08	4.39563e+08	5.47635e+08	4.70503e+08	3.95485e+08	0.497029	0.917346	1.01182	0.928185	0.190275	0.138357
Q64374	239	Regucalcin	Rgn	3.5575e+07	3.21283e+07	2.35337e+07	2.42219e+07	1.9546e+07	2.70955e+07	1.97633e+07	2.28072e+07	0.105978	0.772673	1.01182	0.781802	0.205596	0.158044
Q64374	244	Regucalcin	Rgn	2.07451e+07	8.98998e+06	9.07499e+06	1.88953e+07	9.4651e+06	1.23265e+07	1.9358e+07	1.29809e+07	0.820382	0.938051	1.01182	0.949134	0.434898	0.308356
Q64374	253	Regucalcin	Rgn	1.21779e+07	1.65243e+07	1.73219e+07	1.27482e+07	2.13673e+07	4.1745e+07	2.16913e+07	2.6464e+07	0.038258	1.8932	1.01182	1.91557	0.177358	0.344153
Q64433	8	10 kDa heat shock protein, mitochondrial	Hspe1	7.49716e+07	4.1108e+07	3.90375e+07	4.37435e+07	4.40574e+07	4.13188e+07	2.74185e+07	3.03768e+07	0.189019	0.71996	0.900201	0.648108	0.34089	0.227147
Q64433	40	10 kDa heat shock protein, mitochondrial	Hspe1	3.22954e+06	3.64635e+06	2.20426e+06	2.20778e+06	2.4103e+06	2.73604e+06	1.79919e+06	1.57696e+06	0.178053	0.755009	0.900201	0.67966	0.259154	0.251462
Q64433	56	10 kDa heat shock protein, mitochondrial	Hspe1	1.57687e+09	6.71774e+08	1.00275e+09	8.98536e+08	6.92673e+08	6.94626e+08	6.7941e+08	5.98939e+08	0.104241	0.642336	0.900201	0.578231	0.371307	0.068257
Q64433	86	10 kDa heat shock protein, mitochondrial	Hspe1	9.39763e+07	6.28122e+07	8.64847e+07	1.01291e+08	8.73313e+07	5.05378e+07	5.80228e+07	6.25619e+07	0.111292	0.750089	0.900201	0.675231	0.193705	0.246636
Q64433	99	10 kDa heat shock protein, mitochondrial	Hspe1	3.75313e+08	2.04883e+08	2.44189e+08	2.23941e+08	2.78026e+08	2.37612e+08	2.23641e+08	1.60061e+08	0.44616	0.857882	0.900201	0.772267	0.294469	0.217735
Q64442	63	Sorbitol dehydrogenase	Sord	3.03975e+07	2.41368e+07	2.59529e+07	1.55788e+07	1.26761e+07	1.42154e+07	1.17302e+07	1.15922e+07	0.0110429	0.522701	0.969946	0.506992	0.258555	0.0962406
Q64442	78	Sorbitol dehydrogenase	Sord	2.43574e+08	1.73063e+08	2.0967e+08	1.34866e+08	1.14996e+08	1.22011e+08	1.16497e+08	1.28782e+08	0.0255947	0.633609	0.969946	0.614566	0.246173	0.0518338
Q64442	84	Sorbitol dehydrogenase	Sord	8.54066e+06	6.12534e+06	7.11484e+06	3.72071e+06	6.70545e+06	8.32045e+06	8.88395e+06	6.87116e+06	0.29392	1.20703	0.969946	1.17075	0.318184	0.139613
Q64442	107	Sorbitol dehydrogenase	Sord	2.03633e+06	906388	1.46724e+06	824986	1.51503e+06	2.33358e+06	2.44338e+06	1.60298e+06	0.12292	1.50813	0.969946	1.4628	0.430075	0.244374
Q64442	134	Sorbitol dehydrogenase	Sord	4.0372e+08	2.18743e+08	4.05775e+08	2.05016e+08	4.15159e+08	4.40971e+08	5.43389e+08	4.47684e+08	0.0491983	1.49783	0.969946	1.45281	0.361634	0.121634
Q64442	295	Sorbitol dehydrogenase	Sord	NA	4.4815e+06	4.67923e+06	4.15392e+06	3.49536e+06	4.75684e+06	NA	4.91837e+06	0.924358	0.989178	0.969946	0.95945	0.0597804	0.177473
Q64442	319	Sorbitol dehydrogenase	Sord	1.40623e+07	1.26807e+07	1.35421e+07	1.16397e+07	1.20477e+07	1.38688e+07	1.05663e+07	1.44696e+07	0.822044	0.981274	0.969946	0.951783	0.0816901	0.139477
Q64442	339	Sorbitol dehydrogenase	Sord	1.05239e+08	5.54024e+07	5.11662e+07	5.1279e+07	3.56715e+07	4.94068e+07	4.39985e+07	4.27981e+07	0.141959	0.653302	0.969946	0.633668	0.401163	0.131505
Q64458	235	Cytochrome P450 2C29	Cyp2c29	2.41034e+07	2.42889e+07	3.12328e+07	1.9672e+07	5.3284e+07	2.88e+07	3.38307e+07	3.94085e+07	0.0521355	1.56423	0.661609	1.03491	0.192379	0.272074
Q64458	252	Cytochrome P450 2C29	Cyp2c29	NA	1.44826e+07	1.23839e+07	5.655e+06	6.92969e+06	4.01578e+06	2.67883e+06	3.85066e+06	0.047161	0.403002	0.661609	0.266629	0.425418	0.413863
Q64458	375	Cytochrome P450 2C29	Cyp2c29	2.74345e+08	2.54636e+08	2.58632e+08	2.34425e+08	2.79705e+08	2.23963e+08	2.16119e+08	2.55622e+08	0.5144	0.954376	0.661609	0.631424	0.0643043	0.120462
Q64458	432	Cytochrome P450 2C29	Cyp2c29	6.65676e+06	7.88742e+06	6.64725e+06	1.03707e+07	1.36948e+07	1.15686e+07	8.933e+06	9.13872e+06	0.0847311	1.37301	0.661609	0.908396	0.222165	0.207849
Q64459	59	Cytochrome P450 3A11	Cyp3a11	NA	9.92318e+06	NA	6.85361e+06	9.97945e+06	7.6752e+06	1.28363e+07	1.43416e+07	0.308274	1.33615	1.44009	1.92417	0.258752	0.264978
Q64459	127	Cytochrome P450 3A11	Cyp3a11	3.76223e+06	NA	4.8428e+06	6.89008e+06	5.44101e+06	4.81578e+06	5.45632e+06	6.01806e+06	0.757407	1.05184	1.44009	1.51474	0.307573	0.0904155
Q64464	66	Cytochrome P450 3A13	Cyp3a13	1.86203e+06	3.46022e+06	2.35596e+06	1.24701e+06	2.95263e+06	4.03432e+06	3.61243e+06	5.43465e+06	0.0448865	1.79648	1.19506	2.14691	0.419699	0.261896
Q64464	127	Cytochrome P450 3A13	Cyp3a13	7.94575e+06	7.63779e+06	7.04048e+06	6.75552e+06	6.54631e+06	7.41171e+06	5.49102e+06	5.82449e+06	0.0884298	0.860243	1.19506	1.02804	0.074025	0.134784
Q64471	23	Glutathione S-transferase theta-1	Gstt1	1.71232e+07	1.96745e+07	1.29939e+07	1.41384e+07	1.2344e+07	1.93561e+07	1.25161e+07	1.36798e+07	0.525379	0.905616	1.28788	1.16633	0.188622	0.228573
Q64471	79	Glutathione S-transferase theta-1	Gstt1	1.09676e+08	7.39762e+07	9.26327e+07	5.11897e+07	7.46076e+07	1.13498e+08	1.38707e+08	1.09579e+08	0.185426	1.3326	1.28788	1.71624	0.306796	0.241696
Q64471	204	Glutathione S-transferase theta-1	Gstt1	3.55003e+07	1.94038e+07	1.71803e+07	1.64594e+07	1.89011e+07	2.70574e+07	2.64256e+07	2.9718e+07	0.528003	1.15313	1.28788	1.48509	0.406453	0.181818
Q64471	216	Glutathione S-transferase theta-1	Gstt1	7.51224e+06	3.15303e+06	4.40861e+06	2.31426e+06	3.19557e+06	4.07451e+06	4.62937e+06	4.4426e+06	0.832382	0.93984	1.28788	1.2104	0.524242	0.155795
Q64471	228	Glutathione S-transferase theta-1	Gstt1	1.7509e+06	1.31155e+06	1.15306e+06	NA	1.26235e+06	1.71383e+06	2.24861e+06	2.06418e+06	0.219547	1.29681	1.28788	1.67015	0.220414	0.238272
Q64475	6	Histone H2B type 1-B	H2bc3	1.08892e+08	7.46335e+07	6.34523e+07	6.08921e+07	1.50103e+08	1.33379e+08	1.22405e+08	1.56725e+08	0.00331126	1.82744	0.579232	1.05851	0.287179	0.111173
Q64475	17	Histone H2B type 1-B	H2bc3	2.08592e+08	1.62244e+08	1.6957e+08	1.60993e+08	2.91024e+08	4.0604e+08	3.38742e+08	4.20048e+08	0.00108144	2.07564	0.579232	1.20228	0.128211	0.165401
Q64475	21	Histone H2B type 1-B	H2bc3	2.08592e+08	1.62244e+08	1.6957e+08	1.60993e+08	2.91024e+08	4.0604e+08	3.38742e+08	4.20048e+08	0.00108144	2.07564	0.579232	1.20228	0.128211	0.165401
Q64514	186	Tripeptidyl-peptidase 2	Tpp2	3.26663e+07	4.81886e+07	3.92338e+07	4.03404e+07	3.25641e+07	2.91028e+07	3.25921e+07	3.89779e+07	0.123042	0.830503	0.840411	0.697963	0.158669	0.123657
Q64514	187	Tripeptidyl-peptidase 2	Tpp2	NA	1.92586e+07	NA	2.38855e+07	9.43998e+06	1.39047e+07	2.47602e+07	2.2898e+07	0.535844	0.822857	0.840411	0.691538	0.151665	0.410759
Q64514	655	Tripeptidyl-peptidase 2	Tpp2	NA	4.3099e+07	5.36332e+07	4.90574e+07	2.51873e+07	4.61878e+07	4.98388e+07	NA	0.377695	0.831431	0.840411	0.698743	0.108695	0.329281
Q64514	697	Tripeptidyl-peptidase 2	Tpp2	3.69159e+06	5.6584e+06	4.47978e+06	4.53161e+06	3.29342e+06	3.82826e+06	3.76011e+06	4.17586e+06	0.111811	0.820072	0.840411	0.689198	0.176273	0.0964184
Q64514	708	Tripeptidyl-peptidase 2	Tpp2	5.31519e+07	4.63119e+07	6.21844e+07	3.99666e+07	3.44201e+07	5.28717e+07	6.8666e+07	8.44368e+07	0.439909	1.19235	0.840411	1.00206	0.188917	0.356532
Q64514	880	Tripeptidyl-peptidase 2	Tpp2	4.29723e+06	5.68014e+06	5.831e+06	3.56346e+06	2.63192e+06	3.25427e+06	3.1076e+06	3.96557e+06	0.0401016	0.66898	0.840411	0.562218	0.226571	0.170363
Q64514	1130	Tripeptidyl-peptidase 2	Tpp2	5.28612e+06	6.9971e+06	NA	NA	3.17098e+06	NA	3.19951e+06	3.90049e+06	0.0311866	0.557453	0.840411	0.468489	0.196992	0.120688
Q64516	31	Glycerol kinase	Gk	NA	3.84725e+07	NA	3.19671e+07	3.45266e+07	3.2598e+07	4.07032e+07	2.75858e+07	0.77791	0.961204	1.06193	1.02073	0.130609	0.160194
Q64516	44	Glycerol kinase	Gk	NA	1.88857e+06	2.6842e+06	NA	3.56063e+06	4.51311e+06	3.8427e+06	5.28916e+06	0.0324603	1.88131	1.06193	1.99782	0.246064	0.179058
Q64521	634	Glycerol-3-phosphate dehydrogenase, mitochondrial	Gpd2	3.95718e+06	2.52402e+06	5.1531e+06	NA	4.15321e+06	4.08048e+06	3.8769e+06	4.44083e+06	0.706217	1.06698	1.21272	1.29395	0.339425	0.0564049
Q64669	251	NAD(P)H dehydrogenase [quinone] 1	Nqo1	NA	3.03195e+06	1.43296e+06	NA	3.46434e+06	6.65063e+06	6.72209e+06	5.01298e+06	0.0624452	2.44687	1.25231	3.06423	0.506465	0.283466
Q64702	752	Serine/threonine-protein kinase PLK4	Plk4	NA	3.62676e+07	NA	3.99302e+07	2.54625e+07	4.08373e+07	4.22128e+07	3.46379e+07	0.712127	0.939335	1.01362	0.952125	0.067977	0.21324
Q64727	228	Vinculin	Vcl	2.10018e+06	1.6111e+06	NA	1.56317e+06	1.22894e+06	885772	1.69188e+06	1.67592e+06	0.21172	0.779586	0.979199	0.76337	0.169028	0.283061
Q64737	156	Trifunctional purine biosynthetic protein adenosine-3	Gart	1.66409e+07	1.06699e+07	1.36986e+07	1.05858e+07	1.12431e+07	1.12032e+07	1.03143e+07	1.05717e+07	0.207026	0.83985	0.829931	0.697017	0.223624	0.0427225
Q64737	162	Trifunctional purine biosynthetic protein adenosine-3	Gart	2.49946e+06	1.46003e+06	1.70069e+06	789788	2.49856e+06	3.56626e+06	3.48123e+06	2.9922e+06	0.0123071	1.94392	0.829931	1.61332	0.437724	0.157512
Q68FD5	245	Clathrin heavy chain 1	Cltc	1.90958e+07	1.97269e+07	1.68564e+07	1.19478e+07	1.03266e+07	1.54995e+07	NA	9.36431e+06	0.105766	0.693815	1.06094	0.736098	0.208671	0.281295
Q68FD5	450	Clathrin heavy chain 1	Cltc	NA	3.1825e+06	4.86922e+06	2.09911e+06	3.99666e+06	4.99281e+06	3.80329e+06	5.90139e+06	0.205018	1.38123	1.06094	1.4654	0.412565	0.207639
Q68FD5	453	Clathrin heavy chain 1	Cltc	9.76159e+07	1.05995e+08	9.61593e+07	7.44015e+07	1.02175e+08	1.34514e+08	1.16023e+08	1.29229e+08	0.0344267	1.28802	1.06094	1.36652	0.144071	0.120126
Q68FD5	456	Clathrin heavy chain 1	Cltc	4.47764e+07	3.79071e+07	3.74646e+07	3.08622e+07	5.45129e+07	NA	8.02308e+07	NA	0.0297147	1.78456	1.06094	1.89332	0.150555	0.269924
Q68FD5	637	Clathrin heavy chain 1	Cltc	4.44382e+07	4.07832e+07	5.03e+07	4.19886e+07	4.99062e+07	NA	5.94223e+07	4.80696e+07	0.0905184	1.18227	1.06094	1.25432	0.0953421	0.116149
Q68FD5	737	Clathrin heavy chain 1	Cltc	NA	4.54526e+06	3.18807e+06	3.56145e+06	2.53307e+06	3.59738e+06	3.24766e+06	3.40118e+06	0.247787	0.848574	1.06094	0.900288	0.18622	0.145174
Q68FD5	907	Clathrin heavy chain 1	Cltc	3.75218e+07	3.49125e+07	3.59495e+07	3.19607e+07	5.01176e+07	3.95335e+07	5.13875e+07	4.28787e+07	0.0123077	1.31047	1.06094	1.39033	0.066793	0.124011
Q68FD5	1209	Clathrin heavy chain 1	Cltc	2.78978e+06	1.64049e+06	1.8827e+06	1.26361e+06	2.48747e+06	1.99658e+06	2.55221e+06	2.56899e+06	0.199644	1.26776	1.06094	1.34502	0.342718	0.113313
Q68FD5	1441	Clathrin heavy chain 1	Cltc	4.65262e+07	4.51725e+07	3.83357e+07	4.02793e+07	3.48305e+07	3.30517e+07	3.15091e+07	3.35329e+07	0.00400398	0.780467	1.06094	0.82803	0.0915662	0.0412847
Q68FD5	1501	Clathrin heavy chain 1	Cltc	NA	1.68208e+07	2.28838e+07	1.98151e+07	2.11245e+07	2.20064e+07	2.82183e+07	2.67301e+07	0.123385	1.23589	1.06094	1.3112	0.152803	0.142078
Q6DFW4	353	Nucleolar protein 58	Nop58	1.55011e+07	1.67417e+07	1.35949e+07	1.09805e+07	1.50739e+07	1.01817e+07	1.08448e+07	1.16349e+07	0.220492	0.840141	0.818594	0.687734	0.176628	0.182342
Q6IRU5	204	Clathrin light chain B	Cltb	3.62271e+06	NA	1.8519e+06	1.3658e+06	2.20478e+06	2.30424e+06	3.72952e+06	2.85285e+06	0.516991	1.21609	0.919762	1.11851	0.520949	0.251925
Q6NSR8	274	Probable aminopeptidase NPEPL1	Npepl1	1.62279e+07	1.52491e+07	9.2568e+06	1.61704e+07	1.28142e+07	1.09933e+07	9.53284e+06	1.24227e+07	0.178977	0.804212	1.18206	0.950626	0.234995	0.130534
Q6NZJ6	929	Eukaryotic translation initiation factor 4 gamma 1	Eif4g1	7.08497e+06	7.78894e+06	9.76126e+06	6.67347e+06	9.1548e+06	8.44783e+06	8.79033e+06	8.8467e+06	0.209784	1.12556	0.941293	1.05948	0.174928	0.032884
Q6P1B1	130	Xaa-Pro aminopeptidase 1	Xpnpep1	2.22707e+07	NA	1.47093e+07	1.97212e+07	1.67847e+07	1.41375e+07	1.37972e+07	NA	0.173288	0.788684	0.802232	0.632707	0.203537	0.109717
Q6P542	339	ATP-binding cassette sub-family F member 1	Abcf1	NA	NA	2.1905e+06	2.31334e+06	1.90991e+06	2.01734e+06	2.18839e+06	1.53065e+06	0.184227	0.848864	1.2474	1.05888	0.0385733	0.145764
Q6P5F9	455	Exportin-1	Xpo1	1.18072e+06	1.77024e+06	1.24028e+06	NA	NA	NA	1.38906e+06	1.58087e+06	0.750536	1.06291	1.02563	1.09015	0.232297	0.0913376
Q6P5F9	693	Exportin-1	Xpo1	1.749e+07	1.38098e+07	1.39458e+07	1.22286e+07	1.23203e+07	1.18549e+07	1.34907e+07	1.69554e+07	0.671583	0.950363	1.02563	0.974719	0.154653	0.16881
Q6P8J2	29	Diamine acetyltransferase 2	Sat2	3.52775e+06	5.18896e+06	4.85128e+06	5.48626e+06	3.11315e+06	4.29902e+06	3.5771e+06	NA	0.119633	0.768982	1.3198	1.0149	0.181325	0.163139
Q6PB66	294	Leucine-rich PPR motif-containing protein, mitochondrial	Lrpprc	NA	2.13441e+06	3.73499e+06	983919	3.59845e+06	3.67546e+06	2.27762e+06	3.90693e+06	0.233341	1.47284	0.803197	1.18298	0.604813	0.218872
Q6PEB6	140	MOB-like protein phocein	Mob4	2.8213e+07	NA	2.61333e+07	2.10759e+07	2.47014e+07	2.98057e+07	3.60698e+07	3.28696e+07	0.15004	1.22756	1.0201	1.25223	0.146003	0.156766
Q6PGB6	34	N-alpha-acetyltransferase 50	Naa50	6.5997e+07	5.36572e+07	4.55623e+07	1.03807e+08	1.01613e+08	7.10533e+07	5.32932e+07	4.99885e+07	0.924358	1.02574	0.976927	1.00207	0.383243	0.342615
Q6PGB6	37	N-alpha-acetyltransferase 50	Naa50	1.63814e+08	1.14725e+08	9.42545e+07	7.79924e+07	9.20129e+07	1.02532e+08	8.68749e+07	8.1695e+07	0.295913	0.805514	0.976927	0.786929	0.33049	0.0979945
Q6Q899	859	Antiviral innate immune response receptor RIG-I	Ddx58	2.49307e+07	3.40643e+07	4.60438e+07	1.70429e+07	2.0541e+07	2.17134e+07	1.96852e+07	2.44645e+07	0.207899	0.707757	0.661955	0.468503	0.408544	0.0963915
Q6XVG2	375	Cytochrome P450 2C54	Cyp2c54	5.64274e+07	5.46935e+07	6.96911e+07	5.17941e+07	6.52384e+07	7.12174e+07	4.63483e+07	3.83046e+07	0.752516	0.950571	1.10489	1.05028	0.136316	0.280475
Q6ZQ38	574	Cullin-associated NEDD8-dissociated protein 1	Cand1	4.45835e+06	4.52455e+06	3.69084e+06	3.99365e+06	4.6782e+06	4.39687e+06	3.06521e+06	4.32474e+06	0.905705	0.987858	0.97059	0.958805	0.094941	0.174211
Q6ZQ38	586	Cullin-associated NEDD8-dissociated protein 1	Cand1	2.03484e+06	1.62218e+06	1.389e+06	1.16479e+06	1.88333e+06	1.98871e+06	1.61937e+06	1.48342e+06	0.417312	1.12302	0.97059	1.08999	0.239411	0.133569
Q6ZQ58	869	La-related protein 1	Larp1	NA	3.07775e+06	2.23336e+06	1.42214e+06	1.78922e+06	2.52143e+06	2.10147e+06	2.23257e+06	0.856878	0.962911	0.902524	0.86905	0.368854	0.140549
Q6ZWN5	93	40S ribosomal protein S9	Rps9	6.31522e+07	4.21056e+07	3.95797e+07	3.06945e+07	3.26141e+07	2.90792e+07	2.02949e+07	2.24599e+07	0.0542551	0.595038	0.87206	0.518908	0.313258	0.219171
Q6ZWN5	121	40S ribosomal protein S9	Rps9	4.28351e+07	3.82818e+07	4.4133e+07	1.86282e+07	6.90938e+07	5.66368e+07	6.32208e+07	6.1254e+07	0.00622306	1.73901	0.87206	1.51652	0.328889	0.082513
Q6ZWN5	155	40S ribosomal protein S9	Rps9	5.98509e+07	6.1647e+07	7.16617e+07	5.4075e+07	9.02625e+07	8.59776e+07	9.75904e+07	9.11162e+07	0.000525654	1.47612	0.87206	1.28726	0.118432	0.0525614
Q6ZWV3	13	60S ribosomal protein L10	Rpl10	4.12972e+07	1.9146e+07	3.74965e+07	NA	3.61198e+07	4.74532e+07	6.28103e+07	NA	0.192838	1.49463	0.858169	1.28264	0.362832	0.274534
Q6ZWV3	74	60S ribosomal protein L10	Rpl10	3.11447e+07	1.4792e+07	2.2839e+07	1.50619e+07	3.50913e+07	3.50623e+07	4.39361e+07	3.91147e+07	0.007686	1.8274	0.858169	1.56821	0.369664	0.109954
Q6ZWV3	198	60S ribosomal protein L10	Rpl10	1.6164e+07	1.07524e+07	1.10482e+07	5.57022e+06	1.35685e+07	1.6862e+07	1.78044e+07	1.83746e+07	0.0541484	1.53003	0.858169	1.31302	0.397533	0.129018
Q6ZWV7	43	60S ribosomal protein L35	Rpl35	8.34829e+06	8.14409e+06	NA	5.57569e+06	8.21634e+06	NA	7.22372e+06	NA	0.783131	1.04948	0.771081	0.809237	0.210058	0.0909184
Q6ZWX6	141	Eukaryotic translation initiation factor 2 subunit 1	Eif2s1	1.20592e+07	1.20981e+07	1.12196e+07	7.81483e+06	1.05538e+07	6.75248e+06	1.19378e+07	8.67321e+06	0.41834	0.877882	0.959623	0.842436	0.187962	0.238111
Q6ZWY3	16	40S ribosomal protein S27-like	Rps27l	6.38736e+06	7.01368e+06	5.31647e+06	3.55872e+06	6.67201e+06	6.59077e+06	5.73726e+06	6.05326e+06	0.412354	1.12467	0.826525	0.929564	0.271567	0.0711111
Q6ZWY3	17	40S ribosomal protein S27-like	Rps27l	2.90974e+06	3.12415e+06	3.20272e+06	2.65767e+06	6.17138e+06	5.66337e+06	4.18802e+06	5.13479e+06	0.00191733	1.7788	0.826525	1.47022	0.0821587	0.160223
Q6ZWY9	6	Histone H2B type 1-C/E/G	H2bc4	8.64581e+07	6.28543e+07	6.52047e+07	5.3745e+07	7.86323e+07	8.68558e+07	6.43238e+07	8.05509e+07	0.256746	1.15694	1.40136	1.62129	0.206378	0.122652
Q6ZWY9	12	Histone H2B type 1-C/E/G	H2bc4	8.38904e+07	5.86471e+07	5.98171e+07	3.17419e+07	5.92968e+07	6.18833e+07	4.77351e+07	5.59954e+07	0.842804	0.960759	1.40136	1.34637	0.364133	0.109433
Q71KT5	407	Delta(14)-sterol reductase TM7SF2	Tm7sf2	4.38866e+06	3.65297e+06	2.12152e+06	2.40569e+06	3.64038e+06	3.15229e+06	3.97879e+06	3.13819e+06	0.577866	1.10668	1.28043	1.41702	0.338739	0.117249
Q71LX4	287	Talin-2	Tln2	NA	NA	930853	1.13871e+06	1.33218e+06	878525	1.51172e+06	944401	0.607975	1.12749	1.61406	1.81984	0.142039	0.261331
Q71RI9	117	Kynurenine--oxoglutarate transaminase 3	Kyat3	5.17784e+07	4.08622e+07	5.70421e+07	4.33169e+07	6.47361e+07	1.18066e+08	7.42693e+07	7.094e+07	0.0381255	1.69955	1.13625	1.93111	0.155402	0.297119
Q71RI9	204	Kynurenine--oxoglutarate transaminase 3	Kyat3	7.91613e+06	6.74068e+06	6.01181e+06	5.65746e+06	5.55858e+06	9.24665e+06	9.32901e+06	7.45474e+06	0.245168	1.19991	1.13625	1.3634	0.151559	0.22576
Q71RI9	420	Kynurenine--oxoglutarate transaminase 3	Kyat3	1.58543e+07	1.28156e+07	2.16239e+07	1.85935e+07	2.03038e+07	2.58669e+07	2.21348e+07	1.95732e+07	0.0898737	1.27569	1.13625	1.4495	0.218668	0.128026
Q71RI9	427	Kynurenine--oxoglutarate transaminase 3	Kyat3	NA	NA	2.01806e+07	1.2338e+07	1.63844e+07	2.22997e+07	763086	NA	0.746961	0.80871	1.13625	0.918897	0.341072	0.846209
Q76MZ3	280	Serine/threonine-protein phosphatase 2A 65 kDa regulatory subunit A alpha isoform	Ppp2r1a	8.60981e+07	7.62963e+07	7.39393e+07	8.05276e+07	1.07894e+08	1.09961e+08	1.13098e+08	1.41478e+08	0.00338236	1.49097	1.04954	1.56483	0.0673735	0.133151
Q78IK2	16	ATP synthase membrane subunit DAPIT, mitochondrial	Atp5md	3.11556e+06	3.51067e+06	3.60402e+06	2.44389e+06	2.74109e+06	4.54429e+06	3.82217e+06	3.45236e+06	0.344036	1.14879	0.876578	1.007	0.166466	0.206453
Q78IK2	17	ATP synthase membrane subunit DAPIT, mitochondrial	Atp5md	4.68781e+07	3.84098e+07	5.95938e+07	4.32394e+07	3.74553e+07	4.76932e+07	3.78595e+07	4.59509e+07	0.397626	0.898139	0.876578	0.787289	0.192759	0.126454
Q78JT3	25	3-hydroxyanthranilate 3,4-dioxygenase	Haao	NA	1.24255e+06	1.79369e+06	1.45213e+06	1.29704e+06	5.18503e+06	4.32068e+06	2.38661e+06	0.149425	2.20392	0.966832	2.13083	0.185941	0.53801
Q78JT3	33	3-hydroxyanthranilate 3,4-dioxygenase	Haao	NA	5.88405e+07	5.91463e+07	4.17297e+07	6.31309e+07	6.90985e+07	7.72252e+07	7.49858e+07	0.03263	1.33568	0.966832	1.29138	0.187238	0.0889882
Q78PG9	23	Coiled-coil domain-containing protein 25	Ccdc25	7.53193e+06	6.10274e+06	5.63753e+06	3.46181e+06	6.22477e+06	6.68597e+06	6.07638e+06	6.59623e+06	0.437009	1.12533	0.795146	0.894805	0.296695	0.0456422
Q78PY7	193	Staphylococcal nuclease domain-containing protein 1	Snd1	4.84567e+07	5.03876e+07	5.37707e+07	5.22718e+07	7.70379e+07	6.52888e+07	5.71264e+07	7.04504e+07	0.00975951	1.31733	0.906437	1.19408	0.045003	0.124634
Q78PY7	366	Staphylococcal nuclease domain-containing protein 1	Snd1	4.92692e+06	3.67926e+06	4.91387e+06	2.71957e+06	4.82544e+06	4.06921e+06	4.78438e+06	4.22204e+06	0.492065	1.10231	0.906437	0.999174	0.26308	0.0862703
Q791V5	293	Mitochondrial carrier homolog 2	Mtch2	7.47542e+06	5.47399e+06	7.81118e+06	6.96647e+06	9.18686e+06	8.20878e+06	1.26614e+07	1.12868e+07	0.0237111	1.4911	1.08803	1.62237	0.148884	0.194762
Q7TMB8	182	Cytoplasmic FMR1-interacting protein 1	Cyfip1	9.09753e+07	8.0323e+07	1.23101e+08	5.64926e+07	9.56479e+07	9.94226e+07	1.0361e+08	1.17399e+08	0.307433	1.18578	1.11491	1.32203	0.315108	0.0912696
Q7TMF3	43	NADH dehydrogenase [ubiquinone] 1 alpha subcomplex subunit 12	Ndufa12	4.82788e+06	3.28192e+06	3.02809e+06	1.83283e+06	4.30501e+06	4.49692e+06	3.91705e+06	5.13374e+06	0.116556	1.37639	1.08264	1.49014	0.37971	0.113811
Q7TMF3	47	NADH dehydrogenase [ubiquinone] 1 alpha subcomplex subunit 12	Ndufa12	NA	4.35278e+06	5.45412e+06	3.6291e+06	5.57957e+06	5.63317e+06	6.19061e+06	5.9759e+06	0.0349608	1.30503	1.08264	1.41289	0.205196	0.0495778
Q7TMK9	232	Heterogeneous nuclear ribonucleoprotein Q	Syncrip	3.58413e+06	2.43276e+06	4.629e+06	1.34164e+06	1.64881e+06	1.60206e+06	1.79891e+06	1.97799e+06	0.134058	0.586257	0.921689	0.540347	0.474511	0.0965371
Q7TNE1	273	Succinate--hydroxymethylglutarate CoA-transferase	Sugct	9.74705e+06	NA	4.37921e+06	NA	2.2859e+06	3.21733e+06	3.23949e+06	3.15285e+06	0.0715982	0.421045	1.3452	0.56639	0.537388	0.154723
Q7TNG8	335	Probable D-lactate dehydrogenase, mitochondrial	Ldhd	2.02098e+06	3.2552e+06	5.15778e+06	3.74861e+06	3.8503e+06	6.029e+06	3.45347e+06	NA	0.418096	1.25344	0.875788	1.09775	0.365893	0.31202
Q7TNG8	449	Probable D-lactate dehydrogenase, mitochondrial	Ldhd	5.23802e+06	4.04592e+06	5.96008e+06	2.46577e+06	5.1591e+06	6.96063e+06	6.45979e+06	5.68055e+06	0.106362	1.36987	0.875788	1.19971	0.345006	0.132126
Q7TSH2	66	Phosphorylase b kinase regulatory subunit beta	Phkb	9.25607e+07	6.29505e+07	9.78927e+07	7.2447e+07	5.79892e+07	8.11644e+07	1.60437e+08	1.31708e+08	0.327767	1.32361	0.91582	1.21218	0.202589	0.432784
Q7TSH2	218	Phosphorylase b kinase regulatory subunit beta	Phkb	NA	2.90778e+06	4.0427e+06	NA	NA	1.95247e+06	1.96048e+06	6.3976e+06	0.985584	0.988953	0.91582	0.905703	0.230921	0.746057
Q7TSH2	824	Phosphorylase b kinase regulatory subunit beta	Phkb	1.21613e+07	8.69181e+06	1.04432e+07	9.50006e+06	6.90596e+06	1.19076e+07	1.43285e+07	1.62466e+07	0.356848	1.21061	0.91582	1.1087	0.146203	0.327088
Q7TSH2	1029	Phosphorylase b kinase regulatory subunit beta	Phkb	8.01177e+06	4.6104e+06	6.9114e+06	6.77284e+06	4.28232e+06	9.62655e+06	1.10934e+07	1.05135e+07	0.228266	1.35008	0.91582	1.23643	0.2164	0.351755
Q80SW1	108	S-adenosylhomocysteine hydrolase-like protein 1	Ahcyl1	6.96732e+06	3.32394e+06	6.2619e+06	3.10655e+06	6.27015e+06	7.84365e+06	1.25049e+07	8.72559e+06	0.0555793	1.7978	1.00934	1.81459	0.403999	0.299721
Q80UM3	755	N-alpha-acetyltransferase 15, NatA auxiliary subunit	Naa15	2.10045e+06	NA	2.0677e+06	1.28457e+06	1.8823e+06	2.55388e+06	1.87134e+06	1.87133e+06	0.483381	1.12497	0.822827	0.925652	0.254121	0.166031
Q80W21	52	Glutathione S-transferase Mu 7	Gstm7	1.09003e+08	8.9264e+07	9.01299e+07	1.34356e+08	9.0968e+07	7.55577e+07	1.27016e+08	1.49164e+08	0.809698	1.0472	1.14155	1.19543	0.200315	0.302832
Q80W21	144	Glutathione S-transferase Mu 7	Gstm7	2.93406e+08	2.54103e+08	1.86386e+08	2.21097e+08	2.40466e+08	2.82515e+08	2.96645e+08	2.69136e+08	0.242767	1.14007	1.14155	1.30145	0.191586	0.0879786
Q80X85	125	28S ribosomal protein S7, mitochondrial	Mrps7	8.71374e+07	5.38875e+07	8.24797e+07	6.41357e+07	9.32235e+07	9.63771e+07	1.28083e+08	NA	0.048658	1.4726	0.891472	1.31278	0.216754	0.182073
Q80X85	150	28S ribosomal protein S7, mitochondrial	Mrps7	5.31791e+07	NA	2.23555e+07	2.41444e+07	2.35488e+07	3.49061e+07	NA	4.6951e+07	0.881899	1.05745	0.891472	0.942691	0.520752	0.333078
Q80X90	1801	Filamin-B	Flnb	6.00859e+06	5.33152e+06	5.96477e+06	3.26545e+06	3.86409e+06	4.65624e+06	4.14048e+06	4.98991e+06	0.332391	0.858067	0.946962	0.812557	0.250671	0.114629
Q80X90	2170	Filamin-B	Flnb	1.59371e+07	1.78769e+07	1.46096e+07	1.42351e+07	1.38145e+07	1.37676e+07	1.52896e+07	1.55696e+07	0.309969	0.932693	0.946962	0.883226	0.105057	0.0652333
Q80X90	2342	Filamin-B	Flnb	3.6257e+06	NA	3.46437e+06	2.15718e+06	2.17392e+06	1.54862e+06	2.13619e+06	2.51887e+06	0.0825438	0.679468	0.946962	0.64343	0.261265	0.192199
Q80X90	2507	Filamin-B	Flnb	1.69167e+06	638691	911914	532837	928590	1.14866e+06	1.866e+06	1.12647e+06	0.368405	1.34293	0.946962	1.27171	0.554735	0.324377
Q80XL6	81	Acyl-CoA dehydrogenase family member 11	Acad11	2.92808e+07	2.21596e+07	1.44093e+07	5.45171e+07	1.12817e+07	1.59315e+07	4.01758e+07	1.95691e+07	0.467787	0.722442	1.20741	0.872284	0.577543	0.586501
Q80XL6	101	Acyl-CoA dehydrogenase family member 11	Acad11	NA	3.63019e+06	NA	5.25562e+06	4.01877e+06	6.51148e+06	9.52408e+06	6.84457e+06	0.264776	1.51359	1.20741	1.82752	0.258693	0.334926
Q80XL6	166	Acyl-CoA dehydrogenase family member 11	Acad11	7.43887e+07	3.6424e+07	4.80144e+07	2.60215e+07	4.01802e+07	7.87135e+07	6.24829e+07	8.36004e+07	0.210554	1.43348	1.20741	1.7308	0.45057	0.295582
Q80XL6	175	Acyl-CoA dehydrogenase family member 11	Acad11	8.728e+07	5.56336e+07	5.48273e+07	4.55193e+07	3.25727e+07	7.09326e+07	7.4646e+07	8.56012e+07	0.739584	1.08424	1.20741	1.30912	0.29977	0.35031
Q80XL6	413	Acyl-CoA dehydrogenase family member 11	Acad11	3.98924e+07	NA	1.88888e+07	NA	1.54165e+07	2.01123e+07	3.49314e+07	2.7774e+07	0.623614	0.835591	1.20741	1.0089	0.505326	0.349711
Q80XL6	422	Acyl-CoA dehydrogenase family member 11	Acad11	4.67327e+06	2.76522e+06	2.63137e+06	1.99911e+06	1.3992e+06	2.87688e+06	4.90895e+06	6.46132e+06	0.502507	1.29641	1.20741	1.5653	0.382291	0.569333
Q80XL6	675	Acyl-CoA dehydrogenase family member 11	Acad11	3.86249e+06	2.10623e+06	2.9322e+06	NA	2.00942e+06	4.00964e+06	8.1844e+06	NA	0.40228	1.59573	1.20741	1.9267	0.296143	0.665469
Q80XN0	73	D-beta-hydroxybutyrate dehydrogenase, mitochondrial	Bdh1	2.77742e+08	2.70112e+08	3.56415e+08	3.63101e+08	3.63458e+08	4.23787e+08	6.24898e+08	5.22522e+08	0.0371166	1.52652	1.37074	2.09246	0.156946	0.237218
Q80XN0	78	D-beta-hydroxybutyrate dehydrogenase, mitochondrial	Bdh1	5.98591e+06	2.06025e+08	1.50143e+08	2.03667e+08	1.7787e+08	1.55909e+08	1.36345e+08	1.15297e+08	0.923347	1.03464	1.37074	1.41822	0.664007	0.182885
Q80XN0	103	D-beta-hydroxybutyrate dehydrogenase, mitochondrial	Bdh1	NA	NA	7.51464e+06	4.13122e+06	4.5805e+06	7.34866e+06	5.89601e+06	6.41982e+06	0.86852	1.04093	1.37074	1.42684	0.410866	0.190647
Q80XN0	132	D-beta-hydroxybutyrate dehydrogenase, mitochondrial	Bdh1	1.1169e+08	9.47119e+07	1.2033e+08	9.04562e+07	1.11638e+08	NA	1.08513e+08	1.07064e+08	0.594736	1.04578	1.37074	1.43349	0.135047	0.0214315
Q80XU3	184	Nuclear ubiquitous casein and cyclin-dependent kinase substrate 1	Nucks1	4.13841e+06	5.72448e+06	NA	NA	4.36897e+06	5.88991e+06	3.73553e+06	6.23048e+06	0.90853	1.0253	1.02097	1.0468	0.227421	0.236518
Q80Y14	147	Glutaredoxin-related protein 5, mitochondrial	Glrx5	8.10837e+06	4.97508e+06	4.7818e+06	5.07803e+06	2.634e+06	6.25646e+06	4.55163e+06	NA	0.37302	0.781177	0.863985	0.674925	0.276588	0.404463
[truncated: 1,529 more rows]

## Sheet: Age-associated decreased sites
Age-associated decreased acetylation sites (N of Ac sites=137; N of proteins=111) (cutoff: Relative acetylation level_2-month/12-month>1.5, p<0.05)
[truncated: 138 more rows]

## Sheet: Age-associated increased sites
Age-associated increased acetylation sites (N of Ac sites=288; N of proteins=218) (cutoff: Relative acetylation level_12-month/2-month>1.5, p<0.05)
[truncated: 289 more rows]

[truncated: 2 more sheets: Biological processes enrichment, Oxidation-reduction proteins]
