# Supplementary material for: Quantitative Acetylomics Reveals Dynamics of Protein Lysine Acetylation in Mouse Livers During Aging and Upon the Treatment of Nicotinamide Mononucleotide
Source: Mol Cell Proteomics. 2022 Aug 3;21(9):100276. doi: 10.1016/j.mcpro.2022.100276 (PMC9436820; doi:10.1016/j.mcpro.2022.100276)
Supplement: Supplemental Table S4 [file mmc4.xlsx]

## Sheet: Acetylated proteins with age
Summary of acetylated proteins with age (N of proteins=1200)
Protein accession	Protein name	Gene name	Number of Ac sites	Number of sig decreaesed sites (p<0.05)	Number of sig increaesed sites (p<0.05)	Sum acetylation level of all sites_2-month	Sum acetylation level of all sites_12-month	Group
A0A0A6YVU8	Predicted pseudogene 9774	Gm9774	1	0	0	2.06713e+06	1.84204e+06	Light grey	Light grey: proteins without significantly changed sites
A0A0J9YUD5	Nucleoporin 205	Nup205	2	0	0	7.20037e+06	7.55812e+06	Light grey	Dark grey: proteins with both significantly decreased and increased sites
A0A2I3BPG9	Ribosomal protein L36A, pseudogene 1	Rpl36a-ps1	2	0	1	6.48629e+08	5.78988e+08	Red	Blue: proteins with significantly decreased acetylation sites
A0A2I3BRL8	Predicted gene 7324	Gm7324	1	0	1	0	3.4588e+06	Red	Red: proteins with significantly increased acetylation sites
A0JNU3	60 kDa lysophospholipase	Aspg	2	0	0	4.33887e+06	7.00812e+06	Light grey
A2AKK5	Acyl-coenzyme A amino acid N-acyltransferase 1	Acnat1	3	0	0	5.06714e+07	5.43742e+07	Light grey
A2AS89	Agmatinase, mitochondrial	Agmat	2	0	0	4.64064e+07	4.67493e+07	Light grey
A2ATU0	Probable 2-oxoglutarate dehydrogenase E1 component DHKTD1, mitochondrial	Dhtkd1	5	0	1	4.18865e+08	4.89298e+08	Red
A3KMP2	Tetratricopeptide repeat protein 38	Ttc38	3	0	1	8.83076e+07	1.18098e+08	Red
A6H611	Mitochondrial intermediate peptidase	Mipep	1	1	0	1.89094e+06	0	Blue
A8DUK4	Beta-globin	Hbb-bs	2	0	0	6.17852e+08	7.96612e+08	Light grey
A9R9W0	Major urinary protein 15	Mup15	1	0	0	4.96527e+07	1.23574e+08	Light grey
B1AR13	CDGSH iron-sulfur domain-containing protein 3, mitochondrial	Cisd3	3	0	0	1.17341e+09	1.45852e+09	Light grey
B1AUN2	Eukaryotic translation initiation factor 2B, subunit 3	Eif2b3	1	0	0	1.88484e+06	1.17086e+06	Light grey
D3Z7A5	Dynein assembly factor with WDR repeat domains 1	Daw1	2	0	0	3.59186e+08	3.17687e+08	Light grey
D3Z7X0	Acyl-Coenzyme A dehydrogenase family, member 12	Acad12	3	0	0	1.67841e+08	1.06585e+08	Light grey
E9PV38	Carboxylic ester hydrolase	Ces2g	1	0	1	0	1.44125e+06	Red
E9PYL9	Deleted.	NA	1	1	0	2.17443e+06	0	Blue
E9PZF0	Nucleoside diphosphate kinase	Gm20390	2	1	0	1.28877e+08	7.27521e+07	Blue
E9Q3L2	Phosphatidylinositol 4-kinase alpha	Pi4ka	2	0	0	5.00646e+06	9.42286e+06	Light grey
E9Q4Z2	Acetyl-CoA carboxylase 2	Acacb	2	0	0	5.45927e+06	8.41802e+06	Light grey
E9Q557	Desmoplakin	Dsp	1	0	1	7.45674e+06	1.37172e+07	Red
E9Q5M6	Cilia- and flagella-associated protein 44	Cfap44	1	0	0	1.27532e+07	0	Light grey
F6QL70	Deleted.	NA	1	0	0	6.51582e+06	5.24393e+06	Light grey
F6YVP7	Ribosomal protein S18, pseudogene 6	Rps18-ps6	4	2	0	1.06182e+08	9.10602e+07	Blue
F6ZDS4	Nucleoprotein TPR	Tpr	2	0	0	6.12427e+07	7.09314e+07	Light grey
F8VPN4	Amylo-1,6-glucosidase, 4-alpha-glucanotransferase	Agl	19	1	2	4.5806e+08	4.86754e+08	Dark grey
F8VQC1	Signal recognition particle subunit SRP72	Srp72	2	1	0	5.94846e+06	1.62886e+06	Blue
G3UXL2	Phosphoribosyl pyrophosphate synthetase 1-like 3	Prps1l3	1	0	0	7.99171e+07	7.35888e+07	Light grey
G3X8U3	Queuosine salvage protein	2210016F16Rik	1	0	0	5.45979e+06	3.7631e+06	Light grey
G3X982	Aldehyde oxidase 3	Aox3	10	1	3	1.48352e+08	1.56771e+08	Dark grey
G3X9Y6	Aldo-keto reductase family 1, member C19	Akr1c19	6	1	2	2.9085e+08	3.51671e+08	Dark grey
K7N6C2	Cytochrome P450, family 2, subfamily c, polypeptide 68	Cyp2c68	1	0	1	3.5088e+06	6.99349e+06	Red
O08573	Galectin-9	Lgals9	2	0	0	2.75118e+07	4.77776e+07	Light grey
O08585	Clathrin light chain A	Clta	1	0	0	5.8294e+06	7.40264e+06	Light grey
O08600	Endonuclease G, mitochondrial	Endog	1	0	0	1.06279e+07	7.65182e+06	Light grey
O08601	Microsomal triglyceride transfer protein large subunit	Mttp	3	0	1	9.91264e+06	1.01919e+07	Red
O08709	Peroxiredoxin-6	Prdx6	3	0	0	1.05409e+08	1.32734e+08	Light grey
O08749	Dihydrolipoyl dehydrogenase, mitochondrial	Dld	18	1	0	2.56088e+09	2.53055e+09	Blue
O08756	3-hydroxyacyl-CoA dehydrogenase type-2	Hsd17b10	1	0	0	5.66183e+06	6.15976e+06	Light grey
O08788	Dynactin subunit 1	Dctn1	1	0	0	1.61286e+06	2.41818e+06	Light grey
O08807	Peroxiredoxin-4	Prdx4	1	0	0	4.74591e+07	4.62824e+07	Light grey
O08997	Copper transport protein ATOX1	Atox1	2	0	0	6.83706e+07	4.48284e+07	Light grey
O09061	Proteasome subunit beta type-1	Psmb1	3	0	0	1.28038e+08	1.66231e+08	Light grey
O09106	Histone deacetylase 1	Hdac1	1	0	0	912373	827615	Light grey
O09131	Glutathione S-transferase omega-1	Gsto1	2	0	0	8.10312e+07	7.32751e+07	Light grey
O09167	60S ribosomal protein L21	Rpl21	3	0	0	3.7106e+08	6.519e+08	Light grey
O09173	Homogentisate 1,2-dioxygenase	Hgd	10	0	3	4.16386e+08	4.54455e+08	Red
O09174	Alpha-methylacyl-CoA racemase	Amacr	1	0	1	5.72216e+07	7.92926e+07	Red
O35129	Prohibitin-2	Phb2	4	1	0	5.29414e+07	4.6542e+07	Blue
O35215	D-dopachrome decarboxylase	Ddt	2	2	0	3.60986e+08	2.03172e+08	Blue
O35226	26S proteasome non-ATPase regulatory subunit 4	Psmd4	1	0	0	3.14812e+06	5.65369e+06	Light grey
O35295	Transcriptional activator protein Pur-beta	Purb	1	0	0	1.14361e+07	8.37419e+06	Light grey
O35381	Acidic leucine-rich nuclear phosphoprotein 32 family member A	Anp32a	1	0	1	5.25187e+06	9.99096e+06	Red
O35386	Phytanoyl-CoA dioxygenase, peroxisomal	Phyh	1	0	0	3.43684e+06	3.46294e+06	Light grey
O35423	Serine--pyruvate aminotransferase, mitochondrial	Agxt	6	0	5	3.04585e+08	5.62448e+08	Red
O35459	Delta(3,5)-Delta(2,4)-dienoyl-CoA isomerase, mitochondrial	Ech1	2	0	0	8.49789e+07	1.04343e+08	Light grey
O35488	Very long-chain acyl-CoA synthetase	Slc27a2	6	0	4	2.32671e+08	3.61837e+08	Red
O35490	Betaine--homocysteine S-methyltransferase 1	Bhmt	10	0	1	1.33085e+09	1.02808e+09	Red
O35593	26S proteasome non-ATPase regulatory subunit 14	Psmd14	1	0	1	0	7.98586e+06	Red
O35643	AP-1 complex subunit beta-1	Ap1b1	2	0	1	4.88168e+06	1.39428e+07	Red
O35660	Glutathione S-transferase Mu 6	Gstm6	3	1	0	2.54897e+08	2.17824e+08	Blue
O35728	Cytochrome P450 4A14	Cyp4a14	1	0	1	0	4.3751e+07	Red
O35945	Aldehyde dehydrogenase, cytosolic 1	Aldh1a7	9	0	1	9.56547e+08	1.1118e+09	Red
O54749	Cytochrome P450 2J5	Cyp2j5	1	0	1	0	1.04953e+06	Red
O54754	Aldehyde oxidase 1	Aox1	3	0	1	6.19512e+06	8.45905e+06	Red
O55023	Inositol monophosphatase 1	Impa1	2	1	1	9.77508e+06	1.47255e+07	Dark grey
O55029	Coatomer subunit beta'	Copb2	3	0	1	5.32397e+07	6.12074e+07	Red
O55060	Thiopurine S-methyltransferase	Tpmt	3	1	1	7.78094e+07	7.82827e+07	Dark grey
O55125	Protein NipSnap homolog 1	Nipsnap1	9	0	1	2.16209e+09	2.80123e+09	Red
O55131	Septin-7	Septin7	1	0	0	1.67783e+06	2.48355e+06	Light grey
O55137	Acyl-coenzyme A thioesterase 1	Acot1	1	0	0	2.75581e+07	4.42278e+07	Light grey
O55142	60S ribosomal protein L35a	Rpl35a	2	0	2	5.51726e+06	1.5757e+07	Red
O55143	Sarcoplasmic/endoplasmic reticulum calcium ATPase 2	Atp2a2	2	0	0	5.40391e+06	4.38355e+06	Light grey
O55234	Proteasome subunit beta type-5	Psmb5	1	1	0	3.83881e+06	1.39814e+06	Blue
O70133	ATP-dependent RNA helicase A	Dhx9	2	0	0	9.91773e+06	9.95706e+06	Light grey
O70194	Eukaryotic translation initiation factor 3 subunit D	Eif3d	1	0	0	1.6208e+06	1.6359e+06	Light grey
O70251	Elongation factor 1-beta	Eef1b	1	0	0	9.28082e+06	3.72266e+06	Light grey
O70325	Phospholipid hydroperoxide glutathione peroxidase	Gpx4	3	0	0	5.08656e+07	3.30019e+07	Light grey
O70435	Proteasome subunit alpha type-3	Psma3	1	0	0	8.25941e+06	1.00497e+07	Light grey
O70475	UDP-glucose 6-dehydrogenase	Ugdh	6	2	0	1.12636e+08	9.04798e+07	Blue
O70503	Very-long-chain 3-oxoacyl-CoA reductase	Hsd17b12	1	0	1	0	1.44274e+06	Red
O70589	Peripheral plasma membrane protein CASK	Cask	1	0	0	6.7247e+06	5.73148e+06	Light grey
O88342	WD repeat-containing protein 1	Wdr1	5	0	1	5.98017e+07	6.17314e+07	Red
O88428	Bifunctional 3'-phosphoadenosine 5'-phosphosulfate synthase 2	Papss2	3	0	1	1.19601e+08	1.41565e+08	Red
O88451	Retinol dehydrogenase 7	Rdh7	3	0	1	1.9664e+08	3.84598e+08	Red
O88455	7-dehydrocholesterol reductase	Dhcr7	1	0	0	1.45172e+07	1.17751e+07	Light grey
O88533	Aromatic-L-amino-acid decarboxylase	Ddc	2	0	1	7.06275e+06	1.05669e+07	Red
O88544	COP9 signalosome complex subunit 4	Cops4	1	0	0	2.75526e+06	1.86158e+06	Light grey
O88569	Heterogeneous nuclear ribonucleoproteins A2/B1	Hnrnpa2b1	2	0	2	3.71072e+06	7.28394e+06	Red
O88587	Catechol O-methyltransferase	Comt	1	0	0	1.11977e+07	1.64057e+07	Light grey
O88685	26S proteasome regulatory subunit 6A	Psmc3	1	0	0	1.25613e+07	1.3711e+07	Light grey
O88696	ATP-dependent Clp protease proteolytic subunit, mitochondrial	Clpp	2	1	0	3.26096e+07	2.54489e+07	Blue
O88844	Isocitrate dehydrogenase [NADP] cytoplasmic	Idh1	11	0	0	1.68216e+09	1.54727e+09	Light grey
O88851	Putative hydrolase RBBP9	Rbbp9	2	0	1	2.55004e+07	4.33443e+07	Red
O88986	2-amino-3-ketobutyrate coenzyme A ligase, mitochondrial	Gcat	6	0	2	9.16125e+08	9.20542e+08	Red
O89023	Tripeptidyl-peptidase 1	Tpp1	1	0	0	6.57535e+06	8.18374e+06	Light grey
O89106	Bis(5'-adenosyl)-triphosphatase	Fhit	1	1	0	3.5472e+07	0	Blue
P00186	Cytochrome P450 1A2	Cyp1a2	2	0	0	3.70452e+07	3.53906e+07	Light grey
P00329	Alcohol dehydrogenase 1	Adh1	12	1	4	3.11656e+09	4.00029e+09	Dark grey
P00375	Dihydrofolate reductase	Dhfr	2	0	0	1.35321e+07	1.31992e+07	Light grey
P00493	Hypoxanthine-guanine phosphoribosyltransferase	Hprt1	1	0	0	1.36904e+07	1.1473e+07	Light grey
P01027	Complement C3	C3	1	0	0	2.63473e+06	4.80758e+06	Light grey
P01837	Immunoglobulin kappa constant	Igkc	2	0	2	0	6.7023e+06	Red
P01887	Beta-2-microglobulin	B2m	1	0	0	4.66494e+07	6.77547e+07	Light grey
P01942	Hemoglobin subunit alpha	Hba	3	0	0	3.07987e+08	2.85804e+08	Light grey
P02762	Major urinary protein 6	Mup6	1	0	1	2.47818e+06	9.86346e+06	Red
P03930	ATP synthase protein 8	Mtatp8	2	0	0	4.02464e+08	4.08452e+08	Light grey
P05063	Fructose-bisphosphate aldolase C	Aldoc	2	1	0	9.0495e+07	4.09721e+06	Blue
P05064	Fructose-bisphosphate aldolase A	Aldoa	2	0	0	1.16725e+07	1.18496e+07	Light grey
P05201	Aspartate aminotransferase, cytoplasmic	Got1	4	0	1	4.96167e+07	1.05807e+08	Red
P05202	Aspartate aminotransferase, mitochondrial	Got2	17	0	2	1.10715e+10	1.05619e+10	Red
P05213	Tubulin alpha-1B chain	Tuba1b	4	0	2	6.27405e+07	7.97162e+07	Red
P06151	L-lactate dehydrogenase A chain	Ldha	7	0	1	3.80237e+09	3.86744e+09	Red
P06745	Glucose-6-phosphate isomerase	Gpi	6	1	0	1.90098e+08	1.68834e+08	Blue
P06801	NADP-dependent malic enzyme	Me1	5	0	0	1.54534e+09	2.02287e+09	Light grey
P07356	Annexin A2	Anxa2	1	0	0	9.55101e+06	7.13701e+06	Light grey
P07724	Serum albumin	Alb	17	0	2	3.63958e+08	6.29769e+08	Red
P07758	Alpha-1-antitrypsin 1-1	Serpina1a	1	1	0	3.13445e+08	5.78126e+07	Blue
P07901	Heat shock protein HSP 90-alpha	Hsp90aa1	9	1	1	8.23518e+07	3.27699e+07	Dark grey
P08003	Protein disulfide-isomerase A4	Pdia4	4	3	1	2.52155e+07	3.59176e+06	Dark grey
P08113	Endoplasmin	Hsp90b1	7	3	0	4.01299e+07	2.26376e+07	Blue
P08228	Superoxide dismutase [Cu-Zn]	Sod1	3	0	0	3.79065e+08	3.83771e+08	Light grey
P08249	Malate dehydrogenase, mitochondrial	Mdh2	12	4	0	6.83486e+09	6.51807e+09	Blue
P09041	Phosphoglycerate kinase 2	Pgk2	2	0	0	5.37108e+07	6.30312e+07	Light grey
P09103	Protein disulfide-isomerase	P4hb	9	2	1	2.24156e+08	2.41006e+08	Dark grey
P09405	Nucleolin	Ncl	5	0	2	6.77963e+07	1.25603e+08	Red
P09411	Phosphoglycerate kinase 1	Pgk1	13	1	1	2.43574e+09	2.22916e+09	Dark grey
P09671	Superoxide dismutase [Mn], mitochondrial	Sod2	6	0	0	8.51307e+08	7.83809e+08	Light grey
P0DN34	NADH dehydrogenase [ubiquinone] 1 beta subcomplex subunit 1	Ndufb1	1	0	0	1.12533e+07	9.56366e+06	Light grey
P10126	Elongation factor 1-alpha 1	Eef1a1	10	1	1	1.23073e+09	1.10455e+09	Dark grey
P10518	Delta-aminolevulinic acid dehydratase	Alad	1	0	0	4.77594e+07	4.85823e+07	Light grey
P10605	Cathepsin B	Ctsb	3	0	2	5.83788e+06	1.12561e+07	Red
P10630	Eukaryotic initiation factor 4A-II	Eif4a2	3	0	1	2.14559e+07	2.2942e+07	Red
P10639	Thioredoxin	Txn	3	0	1	7.58325e+07	6.92438e+07	Red
P10648	Glutathione S-transferase A2	Gsta2	4	0	0	9.00816e+08	5.65461e+08	Light grey
P10649	Glutathione S-transferase Mu 1	Gstm1	11	0	1	3.90073e+09	3.19716e+09	Red
P10922	Histone H1.0	H1-0	1	0	0	4.68412e+07	4.30677e+07	Light grey
P11276	Fibronectin	Fn1	2	0	1	1.29567e+06	2.82904e+06	Red
P11352	Glutathione peroxidase 1	Gpx1	4	0	0	1.25081e+09	1.29873e+09	Light grey
P11499	Heat shock protein HSP 90-beta	Hsp90ab1	6	0	0	6.26652e+07	6.97443e+07	Light grey
P11679	Keratin, type II cytoskeletal 8	Krt8	8	0	0	2.9641e+08	2.13104e+08	Light grey
P11714	Cytochrome P450 2D9	Cyp2d9	1	0	0	1.46704e+08	1.88225e+08	Light grey
P11725	Ornithine carbamoyltransferase, mitochondrial	Otc	8	1	0	1.01574e+09	7.41706e+08	Blue
P11983	T-complex protein 1 subunit alpha	Tcp1	2	0	0	1.87028e+08	1.65971e+08	Light grey
P12367	cAMP-dependent protein kinase type II-alpha regulatory subunit	Prkar2a	1	1	0	1.60867e+07	0	Blue
P12710	Fatty acid-binding protein, liver	Fabp1	10	2	1	1.13725e+09	8.19584e+08	Dark grey
P12787	Cytochrome c oxidase subunit 5A, mitochondrial	Cox5a	1	0	0	3.99972e+07	5.00335e+07	Light grey
P12790	Cytochrome P450 2B9	Cyp2b9	1	0	1	0	8.5237e+06	Red
P12970	60S ribosomal protein L7a	Rpl7a	4	0	0	2.56894e+08	2.43042e+08	Light grey
P13707	Glycerol-3-phosphate dehydrogenase [NAD(+)], cytoplasmic	Gpd1	5	0	0	7.49006e+07	6.66305e+07	Light grey
P13745	Glutathione S-transferase A1	Gsta1	1	1	0	2.46221e+08	1.45231e+08	Blue
P14115	60S ribosomal protein L27a	Rpl27a	3	0	2	2.7058e+07	3.49636e+07	Red
P14131	40S ribosomal protein S16	Rps16	1	0	1	2.9441e+07	7.87624e+07	Red
P14148	60S ribosomal protein L7	Rpl7	3	0	1	8.80012e+06	1.57849e+07	Red
P14152	Malate dehydrogenase, cytoplasmic	Mdh1	8	0	0	1.49618e+09	1.44424e+09	Light grey
P14206	40S ribosomal protein SA	Rpsa	2	1	0	2.51022e+07	2.9977e+06	Blue
P14211	Calreticulin	Calr	2	0	1	1.54877e+07	2.64183e+07	Red
P14685	26S proteasome non-ATPase regulatory subunit 3	Psmd3	1	0	0	2.51369e+06	2.26125e+06	Light grey
P14733	Lamin-B1	Lmnb1	4	0	2	2.79287e+07	3.22331e+07	Red
P14824	Annexin A6	Anxa6	10	1	0	1.74424e+08	1.36941e+08	Blue
P15105	Glutamine synthetase	Glul	2	0	0	7.94375e+07	8.04665e+07	Light grey
P15532	Nucleoside diphosphate kinase A	Nme1	1	0	0	2.67966e+08	3.34433e+08	Light grey
P15626	Glutathione S-transferase Mu 2	Gstm2	4	1	0	1.46737e+08	1.5354e+08	Blue
P15864	Histone H1.2	H1-2	4	0	1	3.33174e+07	3.61967e+07	Red
P16015	Carbonic anhydrase 3	Ca3	11	0	1	1.01936e+09	1.22088e+09	Red
P16045	Galectin-1	Lgals1	1	0	0	2.0602e+07	2.16614e+07	Light grey
P16331	Phenylalanine-4-hydroxylase	Pah	1	0	0	1.35963e+07	1.32511e+07	Light grey
P16332	Methylmalonyl-CoA mutase, mitochondrial	Mmut	4	1	0	1.97252e+08	1.40612e+08	Blue
P16460	Argininosuccinate synthase	Ass1	12	1	0	1.98579e+10	2.17197e+10	Blue
P16546	Spectrin alpha chain, non-erythrocytic 1	Sptan1	3	1	1	2.60969e+07	1.90148e+07	Dark grey
P16858	Glyceraldehyde-3-phosphate dehydrogenase	Gapdh	9	0	0	1.19332e+09	1.14245e+09	Light grey
P17182	Alpha-enolase	Eno1	15	1	1	2.1219e+09	2.08694e+09	Dark grey
P17225	Polypyrimidine tract-binding protein 1	Ptbp1	1	0	0	2.21499e+06	3.26188e+06	Light grey
P17426	AP-2 complex subunit alpha-1	Ap2a1	1	0	1	0	1.48706e+06	Red
P17563	Methanethiol oxidase	Selenbp1	6	4	0	4.94949e+08	1.44405e+08	Blue
P17665	Cytochrome c oxidase subunit 7C, mitochondrial	Cox7c	2	0	0	2.57762e+07	3.43688e+07	Light grey
P17717	UDP-glucuronosyltransferase 2B17	Ugt2b17	3	0	1	1.00513e+08	1.07456e+08	Red
P17742	Peptidyl-prolyl cis-trans isomerase A	Ppia	7	0	0	7.42848e+08	5.91698e+08	Light grey
P17751	Triosephosphate isomerase	Tpi1	7	0	1	6.38276e+08	5.34256e+08	Red
P18242	Cathepsin D	Ctsd	2	0	0	2.39484e+07	3.6167e+07	Light grey
P18760	Cofilin-1	Cfl1	3	0	0	2.6372e+07	3.04226e+07	Light grey
P19096	Fatty acid synthase	Fasn	27	2	0	1.77915e+09	2.31839e+09	Blue
P19157	Glutathione S-transferase P 1	Gstp1	8	2	0	2.26236e+09	1.5939e+09	Blue
P19253	60S ribosomal protein L13a	Rpl13a	2	0	0	4.76679e+07	5.79245e+07	Light grey
P19536	Cytochrome c oxidase subunit 5B, mitochondrial	Cox5b	2	0	0	3.07788e+07	2.46653e+07	Light grey
P19639	Glutathione S-transferase Mu 3	Gstm3	1	1	0	1.27873e+06	0	Blue
P19783	Cytochrome c oxidase subunit 4 isoform 1, mitochondrial	Cox4i1	4	0	0	3.54669e+07	3.37707e+07	Light grey
P20029	Endoplasmic reticulum chaperone BiP	Hspa5	2	1	0	1.25768e+08	7.70113e+07	Blue
P20108	Thioredoxin-dependent peroxide reductase, mitochondrial	Prdx3	2	0	0	4.89783e+07	4.52154e+07	Light grey
P21107	Tropomyosin alpha-3 chain	Tpm3	1	0	0	8.77091e+06	1.15765e+07	Light grey
P21614	Vitamin D-binding protein	Gc	2	0	0	2.07263e+07	2.49157e+07	Light grey
P21619	Lamin-B2	Lmnb2	1	0	1	0	1.69171e+06	Red
P21981	Protein-glutamine gamma-glutamyltransferase 2	Tgm2	4	1	1	6.5602e+07	5.61233e+07	Dark grey
P22315	Ferrochelatase, mitochondrial	Fech	6	3	0	2.01822e+08	1.01845e+08	Blue
P22892	AP-1 complex subunit gamma-1	Ap1g1	1	0	1	3.25429e+06	4.4577e+06	Red
P23116	Eukaryotic translation initiation factor 3 subunit A	Eif3a	2	0	0	5.69774e+06	5.30273e+06	Light grey
P23249	Putative helicase MOV-10	Mov10	1	1	0	9.14539e+06	6.20479e+06	Blue
P23591	GDP-L-fucose synthase	Tsta3	1	1	0	3.08309e+06	1.75437e+06	Blue
P24270	Catalase	Cat	17	0	4	2.13356e+09	2.47188e+09	Red
P24369	Peptidyl-prolyl cis-trans isomerase B	Ppib	5	1	2	1.00889e+08	2.41845e+08	Dark grey
P24472	Glutathione S-transferase A4	Gsta4	2	0	0	2.55098e+08	1.96298e+08	Light grey
P24527	Leukotriene A-4 hydrolase	Lta4h	1	0	0	2.32506e+07	2.42934e+07	Light grey
P24549	Retinal dehydrogenase 1	Aldh1a1	11	0	1	1.35348e+09	1.37466e+09	Red
P25444	40S ribosomal protein S2	Rps2	2	0	0	1.21821e+07	1.21089e+07	Light grey
P25688	Uricase	Uox	17	0	0	7.28196e+09	5.3589e+09	Light grey
P26039	Talin-1	Tln1	2	1	0	5.31281e+08	3.57198e+08	Blue
P26043	Radixin	Rdx	3	0	1	4.62369e+06	1.48232e+07	Red
P26231	Catenin alpha-1	Ctnna1	1	0	1	0	1.03185e+06	Red
P26350	Prothymosin alpha	Ptma	1	0	0	3.89907e+06	1.03376e+06	Light grey
P26369	Splicing factor U2AF 65 kDa subunit	U2af2	1	0	0	4.03095e+06	6.23299e+06	Light grey
P26443	Glutamate dehydrogenase 1, mitochondrial	Glud1	17	0	1	1.42699e+10	1.36821e+10	Red
P26516	26S proteasome non-ATPase regulatory subunit 7	Psmd7	2	1	0	2.32693e+07	2.67734e+06	Blue
P26883	Peptidyl-prolyl cis-trans isomerase FKBP1A	Fkbp1a	2	0	1	1.10255e+07	1.80651e+07	Red
P27048	Small nuclear ribonucleoprotein-associated protein B	Snrpb	1	0	0	1.19724e+07	0	Light grey
P27612	Phospholipase A-2-activating protein	Plaa	1	0	1	4.34411e+06	9.08488e+06	Red
P27641	X-ray repair cross-complementing protein 5	Xrcc5	1	0	1	3.15075e+06	7.06277e+06	Red
P27659	60S ribosomal protein L3	Rpl3	5	1	2	3.82693e+07	7.71023e+07	Dark grey
P27773	Protein disulfide-isomerase A3	Pdia3	5	2	2	3.2617e+07	4.29369e+07	Dark grey
P28271	Cytoplasmic aconitate hydratase	Aco1	11	0	3	2.71064e+08	2.77212e+08	Red
P28474	Alcohol dehydrogenase class-3	Adh5	4	0	0	1.90261e+08	2.66282e+08	Light grey
P28666	Murinoglobulin-2	Mug2	1	0	1	0	3.5651e+06	Red
P29341	Polyadenylate-binding protein 1	Pabpc1	2	0	1	2.35575e+07	2.44332e+07	Red
P29351	Tyrosine-protein phosphatase non-receptor type 6	Ptpn6	1	0	0	1.55542e+06	1.81494e+06	Light grey
P29699	Alpha-2-HS-glycoprotein	Ahsg	2	0	1	3.01422e+06	8.54614e+06	Red
P29758	Ornithine aminotransferase, mitochondrial	Oat	5	1	0	5.66902e+07	4.56466e+07	Blue
P29788	Vitronectin	Vtn	1	0	1	0	1.26362e+06	Red
P30115	Glutathione S-transferase A3	Gsta3	8	1	0	3.43332e+09	2.55291e+09	Blue
P30416	Peptidyl-prolyl cis-trans isomerase FKBP4	Fkbp4	1	0	0	3.04079e+06	3.75389e+06	Light grey
P30681	High mobility group protein B2	Hmgb2	1	0	0	3.69644e+07	4.03868e+07	Light grey
P30999	Catenin delta-1	Ctnnd1	2	1	1	1.19105e+07	3.13771e+07	Dark grey
P31786	Acyl-CoA-binding protein	Dbi	7	0	0	8.66622e+09	9.45194e+09	Light grey
P32020	Non-specific lipid-transfer protein	Scp2	20	1	0	1.94628e+09	2.06613e+09	Blue
P32921	Tryptophan--tRNA ligase, cytoplasmic	Wars1	1	0	0	3.30514e+07	4.43414e+07	Light grey
P33267	Cytochrome P450 2F2	Cyp2f2	1	0	0	7.32019e+07	9.13189e+07	Light grey
P34914	Bifunctional epoxide hydrolase 2	Ephx2	7	0	1	4.31301e+08	4.97203e+08	Red
P35235	Tyrosine-protein phosphatase non-receptor type 11	Ptpn11	3	0	2	2.55142e+07	3.64832e+07	Red
P35278	Ras-related protein Rab-5C	Rab5c	1	1	0	2.03276e+07	4.85441e+06	Blue
P35293	Ras-related protein Rab-18	Rab18	2	0	0	1.49575e+07	1.69974e+07	Light grey
P35486	Pyruvate dehydrogenase E1 component subunit alpha, somatic form, mitochondrial	Pdha1	10	0	1	7.86074e+08	9.28982e+08	Red
P35492	Histidine ammonia-lyase	Hal	8	1	1	3.73363e+08	3.11107e+08	Dark grey
P35505	Fumarylacetoacetase	Fah	2	0	0	2.22154e+08	3.37752e+08	Light grey
P35550	rRNA 2'-O-methyltransferase fibrillarin	Fbl	1	0	1	0	3.10035e+06	Red
P35564	Calnexin	Canx	1	0	0	3.92461e+07	3.13278e+07	Light grey
P35585	AP-1 complex subunit mu-1	Ap1m1	1	1	0	3.70641e+06	672530	Blue
P35700	Peroxiredoxin-1	Prdx1	7	1	1	3.80056e+08	3.85902e+08	Dark grey
P35979	60S ribosomal protein L12	Rpl12	3	0	0	1.14078e+08	1.18386e+08	Light grey
P35980	60S ribosomal protein L18	Rpl18	1	0	1	0	3.4013e+06	Red
P36552	Oxygen-dependent coproporphyrinogen-III oxidase, mitochondrial	Cpox	2	0	0	9.72111e+07	1.081e+08	Light grey
P37040	NADPH--cytochrome P450 reductase	Por	4	0	1	2.89733e+07	4.22954e+07	Red
P38060	Hydroxymethylglutaryl-CoA lyase, mitochondrial	Hmgcl	2	0	0	4.82535e+07	2.90698e+07	Light grey
P38647	Stress-70 protein, mitochondrial	Hspa9	10	1	0	1.11738e+09	9.2779e+08	Blue
P39054	Dynamin-2	Dnm2	1	0	0	2.48612e+06	2.7004e+06	Light grey
P40124	Adenylyl cyclase-associated protein 1	Cap1	5	0	0	1.75822e+07	1.61636e+07	Light grey
P40142	Transketolase	Tkt	10	1	2	8.07652e+08	1.10387e+09	Dark grey
P40936	Indolethylamine N-methyltransferase	Inmt	4	0	0	3.46456e+08	3.60014e+08	Light grey
P41105	60S ribosomal protein L28	Rpl28	2	0	2	2.72734e+07	4.63444e+07	Red
P41216	Long-chain-fatty-acid--CoA ligase 1	Acsl1	11	2	1	3.90314e+08	4.14929e+08	Dark grey
P42125	Enoyl-CoA delta isomerase 1, mitochondrial	Eci1	7	0	0	4.15773e+08	2.85624e+08	Light grey
P42669	Transcriptional activator protein Pur-alpha	Pura	3	0	0	1.18348e+08	1.32745e+08	Light grey
P42932	T-complex protein 1 subunit theta	Cct8	4	1	0	1.01079e+08	9.7984e+07	Blue
P43024	Cytochrome c oxidase subunit 6A1, mitochondrial	Cox6a1	1	0	0	1.59957e+07	2.2045e+07	Light grey
P43274	Histone H1.4	H1-4	1	0	1	1.5484e+07	1.91261e+07	Red
P45591	Cofilin-2	Cfl2	1	0	0	1.02418e+07	8.08052e+06	Light grey
P45952	Medium-chain specific acyl-CoA dehydrogenase, mitochondrial	Acadm	5	0	1	3.39945e+08	3.63092e+08	Red
P46656	Adrenodoxin, mitochondrial	Fdx1	2	0	0	7.57549e+07	9.20039e+07	Light grey
P46735	Unconventional myosin-Ib	Myo1b	1	1	0	1.32272e+06	0	Blue
P47199	Quinone oxidoreductase	Cryz	4	0	1	1.28818e+08	1.34417e+08	Red
P47738	Aldehyde dehydrogenase, mitochondrial	Aldh2	11	1	0	5.72276e+08	6.14318e+08	Blue
P47754	F-actin-capping protein subunit alpha-2	Capza2	1	0	1	1.38328e+07	2.63608e+07	Red
P47757	F-actin-capping protein subunit beta	Capzb	1	0	0	5.51638e+06	6.03455e+06	Light grey
P47791	Glutathione reductase, mitochondrial	Gsr	2	0	0	9.69641e+06	1.16997e+07	Light grey
P47802	Metaxin-1	Mtx1	1	0	0	2.54153e+07	2.02368e+07	Light grey
P47911	60S ribosomal protein L6	Rpl6	1	0	0	3.0143e+06	2.76365e+06	Light grey
P47934	Carnitine O-acetyltransferase	Crat	2	0	0	2.44929e+07	2.68126e+07	Light grey
P47962	60S ribosomal protein L5	Rpl5	3	1	0	1.26221e+07	9.91578e+06	Blue
P47964	60S ribosomal protein L36	Rpl36	2	0	0	1.31694e+08	1.66201e+08	Light grey
P48036	Annexin A5	Anxa5	3	0	0	1.97871e+08	1.53414e+08	Light grey
P48678	Prelamin-A/C	Lmna	3	0	2	8.10391e+06	1.21421e+07	Red
P48758	Carbonyl reductase [NADPH] 1	Cbr1	2	0	0	1.52701e+07	1.77891e+07	Light grey
P48771	Cytochrome c oxidase subunit 7A2, mitochondrial	Cox7a2	1	0	0	2.46107e+07	2.20867e+07	Light grey
P48776	Tryptophan 2,3-dioxygenase	Tdo2	1	0	0	1.73842e+06	2.0084e+06	Light grey
P48962	ADP/ATP translocase 1	Slc25a4	1	0	1	5.15422e+08	2.05261e+09	Red
P49312	Heterogeneous nuclear ribonucleoprotein A1	Hnrnpa1	4	0	1	2.59514e+07	2.83585e+07	Red
P49429	4-hydroxyphenylpyruvate dioxygenase	Hpd	8	1	0	2.03383e+08	2.16568e+08	Blue
P49722	Proteasome subunit alpha type-2	Psma2	3	1	0	4.31832e+07	2.67894e+07	Blue
P49962	Signal recognition particle 9 kDa protein	Srp9	1	0	0	3.19549e+06	3.49455e+06	Light grey
P50136	2-oxoisovalerate dehydrogenase subunit alpha, mitochondrial	Bckdha	2	0	0	1.4876e+08	1.40032e+08	Light grey
P50171	Estradiol 17-beta-dehydrogenase 8	Hsd17b8	1	0	0	2.36138e+08	2.26567e+08	Light grey
P50172	Corticosteroid 11-beta-dehydrogenase isozyme 1	Hsd11b1	1	0	0	5.17699e+06	4.17245e+06	Light grey
P50247	Adenosylhomocysteinase	Ahcy	8	0	2	1.09e+08	1.65198e+08	Red
P50285	Dimethylaniline monooxygenase [N-oxide-forming] 1	Fmo1	4	0	0	1.43481e+08	1.35764e+08	Light grey
P50396	Rab GDP dissociation inhibitor alpha	Gdi1	2	0	0	5.60239e+06	5.29591e+06	Light grey
P50431	Serine hydroxymethyltransferase, cytosolic	Shmt1	4	0	1	2.63626e+08	4.31535e+08	Red
P50462	Cysteine and glycine-rich protein 3	Csrp3	1	1	0	2.44893e+06	1.32294e+06	Blue
P50544	Very long-chain specific acyl-CoA dehydrogenase, mitochondrial	Acadvl	5	1	0	3.81865e+07	3.25138e+07	Blue
P51150	Ras-related protein Rab-7a	Rab7a	1	1	0	2.05205e+07	0	Blue
P51174	Long-chain specific acyl-CoA dehydrogenase, mitochondrial	Acadl	7	0	0	2.30694e+08	2.12226e+08	Light grey
P51175	Protoporphyrinogen oxidase	Ppox	1	0	0	2.58946e+06	2.72933e+06	Light grey
P51410	60S ribosomal protein L9	Rpl9	1	0	0	8.31998e+06	1.03009e+07	Light grey
P51658	Estradiol 17-beta-dehydrogenase 2	Hsd17b2	3	0	1	5.79578e+07	7.47592e+07	Red
P51660	Peroxisomal multifunctional enzyme type 2	Hsd17b4	8	1	0	5.55896e+08	6.11723e+08	Blue
P51855	Glutathione synthetase	Gss	1	0	0	4.13462e+07	4.39073e+07	Light grey
P51881	ADP/ATP translocase 2	Slc25a5	8	4	0	9.36574e+09	9.61842e+09	Blue
P52196	Thiosulfate sulfurtransferase	Tst	4	0	1	1.6013e+09	1.8552e+09	Red
P52503	NADH dehydrogenase [ubiquinone] iron-sulfur protein 6, mitochondrial	Ndufs6	2	0	0	5.0563e+07	6.64426e+07	Light grey
P52760	2-iminobutanoate/2-iminopropanoate deaminase	Rida	1	0	0	1.76743e+09	1.59178e+09	Light grey
P52792	Hexokinase-4	Gck	1	0	0	2.99279e+07	2.76291e+07	Light grey
P52825	Carnitine O-palmitoyltransferase 2, mitochondrial	Cpt2	9	1	1	2.8736e+08	3.03389e+08	Dark grey
P52840	Sulfotransferase 1A1	Sult1a1	2	0	1	1.08397e+08	1.55863e+08	Red
P53026	60S ribosomal protein L10a	Rpl10a	6	2	0	1.04244e+09	9.15514e+08	Blue
P53395	Lipoamide acyltransferase component of branched-chain alpha-keto acid dehydrogenase complex, mitochondrial	Dbt	7	2	0	2.18572e+08	1.923e+08	Blue
P53657	Pyruvate kinase PKLR	Pklr	4	0	0	2.57165e+08	2.47743e+08	Light grey
P53798	Squalene synthase	Fdft1	1	0	1	0	1.42676e+06	Red
P53810	Phosphatidylinositol transfer protein alpha isoform	Pitpna	3	1	0	6.58501e+07	5.28125e+07	Blue
P53811	Phosphatidylinositol transfer protein beta isoform	Pitpnb	2	1	0	3.94796e+07	4.86499e+07	Blue
P54071	Isocitrate dehydrogenase [NADP], mitochondrial	Idh2	19	0	1	2.4707e+09	2.21331e+09	Red
P54728	UV excision repair protein RAD23 homolog B	Rad23b	2	0	0	3.34064e+07	3.72533e+07	Light grey
P54775	26S proteasome regulatory subunit 6B	Psmc4	1	1	0	2.31305e+07	0	Blue
P54822	Adenylosuccinate lyase	Adsl	2	0	1	1.82819e+07	3.85829e+07	Red
P54869	Hydroxymethylglutaryl-CoA synthase, mitochondrial	Hmgcs2	15	0	0	2.20702e+09	1.9865e+09	Light grey
P55050	Fatty acid-binding protein, intestinal	Fabp2	3	0	1	5.16574e+06	6.23964e+06	Red
P55096	ATP-binding cassette sub-family D member 3	Abcd3	7	1	1	4.95516e+07	6.83901e+07	Dark grey
P55264	Adenosine kinase	Adk	9	0	2	1.84735e+08	1.97264e+08	Red
P56135	ATP synthase subunit f, mitochondrial	Atp5mf	2	0	1	2.06564e+07	2.59857e+07	Red
P56380	Bis(5'-nucleosyl)-tetraphosphatase [asymmetrical]	Nudt2	2	0	2	6.59291e+07	9.79056e+07	Red
P56382	ATP synthase subunit epsilon, mitochondrial	Atp5f1e	2	0	0	7.85748e+08	6.49968e+08	Light grey
P56391	Cytochrome c oxidase subunit 6B1	Cox6b1	2	1	0	2.52624e+07	1.0811e+07	Blue
P56395	Cytochrome b5	Cyb5a	6	1	1	7.04968e+08	6.10031e+08	Dark grey
P56399	Ubiquitin carboxyl-terminal hydrolase 5	Usp5	1	0	1	4.17393e+07	7.13585e+07	Red
P56480	ATP synthase subunit beta, mitochondrial	Atp5f1b	8	0	0	3.60094e+08	3.25704e+08	Light grey
P56593	Cytochrome P450 2A12	Cyp2a12	3	2	1	3.70766e+07	2.47543e+06	Dark grey
P56654	Cytochrome P450 2C37	Cyp2c37	3	2	0	4.32275e+07	3.28802e+07	Blue
P57780	Alpha-actinin-4	Actn4	4	1	0	1.75627e+07	1.45343e+07	Blue
P58021	Transmembrane 9 superfamily member 2	Tm9sf2	1	0	0	2.17862e+06	2.82943e+06	Light grey
P58044	Isopentenyl-diphosphate Delta-isomerase 1	Idi1	2	0	2	0	3.21023e+06	Red
P58252	Elongation factor 2	Eef2	9	3	1	3.04044e+08	2.56468e+08	Dark grey
P58281	Dynamin-like 120 kDa protein, mitochondrial	Opa1	4	1	0	1.72635e+07	1.87339e+07	Blue
P58710	L-gulonolactone oxidase	Gulo	7	0	1	3.42324e+08	4.35676e+08	Red
P59325	Eukaryotic translation initiation factor 5	Eif5	2	1	0	4.4897e+07	3.42329e+07	Blue
P59999	Actin-related protein 2/3 complex subunit 4	Arpc4	1	0	1	1.21156e+07	4.81841e+07	Red
P60710	Actin, cytoplasmic 1	Actb	4	0	1	1.73951e+07	1.75105e+07	Red
P60766	Cell division control protein 42 homolog	Cdc42	1	0	0	9.3482e+06	1.31002e+07	Light grey
P60843	Eukaryotic initiation factor 4A-I	Eif4a1	2	0	1	1.24277e+07	1.51408e+07	Red
P60867	40S ribosomal protein S20	Rps20	1	0	1	1.91243e+07	3.78515e+07	Red
P61082	NEDD8-conjugating enzyme Ubc12	Ube2m	1	0	0	2.40633e+06	2.55251e+06	Light grey
P61089	Ubiquitin-conjugating enzyme E2 N	Ube2n	2	0	0	5.11783e+07	5.15166e+07	Light grey
P61161	Actin-related protein 2	Actr2	2	0	0	6.5577e+07	7.73736e+07	Light grey
P61164	Alpha-centractin	Actr1a	1	0	0	1.65088e+07	2.45711e+07	Light grey
P61222	ATP-binding cassette sub-family E member 1	Abce1	6	0	0	1.31173e+08	1.55547e+08	Light grey
P61255	60S ribosomal protein L26	Rpl26	2	0	2	4.03103e+07	7.13319e+07	Red
P61358	60S ribosomal protein L27	Rpl27	3	0	0	6.09047e+08	5.03763e+08	Light grey
P61458	Pterin-4-alpha-carbinolamine dehydratase	Pcbd1	3	0	1	1.15142e+08	1.44378e+08	Red
P61514	60S ribosomal protein L37a	Rpl37a	1	0	0	4.45643e+06	5.51633e+06	Light grey
P61922	4-aminobutyrate aminotransferase, mitochondrial	Abat	5	1	1	2.6072e+08	2.94294e+08	Dark grey
P61924	Coatomer subunit zeta-1	Copz1	1	0	0	4.38636e+06	4.82211e+06	Light grey
P61979	Heterogeneous nuclear ribonucleoprotein K	Hnrnpk	3	0	2	3.09634e+06	7.71671e+06	Red
P61982	14-3-3 protein gamma	Ywhag	3	1	0	1.27935e+08	6.80622e+07	Blue
P62082	40S ribosomal protein S7	Rps7	4	0	1	3.35065e+07	3.43421e+07	Red
P62137	Serine/threonine-protein phosphatase PP1-alpha catalytic subunit	Ppp1ca	3	0	0	5.76963e+06	6.17489e+06	Light grey
P62196	26S proteasome regulatory subunit 8	Psmc5	1	0	0	1.79725e+06	1.70106e+06	Light grey
P62242	40S ribosomal protein S8	Rps8	2	0	1	7.8986e+07	1.15831e+08	Red
P62257	Ubiquitin-conjugating enzyme E2 H	Ube2h	2	0	0	6.12092e+07	6.0038e+07	Light grey
P62259	14-3-3 protein epsilon	Ywhae	5	1	1	1.52797e+08	1.229e+08	Dark grey
P62274	40S ribosomal protein S29	Rps29	1	0	1	8.60811e+06	1.47752e+07	Red
P62281	40S ribosomal protein S11	Rps11	4	0	1	2.34118e+07	3.6584e+07	Red
P62301	40S ribosomal protein S13	Rps13	2	0	0	1.01331e+08	1.12629e+08	Light grey
P62320	Small nuclear ribonucleoprotein Sm D3	Snrpd3	1	0	0	2.3115e+07	2.04316e+07	Light grey
P62331	ADP-ribosylation factor 6	Arf6	1	0	0	3.03345e+06	3.19339e+06	Light grey
P62334	26S proteasome regulatory subunit 10B	Psmc6	1	0	0	4.46996e+06	3.16379e+06	Light grey
P62702	40S ribosomal protein S4, X isoform	Rps4x	8	0	2	1.75681e+08	1.97582e+08	Red
P62717	60S ribosomal protein L18a	Rpl18a	3	0	2	5.14102e+07	1.43503e+08	Red
P62743	AP-2 complex subunit sigma	Ap2s1	1	0	0	1.5941e+07	1.95794e+07	Light grey
P62754	40S ribosomal protein S6	Rps6	2	0	0	2.20801e+07	1.5757e+07	Light grey
P62774	Myotrophin	Mtpn	2	1	0	4.03318e+07	3.38081e+07	Blue
P62806	Histone H4	H4c1	5	0	3	2.39105e+10	2.43285e+10	Red
P62827	GTP-binding nuclear protein Ran	Ran	4	0	2	2.12687e+08	2.6429e+08	Red
P62830	60S ribosomal protein L23	Rpl23	1	0	1	6.09524e+07	9.12505e+07	Red
P62838	Ubiquitin-conjugating enzyme E2 D2	Ube2d2	1	0	0	2.67842e+06	3.51961e+06	Light grey
P62843	40S ribosomal protein S15	Rps15	1	1	0	1.64609e+08	1.13614e+08	Blue
P62849	40S ribosomal protein S24	Rps24	2	0	1	4.51681e+08	6.46302e+08	Red
P62852	40S ribosomal protein S25	Rps25	1	0	0	2.71293e+07	1.69427e+07	Light grey
P62855	40S ribosomal protein S26	Rps26	1	0	1	3.65029e+06	4.95228e+06	Red
P62889	60S ribosomal protein L30	Rpl30	4	0	2	2.43869e+08	2.54264e+08	Red
P62897	Cytochrome c, somatic	Cycs	2	2	0	1.59413e+08	7.10878e+07	Blue
P62900	60S ribosomal protein L31	Rpl31	1	1	0	1.2636e+07	8.62471e+06	Blue
P62908	40S ribosomal protein S3	Rps3	2	0	1	3.94441e+07	5.13584e+07	Red
P62918	60S ribosomal protein L8	Rpl8	2	0	1	8.3324e+06	9.66211e+06	Red
P62962	Profilin-1	Pfn1	1	0	1	9.68362e+06	1.84923e+07	Red
P62983	Ubiquitin-40S ribosomal protein S27a	Rps27a	5	1	1	2.89331e+08	2.70185e+08	Dark grey
P63017	Heat shock cognate 71 kDa protein	Hspa8	5	0	1	2.21637e+08	1.86199e+08	Red
P63030	Mitochondrial pyruvate carrier 1	Mpc1	1	0	0	1.17939e+07	1.09966e+07	Light grey
P63037	DnaJ homolog subfamily A member 1	Dnaja1	2	0	1	7.73481e+06	1.0853e+07	Red
P63038	60 kDa heat shock protein, mitochondrial	Hspd1	13	1	1	7.68685e+08	6.14005e+08	Dark grey
P63085	Mitogen-activated protein kinase 1	Mapk1	1	0	1	855321	1.52123e+06	Red
P63101	14-3-3 protein zeta/delta	Ywhaz	3	3	0	4.89369e+06	2.46316e+06	Blue
P63158	High mobility group protein B1	Hmgb1	2	0	2	5.51158e+06	9.59974e+06	Red
P63242	Eukaryotic translation initiation factor 5A-1	Eif5a	4	0	2	7.5217e+07	1.00412e+08	Red
P63254	Cysteine-rich protein 1	Crip1	1	0	0	2.59491e+06	2.37759e+06	Light grey
P63276	40S ribosomal protein S17	Rps17	2	0	2	6.63213e+07	1.23682e+08	Red
P63323	40S ribosomal protein S12	Rps12	1	0	1	3.54781e+06	6.15974e+06	Red
P63325	40S ribosomal protein S10	Rps10	1	0	0	3.32398e+06	3.33818e+06	Light grey
P63330	Serine/threonine-protein phosphatase 2A catalytic subunit alpha isoform	Ppp2ca	1	0	0	2.63533e+06	2.60129e+06	Light grey
P67778	Prohibitin	Phb	2	0	0	3.09887e+07	2.07042e+07	Light grey
P67871	Casein kinase II subunit beta	Csnk2b	1	0	0	1.36024e+06	1.35169e+06	Light grey
P68037	Ubiquitin-conjugating enzyme E2 L3	Ube2l3	1	0	0	3.88426e+06	3.26063e+06	Light grey
P68040	Receptor of activated protein C kinase 1	Rack1	6	0	2	2.05996e+08	2.6237e+08	Red
P68254	14-3-3 protein theta	Ywhaq	1	0	0	6.68199e+07	1.05519e+08	Light grey
P68368	Tubulin alpha-4A chain	Tuba4a	1	0	1	1.0694e+08	1.68528e+08	Red
P68372	Tubulin beta-4B chain	Tubb4b	1	0	0	5.59965e+06	5.55893e+06	Light grey
P70122	Ribosome maturation protein SBDS	Sbds	1	0	1	1.78319e+06	5.71931e+06	Red
P70168	Importin subunit beta-1	Kpnb1	1	0	0	3.36554e+06	2.7144e+06	Light grey
P70195	Proteasome subunit beta type-7	Psmb7	1	0	0	3.00408e+07	3.45443e+07	Light grey
P70266	6-phosphofructo-2-kinase/fructose-2,6-bisphosphatase 1	Pfkfb1	2	0	0	7.18091e+06	8.0466e+06	Light grey
P70296	Phosphatidylethanolamine-binding protein 1	Pebp1	2	0	2	0	5.49836e+07	Red
P70349	Histidine triad nucleotide-binding protein 1	Hint1	2	0	0	1.08302e+08	6.55856e+06	Light grey
P70404	Isocitrate dehydrogenase [NAD] subunit gamma 1, mitochondrial	Idh3g	1	0	0	890455	1.19255e+06	Light grey
P70670	Nascent polypeptide-associated complex subunit alpha, muscle-specific form	Naca	2	1	0	4.82809e+07	2.04495e+07	Blue
P70694	Estradiol 17 beta-dehydrogenase 5	Akr1c6	11	0	1	1.03129e+09	1.17985e+09	Red
P70697	Uroporphyrinogen decarboxylase	Urod	1	0	0	2.6751e+06	3.84395e+06	Light grey
P80313	T-complex protein 1 subunit eta	Cct7	2	0	0	1.39927e+07	1.43092e+07	Light grey
P80314	T-complex protein 1 subunit beta	Cct2	1	0	0	2.53503e+07	2.57822e+07	Light grey
P80315	T-complex protein 1 subunit delta	Cct4	3	0	0	1.33261e+08	9.46838e+07	Light grey
P80316	T-complex protein 1 subunit epsilon	Cct5	1	1	0	3.62625e+07	2.24266e+07	Blue
P80317	T-complex protein 1 subunit zeta	Cct6a	3	1	0	7.69207e+07	4.6568e+07	Blue
P80318	T-complex protein 1 subunit gamma	Cct3	3	0	0	2.00552e+07	2.87311e+07	Light grey
P83870	PHD finger-like domain-containing protein 5A	Phf5a	1	0	0	1.56912e+08	1.68528e+08	Light grey
P84089	Enhancer of rudimentary homolog	Erh	1	0	0	7.3794e+06	7.09874e+06	Light grey
P84091	AP-2 complex subunit mu	Ap2m1	4	1	0	7.17679e+07	6.8349e+07	Blue
P84099	60S ribosomal protein L19	Rpl19	3	0	0	1.40971e+07	2.37888e+07	Light grey
P85094	Isochorismatase domain-containing protein 2A	Isoc2a	1	0	0	5.79616e+07	5.87702e+07	Light grey
P97315	Cysteine and glycine-rich protein 1	Csrp1	1	0	0	4.66418e+06	3.78058e+06	Light grey
P97328	Ketohexokinase	Khk	3	0	0	1.68053e+08	1.90306e+08	Light grey
P97351	40S ribosomal protein S3a	Rps3a	4	1	0	1.48716e+08	1.09243e+08	Blue
P97364	Selenide, water dikinase 2	Sephs2	2	0	2	4.38028e+07	8.64168e+07	Red
P97372	Proteasome activator complex subunit 2	Psme2	1	0	0	3.12636e+06	3.76658e+06	Light grey
P97379	Ras GTPase-activating protein-binding protein 2	G3bp2	1	0	0	2.07747e+06	1.97474e+06	Light grey
P97384	Annexin A11	Anxa11	3	0	0	1.16777e+07	1.63111e+07	Light grey
P97429	Annexin A4	Anxa4	3	1	0	7.43523e+07	6.39844e+07	Blue
P97450	ATP synthase-coupling factor 6, mitochondrial	Atp5pf	4	0	0	1.05662e+09	1.05197e+09	Light grey
P97452	Ribosome biogenesis protein BOP1	Bop1	1	1	0	4.24051e+06	2.81131e+06	Blue
P97461	40S ribosomal protein S5	Rps5	2	0	1	2.83538e+07	4.12811e+07	Red
P97494	Glutamate--cysteine ligase catalytic subunit	Gclc	2	1	0	3.02125e+07	2.05766e+07	Blue
P97742	Carnitine O-palmitoyltransferase 1, liver isoform	Cpt1a	2	0	0	2.85296e+07	2.73837e+07	Light grey
P97807	Fumarate hydratase, mitochondrial	Fh	8	1	0	2.03213e+09	1.60779e+09	Blue
P97823	Acyl-protein thioesterase 1	Lypla1	2	0	1	3.49115e+08	3.85537e+08	Red
P97855	Ras GTPase-activating protein-binding protein 1	G3bp1	2	0	1	1.50605e+07	2.80023e+07	Red
P97872	Dimethylaniline monooxygenase [N-oxide-forming] 5	Fmo5	11	0	3	4.30832e+08	5.62907e+08	Red
P99024	Tubulin beta-5 chain	Tubb5	1	0	1	0	1.2094e+06	Red
P99025	GTP cyclohydrolase 1 feedback regulatory protein	Gchfr	1	0	0	1.43688e+07	1.86521e+07	Light grey
P99027	60S acidic ribosomal protein P2	Rplp2	1	1	0	1.08197e+08	0	Blue
P99028	Cytochrome b-c1 complex subunit 6, mitochondrial	Uqcrh	2	0	1	1.04446e+08	1.60003e+08	Red
P99029	Peroxiredoxin-5, mitochondrial	Prdx5	5	1	0	4.77032e+08	4.20377e+08	Blue
Q00519	Xanthine dehydrogenase/oxidase	Xdh	1	0	0	1.8061e+06	1.60547e+06	Light grey
Q00623	Apolipoprotein A-I	Apoa1	1	0	1	0	1.58009e+06	Red
Q01339	Beta-2-glycoprotein 1	Apoh	1	0	1	0	2.54006e+06	Red
Q01405	Protein transport protein Sec23A	Sec23a	6	0	2	2.13835e+08	3.40289e+08	Red
Q01853	Transitional endoplasmic reticulum ATPase	Vcp	2	0	1	2.07676e+07	6.30512e+07	Red
Q03265	ATP synthase subunit alpha, mitochondrial	Atp5f1a	17	1	1	2.94858e+09	2.85128e+09	Dark grey
Q05421	Cytochrome P450 2E1	Cyp2e1	5	0	3	3.62176e+07	5.65541e+07	Red
Q05816	Fatty acid-binding protein 5	Fabp5	1	0	0	6.07429e+07	6.31904e+07	Light grey
Q05920	Pyruvate carboxylase, mitochondrial	Pc	9	3	1	7.92042e+08	8.29958e+08	Dark grey
Q06185	ATP synthase subunit e, mitochondrial	Atp5me	1	0	1	1.3013e+07	2.38199e+07	Red
Q07417	Short-chain specific acyl-CoA dehydrogenase, mitochondrial	Acads	6	0	2	3.46432e+08	4.55064e+08	Red
Q11011	Puromycin-sensitive aminopeptidase	Npepps	2	0	0	1.04161e+08	9.90828e+07	Light grey
Q14DH7	Acyl-CoA synthetase short-chain family member 3, mitochondrial	Acss3	4	0	1	1.25524e+07	1.37612e+07	Red
Q1HFZ0	RNA cytosine C(5)-methyltransferase NSUN2	Nsun2	1	0	0	1.73142e+06	2.50535e+06	Light grey
Q3B7Z2	Oxysterol-binding protein 1	Osbp	1	0	0	4.88575e+06	5.08567e+06	Light grey
Q3KNM2	E3 ubiquitin-protein ligase MARCHF5	Marchf5	1	0	0	1.33893e+06	2.83653e+06	Light grey
Q3TBW2	39S ribosomal protein L10, mitochondrial	Mrpl10	2	0	0	1.96151e+07	1.87479e+07	Light grey
Q3TC72	Fumarylacetoacetate hydrolase domain-containing protein 2A	Fahd2	2	0	0	3.20614e+07	3.68266e+07	Light grey
Q3TDN2	FAS-associated factor 2	Faf2	1	0	0	4.72284e+06	4.52106e+06	Light grey
Q3THW5	Histone H2A.V	H2az2	4	0	4	4.13907e+09	7.77857e+09	Red
Q3TJZ6	Protein FAM98A	Fam98a	1	0	0	3.19465e+06	4.00583e+06	Light grey
Q3TMH2	Secernin-3	Scrn3	1	0	0	1.59631e+07	2.23368e+07	Light grey
Q3TNA1	Xylulose kinase	Xylb	2	0	1	7.51738e+07	8.50947e+07	Red
Q3TXS7	26S proteasome non-ATPase regulatory subunit 1	Psmd1	4	0	1	1.45075e+08	1.69317e+08	Red
Q3U186	Probable arginine--tRNA ligase, mitochondrial	Rars2	2	1	0	9.90138e+06	8.25441e+06	Blue
Q3U1J4	DNA damage-binding protein 1	Ddb1	2	1	0	3.05265e+06	2.54749e+06	Blue
Q3U2P1	Protein transport protein Sec24A	Sec24a	1	0	0	3.8408e+06	3.63835e+06	Light grey
Q3UEG6	Alanine--glyoxylate aminotransferase 2, mitochondrial	Agxt2	7	1	1	5.7407e+08	5.22161e+08	Dark grey
Q3UFF7	Lysophospholipase-like protein 1	Lyplal1	2	1	0	9.2923e+07	7.65074e+07	Blue
Q3UGR5	Haloacid dehalogenase-like hydrolase domain-containing protein 2	Hdhd2	1	0	0	2.70301e+07	2.07844e+07	Light grey
Q3UIU2	NADH dehydrogenase [ubiquinone] 1 beta subcomplex subunit 6	Ndufb6	2	0	0	1.30416e+07	1.35567e+07	Light grey
Q3ULD5	Methylcrotonoyl-CoA carboxylase beta chain, mitochondrial	Mccc2	3	0	0	6.2896e+06	6.25138e+06	Light grey
Q3UM45	Protein phosphatase 1 regulatory subunit 7	Ppp1r7	1	0	1	0	1.71885e+06	Red
Q3UMR5	Calcium uniporter protein, mitochondrial	Mcu	1	0	0	5.42261e+06	7.87009e+06	Light grey
Q3UNX5	Acyl-coenzyme A synthetase ACSM3, mitochondrial	Acsm3	4	0	1	9.68975e+07	9.95678e+07	Red
Q3UNZ8	Quinone oxidoreductase-like protein 2	Cryzl2	1	0	1	1.78848e+08	2.46301e+08	Red
Q3UPL0	Protein transport protein Sec31A	Sec31a	3	0	2	2.28392e+07	3.30298e+07	Red
Q3UQ44	Ras GTPase-activating-like protein IQGAP2	Iqgap2	4	0	0	2.57976e+07	4.50869e+07	Light grey
Q3UQ84	Threonine--tRNA ligase, mitochondrial	Tars2	1	1	0	1.63467e+07	7.2565e+06	Blue
Q3URE1	Malonate--CoA ligase ACSF3, mitochondrial	Acsf3	2	0	2	1.24987e+08	3.11171e+08	Red
Q3UUI3	Acyl-coenzyme A thioesterase THEM4	Them4	1	0	0	4.48954e+06	4.24232e+06	Light grey
Q3UV17	Keratin, type II cytoskeletal 2 oral	Krt76	1	0	0	2.48295e+06	1.976e+06	Light grey
Q3UZZ6	Sulfotransferase 1 family member D1	Sult1d1	3	0	2	9.34988e+07	1.10436e+08	Red
Q4LDG0	Bile acyl-CoA synthetase	Slc27a5	4	0	0	1.52111e+08	1.36361e+08	Light grey
Q501J6	Probable ATP-dependent RNA helicase DDX17	Ddx17	1	0	0	6.35908e+06	1.01835e+07	Light grey
Q569Z6	Thyroid hormone receptor-associated protein 3	Thrap3	4	0	4	1.7895e+07	2.73556e+07	Red
Q570Y9	DEP domain-containing mTOR-interacting protein	Deptor	2	0	0	4.6918e+06	7.04974e+06	Light grey
Q571F8	Glutaminase liver isoform, mitochondrial	Gls2	3	0	2	4.99084e+07	5.74842e+07	Red
Q5EBG8	Uncharacterized protein C1orf50 homolog	NA	1	0	1	0	2.6492e+06	Red
Q5F285	Transmembrane protein 256	Tmem256	2	0	0	2.61094e+07	2.30579e+07	Light grey
Q5FW57	Glycine N-acyltransferase-like protein	Gm4952	7	0	0	3.3804e+09	3.31023e+09	Light grey
Q5RKZ7	Molybdenum cofactor biosynthesis protein 1	Mocs1	2	0	0	8.05068e+07	6.28411e+07	Light grey
Q5SW19	Clustered mitochondria protein homolog	Cluh	2	0	1	7.63538e+06	9.82075e+06	Red
Q5SWU9	Acetyl-CoA carboxylase 1	Acaca	2	2	0	1.20667e+07	0	Blue
Q5U458	DnaJ homolog subfamily C member 11	Dnajc11	1	0	0	1.97973e+06	3.00687e+06	Light grey
Q5XJY5	Coatomer subunit delta	Arcn1	1	0	0	2.34605e+06	2.16641e+06	Light grey
Q60597	2-oxoglutarate dehydrogenase, mitochondrial	Ogdh	3	0	1	8.90975e+06	9.93626e+06	Red
Q60605	Myosin light polypeptide 6	Myl6	1	0	1	1.48746e+06	2.03292e+06	Red
Q60710	Deoxynucleoside triphosphate triphosphohydrolase SAMHD1	Samhd1	3	0	1	7.09e+06	8.77518e+06	Red
Q60759	Glutaryl-CoA dehydrogenase, mitochondrial	Gcdh	4	0	2	7.19148e+07	9.90138e+07	Red
Q60864	Stress-induced-phosphoprotein 1	Stip1	3	0	0	1.32711e+07	1.46448e+07	Light grey
Q60866	Phosphotriesterase-related protein	Pter	2	0	1	2.51727e+06	5.30808e+06	Red
Q60872	Eukaryotic translation initiation factor 1A	Eif1a	1	0	0	3.30908e+06	3.07161e+06	Light grey
Q60930	Voltage-dependent anion-selective channel protein 2	Vdac2	5	0	3	3.5641e+08	5.64149e+08	Red
Q60931	Voltage-dependent anion-selective channel protein 3	Vdac3	10	0	1	1.2791e+09	1.43721e+09	Red
Q60932	Voltage-dependent anion-selective channel protein 1	Vdac1	9	0	1	2.22365e+09	3.32466e+09	Red
Q60936	Atypical kinase COQ8A, mitochondrial	Coq8a	3	0	0	1.35631e+08	1.6157e+08	Light grey
Q61074	Protein phosphatase 1G	Ppm1g	1	0	0	5.19673e+07	5.27235e+07	Light grey
Q61102	ATP-binding cassette sub-family B member 7, mitochondrial	Abcb7	3	0	0	8.54574e+07	7.4313e+07	Light grey
Q61133	Glutathione S-transferase theta-2	Gstt2	1	0	0	5.58521e+07	5.99388e+07	Light grey
Q61176	Arginase-1	Arg1	13	1	3	1.36025e+09	1.6661e+09	Dark grey
Q61206	Platelet-activating factor acetylhydrolase IB subunit beta	Pafah1b2	1	1	0	5.48065e+06	0	Blue
Q61233	Plastin-2	Lcp1	1	0	0	2.4111e+06	2.18335e+06	Light grey
Q61316	Heat shock 70 kDa protein 4	Hspa4	4	1	1	2.01933e+07	1.91565e+07	Dark grey
Q61335	B-cell receptor-associated protein 31	Bcap31	2	0	0	4.78111e+07	6.10388e+07	Light grey
Q61425	Hydroxyacyl-coenzyme A dehydrogenase, mitochondrial	Hadh	15	1	0	1.65652e+09	1.3513e+09	Blue
Q61578	NADPH:adrenodoxin oxidoreductase, mitochondrial	Fdxr	3	0	0	1.8951e+08	2.33749e+08	Light grey
Q61586	Glycerol-3-phosphate acyltransferase 1, mitochondrial	Gpam	1	0	1	2.25906e+08	4.52041e+08	Red
Q61598	Rab GDP dissociation inhibitor beta	Gdi2	7	1	2	6.62592e+07	7.00751e+07	Dark grey
Q61694	NADPH-dependent 3-keto-steroid reductase Hsd3b5	Hsd3b5	6	0	0	1.09403e+09	8.48092e+08	Light grey
Q61699	Heat shock protein 105 kDa	Hsph1	2	0	2	9.31449e+06	1.55432e+07	Red
Q61879	Myosin-10	Myh10	2	0	0	2.38336e+07	2.21025e+07	Light grey
Q61937	Nucleophosmin	Npm1	6	0	5	2.88253e+08	5.611e+08	Red
Q61941	NAD(P) transhydrogenase, mitochondrial	Nnt	6	0	3	5.73538e+08	9.27255e+08	Red
Q62186	Translocon-associated protein subunit delta	Ssr4	1	0	1	1.47142e+06	2.44031e+06	Red
Q62203	Splicing factor 3A subunit 2	Sf3a2	1	0	0	3.08423e+06	2.98901e+06	Light grey
Q62261	Spectrin beta chain, non-erythrocytic 1	Sptbn1	2	0	0	3.40837e+06	3.60975e+06	Light grey
Q62264	Thyroid hormone-inducible hepatic protein	Thrsp	1	0	0	1.76269e+08	3.03924e+08	Light grey
Q62318	Transcription intermediary factor 1-beta	Trim28	1	0	1	0	3.42483e+07	Red
Q62348	Translin	Tsn	1	0	0	5.52407e+06	6.16213e+06	Light grey
Q62425	Cytochrome c oxidase subunit NDUFA4	Ndufa4	1	0	0	1.29393e+06	1.1936e+06	Light grey
Q62452	UDP-glucuronosyltransferase 1-9	Ugt1a9	4	0	1	1.76825e+08	1.49482e+08	Red
Q62465	Synaptic vesicle membrane protein VAT-1 homolog	Vat1	1	0	1	1.26763e+06	1.50688e+06	Red
Q63886	UDP-glucuronosyltransferase 1-1	Ugt1a1	1	0	0	1.51236e+07	3.30682e+07	Light grey
Q63932	Dual specificity mitogen-activated protein kinase kinase 2	Map2k2	1	1	0	1.20414e+06	0	Blue
Q64105	Sepiapterin reductase	Spr	2	1	1	1.17839e+06	4.43048e+06	Dark grey
Q64133	Amine oxidase [flavin-containing] A	Maoa	1	0	1	0	2.07486e+06	Red
Q64176	Carboxylesterase 1E	Ces1e	1	0	0	1.66223e+07	2.37349e+07	Light grey
Q64374	Regucalcin	Rgn	9	0	1	8.54887e+08	8.5865e+08	Red
Q64433	10 kDa heat shock protein, mitochondrial	Hspe1	6	0	1	1.43824e+09	1.01973e+09	Red
Q64442	Sorbitol dehydrogenase	Sord	8	2	1	6.13498e+08	6.64692e+08	Dark grey
Q64458	Cytochrome P450 2C29	Cyp2c29	4	1	0	2.99065e+08	2.97885e+08	Blue
Q64459	Cytochrome P450 3A11	Cyp3a11	2	0	0	1.35534e+07	1.66409e+07	Light grey
Q64464	Cytochrome P450 3A13	Cyp3a13	2	0	1	9.57619e+06	1.03269e+07	Red
Q64471	Glutathione S-transferase theta-1	Gstt1	5	0	0	1.25739e+08	1.55005e+08	Light grey
Q64475	Histone H2B type 1-B	H2bc3	3	0	3	4.27667e+08	8.6858e+08	Red
Q64514	Tripeptidyl-peptidase 2	Tpp2	9	4	0	1.97264e+08	1.61991e+08	Blue
Q64516	Glycerol kinase	Gk	2	0	1	3.75062e+07	3.81548e+07	Red
Q64521	Glycerol-3-phosphate dehydrogenase, mitochondrial	Gpd2	1	0	0	3.8781e+06	4.13785e+06	Light grey
Q64669	NAD(P)H dehydrogenase [quinone] 1	Nqo1	1	0	0	2.23245e+06	5.46251e+06	Light grey
Q64702	Serine/threonine-protein kinase PLK4	Plk4	1	0	0	3.80989e+07	3.57876e+07	Light grey
Q64727	Vinculin	Vcl	2	1	0	3.34034e+06	1.37063e+06	Blue
Q64737	Trifunctional purine biosynthetic protein adenosine-3	Gart	2	0	1	1.45113e+07	1.39676e+07	Red
Q68FD5	Clathrin heavy chain 1	Cltc	10	1	3	2.99127e+08	3.66053e+08	Dark grey
Q68FL6	Methionine--tRNA ligase, cytoplasmic	Mars1	1	0	1	0	2.83895e+06	Red
Q6DFW4	Nucleolar protein 58	Nop58	1	0	0	1.42046e+07	1.19338e+07	Light grey
Q6IRU5	Clathrin light chain B	Cltb	1	0	0	2.28013e+06	2.77285e+06	Light grey
Q6NSR8	Probable aminopeptidase NPEPL1	Npepl1	1	0	0	1.42261e+07	1.14408e+07	Light grey
Q6NZJ6	Eukaryotic translation initiation factor 4 gamma 1	Eif4g1	1	0	0	7.82716e+06	8.80991e+06	Light grey
Q6P1B1	Xaa-Pro aminopeptidase 1	Xpnpep1	1	0	0	1.89004e+07	1.49065e+07	Light grey
Q6P542	ATP-binding cassette sub-family F member 1	Abcf1	1	0	0	2.25192e+06	1.91158e+06	Light grey
Q6P5F9	Exportin-1	Xpo1	2	0	0	1.57656e+07	1.51403e+07	Light grey
Q6P8J2	Diamine acetyltransferase 2	Sat2	1	0	0	4.76356e+06	3.66309e+06	Light grey
Q6P8X1	Sorting nexin-6 [Cleaved into: Sorting nexin-6, N-terminally processed]	Snx6	1	0	1	0	1.58443e+06	Red
Q6PB66	Leucine-rich PPR motif-containing protein, mitochondrial	Lrpprc	2	0	1	2.28444e+06	5.44861e+06	Red
Q6PE01	U5 small nuclear ribonucleoprotein 40 kDa protein	Snrnp40	1	0	1	0	1.18139e+07	Red
Q6PEB6	MOB-like protein phocein	Mob4	1	0	0	2.51407e+07	3.08617e+07	Light grey
Q6PGB6	N-alpha-acetyltransferase 50	Naa50	2	0	0	1.79952e+08	1.59766e+08	Light grey
Q6Q899	Antiviral innate immune response receptor RIG-I	Ddx58	1	0	0	3.05204e+07	2.1601e+07	Light grey
Q6XVG2	Cytochrome P450 2C54	Cyp2c54	1	0	0	5.81515e+07	5.52772e+07	Light grey
Q6ZQ38	Cullin-associated NEDD8-dissociated protein 1	Cand1	2	0	0	5.71955e+06	5.85996e+06	Light grey
Q6ZQ58	La-related protein 1	Larp1	1	0	0	2.24442e+06	2.16117e+06	Light grey
Q6ZWN5	40S ribosomal protein S9	Rps9	3	0	2	1.41661e+08	1.799e+08	Red
Q6ZWV3	60S ribosomal protein L10	Rpl10	3	0	1	6.44897e+07	1.03748e+08	Red
Q6ZWV7	60S ribosomal protein L35	Rpl35	1	0	0	7.35602e+06	7.72003e+06	Light grey
Q6ZWX6	Eukaryotic translation initiation factor 2 subunit 1	Eif2s1	1	0	0	1.07979e+07	9.4793e+06	Light grey
Q6ZWY3	40S ribosomal protein S27-like	Rps27l	2	0	1	8.54263e+06	1.15527e+07	Red
Q6ZWY9	Histone H2B type 1-C/E/G	H2bc4	2	0	0	1.2559e+08	1.33818e+08	Light grey
Q71KT5	Delta(14)-sterol reductase TM7SF2	Tm7sf2	2	0	1	3.14221e+06	5.00209e+06	Red
Q71LX4	Talin-2	Tln2	2	0	1	1.03478e+06	2.63988e+06	Red
Q71RI9	Kynurenine--oxoglutarate transaminase 3	Kyat3	4	0	1	8.83125e+07	1.25019e+08	Red
Q76MZ3	Serine/threonine-protein phosphatase 2A 65 kDa regulatory subunit A alpha isoform	Ppp2r1a	1	0	1	7.92153e+07	1.18108e+08	Red
Q78IK2	ATP synthase membrane subunit DAPIT, mitochondrial	Atp5md	2	0	0	5.01988e+07	4.58797e+07	Light grey
Q78JT3	3-hydroxyanthranilate 3,4-dioxygenase	Haao	2	0	1	5.4735e+07	7.44075e+07	Red
Q78PG9	Coiled-coil domain-containing protein 25	Ccdc25	1	0	0	5.6835e+06	6.39584e+06	Light grey
Q78PY7	Staphylococcal nuclease domain-containing protein 1	Snd1	2	0	1	5.52816e+07	7.19511e+07	Red
Q791V5	Mitochondrial carrier homolog 2	Mtch2	1	0	1	6.93177e+06	1.0336e+07	Red
Q7TMB8	Cytoplasmic FMR1-interacting protein 1	Cyfip1	1	0	0	8.7723e+07	1.0402e+08	Light grey
Q7TMF3	NADH dehydrogenase [ubiquinone] 1 alpha subcomplex subunit 12	Ndufa12	3	0	2	7.72134e+06	1.17267e+07	Red
Q7TMK9	Heterogeneous nuclear ribonucleoprotein Q	Syncrip	1	0	0	2.99688e+06	1.75694e+06	Light grey
Q7TMM9	Tubulin beta-2A chain	Tubb2a	1	0	1	0	2.27352e+06	Red
Q7TNE1	Succinate--hydroxymethylglutarate CoA-transferase	Sugct	1	0	0	7.06313e+06	2.97389e+06	Light grey
Q7TNG8	Probable D-lactate dehydrogenase, mitochondrial	Ldhd	2	0	0	7.97309e+06	1.05093e+07	Light grey
Q7TSH2	Phosphorylase b kinase regulatory subunit beta	Phkb	4	0	0	1.01714e+08	1.32488e+08	Light grey
Q80SW1	S-adenosylhomocysteine hydrolase-like protein 1	Ahcyl1	1	0	0	4.91493e+06	8.83607e+06	Light grey
Q80UM3	N-alpha-acetyltransferase 15, NatA auxiliary subunit	Naa15	1	0	0	1.81757e+06	2.04471e+06	Light grey
Q80VD1	Protein FAM98B	Fam98b	1	1	0	2.4047e+08	0	Blue
Q80W21	Glutathione S-transferase Mu 7	Gstm7	2	0	0	3.44436e+08	3.82867e+08	Light grey
Q80X85	28S ribosomal protein S7, mitochondrial	Mrps7	2	0	1	1.05136e+08	1.4103e+08	Red
Q80X90	Filamin-B	Flnb	5	1	0	2.84732e+07	2.23848e+07	Blue
Q80XL6	Acyl-CoA dehydrogenase family member 11	Acad11	7	0	0	1.76937e+08	1.93851e+08	Light grey
Q80XN0	D-beta-hydroxybutyrate dehydrogenase, mitochondrial	Bdh1	4	0	1	5.68418e+08	7.45154e+08	Red
Q80XU3	Nuclear ubiquitous casein and cyclin-dependent kinase substrate 1	Nucks1	1	0	0	4.93145e+06	5.05623e+06	Light grey
Q80Y14	Glutaredoxin-related protein 5, mitochondrial	Glrx5	1	0	0	5.73582e+06	4.48069e+06	Light grey
Q8BFR5	Elongation factor Tu, mitochondrial	Tufm	6	0	0	1.09558e+08	1.16118e+08	Light grey
Q8BG05	Heterogeneous nuclear ribonucleoprotein A3	Hnrnpa3	1	0	1	2.23163e+06	3.66498e+06	Red
Q8BG32	26S proteasome non-ATPase regulatory subunit 11	Psmd11	1	0	0	2.92009e+06	3.24569e+06	Light grey
Q8BG51	Mitochondrial Rho GTPase 1	Rhot1	1	0	1	3.17883e+07	4.478e+07	Red
Q8BGA8	Acyl-coenzyme A synthetase ACSM5, mitochondrial	Acsm5	1	0	0	2.14256e+07	2.99662e+07	Light grey
Q8BGC4	Prostaglandin reductase-3	Zadh2	1	0	1	0	1.84636e+07	Red
Q8BGH2	Sorting and assembly machinery component 50 homolog	Samm50	1	0	0	1.94763e+06	2.02174e+06	Light grey
Q8BGL3	Sulfotransferase	Sult2a8	5	0	1	3.6032e+08	3.17e+08	Red
Q8BGT5	Alanine aminotransferase 2	Gpt2	4	1	1	9.28117e+07	8.33135e+07	Dark grey
Q8BGV0	Probable asparagine--tRNA ligase, mitochondrial	Nars2	1	1	0	1.2007e+08	0	Blue
Q8BH00	2-aminomuconic semialdehyde dehydrogenase	Aldh8a1	4	0	1	9.12382e+07	1.23183e+08	Red
Q8BH59	Calcium-binding mitochondrial carrier protein Aralar1	Slc25a12	1	0	0	3.52962e+07	2.90053e+07	Light grey
Q8BH86	D-glutamate cyclase, mitochondrial	Dglucy	2	1	0	6.79272e+07	5.25193e+07	Blue
Q8BH95	Enoyl-CoA hydratase, mitochondrial	Echs1	4	0	1	5.14925e+08	4.99496e+08	Red
Q8BHC4	Dephospho-CoA kinase domain-containing protein	Dcakd	1	1	0	1.49315e+06	0	Blue
Q8BHN3	Neutral alpha-glucosidase AB	Ganab	1	0	0	1.0757e+06	1.95382e+06	Light grey
Q8BI84	Transport and Golgi organization protein 1 homolog	Mia3	1	0	0	3.67131e+06	4.99437e+06	Light grey
Q8BIJ6	Isoleucine--tRNA ligase, mitochondrial	Iars2	8	1	0	1.13549e+08	9.55404e+07	Blue
Q8BJ64	Choline dehydrogenase, mitochondrial	Chdh	3	0	0	3.2013e+07	2.5096e+07	Light grey
Q8BJW6	Eukaryotic translation initiation factor 2A	Eif2a	2	0	1	1.35375e+06	3.07193e+06	Red
Q8BJY1	26S proteasome non-ATPase regulatory subunit 5	Psmd5	1	0	0	1.02512e+07	8.34679e+06	Light grey
Q8BJZ4	28S ribosomal protein S35, mitochondrial	Mrps35	1	0	0	4.36855e+06	6.87178e+06	Light grey
Q8BK63	Casein kinase I isoform alpha	Csnk1a1	1	0	1	0	1.66195e+06	Red
Q8BKZ9	Pyruvate dehydrogenase protein X component, mitochondrial	Pdhx	1	0	0	1.99027e+06	2.81875e+06	Light grey
Q8BMA6	Signal recognition particle subunit SRP68	Srp68	2	1	0	3.08296e+07	2.45144e+07	Blue
Q8BMF4	Dihydrolipoyllysine-residue acetyltransferase component of pyruvate dehydrogenase complex, mitochondrial	Dlat	2	0	0	3.9266e+07	4.02455e+07	Light grey
Q8BMJ2	Leucine--tRNA ligase, cytoplasmic	Lars1	1	0	1	8.85111e+06	1.18935e+07	Red
Q8BML9	Glutamine--tRNA ligase	Qars1	1	0	0	2.75069e+08	2.88803e+08	Light grey
Q8BMS1	Trifunctional enzyme subunit alpha, mitochondrial	Hadha	19	4	0	1.89706e+09	1.44753e+09	Blue
Q8BMS4	Ubiquinone biosynthesis O-methyltransferase, mitochondrial	Coq3	1	0	0	5.63679e+07	7.16665e+07	Light grey
Q8BP40	Lysophosphatidic acid phosphatase type 6	Acp6	1	1	0	3.28367e+06	1.84279e+06	Blue
Q8BP47	Asparagine--tRNA ligase, cytoplasmic	NARS1	2	0	1	7.80372e+06	1.21472e+07	Red
Q8BP67	60S ribosomal protein L24	Rpl24	4	0	2	7.62013e+07	1.07094e+08	Red
Q8BSE0	Regulator of microtubule dynamics protein 2	Rmdn2	2	0	2	1.45555e+07	2.73177e+07	Red
Q8BTM8	Filamin-A	Flna	2	2	0	2.42e+06	1.1911e+06	Blue
Q8BTV2	Cleavage and polyadenylation specificity factor subunit 7	Cpsf7	1	0	0	1.40078e+07	1.29257e+07	Light grey
Q8BTY1	Kynurenine--oxoglutarate transaminase 1	Kyat1	5	1	0	1.71473e+08	1.30618e+08	Blue
Q8BTZ7	Mannose-1-phosphate guanyltransferase beta	Gmppb	1	0	1	0	1.7455e+06	Red
Q8BU14	Translocation protein SEC62	Sec62	1	0	1	2.65326e+06	9.77422e+06	Red
Q8BU30	Isoleucine--tRNA ligase, cytoplasmic	Iars1	2	0	1	4.0432e+07	6.09043e+07	Red
Q8BU88	39S ribosomal protein L22, mitochondrial	Mrpl22	1	1	0	1.94221e+06	0	Blue
Q8BUV3	Gephyrin	Gphn	2	0	0	1.20499e+07	2.10244e+07	Light grey
Q8BVA5	Lipid droplet-associated hydrolase	Ldah	1	0	1	0	2.36613e+06	Red
Q8BVG4	Dipeptidyl peptidase 9	Dpp9	1	0	1	1.67491e+06	3.7342e+06	Red
Q8BVI4	Dihydropteridine reductase	Qdpr	3	0	0	1.25484e+08	1.18401e+08	Light grey
Q8BW75	Amine oxidase [flavin-containing] B	Maob	2	0	0	1.11387e+08	1.00664e+08	Light grey
Q8BWF0	Succinate-semialdehyde dehydrogenase, mitochondrial	Aldh5a1	2	0	0	9.41462e+07	1.24149e+08	Light grey
Q8BWN8	Peroxisomal succinyl-coenzyme A thioesterase	Acot4	1	0	0	1.29382e+06	2.04983e+06	Light grey
Q8BWP5	Alpha-tocopherol transfer protein	Ttpa	1	0	0	1.79389e+07	1.70888e+07	Light grey
Q8BWQ1	UDP-glucuronosyltransferase 2A3	Ugt2a3	3	2	0	4.54469e+07	5.10542e+06	Blue
Q8BWT1	3-ketoacyl-CoA thiolase, mitochondrial	Acaa2	17	2	3	1.30607e+10	1.39612e+10	Dark grey
Q8BWU8	Ethanolamine-phosphate phospho-lyase	Etnppl	1	0	1	1.44663e+10	1.86394e+10	Red
Q8BWW4	La-related protein 4	Larp4	1	0	0	2.89278e+06	3.96614e+06	Light grey
Q8BX70	Vacuolar protein sorting-associated protein 13C	Vps13c	1	0	1	2.60676e+06	3.90067e+06	Red
Q8BX90	Fibronectin type-III domain-containing protein 3A	Fndc3a	1	1	0	1.78804e+07	9.65527e+06	Blue
Q8BYC6	Serine/threonine-protein kinase TAO3	Taok3	1	1	0	6.08716e+06	4.3566e+06	Blue
Q8BYL4	Tyrosine--tRNA ligase, mitochondrial	Yars2	1	0	1	0	7.46177e+06	Red
Q8BYM8	Probable cysteine--tRNA ligase, mitochondrial	Cars2	1	1	0	8.4601e+06	5.33326e+06	Blue
Q8BZ09	Mitochondrial 2-oxodicarboxylate carrier	Slc25a21	2	0	0	3.97389e+06	5.11436e+06	Light grey
Q8C0M9	Isoaspartyl peptidase/L-asparaginase	Asrgl1	1	0	0	6.98613e+06	8.03775e+06	Light grey
Q8C166	Copine-1	Cpne1	1	1	0	7.63491e+06	5.06408e+06	Blue
Q8C196	Carbamoyl-phosphate synthase [ammonia], mitochondrial	Cps1	48	7	4	1.44244e+10	1.37729e+10	Dark grey
Q8C1B7	Septin-11	Septin11	1	0	0	1.13094e+07	7.3367e+06	Light grey
Q8C5H8	NAD kinase 2, mitochondrial	Nadk2	6	1	1	1.37795e+09	1.25351e+09	Dark grey
Q8C650	Septin-10	Septin10	1	0	1	1.61047e+06	2.19024e+06	Red
Q8C6B0	Methyltransferase-like 7A1	Mettl7a1	1	0	0	4.97746e+06	4.60385e+06	Light grey
Q8C7H1	Methylmalonic aciduria type A homolog, mitochondrial	Mmaa	1	0	0	7.96215e+06	6.91995e+06	Light grey
Q8CAK1	Putative transferase CAF17 homolog, mitochondrial	Iba57	1	0	0	5.36073e+07	6.32873e+07	Light grey
Q8CAQ8	MICOS complex subunit Mic60	Immt	2	1	0	1.52577e+07	1.3566e+07	Blue
Q8CAY6	Acetyl-CoA acetyltransferase, cytosolic	Acat2	4	3	1	1.86674e+08	1.15889e+08	Dark grey
Q8CC88	von Willebrand factor A domain-containing protein 8	Vwa8	7	0	2	7.32067e+07	7.94221e+07	Red
Q8CFA2	Aminomethyltransferase, mitochondrial	Amt	1	0	0	3.12513e+07	3.68308e+07	Light grey
Q8CFX1	GDH/6PGL endoplasmic bifunctional protein	H6pd	1	1	0	8.22035e+06	5.88606e+06	Blue
Q8CG76	Aflatoxin B1 aldehyde reductase member 2	Akr7a2	2	0	0	4.03918e+07	3.87637e+07	Light grey
Q8CGC7	Bifunctional glutamate/proline--tRNA ligase	Eprs1	2	1	1	3.26692e+07	2.47096e+07	Dark grey
Q8CGK3	Lon protease homolog, mitochondrial	Lonp1	2	1	1	7.91836e+06	1.12408e+07	Dark grey
Q8CHP8	Glycerol-3-phosphate phosphatase	Pgp	1	0	0	4.68654e+06	3.33358e+06	Light grey
Q8CHQ9	N-acetyltransferase family 8 member 2	Nat8f2	2	0	0	3.66458e+07	4.51616e+07	Light grey
Q8CHR6	Dihydropyrimidine dehydrogenase [NADP(+)]	Dpyd	6	0	2	6.0862e+08	8.68016e+08	Red
Q8CHT0	Delta-1-pyrroline-5-carboxylate dehydrogenase, mitochondrial	Aldh4a1	14	0	3	1.71919e+09	1.73624e+09	Red
Q8CI78	Required for meiotic nuclear division protein 1 homolog	Rmnd1	1	0	1	3.9411e+06	6.52528e+06	Red
Q8CIB5	Fermitin family homolog 2	Fermt2	1	0	0	1.81113e+06	1.9102e+06	Light grey
Q8CIE6	Coatomer subunit alpha	Copa	4	0	0	9.46365e+07	1.12623e+08	Light grey
Q8CIH9	Amidophosphoribosyltransferase	Ppat	2	0	2	5.57603e+06	2.02905e+07	Red
Q8CIM7	Cytochrome P450 2D26	Cyp2d26	3	0	2	6.08551e+07	1.00733e+08	Red
Q8JZN5	Complex I assembly factor ACAD9, mitochondrial	Acad9	2	0	0	4.12512e+07	4.29698e+07	Light grey
Q8JZN7	Mitochondrial Rho GTPase 2	Rhot2	1	0	1	1.74114e+07	2.9869e+07	Red
Q8JZQ2	AFG3-like protein 2	Afg3l2	3	3	0	1.51281e+07	5.4592e+06	Blue
Q8JZQ9	Eukaryotic translation initiation factor 3 subunit B	Eif3b	1	0	0	2.62338e+06	2.23854e+06	Light grey
Q8JZR0	Long-chain-fatty-acid--CoA ligase 5	Acsl5	9	0	1	8.9856e+07	9.81262e+07	Red
Q8JZU2	Tricarboxylate transport protein, mitochondrial	Slc25a1	5	2	0	4.9242e+08	3.78475e+08	Blue
Q8K0E8	Fibrinogen beta chain	Fgb	1	1	0	1.00285e+06	0	Blue
Q8K0Z7	Translational activator of cytochrome c oxidase 1	Taco1	2	1	0	1.00207e+07	5.4788e+06	Blue
Q8K154	UDP-glucuronosyltransferase	Ugt2b34	1	0	0	3.73536e+07	3.08894e+07	Light grey
Q8K157	Aldose 1-epimerase	Galm	1	1	0	2.36368e+07	0	Blue
Q8K183	Pyridoxal kinase	Pdxk	1	1	0	4.02538e+07	0	Blue
Q8K1R3	Polyribonucleotide nucleotidyltransferase 1, mitochondrial	Pnpt1	6	0	0	1.26256e+08	1.31304e+08	Light grey
Q8K1X1	WD repeat-containing protein 11	Wdr11	1	0	0	1.1664e+06	883166	Light grey
Q8K1Z0	Ubiquinone biosynthesis protein COQ9, mitochondrial	Coq9	2	0	0	1.26979e+07	1.06837e+07	Light grey
Q8K215	LYR motif-containing protein 4	Lyrm4	2	0	0	2.41587e+07	2.59352e+07	Light grey
Q8K273	Membrane magnesium transporter 1	Mmgt1	1	0	0	2.92197e+06	2.26893e+06	Light grey
Q8K2B3	Succinate dehydrogenase [ubiquinone] flavoprotein subunit, mitochondrial	Sdha	15	0	3	1.26912e+09	1.13157e+09	Red
Q8K2C9	Very-long-chain (3R)-3-hydroxyacyl-CoA dehydratase 3	Hacd3	1	0	0	2.3194e+06	1.1907e+06	Light grey
Q8K370	Acyl-CoA dehydrogenase family member 10	Acad10	6	1	0	2.98347e+08	2.34223e+08	Blue
Q8K411	Presequence protease, mitochondrial	Pitrm1	9	1	0	1.93343e+08	1.68182e+08	Blue
Q8K4Z3	NAD(P)H-hydrate epimerase	Naxe	1	0	1	3.01536e+07	4.32431e+07	Red
Q8QZR3	Pyrethroid hydrolase Ces2a	Ces2a	3	0	1	4.6801e+07	4.17774e+07	Red
Q8QZR5	Alanine aminotransferase 1	Gpt	1	0	1	8.60184e+07	1.58716e+08	Red
Q8QZS1	3-hydroxyisobutyryl-CoA hydrolase, mitochondrial	Hibch	9	1	2	5.43154e+08	6.58746e+08	Dark grey
Q8QZT1	Acetyl-CoA acetyltransferase, mitochondrial	Acat1	9	1	1	3.98744e+09	2.56432e+09	Dark grey
Q8QZY1	Eukaryotic translation initiation factor 3 subunit L	Eif3l	2	0	1	8.70505e+06	6.5903e+07	Red
Q8QZY2	Glycerate kinase	Glyctk	1	1	0	3.8252e+07	2.4291e+07	Blue
Q8R016	Bleomycin hydrolase	Blmh	3	0	2	1.36493e+07	4.25137e+07	Red
Q8R035	Peptidyl-tRNA hydrolase ICT1, mitochondrial	Mrpl58	2	0	2	1.0986e+08	1.68148e+08	Red
Q8R050	Eukaryotic peptide chain release factor GTP-binding subunit ERF3A	Gspt1	1	0	0	8.06312e+06	8.91729e+06	Light grey
Q8R059	UDP-glucose 4-epimerase	Gale	2	0	2	2.09183e+07	4.11895e+07	Red
Q8R081	Heterogeneous nuclear ribonucleoprotein L	Hnrnpl	1	0	0	2.32584e+06	2.2597e+06	Light grey
Q8R084	UDP-glucuronosyltransferase	Ugt2b1	2	0	1	2.29084e+07	2.66343e+07	Red
Q8R086	Sulfite oxidase, mitochondrial	Suox	3	1	0	6.64515e+07	7.66442e+07	Blue
Q8R0F8	Acylpyruvase FAHD1, mitochondrial	Fahd1	2	0	0	5.91457e+07	6.08074e+07	Light grey
Q8R0F9	SEC14-like protein 4	Sec14l4	2	1	0	1.99856e+07	2.12528e+07	Blue
Q8R0G9	Nuclear pore complex protein Nup133	Nup133	1	1	0	2.42618e+07	1.71681e+07	Blue
Q8R0N6	Hydroxyacid-oxoacid transhydrogenase, mitochondrial	Adhfe1	1	0	0	4.30933e+07	3.35067e+07	Light grey
Q8R0V5	Indoleamine 2,3-dioxygenase 2	Ido2	1	0	1	1.91652e+07	3.13801e+07	Red
Q8R0X7	Sphingosine-1-phosphate lyase 1	Sgpl1	2	0	1	1.07052e+07	1.58968e+07	Red
Q8R0Y6	Cytosolic 10-formyltetrahydrofolate dehydrogenase	Aldh1l1	16	1	7	1.22768e+09	1.73468e+09	Dark grey
Q8R123	FAD synthase	Flad1	2	0	2	1.02808e+07	2.98692e+07	Red
Q8R164	Valacyclovir hydrolase	Bphl	8	2	1	5.67019e+08	4.7386e+08	Dark grey
Q8R1B4	Eukaryotic translation initiation factor 3 subunit C	Eif3c	2	0	0	4.91256e+06	6.34742e+06	Light grey
Q8R1G2	Carboxymethylenebutenolidase homolog	Cmbl	4	0	0	3.16113e+07	5.01566e+07	Light grey
Q8R1S0	Ubiquinone biosynthesis monooxygenase COQ6, mitochondrial	Coq6	1	0	1	1.6013e+08	2.42438e+09	Red
Q8R2Y8	Peptidyl-tRNA hydrolase 2, mitochondrial	Ptrh2	1	0	0	2.29692e+06	2.1335e+06	Light grey
Q8R3Q6	Coiled-coil domain-containing protein 58	Ccdc58	2	0	1	6.76128e+06	9.73352e+06	Red
Q8R480	Nuclear pore complex protein Nup85	Nup85	1	1	0	3.65264e+06	0	Blue
Q8R4H7	N-acetylglutamate synthase, mitochondrial	Nags	1	0	1	8.45751e+06	1.55063e+07	Red
Q8R4N0	Citramalyl-CoA lyase, mitochondrial	Clybl	6	0	2	2.69812e+08	3.25605e+08	Red
Q8VBT2	L-serine dehydratase/L-threonine deaminase	Sds	2	0	1	8.58517e+06	1.20596e+07	Red
Q8VC12	Urocanate hydratase	Uroc1	3	0	0	1.689e+08	1.81178e+08	Light grey
Q8VC28	Aldo-keto reductase family 1 member C13	Akr1c13	5	0	0	3.14594e+08	2.8631e+08	Light grey
Q8VC30	Triokinase/FMN cyclase	Tkfc	4	1	0	4.5157e+08	2.74526e+08	Blue
Q8VCB3	Glycogen [starch] synthase, liver	Gys2	4	0	0	4.43006e+07	3.87056e+07	Light grey
Q8VCF0	Mitochondrial antiviral-signaling protein	Mavs	2	1	0	1.47014e+07	1.0282e+07	Blue
Q8VCH0	3-ketoacyl-CoA thiolase B, peroxisomal	Acaa1b	4	1	0	1.91523e+08	1.984e+08	Blue
Q8VCN5	Cystathionine gamma-lyase	Cth	7	1	3	2.43103e+08	2.78478e+08	Dark grey
Q8VCR2	17-beta-hydroxysteroid dehydrogenase 13	Hsd17b13	4	0	0	6.76777e+07	6.46724e+07	Light grey
Q8VCR7	Protein ABHD14B	Abhd14b	2	0	1	5.6836e+07	7.79124e+07	Red
Q8VCT4	Carboxylesterase 1D	Ces1d	3	0	0	5.23184e+07	4.62564e+07	Light grey
Q8VCW8	Medium-chain acyl-CoA ligase ACSF2, mitochondrial	Acsf2	5	0	2	2.08242e+08	3.53827e+08	Red
Q8VCX1	Aldo-keto reductase family 1 member D1	Akr1d1	5	0	2	3.27029e+08	5.334e+08	Red
Q8VCZ9	Hydroxyproline dehydrogenase	Prodh2	1	0	0	4.52845e+06	4.76747e+06	Light grey
Q8VDC0	Probable leucine--tRNA ligase, mitochondrial	Lars2	2	2	0	7.37024e+07	4.90648e+07	Blue
Q8VDD5	Myosin-9	Myh9	6	2	1	6.54596e+07	9.38213e+07	Dark grey
Q8VDG5	Phosphopantothenate--cysteine ligase	Ppcs	2	0	0	3.25001e+07	4.29679e+07	Light grey
Q8VDG7	Platelet-activating factor acetylhydrolase 2, cytoplasmic	Pafah2	1	0	1	0	1.73292e+06	Red
Q8VDJ3	Vigilin	Hdlbp	2	0	1	5.80899e+07	7.17361e+07	Red
Q8VDK1	Deaminated glutathione amidase	Nit1	3	0	2	1.62044e+08	1.73989e+08	Red
Q8VDM4	26S proteasome non-ATPase regulatory subunit 2	Psmd2	2	0	1	2.18102e+06	3.21918e+06	Red
Q8VDN2	Sodium/potassium-transporting ATPase subunit alpha-1	Atp1a1	3	0	0	1.47443e+08	1.41497e+08	Light grey
Q8VE22	28S ribosomal protein S23, mitochondrial	Mrps23	1	0	0	1.62636e+06	2.17491e+06	Light grey
Q8VE38	Oxidoreductase NAD-binding domain-containing protein 1	Oxnad1	1	0	0	2.14661e+07	2.09023e+07	Light grey
Q8VEK3	Heterogeneous nuclear ribonucleoprotein U	Hnrnpu	4	0	0	1.06817e+08	1.21945e+08	Light grey
Q8VEM8	Phosphate carrier protein, mitochondrial	Slc25a3	6	0	0	2.04732e+08	2.02604e+08	Light grey
Q8VHM5	Heterogeneous nuclear ribonucleoprotein R	Hnrnpr	1	0	1	0	1.71533e+06	Red
Q91V12	Cytosolic acyl coenzyme A thioester hydrolase	Acot7	1	0	0	2.50332e+07	1.97457e+07	Light grey
Q91V16	Electron transfer flavoprotein regulatory factor 1	Etfrf1	1	0	1	5.60349e+06	9.25328e+06	Red
Q91V64	Isochorismatase domain-containing protein 1	Isoc1	1	0	0	3.75803e+07	4.02585e+07	Light grey
Q91V76	Ester hydrolase C11orf54 homolog	NA	3	0	0	1.62975e+07	1.98533e+07	Light grey
Q91V92	ATP-citrate synthase	Acly	15	1	3	4.57227e+08	6.03117e+08	Dark grey
Q91VA0	Acyl-coenzyme A synthetase ACSM1, mitochondrial	Acsm1	9	0	0	3.63433e+09	4.2513e+09	Light grey
Q91VA6	Polymerase delta-interacting protein 2	Poldip2	2	1	1	9.37801e+06	1.51047e+07	Dark grey
Q91VD9	NADH-ubiquinone oxidoreductase 75 kDa subunit, mitochondrial	Ndufs1	8	1	2	2.14283e+08	2.58756e+08	Dark grey
Q91VF2	Histamine N-methyltransferase	Hnmt	2	0	0	7.36735e+06	8.97896e+06	Light grey
Q91VH6	Protein MEMO1	Memo1	1	0	0	5.90825e+07	7.01597e+07	Light grey
Q91VM9	Inorganic pyrophosphatase 2, mitochondrial	Ppa2	6	1	0	2.3424e+08	2.64464e+08	Blue
Q91VR2	ATP synthase subunit gamma, mitochondrial	Atp5f1c	7	1	0	1.04816e+09	1.14651e+09	Blue
Q91VR5	ATP-dependent RNA helicase DDX1	Ddx1	4	0	0	3.51209e+07	3.8432e+07	Light grey
Q91VS7	Microsomal glutathione S-transferase 1	Mgst1	4	0	0	2.32605e+09	2.66386e+09	Light grey
Q91VT4	Carbonyl reductase family member 4	Cbr4	4	2	0	1.09367e+09	7.51843e+08	Blue
Q91W43	Glycine dehydrogenase (decarboxylating), mitochondrial	Gldc	6	0	0	1.80295e+08	1.47284e+08	Light grey
Q91W90	Thioredoxin domain-containing protein 5	Txndc5	2	1	0	1.44448e+07	1.10534e+07	Blue
Q91WG8	Bifunctional UDP-N-acetylglucosamine 2-epimerase/N-acetylmannosamine kinase	Gne	2	0	0	1.21098e+07	1.16596e+07	Light grey
Q91WK1	SPRY domain-containing protein 4	Spryd4	1	0	0	1.96103e+06	2.35689e+06	Light grey
Q91WK2	Eukaryotic translation initiation factor 3 subunit H	Eif3h	1	0	0	3.03876e+07	3.4688e+07	Light grey
Q91WL5	Cytochrome P450 4A12A	Cyp4a12a	1	0	0	9.37578e+06	7.62507e+06	Light grey
Q91WN4	Kynurenine 3-monooxygenase	Kmo	2	0	0	2.38366e+08	3.32898e+08	Light grey
Q91WQ3	Tyrosine--tRNA ligase, cytoplasmic	Yars1	3	2	0	3.08311e+07	1.89616e+07	Blue
Q91WS0	CDGSH iron-sulfur domain-containing protein 1	Cisd1	7	1	3	2.26801e+08	2.05304e+08	Dark grey
Q91WT7	3-alpha-hydroxysteroid dehydrogenase type 1	Akr1c14	4	0	1	1.08149e+08	1.21428e+08	Red
Q91WT9	Cystathionine beta-synthase	Cbs	3	0	0	1.21318e+08	1.21984e+08	Light grey
Q91WU0	Carboxylesterase 1F	Ces1f	2	1	0	3.15053e+07	2.45607e+07	Blue
Q91X34	Bile acid-CoA:amino acid N-acyltransferase	Baat	3	0	0	5.51572e+07	6.77089e+07	Light grey
Q91X44	Glucokinase regulatory protein	Gckr	1	0	0	5.18246e+06	6.41054e+06	Light grey
Q91X52	L-xylulose reductase	Dcxr	1	1	0	1.51798e+06	824653	Blue
Q91X77	Cytochrome P450 2C50	Cyp2c50	2	0	1	5.6855e+07	7.14557e+07	Red
Q91X83	S-adenosylmethionine synthase isoform type-1	Mat1a	5	0	0	7.33841e+08	6.48044e+08	Light grey
Q91X91	Nicotinate-nucleotide pyrophosphorylase [carboxylating]	Qprt	1	0	1	3.71433e+07	5.52141e+07	Red
Q91XD4	Formimidoyltransferase-cyclodeaminase	Ftcd	3	2	0	2.89457e+08	2.00859e+08	Blue
Q91XD6	Vacuolar protein-sorting-associated protein 36	Vps36	1	0	1	2.34477e+07	3.48837e+07	Red
Q91XE0	Glycine N-acyltransferase	Glyat	8	0	3	3.93401e+09	5.27344e+09	Red
Q91XE4	N-acyl-aromatic-L-amino acid amidohydrolase	Acy3	1	1	0	1.66797e+07	8.21217e+06	Blue
Q91XE8	Transmembrane protein 205	Tmem205	1	0	0	4.27767e+07	3.06634e+07	Light grey
Q91Y97	Fructose-bisphosphate aldolase B	Aldob	9	2	0	9.25165e+08	1.06302e+09	Blue
Q91YI0	Argininosuccinate lyase	Asl	8	1	1	1.46249e+08	1.33028e+08	Dark grey
Q91YP0	L-2-hydroxyglutarate dehydrogenase, mitochondrial	L2hgdh	3	0	1	6.60284e+07	7.92813e+07	Red
Q91YQ5	Dolichyl-diphosphooligosaccharide--protein glycosyltransferase subunit 1	Rpn1	3	1	0	1.60491e+08	1.31408e+08	Blue
Q91YT0	NADH dehydrogenase [ubiquinone] flavoprotein 1, mitochondrial	Ndufv1	2	0	2	2.74792e+08	3.62628e+08	Red
Q91YW3	DnaJ homolog subfamily C member 3	Dnajc3	1	0	0	1.83111e+06	2.81233e+06	Light grey
Q91Z53	Glyoxylate reductase/hydroxypyruvate reductase	Grhpr	5	0	0	1.19267e+08	1.36594e+08	Light grey
Q91ZA3	Propionyl-CoA carboxylase alpha chain, mitochondrial	Pcca	10	1	1	3.11438e+08	3.07882e+08	Dark grey
Q91ZJ5	UTP--glucose-1-phosphate uridylyltransferase	Ugp2	9	1	2	2.49463e+08	3.67448e+08	Dark grey
Q920E5	Farnesyl pyrophosphate synthase	Fdps	2	0	1	1.2456e+07	3.45038e+07	Red
Q920L1	Acyl-CoA (8-3)-desaturase	Fads1	1	0	1	0	933987	Red
Q920R0	Alsin	Als2	1	0	1	4.61871e+06	2.14912e+07	Red
Q921G7	Electron transfer flavoprotein-ubiquinone oxidoreductase, mitochondrial	Etfdh	11	3	1	6.90806e+08	6.13963e+08	Dark grey
Q921H8	3-ketoacyl-CoA thiolase A, peroxisomal	Acaa1a	2	1	0	8.14799e+06	5.30127e+06	Blue
Q921H9	Cytochrome c oxidase assembly factor 7	Coa7	2	0	0	8.14192e+06	6.71738e+06	Light grey
Q921I1	Serotransferrin	Tf	5	0	2	3.0718e+07	7.75949e+07	Red
Q921M3	Splicing factor 3B subunit 3	Sf3b3	2	0	0	2.70282e+06	2.67196e+06	Light grey
Q921X9	Protein disulfide-isomerase A5	Pdia5	2	1	0	7.78556e+06	7.54738e+06	Blue
Q922B1	ADP-ribose glycohydrolase MACROD1	Macrod1	1	0	0	2.26358e+06	3.6117e+06	Light grey
Q922B2	Aspartate--tRNA ligase, cytoplasmic	Dars1	3	0	0	3.0028e+07	2.88814e+07	Light grey
Q922D8	C-1-tetrahydrofolate synthase, cytoplasmic	Mthfd1	10	1	0	6.81249e+08	8.26189e+08	Blue
Q922E4	Ethanolamine-phosphate cytidylyltransferase	Pcyt2	2	0	1	1.02624e+07	1.97991e+07	Red
Q922Q1	Mitochondrial amidoxime reducing component 2	Mtarc2	3	0	0	1.67638e+08	1.89388e+08	Light grey
Q922Q8	Leucine-rich repeat-containing protein 59	Lrrc59	2	1	1	7.85873e+07	7.90848e+07	Dark grey
Q922R8	Protein disulfide-isomerase A6	Pdia6	1	0	0	4.05142e+07	1.76791e+07	Light grey
Q923B0	Gamma-glutamylaminecyclotransferase	Ggact	1	0	0	3.69977e+07	3.17472e+07	Light grey
Q923D2	Flavin reductase	Blvrb	1	0	0	2.77609e+07	3.32906e+07	Light grey
Q924D0	Reticulon-4-interacting protein 1, mitochondrial	Rtn4ip1	2	0	1	2.41449e+07	2.92663e+07	Red
Q924L1	LETM1 domain-containing protein 1	Letmd1	1	0	0	6.34537e+06	1.03966e+07	Light grey
Q925I1	ATPase family AAA domain-containing protein 3	Atad3	1	0	0	1.7653e+07	1.79454e+07	Light grey
Q925N0	Sideroflexin-5	Sfxn5	1	0	1	0	3.60354e+07	Red
Q93092	Transaldolase	Taldo1	8	1	1	2.24879e+08	2.80606e+08	Dark grey
Q99020	Heterogeneous nuclear ribonucleoprotein A/B	Hnrnpab	1	0	1	9.25228e+06	1.30387e+07	Red
Q99J08	SEC14-like protein 2	Sec14l2	8	1	0	1.7817e+08	1.36346e+08	Blue
Q99J39	Malonyl-CoA decarboxylase, mitochondrial	Mlycd	3	3	0	3.31975e+07	2.07782e+07	Blue
Q99J77	Sialic acid synthase	Nans	1	0	0	1.7334e+07	2.79671e+07	Light grey
Q99J99	3-mercaptopyruvate sulfurtransferase	Mpst	2	0	0	1.36409e+08	1.12785e+08	Light grey
Q99JB2	Stomatin-like protein 2, mitochondrial	Stoml2	1	0	0	1.18275e+07	1.44069e+07	Light grey
Q99JI4	26S proteasome non-ATPase regulatory subunit 6	Psmd6	1	0	0	1.09372e+07	1.48867e+07	Light grey
Q99JR1	Sideroflexin-1	Sfxn1	1	0	1	2.4529e+06	4.50634e+06	Red
Q99JW2	Aminoacylase-1	Acy1	1	0	0	1.06082e+07	7.46642e+06	Light grey
Q99JY0	Trifunctional enzyme subunit beta, mitochondrial	Hadhb	11	2	0	1.27334e+09	1.05256e+09	Blue
Q99JY9	Actin-related protein 3	Actr3	5	1	0	8.58193e+07	8.43141e+07	Blue
Q99K51	Plastin-3	Pls3	1	0	0	2.06838e+06	1.5901e+06	Light grey
Q99K67	Alpha-aminoadipic semialdehyde synthase, mitochondrial	Aass	14	0	4	1.57322e+09	2.25611e+09	Red
Q99KB8	Hydroxyacylglutathione hydrolase, mitochondrial	Hagh	2	0	0	3.78214e+07	3.42964e+07	Light grey
Q99KC8	von Willebrand factor A domain-containing protein 5A	Vwa5a	1	1	0	881413	0	Blue
Q99KI0	Aconitate hydratase, mitochondrial	Aco2	13	0	1	7.25671e+08	7.03209e+08	Red
Q99KK2	N-acylneuraminate cytidylyltransferase	Cmas	1	0	1	5.32345e+06	6.7059e+06	Red
Q99KK7	Dipeptidyl peptidase 3	Dpp3	1	0	0	1.5014e+07	2.37695e+07	Light grey
Q99KN9	Clathrin interactor 1	Clint1	1	0	0	2.19555e+06	2.49545e+06	Light grey
Q99KQ4	Nicotinamide phosphoribosyltransferase	Nampt	1	0	0	2.77387e+06	1.4278e+06	Light grey
Q99KR3	Endoribonuclease LACTB2	Lactb2	4	1	0	5.84376e+07	6.05335e+07	Blue
Q99KR7	Peptidyl-prolyl cis-trans isomerase F, mitochondrial	Ppif	5	0	2	8.89979e+07	1.11748e+08	Red
Q99L04	Dehydrogenase/reductase SDR family member 1	Dhrs1	1	0	0	1.68284e+06	1.66275e+06	Light grey
Q99L13	3-hydroxyisobutyrate dehydrogenase, mitochondrial	Hibadh	4	0	3	1.59215e+08	2.25719e+08	Red
Q99L20	Glutathione S-transferase theta-3	Gstt3	1	0	0	4.12938e+06	3.23236e+06	Light grey
Q99L45	Eukaryotic translation initiation factor 2 subunit 2	Eif2s2	1	0	0	2.03788e+06	2.31629e+06	Light grey
Q99L47	Hsc70-interacting protein	St13	1	1	0	1.59643e+07	6.81623e+06	Blue
Q99LB2	Dehydrogenase/reductase SDR family member 4	Dhrs4	6	0	0	1.89263e+08	1.85219e+08	Light grey
Q99LB6	Methionine adenosyltransferase 2 subunit beta	Mat2b	1	0	1	0	2.10684e+06	Red
Q99LB7	Sarcosine dehydrogenase, mitochondrial	Sardh	9	0	1	2.3339e+09	2.10443e+09	Red
Q99LC3	NADH dehydrogenase [ubiquinone] 1 alpha subcomplex subunit 10, mitochondrial	Ndufa10	3	0	0	1.88207e+08	1.85738e+08	Light grey
Q99LC5	Electron transfer flavoprotein subunit alpha, mitochondrial	Etfa	9	2	0	5.97377e+08	6.19992e+08	Blue
Q99LD4	COP9 signalosome complex subunit 1	Gps1	1	0	1	0	1.79117e+06	Red
Q99LE6	ATP-binding cassette sub-family F member 2	Abcf2	1	1	0	1.59138e+06	0	Blue
Q99LF4	RNA-splicing ligase RtcB homolog	Rtcb	1	1	0	1.17922e+06	0	Blue
Q99LP6	GrpE protein homolog 1, mitochondrial	Grpel1	2	0	1	7.37756e+07	8.71996e+07	Red
Q99LY9	NADH dehydrogenase [ubiquinone] iron-sulfur protein 5	Ndufs5	1	0	0	1.07612e+07	9.08373e+06	Light grey
Q99M01	Phenylalanine--tRNA ligase, mitochondrial	Fars2	1	1	0	9.26229e+06	6.15859e+06	Blue
Q99MN1	Lysine--tRNA ligase	Kars1	1	0	0	1.98551e+07	1.99975e+07	Light grey
Q99MN9	Propionyl-CoA carboxylase beta chain, mitochondrial	Pccb	7	1	1	1.31048e+09	1.68347e+09	Dark grey
Q99MR8	Methylcrotonoyl-CoA carboxylase subunit alpha, mitochondrial	Mccc1	5	1	0	1.45155e+08	9.32923e+07	Blue
Q99MZ7	Peroxisomal trans-2-enoyl-CoA reductase	Pecr	3	0	0	5.55296e+08	6.39534e+08	Light grey
Q99N84	28S ribosomal protein S18b, mitochondrial	Mrps18b	1	0	0	9.82748e+06	1.21444e+07	Light grey
Q99N92	39S ribosomal protein L27, mitochondrial	Mrpl27	1	0	0	7.27524e+07	5.01106e+07	Light grey
Q99N95	39S ribosomal protein L3, mitochondrial	Mrpl3	3	1	0	1.37986e+07	6.00344e+06	Blue
Q99P30	Peroxisomal coenzyme A diphosphatase NUDT7	Nudt7	1	0	0	2.87859e+07	4.41277e+07	Light grey
Q99PL5	Ribosome-binding protein 1	Rrbp1	1	0	1	2.18565e+06	4.75363e+06	Red
Q99PT1	Rho GDP-dissociation inhibitor 1	Arhgdia	3	0	1	3.47827e+07	3.37327e+07	Red
Q9CPP6	NADH dehydrogenase [ubiquinone] 1 alpha subcomplex subunit 5	Ndufa5	3	0	1	2.15486e+09	2.63907e+09	Red
Q9CPQ1	Cytochrome c oxidase subunit 6C	Cox6c	1	0	1	3.03979e+06	4.10803e+06	Red
Q9CPQ8	ATP synthase subunit g, mitochondrial	Atp5mg	5	1	1	8.65997e+08	6.67224e+08	Dark grey
Q9CPR4	60S ribosomal protein L17	Rpl17	4	0	1	6.10577e+07	1.18772e+08	Red
Q9CPU0	Lactoylglutathione lyase	Glo1	3	0	1	2.84097e+08	3.03552e+08	Red
Q9CPX6	Ubiquitin-like-conjugating enzyme ATG3	Atg3	1	0	0	3.6403e+06	2.0733e+06	Light grey
Q9CPY7	Cytosol aminopeptidase	Lap3	7	0	0	4.77986e+08	3.82777e+08	Light grey
Q9CQ40	39S ribosomal protein L49, mitochondrial	Mrpl49	1	0	0	5.1919e+07	5.11965e+07	Light grey
Q9CQ60	6-phosphogluconolactonase	Pgls	1	0	0	5.32327e+06	5.97585e+06	Light grey
Q9CQ62	2,4-dienoyl-CoA reductase, mitochondrial	Decr1	6	0	2	8.50005e+08	8.69949e+08	Red
Q9CQ65	S-methyl-5'-thioadenosine phosphorylase	Mtap	2	0	0	1.95877e+07	2.26465e+07	Light grey
Q9CQ69	Cytochrome b-c1 complex subunit 8	Uqcrq	1	0	0	1.16292e+08	1.42323e+08	Light grey
Q9CQ75	NADH dehydrogenase [ubiquinone] 1 alpha subcomplex subunit 2	Ndufa2	1	0	0	3.96851e+07	5.27339e+07	Light grey
Q9CQ92	Mitochondrial fission 1 protein	Fis1	1	0	0	5.08834e+07	7.96646e+07	Light grey
Q9CQA3	Succinate dehydrogenase [ubiquinone] iron-sulfur subunit, mitochondrial	Sdhb	3	0	0	7.22353e+07	7.09094e+07	Light grey
Q9CQB5	CDGSH iron-sulfur domain-containing protein 2	Cisd2	1	0	0	7.7546e+06	1.11899e+07	Light grey
Q9CQC7	NADH dehydrogenase [ubiquinone] 1 beta subcomplex subunit 4	Ndufb4	1	0	0	6.91368e+06	5.6946e+06	Light grey
Q9CQE1	Protein NipSnap homolog 3B	Nipsnap3b	6	0	0	2.93881e+09	3.09428e+09	Light grey
Q9CQE8	RNA transcription, translation and transport factor protein	RTRAF	2	1	0	1.21044e+07	9.28103e+06	Blue
Q9CQF0	39S ribosomal protein L11, mitochondrial	Mrpl11	1	0	1	8.43998e+06	3.47991e+07	Red
Q9CQF3	Cleavage and polyadenylation specificity factor subunit 5	Nudt21	2	0	0	8.22986e+06	1.17063e+07	Light grey
Q9CQI3	Glia maturation factor beta	Gmfb	1	0	1	3.15654e+06	6.94129e+06	Red
Q9CQJ8	NADH dehydrogenase [ubiquinone] 1 beta subcomplex subunit 9	Ndufb9	1	0	0	9.682e+06	9.23682e+06	Light grey
Q9CQL5	39S ribosomal protein L18, mitochondrial	Mrpl18	1	0	1	5.79017e+07	8.67084e+07	Red
Q9CQN1	Heat shock protein 75 kDa, mitochondrial	Trap1	5	1	0	9.20471e+07	8.83561e+07	Blue
Q9CQQ7	ATP synthase F(0) complex subunit B1, mitochondrial	Atp5pb	10	0	0	2.29495e+09	2.62469e+09	Light grey
Q9CQR2	40S ribosomal protein S21	Rps21	2	0	1	4.69436e+07	7.05072e+07	Red
Q9CQR4	Acyl-coenzyme A thioesterase 13	Acot13	3	1	0	1.54055e+08	9.93491e+07	Blue
Q9CQX2	Cytochrome b5 type B	Cyb5b	1	1	0	8.88604e+06	0	Blue
Q9CQZ6	NADH dehydrogenase [ubiquinone] 1 beta subcomplex subunit 3	Ndufb3	1	0	0	3.76737e+07	3.35611e+07	Light grey
Q9CR09	Ubiquitin-fold modifier-conjugating enzyme 1	Ufc1	1	0	0	5.7391e+07	8.01737e+07	Light grey
Q9CR16	Peptidyl-prolyl cis-trans isomerase D	Ppid	1	0	0	2.57311e+06	3.11417e+06	Light grey
Q9CR21	Acyl carrier protein, mitochondrial	Ndufab1	1	0	0	2.70454e+07	2.68858e+07	Light grey
Q9CR57	60S ribosomal protein L14	Rpl14	2	0	0	5.05983e+07	4.58198e+07	Light grey
Q9CR61	NADH dehydrogenase [ubiquinone] 1 beta subcomplex subunit 7	Ndufb7	1	0	1	4.85595e+06	9.5661e+06	Red
Q9CR62	Mitochondrial 2-oxoglutarate/malate carrier protein	Slc25a11	2	0	0	1.36243e+08	1.15875e+08	Light grey
Q9CR86	Calcium-regulated heat stable protein 1	Carhsp1	1	0	0	4.38018e+06	5.92522e+06	Light grey
Q9CRB9	MICOS complex subunit Mic19	Chchd3	2	0	0	6.77375e+07	7.24034e+07	Light grey
Q9CS42	Ribose-phosphate pyrophosphokinase 2	Prps2	1	0	0	1.56788e+07	9.57181e+06	Light grey
Q9CU62	Structural maintenance of chromosomes protein 1A	Smc1a	1	0	0	6.62824e+06	1.13962e+07	Light grey
Q9CVB6	Actin-related protein 2/3 complex subunit 2	Arpc2	4	1	1	4.10998e+07	3.1163e+07	Dark grey
Q9CW42	Mitochondrial amidoxime-reducing component 1	Mtarc1	1	0	0	1.32983e+07	2.35981e+07	Light grey
Q9CWJ9	Bifunctional purine biosynthesis protein PURH	Atic	3	0	0	4.90468e+07	4.75107e+07	Light grey
Q9CX00	IST1 homolog	Ist1	1	0	0	1.46697e+06	1.67042e+06	Light grey
Q9CX34	Protein SGT1 homolog	Sugt1	1	0	1	0	1.06227e+06	Red
Q9CX56	26S proteasome non-ATPase regulatory subunit 8	Psmd8	2	0	0	1.8974e+07	1.78414e+07	Light grey
Q9CXE7	Transmembrane emp24 domain-containing protein 5	Tmed5	1	0	0	2.71438e+06	3.65416e+06	Light grey
Q9CXF0	Kynureninase	Kynu	2	0	1	7.49019e+06	9.7971e+06	Red
Q9CXI5	Mesencephalic astrocyte-derived neurotrophic factor	Manf	1	0	0	1.97556e+06	1.27852e+06	Light grey
Q9CXJ4	Mitochondrial potassium channel ATP-binding subunit	Abcb8	1	0	1	3.08971e+07	4.61264e+07	Red
Q9CXN7	Phenazine biosynthesis-like domain-containing protein 2	Pbld2	1	0	0	1.62023e+07	1.20057e+07	Light grey
Q9CXS4	Centromere protein V	Cenpv	3	1	0	6.41816e+07	8.37415e+07	Blue
Q9CXT8	Mitochondrial-processing peptidase subunit beta	Pmpcb	1	0	0	1.07114e+07	1.50318e+07	Light grey
Q9CXW2	28S ribosomal protein S22, mitochondrial	Mrps22	2	2	0	2.82748e+07	1.74385e+07	Blue
Q9CXW3	Calcyclin-binding protein	Cacybp	1	0	1	3.11495e+06	4.45809e+06	Red
Q9CXZ1	NADH dehydrogenase [ubiquinone] iron-sulfur protein 4, mitochondrial	Ndufs4	1	0	0	1.37894e+06	1.33947e+06	Light grey
Q9CY27	Very-long-chain enoyl-CoA reductase	Tecr	3	0	0	9.35931e+07	1.30977e+08	Light grey
Q9CY64	Biliverdin reductase A	Blvra	1	0	0	4.34235e+06	5.71757e+06	Light grey
Q9CY73	39S ribosomal protein L44, mitochondrial	Mrpl44	1	0	1	2.66656e+06	4.48923e+06	Red
Q9CYN2	Signal peptidase complex subunit 2	Spcs2	1	0	0	3.82926e+06	2.94011e+06	Light grey
Q9CYR6	Phosphoacetylglucosamine mutase	Pgm3	1	0	1	6.40051e+06	1.446e+07	Red
Q9CYV5	Transmembrane protein 135	Tmem135	1	0	0	8.7953e+06	1.3496e+07	Light grey
Q9CYW4	Haloacid dehalogenase-like hydrolase domain-containing protein 3	Hdhd3	1	0	0	6.0245e+08	5.7406e+08	Light grey
Q9CZ13	Cytochrome b-c1 complex subunit 1, mitochondrial	Uqcrc1	5	0	0	3.6488e+08	4.5018e+08	Light grey
Q9CZ30	Obg-like ATPase 1	Ola1	2	1	0	5.7129e+07	3.81254e+06	Blue
Q9CZ42	ATP-dependent (S)-NAD(P)H-hydrate dehydratase	Naxd	1	1	0	3.89255e+07	0	Blue
Q9CZ44	NSFL1 cofactor p47	Nsfl1c	1	0	0	1.78989e+06	1.91502e+06	Light grey
Q9CZD3	Glycine--tRNA ligase	Gars1	1	0	0	4.41453e+06	3.57958e+06	Light grey
Q9CZL5	Pterin-4-alpha-carbinolamine dehydratase 2	Pcbd2	3	1	0	2.92897e+07	2.13541e+07	Blue
Q9CZM2	60S ribosomal protein L15	Rpl15	1	0	1	0	9.7176e+06	Red
Q9CZN7	Serine hydroxymethyltransferase, mitochondrial	Shmt2	9	1	0	3.11094e+09	2.72527e+09	Blue
Q9CZS1	Aldehyde dehydrogenase X, mitochondrial	Aldh1b1	4	0	1	1.73108e+08	2.06934e+08	Red
Q9CZU6	Citrate synthase, mitochondrial	Cs	8	2	0	1.02448e+09	9.42249e+08	Blue
Q9CZW5	Mitochondrial import receptor subunit TOM70	Tomm70	2	0	0	9.17397e+07	1.22669e+08	Light grey
Q9CZX8	40S ribosomal protein S19	Rps19	1	1	0	1.45055e+07	0	Blue
Q9CZY3	Ubiquitin-conjugating enzyme E2 variant 1	Ube2v1	2	0	0	9.21765e+06	8.40201e+06	Light grey
Q9D023	Mitochondrial pyruvate carrier 2	Mpc2	2	0	1	4.09407e+07	5.07465e+07	Red
Q9D024	Coiled-coil domain-containing protein 47	Ccdc47	2	2	0	7.64751e+06	5.68391e+06	Blue
Q9D051	Pyruvate dehydrogenase E1 component subunit beta, mitochondrial	Pdhb	1	0	0	6.49939e+06	1.40901e+07	Light grey
Q9D0E1	Heterogeneous nuclear ribonucleoprotein M	Hnrnpm	1	0	0	4.43246e+06	4.19289e+06	Light grey
Q9D0F9	Phosphoglucomutase-1	Pgm1	8	1	0	2.1332e+08	1.97137e+08	Blue
Q9D0I9	Arginine--tRNA ligase, cytoplasmic	Rars1	7	1	0	1.76116e+08	1.59759e+08	Blue
Q9D0J8	Parathymosin	Ptms	1	1	0	2.87586e+07	1.24024e+07	Blue
Q9D0M3	Cytochrome c1, heme protein, mitochondrial	Cyc1	2	0	1	1.05871e+07	1.34083e+07	Red
Q9D0M5	Dynein light chain 2, cytoplasmic	Dynll2	2	0	1	2.46809e+08	2.26543e+08	Red
Q9D0Q7	39S ribosomal protein L45, mitochondrial	Mrpl45	1	0	1	2.30597e+06	2.8099e+06	Red
Q9D0R2	Threonine--tRNA ligase 1, cytoplasmic	Tars1	4	1	0	8.08985e+07	7.32362e+07	Blue
Q9D0S9	Histidine triad nucleotide-binding protein 2, mitochondrial	Hint2	1	0	0	2.40332e+07	2.46171e+07	Light grey
Q9D0T1	NHP2-like protein 1	Snu13	2	0	1	1.60827e+07	3.07046e+07	Red
Q9D110	5-formyltetrahydrofolate cyclo-ligase	Mthfs	1	0	0	1.63017e+07	1.68638e+07	Light grey
Q9D154	Leukocyte elastase inhibitor A	Serpinb1a	2	0	2	0	2.26037e+07	Red
Q9D172	Glutamine amidotransferase-like class 1 domain-containing protein 3A, mitochondrial	Gatd3a	5	0	0	9.97061e+08	1.00437e+09	Light grey
Q9D1A2	Cytosolic non-specific dipeptidase	Cndp2	1	0	0	1.1435e+07	1.13676e+07	Light grey
Q9D1H8	39S ribosomal protein L53, mitochondrial	Mrpl53	2	0	2	6.87334e+06	1.10281e+07	Red
Q9D1I5	Methylmalonyl-CoA epimerase, mitochondrial	Mcee	3	0	0	4.04232e+08	4.98293e+08	Light grey
Q9D1M4	Eukaryotic translation elongation factor 1 epsilon-1	Eef1e1	2	0	0	1.39602e+07	1.55365e+07	Light grey
Q9D1Q6	Endoplasmic reticulum resident protein 44	Erp44	1	0	1	3.24737e+06	4.91837e+06	Red
Q9D273	Corrinoid adenosyltransferase	Mmab	2	0	0	5.32452e+07	4.44727e+07	Light grey
Q9D2G2	Dihydrolipoyllysine-residue succinyltransferase component of 2-oxoglutarate dehydrogenase complex, mitochondrial	Dlst	2	0	0	6.25554e+09	7.56626e+09	Light grey
Q9D2M8	Ubiquitin-conjugating enzyme E2 variant 2	Ube2v2	1	1	0	3.71002e+06	1.8511e+06	Blue
Q9D2R0	Acetoacetyl-CoA synthetase	Aacs	3	0	0	1.11399e+08	1.046e+08	Light grey
Q9D358	Low molecular weight phosphotyrosine protein phosphatase	Acp1	1	0	1	5.00546e+07	1.17985e+08	Red
Q9D379	Epoxide hydrolase 1	Ephx1	3	0	2	3.27607e+07	4.23702e+07	Red
Q9D3D9	ATP synthase subunit delta, mitochondrial	Atp5f1d	1	0	0	1.72557e+06	1.68208e+06	Light grey
Q9D404	3-oxoacyl-[acyl-carrier-protein] synthase, mitochondrial	Oxsm	4	3	0	7.7711e+08	5.72784e+08	Blue
Q9D4H8	Cullin-2	Cul2	1	0	0	2.75777e+06	3.47245e+06	Light grey
Q9D5T0	ATPase family AAA domain-containing protein 1	Atad1	1	0	0	1.13776e+06	1.63951e+06	Light grey
Q9D662	Protein transport protein Sec23B	Sec23b	1	0	0	1.42046e+07	1.27396e+07	Light grey
Q9D6J6	NADH dehydrogenase [ubiquinone] flavoprotein 2, mitochondrial	Ndufv2	3	0	1	7.101e+07	9.61427e+07	Red
Q9D6M3	Mitochondrial glutamate carrier 1	Slc25a22	2	0	0	4.68602e+07	5.1847e+07	Light grey
Q9D6R2	Isocitrate dehydrogenase [NAD] subunit alpha, mitochondrial	Idh3a	3	0	0	1.4309e+07	1.42314e+07	Light grey
Q9D6Y7	Mitochondrial peptide methionine sulfoxide reductase	Msra	4	0	0	9.30775e+08	8.92256e+08	Light grey
Q9D6Y9	1,4-alpha-glucan-branching enzyme	Gbe1	8	0	0	5.50601e+08	5.41338e+08	Light grey
Q9D773	39S ribosomal protein L2, mitochondrial	Mrpl2	1	0	1	0	2.188e+06	Red
Q9D7B6	Isobutyryl-CoA dehydrogenase, mitochondrial	Acad8	1	0	0	1.09866e+08	8.82068e+07	Light grey
Q9D7J9	Enoyl-CoA hydratase domain-containing protein 3, mitochondrial	Echdc3	2	0	0	1.10823e+08	8.82806e+07	Light grey
Q9D7N3	28S ribosomal protein S9, mitochondrial	Mrps9	1	0	0	1.26186e+08	1.11975e+08	Light grey
Q9D7N6	39S ribosomal protein L30, mitochondrial	Mrpl30	1	0	0	5.05741e+07	4.39045e+07	Light grey
Q9D819	Inorganic pyrophosphatase	Ppa1	7	1	0	1.25901e+08	8.28138e+07	Blue
Q9D823	60S ribosomal protein L37	Rpl37	2	0	2	7.4968e+07	1.34645e+08	Red
Q9D826	Peroxisomal sarcosine oxidase	Pipox	3	0	1	4.55575e+07	9.24177e+07	Red
Q9D855	Cytochrome b-c1 complex subunit 7	Uqcrb	4	0	2	3.87535e+07	4.65601e+07	Red
Q9D8E6	60S ribosomal protein L4	Rpl4	2	0	0	1.60897e+07	2.67104e+07	Light grey
Q9D8N0	Elongation factor 1-gamma	Eef1g	3	0	1	1.56774e+09	1.98602e+09	Red
Q9D8S4	Oligoribonuclease, mitochondrial	Rexo2	3	3	0	4.24584e+07	2.05483e+07	Blue
Q9D8T7	SRA stem-loop-interacting RNA-binding protein, mitochondrial	Slirp	1	0	1	3.84512e+06	6.25013e+06	Red
Q9D8V0	Minor histocompatibility antigen H13	Hm13	1	0	1	4.62788e+06	8.38114e+06	Red
Q9D8W5	26S proteasome non-ATPase regulatory subunit 12	Psmd12	2	0	0	8.4543e+06	1.01438e+07	Light grey
Q9D8W7	OCIA domain-containing protein 2	Ociad2	1	0	0	2.22216e+06	3.1885e+06	Light grey
Q9D9V3	Ethylmalonyl-CoA decarboxylase	Echdc1	2	0	1	5.37245e+07	6.99327e+07	Red
Q9DAK9	14 kDa phosphohistidine phosphatase	Phpt1	2	0	1	1.0778e+07	1.57815e+07	Red
Q9DAR7	m7GpppX diphosphatase	Dcps	1	0	1	2.01335e+07	3.35309e+07	Red
Q9DB20	ATP synthase subunit O, mitochondrial	Atp5po	10	0	1	1.93343e+09	1.43195e+09	Red
Q9DB25	Dolichyl-phosphate beta-glucosyltransferase	Alg5	1	0	0	4.2936e+06	5.95206e+06	Light grey
Q9DB27	Malignant T-cell-amplified sequence 1	Mcts1	1	0	1	0	7.88529e+06	Red
Q9DB77	Cytochrome b-c1 complex subunit 2, mitochondrial	Uqcrc2	5	1	0	2.54142e+08	1.8754e+08	Blue
Q9DBC0	Protein adenylyltransferase SelO, mitochondrial	Selenoo	1	0	0	5.59341e+06	5.216e+06	Light grey
Q9DBE0	Cysteine sulfinic acid decarboxylase	Csad	3	0	1	5.1518e+08	4.23357e+08	Red
Q9DBF1	Alpha-aminoadipic semialdehyde dehydrogenase	Aldh7a1	3	0	0	8.3289e+07	8.36688e+07	Light grey
Q9DBG1	Sterol 26-hydroxylase, mitochondrial	Cyp27a1	3	1	0	5.06461e+07	2.99873e+07	Blue
Q9DBG3	AP-2 complex subunit beta	Ap2b1	1	0	1	0	779882	Red
Q9DBJ1	Phosphoglycerate mutase 1	Pgam1	4	1	0	6.09327e+08	4.248e+08	Blue
Q9DBK0	Acetyl-coenzyme A thioesterase	Acot12	1	0	0	1.70358e+06	1.88036e+06	Light grey
Q9DBL1	Short/branched chain specific acyl-CoA dehydrogenase, mitochondrial	Acadsb	4	0	1	5.91067e+08	7.1451e+08	Red
Q9DBL7	Bifunctional coenzyme A synthase	Coasy	1	0	0	2.86477e+08	2.59329e+08	Light grey
Q9DBM2	Peroxisomal bifunctional enzyme	Ehhadh	18	1	1	4.41009e+09	5.29329e+09	Dark grey
Q9DBT9	Dimethylglycine dehydrogenase, mitochondrial	Dmgdh	13	1	2	1.47132e+09	1.36078e+09	Dark grey
Q9DBW0	Cytochrome P450 4V2	Cyp4v2	2	0	0	3.29412e+07	2.44439e+07	Light grey
Q9DC50	Peroxisomal carnitine O-octanoyltransferase	Crot	2	0	1	4.60581e+06	6.54376e+06	Red
Q9DC61	Mitochondrial-processing peptidase subunit alpha	Pmpca	4	2	0	6.59679e+07	1.0532e+07	Blue
Q9DC69	NADH dehydrogenase [ubiquinone] 1 alpha subcomplex subunit 9, mitochondrial	Ndufa9	2	1	0	1.94912e+07	1.59347e+07	Blue
Q9DCC4	Pyrroline-5-carboxylate reductase 3	Pycr3	1	0	1	8.90648e+06	1.20798e+07	Red
Q9DCD0	6-phosphogluconate dehydrogenase, decarboxylating	Pgd	1	0	0	1.16823e+07	8.50755e+06	Light grey
Q9DCJ5	NADH dehydrogenase [ubiquinone] 1 alpha subcomplex subunit 8	Ndufa8	4	0	0	2.96303e+07	3.87881e+07	Light grey
Q9DCM0	Persulfide dioxygenase ETHE1, mitochondrial	Ethe1	3	0	0	5.61046e+08	6.93217e+08	Light grey
Q9DCM2	Glutathione S-transferase kappa 1	Gstk1	8	0	1	4.25709e+09	4.45524e+09	Red
Q9DCN1	Peroxisomal NADH pyrophosphatase NUDT12	Nudt12	3	0	0	8.93825e+07	1.21522e+08	Light grey
Q9DCN2	NADH-cytochrome b5 reductase 3	Cyb5r3	4	0	2	5.24227e+08	6.11889e+08	Red
Q9DCR2	AP-3 complex subunit sigma-1	Ap3s1	1	0	0	1.31859e+06	1.49144e+06	Light grey
Q9DCS3	Enoyl-[acyl-carrier-protein] reductase, mitochondrial	Mecr	4	1	1	6.56195e+08	6.70601e+08	Dark grey
Q9DCS9	NADH dehydrogenase [ubiquinone] 1 beta subcomplex subunit 10	Ndufb10	1	0	0	2.84656e+06	2.32073e+06	Light grey
Q9DCT1	1,5-anhydro-D-fructose reductase	Akr1e2	2	0	1	4.65476e+07	3.83574e+07	Red
Q9DCT8	Cysteine-rich protein 2	Crip2	4	0	2	1.08371e+07	1.37118e+07	Red
Q9DCU9	4-hydroxy-2-oxoglutarate aldolase, mitochondrial	Hoga1	1	0	0	1.81463e+07	2.36684e+07	Light grey
Q9DCV4	Regulator of microtubule dynamics protein 1	Rmdn1	1	0	0	6.0857e+06	5.90936e+06	Light grey
Q9DCW4	Electron transfer flavoprotein subunit beta	Etfb	7	2	0	1.62954e+09	1.43742e+09	Blue
Q9DCX2	ATP synthase subunit d, mitochondrial	Atp5pd	10	0	0	2.98023e+09	3.26904e+09	Light grey
Q9DCY0	Glycine N-acyltransferase-like protein Keg1	Keg1	7	2	1	1.77245e+09	1.60184e+09	Dark grey
Q9DCZ4	MICOS complex subunit Mic26	Apoo	1	0	0	1.67262e+06	2.48264e+06	Light grey
Q9DD20	Methyltransferase-like protein 7B	Mettl7b	2	0	0	2.84509e+07	3.55408e+07	Light grey
Q9EP69	Phosphatidylinositide phosphatase SAC1	Sacm1l	3	2	1	8.81654e+06	5.89824e+06	Dark grey
Q9EP71	Ankycorbin	Rai14	1	0	0	6.24604e+06	7.5595e+06	Light grey
Q9EP89	Serine beta-lactamase-like protein LACTB, mitochondrial	Lactb	7	1	0	3.58201e+08	3.35306e+08	Blue
Q9EPK7	Exportin-7	Xpo7	1	0	1	0	2.6746e+06	Red
Q9EQ06	Estradiol 17-beta-dehydrogenase 11	Hsd17b11	1	0	1	0	2.94073e+06	Red
Q9EQ20	Methylmalonate-semialdehyde dehydrogenase [acylating], mitochondrial	Aldh6a1	9	0	1	1.47347e+09	1.82762e+09	Red
Q9EQ80	NIF3-like protein 1	Nif3l1	3	0	1	5.59122e+07	1.29867e+08	Red
Q9EQC1	3 beta-hydroxysteroid dehydrogenase type 7	Hsd3b7	1	0	0	2.73505e+07	3.35286e+07	Light grey
Q9EQF5	Dihydropyrimidinase	Dpys	6	2	0	1.88983e+08	1.6047e+08	Blue
Q9EQH3	Vacuolar protein sorting-associated protein 35	Vps35	2	0	0	5.92229e+06	6.37827e+06	Light grey
Q9EQI8	39S ribosomal protein L46, mitochondrial	Mrpl46	1	0	1	6.45358e+06	1.14169e+07	Red
Q9EQK5	Major vault protein	Mvp	2	0	0	5.54542e+06	6.15126e+06	Light grey
Q9EQU5	Protein SET	Set	2	0	0	1.13427e+07	1.31429e+07	Light grey
Q9ER88	28S ribosomal protein S29, mitochondrial	Dap3	2	0	1	2.30272e+07	3.05357e+07	Red
Q9ERK4	Exportin-2	Cse1l	2	0	2	1.87439e+07	1.04189e+08	Red
Q9ERS2	NADH dehydrogenase [ubiquinone] 1 alpha subcomplex subunit 13	Ndufa13	1	0	0	3.17442e+06	3.94521e+06	Light grey
Q9ES97	Reticulon-3	Rtn3	1	0	0	1.29489e+06	1.58935e+06	Light grey
Q9ESB3	Histidine-rich glycoprotein	Hrg	1	0	1	0	2.74725e+06	Red
Q9ESX5	H/ACA ribonucleoprotein complex subunit DKC1	Dkc1	2	1	0	6.85266e+06	4.00587e+06	Blue
Q9ET01	Glycogen phosphorylase, liver form	Pygl	23	0	4	2.66575e+09	3.64091e+09	Red
Q9ET26	E3 ubiquitin-protein ligase RNF114	Rnf114	1	0	1	1.52642e+06	3.19144e+06	Red
Q9JHI5	Isovaleryl-CoA dehydrogenase, mitochondrial	Ivd	6	0	0	6.60711e+08	5.99737e+08	Light grey
Q9JHR7	Insulin-degrading enzyme	Ide	3	0	0	3.07825e+07	3.20803e+07	Light grey
Q9JHU4	Cytoplasmic dynein 1 heavy chain 1	Dync1h1	4	0	0	2.34883e+07	1.92745e+07	Light grey
Q9JHW2	Omega-amidase NIT2	Nit2	5	2	1	1.88445e+08	1.84218e+08	Dark grey
Q9JHW4	Selenocysteine-specific elongation factor	Eefsec	1	0	0	6.52688e+07	6.67924e+07	Light grey
Q9JI39	ATP-binding cassette sub-family B member 10, mitochondrial	Abcb10	2	2	0	4.00297e+07	2.40183e+07	Blue
Q9JI75	Ribosyldihydronicotinamide dehydrogenase [quinone]	Nqo2	1	0	0	2.21965e+07	2.60837e+07	Light grey
Q9JII6	Aldo-keto reductase family 1 member A1	Akr1a1	7	0	1	3.12535e+08	4.56022e+08	Red
Q9JIL4	Na(+)/H(+) exchange regulatory cofactor NHE-RF3	Pdzk1	1	0	0	2.65106e+06	2.74812e+06	Light grey
Q9JJI8	60S ribosomal protein L38	Rpl38	1	0	0	9.7517e+06	1.0684e+07	Light grey
Q9JJL3	Solute carrier organic anion transporter family member 1B2	Slco1b2	1	0	1	0	2.23702e+06	Red
Q9JJL8	Serine--tRNA ligase, mitochondrial	Sars2	1	0	0	3.45852e+06	3.41876e+06	Light grey
Q9JK38	Glucosamine 6-phosphate N-acetyltransferase	Gnpnat1	3	0	2	3.49693e+08	4.76853e+08	Red
Q9JK81	UPF0160 protein MYG1, mitochondrial	Myg1	1	0	0	2.02778e+07	3.16179e+07	Light grey
Q9JKF7	39S ribosomal protein L39, mitochondrial	Mrpl39	2	0	0	9.6369e+06	1.08731e+07	Light grey
Q9JKR6	Hypoxia up-regulated protein 1	Hyou1	1	0	0	1.13703e+06	922386	Light grey
Q9JKW0	ADP-ribosylation factor-like protein 6-interacting protein 1	Arl6ip1	1	0	0	2.45373e+06	3.39421e+06	Light grey
Q9JLF6	Protein-glutamine gamma-glutamyltransferase K	Tgm1	1	0	0	6.94808e+06	5.90471e+06	Light grey
Q9JLI0	Aldo-keto reductase a	Akr1c12	1	0	0	2.03497e+08	1.70753e+08	Light grey
Q9JLJ2	4-trimethylaminobutyraldehyde dehydrogenase	Aldh9a1	5	0	1	6.88267e+08	6.85163e+08	Red
Q9JLT4	Thioredoxin reductase 2, mitochondrial	Txnrd2	7	0	1	2.52034e+08	2.73434e+08	Red
Q9JLV5	Cullin-3	Cul3	1	0	0	4.53644e+06	4.31371e+06	Light grey
Q9JLZ3	Methylglutaconyl-CoA hydratase, mitochondrial	Auh	5	0	0	3.13074e+08	2.84694e+08	Light grey
Q9JM14	5'(3')-deoxyribonucleotidase, cytosolic type	Nt5c	1	0	0	1.26472e+07	1.15943e+07	Light grey
Q9JM76	Actin-related protein 2/3 complex subunit 3	Arpc3	1	0	0	9.83965e+06	1.14295e+07	Light grey
Q9JMD3	START domain-containing protein 10	Stard10	5	0	1	8.08262e+08	9.07086e+08	Red
Q9JMH6	Thioredoxin reductase 1, cytoplasmic	Txnrd1	1	1	0	5.66971e+06	4.19168e+06	Blue
Q9QUI0	Transforming protein RhoA	Rhoa	1	0	0	1.36765e+06	1.63033e+06	Light grey
Q9QUM9	Proteasome subunit alpha type-6	Psma6	3	0	1	5.7116e+07	5.27204e+07	Red
Q9QX47	Protein SON	Son	1	1	0	3.07393e+07	1.5948e+07	Blue
Q9QX60	Deoxyguanosine kinase, mitochondrial	Dguok	1	0	0	2.41376e+06	2.34117e+06	Light grey
Q9QXD1	Peroxisomal acyl-coenzyme A oxidase 2	Acox2	2	1	0	1.80543e+07	1.10503e+07	Blue
Q9QXD6	Fructose-1,6-bisphosphatase 1	Fbp1	3	1	0	1.46996e+08	1.01028e+08	Blue
Q9QXE0	2-hydroxyacyl-CoA lyase 1	Hacl1	3	0	1	2.46372e+08	2.76543e+08	Red
Q9QXF8	Glycine N-methyltransferase	Gnmt	8	1	1	3.14569e+09	2.66815e+09	Dark grey
Q9QXG4	Acetyl-coenzyme A synthetase, cytoplasmic	Acss2	2	0	0	1.18175e+07	1.33444e+07	Light grey
Q9QXK3	Coatomer subunit gamma-2	Copg2	1	1	0	1.47281e+07	0	Blue
Q9QXS1	Plectin	Plec	2	0	1	6.32254e+06	1.0209e+07	Red
Q9QXX4	Calcium-binding mitochondrial carrier protein Aralar2	Slc25a13	8	1	0	3.74225e+08	3.52543e+08	Blue
Q9QY30	Bile salt export pump	Abcb11	1	0	0	1.78415e+06	1.51087e+06	Light grey
Q9QY81	Nuclear pore membrane glycoprotein 210	Nup210	1	0	0	2.3497e+06	1.60998e+06	Light grey
Q9QYB1	Chloride intracellular channel protein 4	Clic4	1	0	0	1.24305e+07	1.3162e+07	Light grey
Q9QYF1	Retinol dehydrogenase 11	Rdh11	1	0	1	0	1.45074e+06	Red
Q9QYJ0	DnaJ homolog subfamily A member 2	Dnaja2	2	0	1	5.17687e+06	6.78471e+06	Red
Q9QYR9	Acyl-coenzyme A thioesterase 2, mitochondrial	Acot2	1	0	0	1.74527e+07	2.38421e+07	Light grey
Q9QZD8	Mitochondrial dicarboxylate carrier	Slc25a10	2	0	0	2.80324e+06	3.46071e+06	Light grey
Q9QZD9	Eukaryotic translation initiation factor 3 subunit I	Eif3i	1	0	0	1.57405e+06	2.05791e+06	Light grey
Q9QZE5	Coatomer subunit gamma-1	Copg1	2	0	0	1.66753e+07	2.17942e+07	Light grey
Q9QZE7	Translin-associated protein X	Tsnax	1	0	1	1.83644e+06	4.67042e+06	Red
Q9QZQ8	Core histone macro-H2A.1	Macroh2a1	2	0	1	3.07454e+07	3.52223e+07	Red
Q9QZW0	Phospholipid-transporting ATPase 11C	Atp11c	2	1	0	1.8949e+08	2.07557e+08	Blue
Q9R0H0	Peroxisomal acyl-coenzyme A oxidase 1	Acox1	10	0	0	5.75425e+08	6.92918e+08	Light grey
Q9R0N0	Galactokinase	Galk1	1	0	0	9.80205e+06	1.03576e+07	Light grey
Q9R0P3	S-formylglutathione hydrolase	Esd	4	0	1	1.29318e+08	1.50883e+08	Red
Q9R0P5	Destrin	Dstn	3	0	0	4.18616e+07	4.28405e+07	Light grey
Q9R0Q6	Actin-related protein 2/3 complex subunit 1A	Arpc1a	3	0	0	5.68947e+07	5.89752e+07	Light grey
Q9R0Q7	Prostaglandin E synthase 3	Ptges3	3	0	1	3.53517e+07	4.35872e+07	Red
Q9R0X4	Acyl-coenzyme A thioesterase 9, mitochondrial	Acot9	3	0	3	1.11883e+07	2.5462e+07	Red
Q9R112	Sulfide:quinone oxidoreductase, mitochondrial	Sqor	4	2	0	9.02111e+07	6.57935e+07	Blue
Q9R1C7	Pre-mRNA-processing factor 40 homolog A	Prpf40a	1	0	0	3.26318e+06	2.34253e+06	Light grey
Q9R1P0	Proteasome subunit alpha type-4	Psma4	3	0	0	3.64866e+08	1.5349e+08	Light grey
Q9R1P1	Proteasome subunit beta type-3	Psmb3	2	0	0	3.46648e+08	3.5331e+08	Light grey
Q9R1P4	Proteasome subunit alpha type-1	Psma1	1	0	0	4.09356e+07	2.10375e+07	Light grey
Q9R257	Heme-binding protein 1	Hebp1	2	0	1	3.11334e+07	3.05269e+07	Red
Q9WTL7	Acyl-protein thioesterase 2	Lypla2	2	0	1	6.40394e+06	8.53068e+06	Red
Q9WTP6	Adenylate kinase 2, mitochondrial	Ak2	1	0	0	4.77613e+08	4.20752e+08	Light grey
Q9WTP7	GTP:AMP phosphotransferase AK3, mitochondrial	Ak3	4	0	0	2.5527e+09	2.72059e+09	Light grey
Q9WTX5	S-phase kinase-associated protein 1	Skp1	1	0	0	5.13426e+06	6.62757e+06	Light grey
Q9WTX6	Cullin-1	Cul1	1	0	0	1.17476e+06	921946	Light grey
Q9WU19	Hydroxyacid oxidase 1	Hao1	1	0	0	6.72561e+06	5.93244e+06	Light grey
Q9WU78	Programmed cell death 6-interacting protein	Pdcd6ip	1	1	0	2.07109e+06	1.16253e+06	Blue
Q9WU79	Proline dehydrogenase 1, mitochondrial	Prodh	2	0	0	1.09056e+08	1.01864e+08	Light grey
Q9WUA2	Phenylalanine--tRNA ligase beta subunit	Farsb	3	0	2	2.20572e+07	2.83942e+07	Red
Q9WUM3	Coronin-1B	Coro1b	1	0	0	1.46885e+07	2.24786e+07	Light grey
Q9WUM4	Coronin-1C	Coro1c	1	0	0	5.79222e+06	6.33807e+06	Light grey
Q9WUM5	Succinate--CoA ligase [ADP/GDP-forming] subunit alpha, mitochondrial	Suclg1	7	0	2	6.89996e+08	9.82571e+08	Red
Q9WUP7	Ubiquitin carboxyl-terminal hydrolase isozyme L5	Uchl5	1	1	0	1.17954e+08	7.08507e+07	Blue
Q9WUQ2	Prolactin regulatory element-binding protein	Preb	2	0	1	2.14774e+07	1.63295e+07	Red
Q9WUR2	Enoyl-CoA delta isomerase 2, mitochondrial	Eci2	4	0	0	3.34462e+08	3.21267e+08	Light grey
Q9WUR9	Adenylate kinase 4, mitochondrial	Ak4	2	0	0	2.2455e+07	2.0512e+07	Light grey
Q9WUZ9	Ectonucleoside triphosphate diphosphohydrolase 5	Entpd5	1	0	0	6.43304e+06	3.61775e+06	Light grey
Q9WV32	Actin-related protein 2/3 complex subunit 1B	Arpc1b	3	0	0	4.71757e+07	5.58451e+07	Light grey
Q9WV55	Vesicle-associated membrane protein-associated protein A	Vapa	2	0	0	4.95005e+06	3.78292e+06	Light grey
Q9WV68	Peroxisomal 2,4-dienoyl-CoA reductase	Decr2	1	0	0	1.74194e+07	1.38992e+07	Light grey
Q9WV98	Mitochondrial import inner membrane translocase subunit Tim9	Timm9	1	0	1	0	2.2036e+06	Red
Q9WVA2	Mitochondrial import inner membrane translocase subunit Tim8 A	Timm8a1	1	1	0	8.17757e+06	4.62642e+06	Blue
Q9WVD5	Mitochondrial ornithine transporter 1	Slc25a15	1	0	1	3.4081e+07	4.79338e+07	Red
Q9WVJ2	26S proteasome non-ATPase regulatory subunit 13	Psmd13	3	0	0	1.06559e+08	6.88363e+07	Light grey
Q9WVL0	Maleylacetoacetate isomerase	Gstz1	2	1	0	5.68403e+09	5.93845e+09	Blue
Q9WVM8	Kynurenine/alpha-aminoadipate aminotransferase, mitochondrial	Aadat	4	0	0	1.25316e+08	1.63075e+08	Light grey
Q9WVQ5	Methylthioribulose-1-phosphate dehydratase	Apip	1	0	0	2.2849e+06	3.19782e+06	Light grey
Q9Z0N1	Eukaryotic translation initiation factor 2 subunit 3, X-linked	Eif2s3x	1	0	0	3.86513e+06	4.08321e+06	Light grey
Q9Z0R9	Acyl-CoA 6-desaturase	Fads2	2	0	1	2.26215e+06	3.0544e+06	Red
Q9Z0S1	3'(2'),5'-bisphosphate nucleotidase 1	Bpnt1	3	0	0	5.68753e+07	5.95892e+07	Light grey
Q9Z0X1	Apoptosis-inducing factor 1, mitochondrial	Aifm1	2	0	0	2.6129e+08	2.91541e+08	Light grey
Q9Z1A1	TFG protein	Tfg	1	1	0	1.72598e+06	0	Blue
Q9Z1K5	E3 ubiquitin-protein ligase ARIH1	Arih1	1	1	0	6.65556e+06	4.31947e+06	Blue
Q9Z1N5	Spliceosome RNA helicase Ddx39b	Ddx39b	1	0	0	3.80588e+07	2.44068e+07	Light grey
Q9Z1Q5	Chloride intracellular channel protein 1	Clic1	1	0	0	1.79365e+06	1.28909e+06	Light grey
Q9Z1Q9	Valine--tRNA ligase	Vars1	2	0	1	2.00187e+07	3.67636e+07	Red
Q9Z277	Tyrosine-protein kinase BAZ1B	Baz1b	1	0	0	2.17622e+07	1.6583e+07	Light grey
Q9Z2A5	Arginyl-tRNA--protein transferase 1	Ate1	1	0	1	0	2.04213e+06	Red
Q9Z2A7	Diacylglycerol O-acyltransferase 1	Dgat1	1	0	1	1.55051e+06	3.30519e+06	Red
Q9Z2I8	Succinate--CoA ligase [GDP-forming] subunit beta, mitochondrial	Suclg2	6	1	0	6.05996e+08	4.44697e+08	Blue
Q9Z2I9	Succinate--CoA ligase [ADP-forming] subunit beta, mitochondrial	Sucla2	3	2	0	1.5214e+08	1.05104e+08	Blue
Q9Z2M7	Phosphomannomutase 2	Pmm2	3	1	1	7.91045e+07	6.48868e+07	Dark grey
Q9Z2U0	Proteasome subunit alpha type-7	Psma7	1	1	0	3.08255e+07	0	Blue
Q9Z2W0	Aspartyl aminopeptidase	Dnpep	2	0	0	1.82252e+07	1.7917e+07	Light grey
Q9Z2X1	Heterogeneous nuclear ribonucleoprotein F	Hnrnpf	2	1	0	2.44711e+07	7.96843e+06	Blue
Q9Z2Y8	Pyridoxal phosphate homeostasis protein	Plpbp	6	1	0	4.90787e+08	4.36723e+08	Blue
Q9Z2Z6	Mitochondrial carnitine/acylcarnitine carrier protein	Slc25a20	1	0	0	8.84071e+06	6.02234e+06	Light grey

## Sheet: Representative proteins
Representative proteins with discordant dynamics, with decreased acetylation sites, and with increased acetylation sites with age
Protein accession	Position	Protein name	Gene name	Relative acetylation level of 2-month Rep 1	Relative acetylation level of 2-month Rep 2	Relative acetylation level of 2-month Rep 3	Relative acetylation level of 2-month Rep 4	Relative acetylation level of 12-month Rep 1	Relative acetylation level of 12-month Rep 2	Relative acetylation level of 12-month Rep 3	Relative acetylation level of 12-month Rep 4	p value_2-month & 12-month	Relative acetylation level_12-month/2-month	Protein level_12-month/2-month	Acetylation level_12-month/2-month	Coefficient of variation_2-month	Coefficient of variation_12-month
P27773	82	Protein disulfide-isomerase A3	Pdia3	NA	3.58276e+06	5.11363e+06	2.70288e+06	5.38952e+06	7.68059e+06	6.86236e+06	5.09238e+06	0.0465416	1.64648	1.03141	1.69819	0.321056	0.195807
P27773	94	Protein disulfide-isomerase A3	Pdia3	2.65637e+07	1.67391e+07	1.70886e+07	1.1894e+07	2.54739e+07	2.92049e+07	4.04754e+07	2.72189e+07	0.0336324	1.69291	1.03141	1.74608	0.339647	0.221033
P27773	129	Protein disulfide-isomerase A3	Pdia3	2.78897e+06	1.73278e+06	1.40096e+06	1.48468e+06	1.07345e+06	957906	991850	849075	0.0341286	0.52276	1.03141	0.539179	0.345838	0.0960428
P27773	146	Protein disulfide-isomerase A3	Pdia3	2.73041e+06	3.69318e+06	3.82341e+06	2.04487e+06	2.60595e+06	1.9802e+06	2.38428e+06	2.07411e+06	0.117521	0.735814	1.03141	0.758925	0.273697	0.127148
P27773	494	Protein disulfide-isomerase A3	Pdia3	8.03215e+06	5.90811e+06	4.61494e+06	4.72916e+06	3.65897e+06	2.52116e+06	2.99791e+06	2.255e+06	0.0130892	0.491018	1.03141	0.50644	0.272409	0.2155
P17563	52	Methanethiol oxidase	Selenbp1	5.24889e+07	9.4119e+07	6.83654e+07	1.05658e+08	2.52938e+07	1.80018e+07	1.81503e+07	NA	0.00903352	0.255521	1.15576	0.295321	0.301291	0.203488
P17563	89	Methanethiol oxidase	Selenbp1	2.45205e+06	2.47057e+06	1.69122e+06	873557	978376	1.11654e+06	868760	1.00147e+06	0.0609014	0.529576	1.15576	0.612063	0.40502	0.1025
P17563	279	Methanethiol oxidase	Selenbp1	4.18651e+07	2.62078e+07	2.21323e+07	2.26393e+07	2.49871e+07	2.70263e+07	4.007e+07	3.18696e+07	0.644856	1.09844	1.15576	1.26953	0.329003	0.216448
P17563	342	Methanethiol oxidase	Selenbp1	1.47484e+08	2.19113e+08	1.39897e+08	1.35486e+08	5.29426e+07	3.19946e+07	3.21008e+07	3.03807e+07	0.000918684	0.229632	1.15576	0.265399	0.245437	0.291798
P17563	379	Methanethiol oxidase	Selenbp1	2.12776e+07	NA	3.3634e+07	NA	0	0	0	0	0.00191449	0	1.15576	0	0.318231	NA
P17563	397	Methanethiol oxidase	Selenbp1	1.54644e+08	2.39633e+08	1.34125e+08	2.58629e+08	7.14179e+07	5.71889e+07	5.0633e+07	4.11173e+07	0.00406723	0.279986	1.15576	0.323596	0.312787	0.231067
P63101	9	14-3-3 protein zeta/delta	Ywhaz	2.49769e+06	3.07861e+06	2.16379e+06	2.18253e+06	1.66658e+06	1.51986e+06	NA	1.44074e+06	0.0150978	0.621768	0.961232	0.597663	0.172154	0.0742992
P63101	68	14-3-3 protein zeta/delta	Ywhaz	1.45134e+06	1.09423e+06	1.26201e+06	1.01464e+06	1.02012e+06	853321	967306	842344	0.0363795	0.763775	0.961232	0.734165	0.160586	0.094546
P63101	138	14-3-3 protein zeta/delta	Ywhaz	1.34165e+06	NA	1.07332e+06	NA	0	0	0	0	0.000124723	0	0.961232	0	0.157134	NA
O35423	256	Serine--pyruvate aminotransferase, mitochondrial	Agxt	4.15784e+07	4.5951e+07	4.05735e+07	4.29239e+07	6.06162e+07	7.77259e+07	7.62943e+07	7.06896e+07	0.00040741	1.66831	1.20077	2.00325	0.0546608	0.108816
O35423	258	Serine--pyruvate aminotransferase, mitochondrial	Agxt	4.15784e+07	4.5951e+07	NA	4.29239e+07	6.06162e+07	7.77259e+07	7.62943e+07	7.06896e+07	0.00198623	1.64039	1.20077	1.96973	0.051502	0.108816
O35423	322	Serine--pyruvate aminotransferase, mitochondrial	Agxt	4.01329e+07	5.81565e+07	5.51712e+07	6.75853e+07	1.2912e+08	1.15381e+08	9.81604e+07	1.00075e+08	0.000956154	2.00292	1.20077	2.40504	0.206096	0.131066
O35423	330	Serine--pyruvate aminotransferase, mitochondrial	Agxt	8.57503e+07	1.03365e+08	1.12416e+08	4.73134e+07	2.21829e+08	1.94802e+08	1.23023e+08	1.54122e+08	0.0164447	1.98879	1.20077	2.38807	0.330356	0.251598
O35423	334	Serine--pyruvate aminotransferase, mitochondrial	Agxt	3.98857e+07	5.63906e+07	4.83034e+07	3.98809e+07	7.82205e+07	7.39192e+07	4.16334e+07	5.53035e+07	0.135319	1.3503	1.20077	1.62139	0.171683	0.272618
O35423	411	Serine--pyruvate aminotransferase, mitochondrial	Agxt	3.37654e+07	NA	2.98144e+07	2.56887e+07	4.37747e+07	6.64826e+07	9.60104e+07	8.72802e+07	0.0258609	2.46628	1.20077	2.96143	0.135725	0.317566
Q3THW5	5	Histone H2A.V	H2az2	1.50527e+07	1.27563e+07	8.08629e+06	8.43565e+06	2.5995e+07	3.51147e+07	2.08394e+07	2.29556e+07	0.00546039	2.3664	0.763857	1.80759	0.306196	0.239919
Q3THW5	8	Histone H2A.V	H2az2	1.50527e+07	1.27563e+07	8.08629e+06	8.43565e+06	2.5995e+07	3.51147e+07	2.08394e+07	2.29556e+07	0.00546039	2.3664	0.763857	1.80759	0.306196	0.239919
Q3THW5	12	Histone H2A.V	H2az2	4.20104e+09	2.71487e+09	4.90829e+09	4.54118e+09	1.00826e+10	8.07499e+09	7.53283e+09	5.01663e+09	0.0205155	1.87635	0.763857	1.43326	0.235136	0.271622
Q3THW5	116	Histone H2A.V	H2az2	2.81043e+07	2.57712e+07	2.05594e+07	2.77946e+07	4.44599e+07	6.28939e+07	4.79081e+07	4.20989e+07	0.00309985	1.93057	0.763857	1.47468	0.136514	0.189407
