# Supplementary material for: Quantitative Acetylomics Reveals Dynamics of Protein Lysine Acetylation in Mouse Livers During Aging and Upon the Treatment of Nicotinamide Mononucleotide
Source: Mol Cell Proteomics. 2022 Aug 3;21(9):100276. doi: 10.1016/j.mcpro.2022.100276 (PMC9436820; doi:10.1016/j.mcpro.2022.100276)
Supplement: Supplemental Table S5 [file mmc5.xlsx]

## Sheet: Aged-control specific sites
Aged-control specific acetylation sites (N of Ac sites=115; N of proteins=103)
Protein accession	Position	Protein name	Gene name	Acetylation level of Aged-control Rep 1	Acetylation level of Aged-control Rep 2	Acetylation level of Aged-control Rep 3	Acetylation level of Aged-control Rep 4	Acetylation level of Aged-NMN Rep 1	Acetylation level of Aged-NMN Rep 2	Acetylation level of Aged-NMN Rep 3	Protein level_Aged-NMN/Aged-control	p value-Aged-control & Aged-NMN	Coefficient of variation_Aged-control
A0A2I3BRL8	30	Predicted gene 7324	Gm7324	792172	244746	562746	1099500	0	0	0	0.743615	0.0251855	0.53545
A2AQ25	1582	Sickle tail protein	Skt	913010	NA	4.03973e+06	938840	0	0	0	0.435816	0.131441	0.915443
A2AS89	199	Agmatinase, mitochondrial	Agmat	NA	750146	829550	665840	0	0	0	0.935303	9.29179e-05	0.109373
B2RT14	107	UDP-glucuronosyltransferase	Ugt1a5	493122	521260	NA	441320	0	0	0	1.75695	3.20134e-05	0.0835667
E9Q3L2	1486	Phosphatidylinositol 4-kinase alpha	Pi4ka	586360	489137	486713	439520	0	0	0	0.655826	3.69582e-05	0.123234
F8VPN4	5	Amylo-1,6-glucosidase, 4-alpha-glucanotransferase	Agl	458434	NA	406524	NA	0	0	0	0.721071	0.000195978	0.0848731
F8VPN4	510	Amylo-1,6-glucosidase, 4-alpha-glucanotransferase	Agl	NA	879204	1.03141e+06	1693000	0	0	0	0.721071	0.00859269	0.360182
F8VPN4	889	Amylo-1,6-glucosidase, 4-alpha-glucanotransferase	Agl	NA	4.64492e+06	6.00674e+06	6628100	0	0	0	0.721071	0.00059934	0.176108
O08600	217	Endonuclease G, mitochondrial	Endog	1.46822e+06	1.2028e+06	2.15796e+06	NA	0	0	0	0.712752	0.00481929	0.306302
O08807	243	Peroxiredoxin-4	Prdx4	3.1577e+06	4.9729e+06	NA	NA	0	0	0	0.909124	0.00923176	0.315731
O09061	103	Proteasome subunit beta type-1	Psmb1	1.13808e+06	1.69384e+06	NA	1103000	0	0	0	1.04985	0.00237201	0.252705
O09172	255	Glutamate--cysteine ligase regulatory subunit	Gclm	NA	NA	317743	599870	0	0	0	1.07344	0.022251	0.43481
O35423	411	Serine--pyruvate aminotransferase, mitochondrial	Agxt	1.49469e+06	1.34164e+06	1.36196e+06	3246100	0	0	0	0.638021	0.0192958	0.497463
O35945	367	Aldehyde dehydrogenase, cytosolic 1	Aldh1a7	553309	NA	736708	NA	0	0	0	0.966489	0.00252162	0.201055
O88342	405	WD repeat-containing protein 1	Wdr1	379224	337907	NA	483160	0	0	0	0.968846	0.000756475	0.18706
O88428	400	Bifunctional 3'-phosphoadenosine 5'-phosphosulfate synthase 2	Papss2	NA	240483	NA	302410	0	0	0	1.4855	0.00132088	0.161316
O88451	224	Retinol dehydrogenase 7	Rdh7	NA	2.97454e+06	2.78451e+06	4451500	0	0	0	0.814576	0.00295685	0.268117
O88844	66	Isocitrate dehydrogenase [NADP] cytoplasmic	Idh1	5.82502e+06	8.00306e+06	9.88409e+06	10595000	0	0	0	0.8715	0.00105565	0.249009
P06801	362	NADP-dependent malic enzyme	Me1	NA	6.25815e+06	8.31385e+06	NA	0	0	0	1.25048	0.00246524	0.199505
P09411	323	Phosphoglycerate kinase 1	Pgk1	2.21897e+06	3.34784e+06	NA	4137500	0	0	0	1.00859	0.0043658	0.29809
P10922	14	Histone H1.0	H1-0	NA	NA	1.02152e+06	897330	0	0	0	0.744167	0.000245486	0.0915262
P10922	52	Histone H1.0	H1-0	546968	352466	782937	757650	0	0	0	0.744167	0.00372916	0.330593
P19096	55	Fatty acid synthase	Fasn	2.83953e+07	2.07592e+07	NA	NA	0	0	0	1.43453	0.00326515	0.219695
P19096	489	Fatty acid synthase	Fasn	378035	462508	NA	621980	0	0	0	1.43453	0.00242153	0.254106
P22315	249	Ferrochelatase, mitochondrial	Fech	922880	1.01551e+06	1.03832e+06	751640	0	0	0	1.07162	6.81897e-05	0.139735
P24472	138	Glutathione S-transferase A4	Gsta4	3.82619e+06	2.40779e+06	5.87508e+06	7411500	0	0	0	1.07623	0.0134796	0.452372
P24527	73	Leukotriene A-4 hydrolase	Lta4h	NA	NA	2.0037e+06	2029600	0	0	0	0.79869	2.41915e-07	0.00908296
P24721	219	Asialoglycoprotein receptor 2	Asgr2	471512	NA	NA	262910	0	0	0	1.3551	0.0179762	0.401687
P25688	196	Uricase	Uox	2.18793e+07	NA	4.64904e+06	NA	0	0	0	0.91266	0.130787	0.918538
P26231	842	Catenin alpha-1	Ctnna1	406966	420730	NA	504160	0	0	0	0.844038	0.000127316	0.118468
P26443	477	Glutamate dehydrogenase 1, mitochondrial	Glud1	2.72407e+07	NA	2.10813e+07	NA	0	0	0	1.28143	0.00183149	0.180264
P27659	300	60S ribosomal protein L3	Rpl3	561295	608327	NA	535710	0	0	0	0.932085	1.16427e-05	0.0647958
P28271	464	Cytoplasmic aconitate hydratase	Aco1	336894	510456	NA	546460	0	0	0	1.13022	0.00199137	0.241185
P34928	51	Apolipoprotein C-I	Apoc1	519496	NA	NA	509840	0	0	0	1.01377	7.53674e-07	0.0132662
P35486	83	Pyruvate dehydrogenase E1 component subunit alpha, somatic form, mitochondrial	Pdha1	5.98541e+06	NA	8.22332e+06	7751300	0	0	0	0.978566	0.000424827	0.161154
P38647	135	Stress-70 protein, mitochondrial	Hspa9	5.83466e+06	7.52855e+06	6.30273e+06	5827900	0	0	0	0.835804	4.08024e-05	0.125755
P43274	117	Histone H1.4	H1-4	554790	932714	2.24807e+06	1548700	0	0	0	0.842394	0.0296952	0.561234
P43277	17	Histone H1.3	H1-3	NA	434614	628353	NA	0	0	0	0.999919	0.00518239	0.257759
P47962	158	60S ribosomal protein L5	Rpl5	233883	NA	NA	309900	0	0	0	0.814979	0.00240048	0.197697
P49429	80	4-hydroxyphenylpyruvate dioxygenase	Hpd	NA	2.04934e+06	1.90335e+06	3855900	0	0	0	0.977821	0.0143168	0.417853
P50285	480	Dimethylaniline monooxygenase [N-oxide-forming] 1	Fmo1	824550	841957	666468	1045700	0	0	0	0.813814	0.000257395	0.184147
P54869	427	Hydroxymethylglutaryl-CoA synthase, mitochondrial	Hmgcs2	NA	4.01908e+06	2.32981e+06	NA	0	0	0	1.27649	0.0150403	0.376285
P55264	60	Adenosine kinase	Adk	859097	526779	NA	NA	0	0	0	1.15023	0.0112779	0.339112
P56399	353	Ubiquitin carboxyl-terminal hydrolase 5	Usp5	1.23215e+06	1.51103e+06	1.37476e+06	1709800	0	0	0	1.10558	6.7931e-05	0.139626
P62908	108	40S ribosomal protein S3	Rps3	NA	NA	3.7236e+06	5399700	0	0	0	1.19571	0.00530201	0.259814
P68040	172	Receptor of activated protein C kinase 1	Rack1	5.74194e+06	4.72265e+06	4.0515e+06	7071100	0	0	0	1.181	0.000955205	0.24364
P68433	19	Histone H3.1	H3c1	3.97253e+06	4.29372e+06	NA	5655800	0	0	0	0.405942	0.000845887	0.192572
P80317	199	T-complex protein 1 subunit zeta	Cct6a	1.33609e+06	NA	272649	1460600	0	0	0	1.17224	0.0533059	0.638147
P84091	213	AP-2 complex subunit mu	Ap2m1	NA	1.38679e+06	841675	1966000	0	0	0	0.881447	0.0125746	0.402136
P97807	170	Fumarate hydratase, mitochondrial	Fh	NA	4.41129e+06	4.12139e+06	NA	0	0	0	1.01776	3.57343e-05	0.0480496
Q07417	339	Short-chain specific acyl-CoA dehydrogenase, mitochondrial	Acads	2.68287e+06	3.30547e+06	3.32069e+06	2169500	0	0	0	0.916729	0.00032025	0.192818
Q3THS6	289	Cullin-4A	Mat2a	3.03806e+06	3.37823e+06	1.05923e+06	2974500	0	0	0	1.23706	0.00846224	0.402134
Q3TXS7	354	26S proteasome non-ATPase regulatory subunit 1	Psmd1	384287	371921	NA	NA	0	0	0	1.06566	3.99102e-06	0.023126
Q3UPH1	225	Tax1-binding protein 1 homolog	Prrc1	831804	1.19199e+06	2.11249e+06	4405400	0	0	0	0.866869	0.0745774	0.752324
Q60931	109	Voltage-dependent anion-selective channel protein 3	Vdac3	NA	1.74119e+06	980133	2922500	0	0	0	1.16451	0.0291255	0.520249
Q61937	154	Nucleophosmin	Npm1	1.11924e+06	2.19712e+06	474170	NA	0	0	0	0.794566	0.0657717	0.688945
Q62318	341	Transcription intermediary factor 1-beta	Trim28	NA	369743	NA	469050	0	0	0	0.908292	0.00147398	0.167432
Q62446	160	U1 small nuclear ribonucleoprotein 70 kDa	Fkbp3	1.31164e+06	1.56749e+06	1.69089e+06	1035400	0	0	0	0.859284	0.000451703	0.207395
Q64105	227	Sepiapterin reductase	Spr	431201	NA	451602	NA	0	0	0	1.10554	1.12576e-05	0.0326812
Q64374	198	Regucalcin	Rgn	867696	847722	NA	NA	0	0	0	0.925583	1.44116e-06	0.0164666
Q6ZWN5	121	40S ribosomal protein S9	Rps9	1.28846e+06	1.07704e+06	NA	906150	0	0	0	0.901862	0.000592813	0.17561
Q8BGC4	35	Prostaglandin reductase-3	Zadh2	356321	359944	NA	NA	0	0	0	1.11529	1.18242e-07	0.00715471
Q8BIJ6	194	Isoleucine--tRNA ligase, mitochondrial	Iars2	333387	NA	401891	NA	0	0	0	0.914582	0.000725887	0.131759
Q8BSE0	207	Regulator of microtubule dynamics protein 2	Rmdn2	400565	331442	NA	NA	0	0	0	0.9343	0.000755432	0.133544
Q8BTM8	700	Filamin-A	Flna	712933	501940	875353	889760	0	0	0	0.875285	0.000937857	0.242671
Q8C196	841	Carbamoyl-phosphate synthase [ammonia], mitochondrial	Cps1	9.1959e+06	NA	7.25257e+06	6691400	0	0	0	0.860463	0.000527456	0.170391
Q8C196	935	Carbamoyl-phosphate synthase [ammonia], mitochondrial	Cps1	3.06236e+06	NA	NA	2438600	0	0	0	0.860463	0.0012979	0.160359
Q8C196	1183	Carbamoyl-phosphate synthase [ammonia], mitochondrial	Cps1	636699	707676	566688	881320	0	0	0	0.860463	0.000325079	0.193428
Q8CHR6	381	Dihydropyrimidine dehydrogenase [NADP(+)]	Dpyd	5.25837e+06	5.7639e+06	NA	4751000	0	0	0	0.908585	5.62284e-05	0.0963246
Q8CHT0	145	Delta-1-pyrroline-5-carboxylate dehydrogenase, mitochondrial	Aldh4a1	663200	659981	695470	722360	0	0	0	1.10436	2.01138e-07	0.0430136
Q8CIB5	408	Fermitin family homolog 2	Fermt2	564825	545736	NA	484820	0	0	0	0.705046	2.50658e-05	0.0785736
Q8K1R3	250	Polyribonucleotide nucleotidyltransferase 1, mitochondrial	Pnpt1	NA	3.67591e+06	6.58388e+06	6878600	0	0	0	1.73948	0.00502497	0.309855
Q8R0V5	140	Indoleamine 2,3-dioxygenase 2	Ido2	6.44797e+06	3.4909e+06	3.49689e+06	7012800	0	0	0	1.01794	0.00589586	0.368293
Q8VCH0	173	3-ketoacyl-CoA thiolase B, peroxisomal	Acaa1b	794640	948412	555989	1239000	0	0	0	1.45703	0.00339928	0.323581
Q8VCW8	559	Medium-chain acyl-CoA ligase ACSF2, mitochondrial	Acsf2	648813	621266	494853	NA	0	0	0	1.17526	0.000242267	0.139553
Q8VDD5	1459	Myosin-9	Myh9	406914	NA	NA	622160	0	0	0	0.837316	0.0076785	0.295804
Q8VDM4	350	26S proteasome non-ATPase regulatory subunit 2	Psmd2	625931	476612	NA	NA	0	0	0	0.954983	0.00218787	0.19153
Q91V92	166	ATP-citrate synthase	Acly	NA	1.47744e+06	440262	1275600	0	0	0	1.28814	0.0284952	0.516602
Q91VR2	39	ATP synthase subunit gamma, mitochondrial	Atp5f1c	NA	4.3366e+06	NA	2392100	0	0	0	0.805626	0.0188375	0.408688
Q91VR2	90	ATP synthase subunit gamma, mitochondrial	Atp5f1c	532230	492800	550400	NA	0	0	0	0.805626	6.54519e-06	0.0560739
Q91VS7	60	Microsomal glutathione S-transferase 1	Mgst1	1.56393e+06	1.88129e+06	644864	1394000	0	0	0	0.971995	0.00690443	0.38259
Q91YM4	335	Pyridoxine-5'-phosphate oxidase	Tbrg4	802192	864940	NA	790220	0	0	0	1.44323	3.8211e-06	0.0489946
Q91YQ5	565	Dolichyl-diphosphooligosaccharide--protein glycosyltransferase subunit 1	Rpn1	590293	301395	NA	NA	0	0	0	0.915413	0.0255708	0.458191
Q922B1	161	ADP-ribose glycohydrolase MACROD1	Macrod1	NA	1.05501e+07	NA	13447000	0	0	0	0.954722	0.00156088	0.170722
Q93092	7	Transaldolase	Taldo1	NA	7.76201e+06	7.53278e+06	8622400	0	0	0	1.132	1.77676e-05	0.0720574
Q99J99	230	3-mercaptopyruvate sulfurtransferase	Mpst	1.81144e+06	2.71847e+06	2.67777e+06	1862400	0	0	0	1.17287	0.000590268	0.21959
Q99JI4	349	26S proteasome non-ATPase regulatory subunit 6	Psmd6	381041	337114	NA	NA	0	0	0	0.860863	0.000207433	0.0865035
Q99JR1	72	Sideroflexin-1	Sfxn1	478085	527716	NA	411930	0	0	0	0.88007	0.000147218	0.12292
Q99KI0	409	Aconitate hydratase, mitochondrial	Aco2	NA	990191	334219	375480	0	0	0	1.12158	0.0557285	0.648384
Q99KI0	743	Aconitate hydratase, mitochondrial	Aco2	NA	2.87216e+06	1.50215e+06	NA	0	0	0	1.12158	0.0233747	0.442923
Q99LD4	317	COP9 signalosome complex subunit 1	Gps1	NA	456313	NA	546040	0	0	0	0.953577	0.000644689	0.126595
Q99LE6	309	ATP-binding cassette sub-family F member 2	Abcf2	628190	NA	NA	698950	0	0	0	0.554625	0.000137632	0.075403
Q9CQA3	57	Succinate dehydrogenase [ubiquinone] iron-sulfur subunit, mitochondrial	Sdhb	1.61336e+06	1.75528e+06	3.28119e+06	1735700	0	0	0	0.841266	0.00656642	0.377967
Q9CQR4	43	Acyl-coenzyme A thioesterase 13	Acot13	612449	815591	825139	797040	0	0	0	1.28049	5.1914e-05	0.132119
Q9CQZ6	29	NADH dehydrogenase [ubiquinone] 1 beta subcomplex subunit 3	Ndufb3	NA	2.01752e+06	1.49191e+06	1104900	0	0	0	1.21696	0.00435068	0.297806
Q9CVB6	186	Actin-related protein 2/3 complex subunit 2	Arpc2	338180	NA	NA	371050	0	0	0	0.918619	9.05183e-05	0.0655432
Q9CYR6	354	Phosphoacetylglucosamine mutase	Pgm3	1.81032e+06	NA	2.0746e+06	1350500	0	0	0	0.973008	0.00117796	0.209968
Q9CZU6	327	Citrate synthase, mitochondrial	Cs	1.16067e+06	1.40089e+06	1.19575e+06	948810	0	0	0	1.18008	0.000121137	0.157348
Q9D8W5	212	26S proteasome non-ATPase regulatory subunit 12	Psmd12	596567	433137	NA	NA	0	0	0	1.10447	0.00347508	0.224458
Q9DAR7	141	m7GpppX diphosphatase	Dcps	2.5583e+06	NA	NA	3804400	0	0	0	0.844387	0.00636722	0.276967
Q9DB25	122	Dolichyl-phosphate beta-glucosyltransferase	Alg5	1.21114e+06	972129	679617	1059500	0	0	0	0.852245	0.000703932	0.228059
Q9DBB8	48	Sorting nexin-5	Dhdh	NA	914989	743611	1429200	0	0	0	0.97931	0.00750877	0.34665
Q9DBW0	376	Cytochrome P450 4V2	Cyp4v2	1.57089e+06	1.37362e+06	NA	728780	0	0	0	1.10168	0.0085527	0.359703
Q9DC61	67	Mitochondrial-processing peptidase subunit alpha	Pmpca	367328	489094	NA	NA	0	0	0	1.00091	0.00252232	0.201074
Q9DCM2	74	Glutathione S-transferase kappa 1	Gstk1	3.72801e+06	2.43581e+06	NA	NA	0	0	0	1.11404	0.00772838	0.29648
Q9EQF5	474	Dihydropyrimidinase	Dpys	701746	939128	NA	NA	0	0	0	0.965753	0.00265333	0.204591
Q9EQK5	745	Major vault protein	Mvp	NA	NA	454750	443970	0	0	0	1.26371	1.57555e-06	0.0169634
Q9JK38	115	Glucosamine 6-phosphate N-acetyltransferase	Gnpnat1	559269	730650	854278	1003300	0	0	0	0.832153	0.000878977	0.239277
Q9JLV5	542	Cullin-3	Cul3	409179	NA	NA	229600	0	0	0	0.49565	0.0174808	0.397576
Q9JM62	146	Zinc finger protein 22	Reep6	1.34738e+06	NA	NA	1501900	0	0	0	0.984004	0.000144795	0.076694
Q9R0H0	655	Peroxisomal acyl-coenzyme A oxidase 1	Acox1	2.77171e+06	2.91512e+06	1.68415e+06	3589700	0	0	0	1.34394	0.00203745	0.288009
Q9R0Q6	36	Actin-related protein 2/3 complex subunit 1A	Arpc1a	592753	641902	NA	NA	0	0	0	0.861471	5.74229e-05	0.0562964
Q9R0Q7	67	Prostaglandin E synthase 3	Ptges3	NA	1.2044e+06	NA	723350	0	0	0	0.865345	0.0126001	0.352902
Q9WTP6	147	Adenylate kinase 2, mitochondrial	Ak2	1.0236e+07	1.75934e+07	NA	10955000	0	0	0	0.808874	0.00525696	0.313747
Q9Z204	8	Heterogeneous nuclear ribonucleoproteins C1/C2	Hnrnpc	359618	383197	NA	NA	0	0	0	0.875884	2.91471e-05	0.0448901

## Sheet: Aged-NMN specific sites
Aged-NMN specific acetylation sites (N of Ac sites=46; N of proteins=44)
Protein accession	Position	Protein name	Gene name	Acetylation level of Aged-control Rep 1	Acetylation level of Aged-control Rep 2	Acetylation level of Aged-control Rep 3	Acetylation level of Aged-control Rep 4	Acetylation level of Aged-NMN Rep 1	Acetylation level of Aged-NMN Rep 2	Acetylation level of Aged-NMN Rep 3	Protein level_Aged-NMN/Aged-control	p value-Aged-control & Aged-NMN	Coefficient of variation_Aged-NMN
O35490	138	Betaine--homocysteine S-methyltransferase 1	Bhmt	0	0	0	0	2.0426e+06	2.59789e+06	1.53799e+06	0.882762	0.000480904	0.257418
O70475	190	UDP-glucose 6-dehydrogenase	Ugdh	0	0	0	0	321382	NA	325287	1.36654	1.12165e-09	0.00853956
O70503	299	Very-long-chain 3-oxoacyl-CoA reductase	Hsd17b12	0	0	0	0	260254	1.35897e+06	NA	1.10282	0.073825	0.959606
O88342	115	WD repeat-containing protein 1	Wdr1	0	0	0	0	406367	NA	431171	0.968846	6.47676e-07	0.0418831
P08249	329	Malate dehydrogenase, mitochondrial	Mdh2	0	0	0	0	1.13678e+06	1.15923e+06	817555	0.92698	9.72536e-05	0.184144
P12710	78	Fatty acid-binding protein, liver	Fabp1	0	0	0	0	939162	4.89008e+06	NA	0.815621	0.0736073	0.95852
P17182	228	Alpha-enolase	Eno1	0	0	0	0	1.83018e+06	1.32456e+06	1.58785e+07	1.08718	0.172712	1.30203
P47738	428	Aldehyde dehydrogenase, mitochondrial	Aldh2	0	0	0	0	1.59464e+06	3.19134e+06	NA	0.866093	0.00807434	0.471811
P53395	295	Lipoamide acyltransferase component of branched-chain alpha-keto acid dehydrogenase complex, mitochondrial	Dbt	0	0	0	0	702185	683506	1.29447e+06	1.04154	0.00313331	0.388939
P60710	61	Actin, cytoplasmic 1	Actb	0	0	0	0	1.41416e+06	2.43402e+06	1.47596e+06	0.93794	0.00135607	0.322199
P61255	134	60S ribosomal protein L26	Rpl26	0	0	0	0	214497	610512	527933	1.08262	0.00658687	0.463261
P63017	524	Heat shock cognate 71 kDa protein	Hspa8	0	0	0	0	459037	450858	NA	0.900146	5.50803e-09	0.0127125
P97450	51	ATP synthase-coupling factor 6, mitochondrial	Atp5pf	0	0	0	0	4.58994e+07	3.26191e+07	3.29093e+07	0.865543	0.00016011	0.204213
P99025	63	GTP cyclohydrolase 1 feedback regulatory protein	Gchfr	0	0	0	0	2.91277e+06	1.40142e+06	1.95585e+06	0.822646	0.00239453	0.365813
Q01339	25	Beta-2-glycoprotein 1	Apoh	0	0	0	0	1.04213e+06	1.46413e+06	NA	1.25182	0.000632728	0.238127
Q62425	74	Cytochrome c oxidase subunit NDUFA4	Ndufa4	0	0	0	0	1.43612e+06	2.40083e+06	NA	0.906459	0.00289843	0.355571
Q63932	88	Dual specificity mitogen-activated protein kinase kinase 2	Map2k2	0	0	0	0	374979	NA	376003	1.04714	2.91238e-12	0.00192763
Q64442	107	Sorbitol dehydrogenase	Sord	0	0	0	0	452221	701151	NA	1.07264	0.00163565	0.305227
Q7TNE1	273	Succinate--hydroxymethylglutarate CoA-transferase	Sugct	0	0	0	0	1.35697e+06	819887	NA	0.929708	0.00270206	0.34892
Q8BFR5	361	Elongation factor Tu, mitochondrial	Tufm	0	0	0	0	401173	NA	739130	1.03464	0.00529367	0.419137
Q8CGK3	382	Lon protease homolog, mitochondrial	Lonp1	0	0	0	0	389623	296791	380589	1.13642	2.92851e-05	0.143922
Q8CHT0	317	Delta-1-pyrroline-5-carboxylate dehydrogenase, mitochondrial	Aldh4a1	0	0	0	0	NA	1.78567e+06	1.19913e+06	1.10436	0.00114537	0.277907
Q8K019	435	Predicted gene 20683	Bclaf1	0	0	0	0	701049	NA	354564	0.7543	0.00762357	0.464188
Q8K411	494	Presequence protease, mitochondrial	Pitrm1	0	0	0	0	593957	NA	407232	0.962278	0.000937776	0.263754
Q8QZY1	465	Eukaryotic translation initiation factor 3 subunit L	Eif3l	0	0	0	0	1.78487e+06	1.99688e+06	2.96149e+06	0.847562	0.000700356	0.279008
Q8VC12	517	Urocanate hydratase	Uroc1	0	0	0	0	1.06074e+06	3.06828e+06	NA	0.866805	0.0283398	0.687594
Q8VEK3	541	Heterogeneous nuclear ribonucleoprotein U	Hnrnpu	0	0	0	0	2.74875e+06	3.83511e+06	NA	1.10071	0.000585037	0.233349
Q8VIJ6	696	ATP-binding cassette sub-family C member 2	Sfpq	0	0	0	0	538322	620109	500186	0.848887	8.09394e-06	0.110823
Q91VM9	152	Inorganic pyrophosphatase 2, mitochondrial	Ppa2	0	0	0	0	622916	873251	NA	0.86778	0.000617417	0.236623
Q91XE4	296	N-acyl-aromatic-L-amino acid amidohydrolase	Acy3	0	0	0	0	775079	909167	839636	1.1155	1.581e-06	0.0797098
Q921H8	237	3-ketoacyl-CoA thiolase A, peroxisomal	Acaa1a	0	0	0	0	1.32981e+06	380110	1.40355e+06	1.10893	0.0131023	0.549986
Q99KI0	138	Aconitate hydratase, mitochondrial	Aco2	0	0	0	0	474543	1.09143e+06	NA	1.12158	0.014314	0.557104
Q9CPP6	46	NADH dehydrogenase [ubiquinone] 1 alpha subcomplex subunit 5	Ndufa5	0	0	0	0	1.59157e+06	1.64868e+06	1.49761e+06	0.880635	1.30434e-07	0.0482987
Q9CZ13	102	Cytochrome b-c1 complex subunit 1, mitochondrial	Uqcrc1	0	0	0	0	1.49673e+06	700450	1.65801e+06	1.06302	0.00349846	0.398946
Q9D379	286	Epoxide hydrolase 1	Ephx1	0	0	0	0	3.3841e+06	4.05643e+06	NA	1.00853	5.5121e-05	0.127789
Q9DBT9	757	Dimethylglycine dehydrogenase, mitochondrial	Dmgdh	0	0	0	0	2.24221e+06	1.47277e+06	3.31299e+06	1.25117	0.00333323	0.394515
Q9DCJ5	14	NADH dehydrogenase [ubiquinone] 1 alpha subcomplex subunit 8	Ndufa8	0	0	0	0	3.48867e+06	4.47832e+06	NA	0.906821	0.000193367	0.175671
Q9DCN2	115	NADH-cytochrome b5 reductase 3	Cyb5r3	0	0	0	0	272546	NA	530722	1.17164	0.007077	0.454539
Q9EQ20	500	Methylmalonate-semialdehyde dehydrogenase [acylating], mitochondrial	Aldh6a1	0	0	0	0	1.67739e+06	1.55279e+06	NA	1.07679	1.86112e-06	0.0545518
Q9JLT4	64	Thioredoxin reductase 2, mitochondrial	Txnrd2	0	0	0	0	NA	243211	332740	1.08349	0.000464216	0.219831
Q9JLT4	285	Thioredoxin reductase 2, mitochondrial	Txnrd2	0	0	0	0	1.88803e+06	2.13665e+06	NA	1.08349	1.21694e-05	0.0873598
Q9QUM9	102	Proteasome subunit alpha type-6	Psma6	0	0	0	0	405448	445164	NA	1.02711	3.98852e-06	0.0660321
Q9R0P3	27	S-formylglutathione hydrolase	Esd	0	0	0	0	471364	211238	502894	1.09189	0.00373569	0.405056
Q9WUM5	48	Succinate--CoA ligase [ADP/GDP-forming] subunit alpha, mitochondrial	Suclg1	0	0	0	0	2.02354e+06	1.73702e+06	NA	1.15799	2.80249e-05	0.10775
Q9WUQ2	142	Prolactin regulatory element-binding protein	Preb	0	0	0	0	1.64974e+06	1.45252e+06	NA	1.19281	1.36426e-05	0.0899041
Q9Z2Z6	148	Mitochondrial carnitine/acylcarnitine carrier protein	Slc25a20	0	0	0	0	809263	NA	1.27629e+06	1.13485	0.00187988	0.316693

## Sheet: Common sites in both groups
Common acetylation sites in both Aged-control and Aged-NMN mouse livers (N of Ac sites=2585; N of proteins=890)
Protein accession	Position	Protein name	Gene name	Relative acetylation level of Aged-control Rep 1	Relative acetylation level of Aged-control Rep 2	Relative acetylation level of Aged-control Rep 3	Relative acetylation level of Aged-control Rep 4	Relative acetylation level of Aged-NMN Rep 1	Relative acetylation level of Aged-NMN Rep 2	Relative acetylation level of Aged-NMN Rep 3	p value_Aged-control & Aged-NMN	Relative acetylation level_Aged-NMN/Aged-control	Protein level_Aged-NMN/Aged-control	Acetylation level_Aged-NMN/Aged-control	Coefficient of variation_Aged-control	Coefficient of variation_Aged-NMN
A2AKK5	331	Acyl-coenzyme A amino acid N-acyltransferase 1	Acnat1	1.13218e+07	1.02589e+07	4.17471e+06	10192000	4.68263e+06	4.18946e+06	6.99181e+06	0.13159	0.588412	1.37141	0.806955	0.361591	0.282913
A2AS89	223	Agmatinase, mitochondrial	Agmat	1.46538e+07	1.32695e+07	1.78347e+07	14056000	1.41815e+07	1.11472e+07	1.43632e+07	0.29443	0.884784	0.935303	0.827542	0.133929	0.136547
A2ATU0	488	Probable 2-oxoglutarate dehydrogenase E1 component DHKTD1, mitochondrial	Dhtkd1	1.23626e+07	8.26816e+06	1.09728e+07	10635000	9.84191e+06	7.28299e+06	1.54709e+07	0.897696	1.02894	0.743318	0.764831	0.161065	0.385522
A2ATU0	538	Probable 2-oxoglutarate dehydrogenase E1 component DHKTD1, mitochondrial	Dhtkd1	3.48133e+06	2.99218e+06	4.45484e+06	3526900	3.28469e+06	3.12994e+06	5.43283e+06	0.660601	1.09279	0.743318	0.812294	0.16899	0.32595
A2ATU0	801	Probable 2-oxoglutarate dehydrogenase E1 component DHKTD1, mitochondrial	Dhtkd1	2.39147e+07	1.87572e+07	2.23109e+07	26657000	2.02925e+07	1.3547e+07	4.48887e+07	0.701372	1.14547	0.743318	0.851451	0.144006	0.628606
A2ATU0	804	Probable 2-oxoglutarate dehydrogenase E1 component DHKTD1, mitochondrial	Dhtkd1	6.9382e+06	6.73451e+06	6.97373e+06	5762200	7.08813e+06	4.45533e+06	1.10742e+07	0.59348	1.14193	0.743318	0.848818	0.086306	0.442009
A2ATU0	819	Probable 2-oxoglutarate dehydrogenase E1 component DHKTD1, mitochondrial	Dhtkd1	2.06194e+07	2.03853e+07	2.35088e+07	NA	2.3472e+07	1.18807e+07	3.86652e+07	0.706116	1.14732	0.743318	0.852826	0.0809012	0.544432
A3KMP2	10	Tetratricopeptide repeat protein 38	Ttc38	4.39329e+06	2.93057e+06	2.87325e+06	4494700	2.01369e+06	2.73382e+06	2.75339e+06	0.0927689	0.680733	1.01022	0.687691	0.242746	0.168592
A3KMP2	52	Tetratricopeptide repeat protein 38	Ttc38	NA	1.79242e+06	1.82571e+06	2972200	1.92538e+06	1.63722e+06	2.86171e+06	0.922705	0.97481	1.01022	0.984774	0.305786	0.298958
A3KMP2	318	Tetratricopeptide repeat protein 38	Ttc38	996534	933304	770189	1589200	696369	717235	672070	0.135143	0.648345	1.01022	0.654972	0.333436	0.0325137
A8DUK4	18	Beta-globin	Hbb-bs	2.88522e+07	1.29547e+07	8.66735e+06	10756000	1.1566e+07	2.46871e+07	NA	0.741821	1.18415	1.27832	1.51373	0.60087	0.511848
A8DUK4	96	Beta-globin	Hbb-bs	4.30962e+07	1.84475e+07	1.63509e+07	20598000	2.46134e+07	5.02115e+07	1.01822e+07	0.774021	1.15078	1.27832	1.47106	0.505086	0.715443
A8DUK4	145	Beta-globin	Hbb-bs	1.77884e+08	7.22193e+07	5.8476e+07	94490000	7.9685e+07	1.30487e+08	3.06936e+07	0.628707	0.796772	1.27832	1.01853	0.531023	0.621501
B1AR13	65	CDGSH iron-sulfur domain-containing protein 3, mitochondrial	Cisd3	1.44107e+06	974492	482890	770920	1.08427e+06	845736	1.50427e+06	0.465263	1.2479	0.837499	1.04512	0.439547	0.291248
B1AR13	76	CDGSH iron-sulfur domain-containing protein 3, mitochondrial	Cisd3	895811	1.31699e+06	1.0408e+06	853800	1.29247e+06	1.31137e+06	1.36959e+06	0.0636376	1.28985	0.837499	1.08024	0.203885	0.0303451
B1AR13	96	CDGSH iron-sulfur domain-containing protein 3, mitochondrial	Cisd3	1.02271e+06	1.31564e+06	1.50079e+06	1110400	2.15605e+06	1.64555e+06	2.30179e+06	0.0125044	1.64417	0.837499	1.37699	0.173153	0.169382
B1AR13	124	CDGSH iron-sulfur domain-containing protein 3, mitochondrial	Cisd3	9.93618e+06	1.26424e+07	1.39208e+07	9520100	NA	1.18188e+07	3.83194e+07	0.176271	2.179	0.837499	1.82491	0.184596	0.747484
B1AUN2	371	Eukaryotic translation initiation factor 2B, subunit 3	Eif2b3	594997	471986	NA	NA	390336	307074	311857	0.0417725	0.630605	1.20661	0.760894	0.163042	0.138968
D3Z7X0	538	Acyl-Coenzyme A dehydrogenase family, member 12	Acad12	1.24905e+06	1.94755e+06	787374	816110	1.52128e+06	1.33585e+06	883649	0.900668	1.03909	1.80216	1.87259	0.451037	0.263034
D3Z7X0	542	Acyl-Coenzyme A dehydrogenase family, member 12	Acad12	1.84083e+07	2.34297e+07	2.69739e+07	17365000	2.45475e+07	1.85116e+07	2.23732e+07	0.933456	1.01237	1.80216	1.82445	0.208161	0.140159
E9Q9P8	248	RDH16 family member 1	Rdh16f1	1.0236e+06	1.12954e+06	926122	973140	1.00973e+06	650952	1.5386e+06	0.819526	1.05264	1.23131	1.29613	0.0861069	0.418716
F6YVP7	8	Ribosomal protein S18, pseudogene 6	Rps18-ps6	4.30999e+07	3.09439e+07	1.81402e+07	34197000	2.32084e+07	2.77503e+07	1.34557e+07	0.211062	0.679579	0.824382	0.560233	0.327184	0.340167
F6YVP7	94	Ribosomal protein S18, pseudogene 6	Rps18-ps6	1.55885e+07	1.46089e+07	1.54482e+07	14216000	1.53776e+07	2.1679e+07	1.9121e+07	0.0631621	1.25128	0.824382	1.03153	0.0441545	0.169244
F6ZDS4	551	Nucleoprotein TPR	Tpr	742985	1.01889e+06	1.62212e+06	1370600	941120	1.28442e+06	1.78008e+06	0.652511	1.1233	0.923385	1.03724	0.325265	0.315891
F6ZDS4	787	Nucleoprotein TPR	Tpr	1.97093e+06	1.74355e+06	2.05472e+06	2450000	1.98463e+06	2.21774e+06	2.7144e+06	0.362744	1.12205	0.923385	1.03608	0.143295	0.161663
F6ZDS4	822	Nucleoprotein TPR	Tpr	4.28232e+06	4.1505e+06	7.01682e+06	5719800	5.86938e+06	5.35508e+06	NA	0.770761	1.06044	0.923385	0.979195	0.255388	0.0647983
F6ZDS4	829	Nucleoprotein TPR	Tpr	4.28232e+06	4.1505e+06	7.01682e+06	5719800	5.86938e+06	5.35508e+06	NA	0.770761	1.06044	0.923385	0.979195	0.255388	0.0647983
F8VPN4	17	Amylo-1,6-glucosidase, 4-alpha-glucanotransferase	Agl	1.02794e+07	1.36181e+07	1.54524e+07	16426000	8.50853e+06	1.18404e+07	1.02277e+07	0.0904788	0.730941	0.721071	0.527061	0.19408	0.163482
F8VPN4	190	Amylo-1,6-glucosidase, 4-alpha-glucanotransferase	Agl	5.94862e+06	4.98471e+06	6.26553e+06	7693700	3.65035e+06	4.88176e+06	8.55055e+06	0.720846	0.915007	0.721071	0.659786	0.180217	0.44767
F8VPN4	265	Amylo-1,6-glucosidase, 4-alpha-glucanotransferase	Agl	6.26208e+06	4.48168e+06	6.34164e+06	9658700	NA	5.10765e+06	8.89153e+06	0.882518	1.0469	0.721071	0.754889	0.323032	0.382252
F8VPN4	511	Amylo-1,6-glucosidase, 4-alpha-glucanotransferase	Agl	2.59531e+06	3.07666e+06	4.88419e+06	6669100	2.31346e+06	3.41023e+06	6.23619e+06	0.836548	0.925762	0.721071	0.667541	0.431455	0.507669
F8VPN4	679	Amylo-1,6-glucosidase, 4-alpha-glucanotransferase	Agl	5.82008e+06	3.33788e+06	5.48873e+06	7375900	3.98353e+06	5.36043e+06	4.04091e+06	0.367108	0.810373	0.721071	0.584336	0.302044	0.174581
F8VPN4	755	Amylo-1,6-glucosidase, 4-alpha-glucanotransferase	Agl	2.74262e+06	2.66124e+06	1.62989e+06	2702000	3.06725e+06	3.90534e+06	4.33157e+06	0.0300299	1.54813	0.721071	1.11631	0.220656	0.170711
F8VPN4	875	Amylo-1,6-glucosidase, 4-alpha-glucanotransferase	Agl	4.44473e+06	3.61607e+06	1.59994e+06	2857700	2.23857e+06	5.06813e+06	6.28161e+06	0.307012	1.44728	0.721071	1.0436	0.386089	0.458038
F8VPN4	1176	Amylo-1,6-glucosidase, 4-alpha-glucanotransferase	Agl	NA	7.25569e+06	1.45104e+07	11371000	6.34682e+06	5.76109e+06	1.48826e+07	0.601607	0.81451	0.721071	0.58732	0.329386	0.567492
F8VPN4	1302	Amylo-1,6-glucosidase, 4-alpha-glucanotransferase	Agl	5.65012e+06	5.30797e+06	6.50666e+06	7736000	3.89888e+06	4.16628e+06	7.49208e+06	0.380663	0.82311	0.721071	0.593521	0.171719	0.386022
F8VPN4	1351	Amylo-1,6-glucosidase, 4-alpha-glucanotransferase	Agl	1.04065e+06	1.18617e+06	707006	1297300	1.31824e+06	1.96858e+06	2.18469e+06	0.0343523	1.72421	0.721071	1.24328	0.242373	0.247277
F8VPN4	1482	Amylo-1,6-glucosidase, 4-alpha-glucanotransferase	Agl	2.43813e+07	2.53346e+07	9.28084e+06	35977000	1.10838e+07	4.15226e+07	1.0269e+07	0.806471	0.882706	0.721071	0.636494	0.462497	0.849952
F8VQC1	383	Signal recognition particle subunit SRP72	Srp72	2.76737e+06	1.51094e+06	NA	NA	1.47735e+06	1.45326e+06	NA	0.395756	0.684992	0.980123	0.671376	0.415316	0.0116212
G3UXL2	194	Phosphoribosyl pyrophosphate synthetase 1-like 3	Prps1l3	3.10132e+06	2.76134e+06	2.43348e+06	3472800	1.81388e+06	1.4579e+06	2.96377e+06	0.121097	0.706441	1.23046	0.86925	0.15179	0.378656
G3X8U3	171	Queuosine salvage protein	2210016F16Rik	721883	595667	NA	821520	739585	741112	854383	0.436208	1.09163	0.733697	0.800928	0.158742	0.0845911
G3X982	200	Aldehyde oxidase 3	Aox3	887810	1.03509e+06	NA	876990	347953	1.01603e+06	NA	0.401123	0.730733	0.731874	0.534804	0.0946348	0.69268
G3X982	258	Aldehyde oxidase 3	Aox3	4.36667e+06	1.88855e+06	2.64679e+06	2537400	NA	2.87652e+06	3.98766e+06	0.54395	1.20009	0.731874	0.878316	0.370235	0.228927
G3X982	330	Aldehyde oxidase 3	Aox3	2.29613e+06	2.46062e+06	1.2984e+06	2127300	1.38199e+06	2.35578e+06	2.88155e+06	0.750146	1.07862	0.731874	0.789414	0.252441	0.344832
G3X982	421	Aldehyde oxidase 3	Aox3	1.39658e+07	1.31708e+07	8.44346e+06	12600000	6.63098e+06	1.64293e+07	7.66596e+06	0.571767	0.850318	0.731874	0.622325	0.20469	0.525599
G3X982	895	Aldehyde oxidase 3	Aox3	865602	851520	588566	889820	639069	786418	603489	0.256624	0.846595	0.731874	0.6196	0.176619	0.143405
G3X982	1104	Aldehyde oxidase 3	Aox3	4.07288e+06	4.49434e+06	2.81181e+06	4247400	3.00807e+06	4.09833e+06	4.56848e+06	0.980682	0.996166	0.731874	0.729067	0.191999	0.205692
G3X9Y6	175	Aldo-keto reductase family 1, member C19	Akr1c19	1.85997e+06	1.67502e+06	2.54039e+06	2319500	2.292e+06	1.64383e+06	2.59123e+06	0.826277	1.03667	0.776835	0.805324	0.190661	0.222593
G3X9Y6	246	Aldo-keto reductase family 1, member C19	Akr1c19	3.3821e+06	6.51625e+06	6.54548e+06	5137700	6.09288e+06	6.60497e+06	NA	0.446875	1.17673	0.776835	0.914128	0.276959	0.057033
L7N466	150	Elongation factor Ts, mitochondrial	Mthfsl	655400	1.02125e+06	869721	748050	1.0879e+06	803102	1.22467e+06	0.184965	1.26099	0.855827	1.07919	0.192223	0.207086
O08547	38	Vesicle-trafficking protein SEC22b	Sec22b	NA	3.99765e+06	2.49867e+06	2137300	3.29884e+06	NA	6.78717e+06	0.243018	1.75234	0.626151	1.09723	0.342768	0.489117
O08573	76	Galectin-9	Lgals9	1.65404e+06	926046	NA	1280700	1.84532e+06	1.45119e+06	600385	0.978673	1.00935	0.903652	0.912104	0.282871	0.489832
O08601	521	Microsomal triglyceride transfer protein large subunit	Mttp	4.61784e+06	6.6864e+06	846923	3428300	2.23967e+06	6.92326e+06	1.37548e+06	0.858744	0.901905	1.09342	0.986161	0.625803	0.849744
O08601	609	Microsomal triglyceride transfer protein large subunit	Mttp	1.36376e+06	1.47001e+06	NA	711770	509244	1.22039e+06	NA	0.490684	0.731752	1.09342	0.800112	0.34738	0.58146
O08709	63	Peroxiredoxin-6	Prdx6	7.04535e+06	7.91646e+06	8.89261e+06	10378000	8.02501e+06	9.11413e+06	1.00085e+07	0.634846	1.05738	0.959037	1.01407	0.166948	0.10977
O08709	106	Peroxiredoxin-6	Prdx6	1.43509e+07	1.99481e+07	1.285e+07	28109000	1.65648e+07	1.88961e+07	1.17488e+07	0.519946	0.836405	0.959037	0.802144	0.367176	0.231622
O08709	141	Peroxiredoxin-6	Prdx6	1.59272e+07	1.10177e+07	3.86157e+06	9696500	4.45218e+06	1.50025e+07	3.87397e+06	0.601376	0.767964	0.959037	0.736506	0.490079	0.805637
O08709	182	Peroxiredoxin-6	Prdx6	8.0638e+06	6.27799e+06	6.45683e+06	10473000	7.87368e+06	1.22164e+07	5.40494e+06	0.750394	1.08704	0.959037	1.04251	0.248621	0.405776
O08709	209	Peroxiredoxin-6	Prdx6	828588	796373	769456	894460	1.06555e+06	1.67208e+06	1.23086e+06	0.0230926	1.60885	0.959037	1.54295	0.0655382	0.237028
O08749	66	Dihydrolipoyl dehydrogenase, mitochondrial	Dld	1.41984e+07	7.33891e+06	6.67381e+06	6203800	1.17821e+07	7.31448e+06	1.19529e+07	0.525665	1.20294	0.991906	1.19321	0.436873	0.254117
O08749	104	Dihydrolipoyl dehydrogenase, mitochondrial	Dld	3.80712e+06	4.27929e+06	3.10542e+06	3126200	2.97539e+06	2.09703e+06	4.85671e+06	0.736987	0.924628	0.991906	0.917144	0.158999	0.425984
O08749	127	Dihydrolipoyl dehydrogenase, mitochondrial	Dld	5.02724e+06	3.39975e+06	2.75695e+06	2773900	2.45769e+06	3.19149e+06	2.8346e+06	0.359655	0.81042	0.991906	0.803861	0.306044	0.129758
O08749	143	Dihydrolipoyl dehydrogenase, mitochondrial	Dld	5.67248e+07	2.96163e+07	3.02188e+07	26570000	4.06631e+07	2.38796e+07	5.77258e+07	0.687426	1.139	0.991906	1.12978	0.392723	0.415233
O08749	159	Dihydrolipoyl dehydrogenase, mitochondrial	Dld	5.72295e+06	8.3837e+06	5.47652e+06	6314500	1.04588e+07	6.83996e+06	1.44168e+07	0.094593	1.63286	0.991906	1.61965	0.203962	0.358468
O08749	166	Dihydrolipoyl dehydrogenase, mitochondrial	Dld	NA	1.51297e+07	1.38884e+07	12856000	1.5511e+07	1.33351e+07	1.70404e+07	0.348324	1.09582	0.991906	1.08695	0.081562	0.121736
O08749	277	Dihydrolipoyl dehydrogenase, mitochondrial	Dld	2.54768e+07	2.84735e+07	2.71727e+07	19990000	3.22657e+07	2.34294e+07	3.53786e+07	0.230388	1.20095	0.991906	1.19123	0.147672	0.204192
O08749	334	Dihydrolipoyl dehydrogenase, mitochondrial	Dld	3.99698e+07	5.89202e+07	2.40046e+07	25120000	4.04645e+07	3.55751e+07	3.80245e+07	0.920754	1.0275	0.991906	1.01919	0.441121	0.0642978
O08749	346	Dihydrolipoyl dehydrogenase, mitochondrial	Dld	2.98571e+07	2.19468e+07	1.97221e+07	19735000	1.77588e+07	2.26835e+07	2.26609e+07	0.597189	0.921946	0.991906	0.914483	0.210808	0.134863
O08749	410	Dihydrolipoyl dehydrogenase, mitochondrial	Dld	5.67076e+06	5.12845e+06	5.85341e+06	4211300	6.24736e+06	4.90238e+06	5.55673e+06	0.545063	1.06765	0.991906	1.05901	0.141326	0.120775
O08749	420	Dihydrolipoyl dehydrogenase, mitochondrial	Dld	5.21739e+07	4.29482e+07	4.73513e+07	37352000	4.3748e+07	3.05676e+07	4.59178e+07	0.414367	0.891482	0.991906	0.884266	0.140499	0.207277
O08749	430	Dihydrolipoyl dehydrogenase, mitochondrial	Dld	5.33703e+06	9.10263e+06	6.28251e+06	5893900	8.16074e+06	7.89892e+06	8.64145e+06	0.178285	1.2374	0.991906	1.22739	0.252162	0.0457395
O08749	445	Dihydrolipoyl dehydrogenase, mitochondrial	Dld	NA	1.56791e+07	1.70028e+07	12287000	NA	1.59479e+07	2.07706e+07	0.278543	1.22479	0.991906	1.21488	0.162267	0.185749
O08749	505	Dihydrolipoyl dehydrogenase, mitochondrial	Dld	3.75942e+07	3.20141e+07	3.47948e+07	27215000	2.27924e+07	3.69959e+07	2.16587e+07	0.292015	0.825084	0.991906	0.818405	0.134466	0.314799
O08997	25	Copper transport protein ATOX1	Atox1	NA	3.03269e+06	1.5577e+06	1185500	3.80514e+06	2.3569e+06	2.02007e+06	0.365273	1.4166	1.06589	1.50994	0.507413	0.347752
O08997	57	Copper transport protein ATOX1	Atox1	7.08917e+06	6.16734e+06	4.79767e+06	5647600	8.71292e+06	5.66871e+06	6.47372e+06	0.329389	1.17321	1.06589	1.25052	0.161926	0.226906
O09061	183	Proteasome subunit beta type-1	Psmb1	2.2494e+07	1.97017e+07	1.34405e+07	28050000	1.82004e+07	1.65584e+07	NA	0.482847	0.830693	1.04985	0.872104	0.290404	0.0668071
O09061	203	Proteasome subunit beta type-1	Psmb1	6.09249e+06	5.41862e+06	4.02872e+06	3949900	4.23139e+06	4.55983e+06	4.39863e+06	0.484232	0.902345	1.04985	0.947328	0.216871	0.0373529
O09131	57	Glutathione S-transferase omega-1	Gsto1	NA	3.53251e+06	2.4595e+06	2680600	4.8794e+06	4.86594e+06	3.58186e+06	0.0454456	1.5367	0.68376	1.05073	0.195985	0.167765
O09167	60	60S ribosomal protein L21	Rpl21	2.48113e+06	4.90757e+06	4.57643e+06	3325600	6.92586e+06	7.61687e+06	4.86421e+06	0.0399499	1.69226	0.702501	1.18882	0.294106	0.221376
O09167	97	60S ribosomal protein L21	Rpl21	NA	1.09232e+06	NA	1257000	2.84502e+06	3.2099e+06	NA	0.0114705	2.57731	0.702501	1.81057	0.0991348	0.0852234
O09173	5	Homogentisate 1,2-dioxygenase	Hgd	3.07769e+07	2.34179e+07	2.08475e+07	30693000	1.88106e+07	1.58439e+07	NA	0.0805483	0.655495	1.03089	0.675741	0.192037	0.121065
O09173	71	Homogentisate 1,2-dioxygenase	Hgd	1.5231e+07	1.2147e+07	1.45539e+07	14689000	1.18245e+07	9.2609e+06	1.11083e+07	0.0210785	0.75811	1.03089	0.781525	0.0968154	0.12326
O09173	98	Homogentisate 1,2-dioxygenase	Hgd	3.76173e+07	3.20808e+07	3.31702e+07	48353000	NA	1.8443e+07	2.52969e+07	0.05542	0.578489	1.03089	0.596356	0.196491	0.2216
O09173	160	Homogentisate 1,2-dioxygenase	Hgd	2.51104e+06	3.20251e+06	2.22418e+06	4319800	1.45691e+06	3.11606e+06	4.32705e+06	0.91667	0.968115	1.03089	0.998017	0.304222	0.485692
O09173	252	Homogentisate 1,2-dioxygenase	Hgd	2.67846e+06	2.32136e+06	1.30198e+06	3147400	2.19492e+06	1.88963e+06	1.70005e+06	0.406387	0.816239	1.03089	0.841449	0.331729	0.129489
O09173	257	Homogentisate 1,2-dioxygenase	Hgd	1.5587e+07	1.1703e+07	5.66313e+06	11999000	7.51332e+06	6.45876e+06	NA	0.242437	0.621643	1.03089	0.640843	0.366126	0.106739
O09173	327	Homogentisate 1,2-dioxygenase	Hgd	4.94237e+06	3.94388e+06	2.9462e+06	4221900	2.77269e+06	3.22842e+06	2.49162e+06	0.0724409	0.705331	1.03089	0.727116	0.20597	0.131347
O09173	353	Homogentisate 1,2-dioxygenase	Hgd	8.25074e+06	5.4988e+06	3.21148e+06	6827600	4.37618e+06	3.07885e+06	5.51162e+06	0.297279	0.726771	1.03089	0.749218	0.3602	0.281634
O09173	380	Homogentisate 1,2-dioxygenase	Hgd	3.45717e+06	4.05251e+06	2.50609e+06	3382100	1.6932e+06	2.20379e+06	NA	0.0495104	0.581734	1.03089	0.599702	0.19025	0.185292
O09173	414	Homogentisate 1,2-dioxygenase	Hgd	4.0817e+07	3.24386e+07	2.57401e+07	33511000	2.53184e+07	1.89236e+07	2.53606e+07	0.0586065	0.700368	1.03089	0.722	0.18635	0.159659
O09174	57	Alpha-methylacyl-CoA racemase	Amacr	1.21211e+07	1.29918e+07	7.47416e+06	9208900	8.94928e+06	7.30367e+06	1.2144e+07	0.631225	0.905891	1.08473	0.982642	0.244929	0.260007
O35129	147	Prohibitin-2	Phb2	6.6563e+06	7.78353e+06	9.97283e+06	5420100	6.45042e+06	6.36185e+06	6.83134e+06	0.464759	0.877944	0.944072	0.828842	0.25937	0.0380972
O35129	244	Prohibitin-2	Phb2	1.36159e+06	652132	772604	962340	654959	814784	1.08098e+06	0.697469	0.907246	0.944072	0.856505	0.331239	0.253117
O35129	262	Prohibitin-2	Phb2	NA	532730	NA	328340	424574	293564	486418	0.801651	0.932604	0.944072	0.880445	0.335688	0.24525
O35215	33	D-dopachrome decarboxylase	Ddt	5.84132e+06	5.25404e+06	5.98191e+06	6049600	5.26938e+06	9.71331e+06	5.29612e+06	0.470816	1.16913	1.11755	1.30657	0.0626672	0.378428
O35215	110	D-dopachrome decarboxylase	Ddt	1.4238e+08	2.04309e+08	2.23177e+08	225680000	1.55457e+08	4.2239e+08	1.18255e+08	0.707334	1.16667	1.11755	1.30381	0.195388	0.714979
O35226	122	26S proteasome non-ATPase regulatory subunit 4	Psmd4	NA	2.55144e+06	3.05542e+06	2501800	3.90719e+06	2.95088e+06	2.71952e+06	0.29247	1.18116	0.83374	0.984777	0.113327	0.197221
O35381	91	Acidic leucine-rich nuclear phosphoprotein 32 family member A	Anp32a	561729	250873	NA	637550	615900	740487	NA	0.309482	1.40301	0.791748	1.11083	0.423883	0.129899
O35423	322	Serine--pyruvate aminotransferase, mitochondrial	Agxt	2.00638e+06	1.20609e+06	1.8583e+06	4080300	1.59521e+06	1.10245e+06	4.26055e+06	0.97822	1.01383	0.638021	0.646844	0.544009	0.732532
O35423	330	Serine--pyruvate aminotransferase, mitochondrial	Agxt	3.51535e+06	3.49445e+06	NA	1303900	2.19243e+06	3.21161e+06	2.93614e+06	0.991665	1.00319	0.638021	0.640054	0.458565	0.189639
O35423	334	Serine--pyruvate aminotransferase, mitochondrial	Agxt	1.13337e+07	9.04017e+06	1.80745e+07	28663000	1.12989e+07	1.14724e+07	2.48579e+07	0.893844	0.946272	0.638021	0.603742	0.524646	0.489952
O35459	76	Delta(3,5)-Delta(2,4)-dienoyl-CoA isomerase, mitochondrial	Ech1	NA	3.36396e+06	2.70294e+06	NA	3.25238e+06	2.20231e+06	3.7338e+06	0.965928	1.00969	1.00333	1.01305	0.154087	0.255692
O35459	316	Delta(3,5)-Delta(2,4)-dienoyl-CoA isomerase, mitochondrial	Ech1	442896	851858	NA	800110	1.03e+06	558142	615485	0.862623	1.05192	1.00333	1.05542	0.3189	0.350525
O35488	141	Very long-chain acyl-CoA synthetase	Slc27a2	2.26316e+06	1.4127e+06	2.20489e+06	1727100	1.5458e+06	789871	3.47889e+06	0.961363	1.01905	0.713412	0.727	0.212961	0.715509
O35488	291	Very long-chain acyl-CoA synthetase	Slc27a2	6.23217e+06	4.05968e+06	4.72233e+06	8852900	3.2714e+06	3.59375e+06	3.07326e+06	0.0900481	0.555209	0.713412	0.396093	0.35665	0.0792998
O35488	572	Very long-chain acyl-CoA synthetase	Slc27a2	987112	1.06548e+06	NA	807070	592103	1.21476e+06	966120	0.890194	0.969689	0.713412	0.691788	0.138998	0.339084
O35490	40	Betaine--homocysteine S-methyltransferase 1	Bhmt	NA	3.07962e+06	1.33517e+06	1921700	NA	3.50903e+06	1.96894e+06	0.525886	1.29677	0.882762	1.14474	0.420272	0.397594
O35490	132	Betaine--homocysteine S-methyltransferase 1	Bhmt	1.2649e+08	7.69508e+07	5.52772e+07	42478000	9.86362e+07	8.06097e+07	1.01228e+08	0.456213	1.2416	0.882762	1.09604	0.491037	0.120126
O35490	150	Betaine--homocysteine S-methyltransferase 1	Bhmt	2.80408e+07	2.73628e+07	2.22256e+07	18187000	2.84432e+07	3.2773e+07	2.87595e+07	0.098766	1.25206	0.882762	1.10527	0.193673	0.0804783
O35490	229	Betaine--homocysteine S-methyltransferase 1	Bhmt	9.21908e+07	7.57379e+07	6.5622e+07	38029000	4.90352e+07	7.5031e+07	7.53001e+07	0.928655	0.978798	0.882762	0.864046	0.334672	0.227023
O35490	283	Betaine--homocysteine S-methyltransferase 1	Bhmt	1.5729e+08	1.43178e+08	8.35105e+07	77722000	1.28455e+08	1.67615e+08	1.01042e+08	0.584203	1.14681	0.882762	1.01236	0.352379	0.252765
O35490	327	Betaine--homocysteine S-methyltransferase 1	Bhmt	3.66699e+06	2.07322e+06	1.28142e+06	NA	1.88359e+06	2.8451e+06	2.00772e+06	0.906938	0.959381	0.882762	0.846905	0.51913	0.232909
O35490	340	Betaine--homocysteine S-methyltransferase 1	Bhmt	5.957e+06	4.20156e+06	3.22854e+06	3284800	3.88065e+06	4.89348e+06	4.17791e+06	0.858206	1.03584	0.882762	0.914399	0.305508	0.120585
O35490	349	Betaine--homocysteine S-methyltransferase 1	Bhmt	794416	995930	513403	378510	1.02061e+06	738400	711654	0.443299	1.22815	0.882762	1.08417	0.41399	0.207855
O35660	83	Glutathione S-transferase Mu 6	Gstm6	NA	1.85243e+06	1.77118e+06	2097100	1.8595e+06	1.07703e+06	2.10588e+06	0.525221	0.88143	1.12257	0.989468	0.0889659	0.319607
O35728	153	Cytochrome P450 4A14	Cyp4a14	4.24568e+06	9.79219e+06	3.77232e+06	3763200	2.64817e+06	3.46843e+06	4.21323e+06	0.323381	0.638431	1.36453	0.871159	0.545339	0.227352
O35728	169	Cytochrome P450 4A14	Cyp4a14	8.70462e+06	1.59256e+07	7.00939e+06	3117400	4.5551e+06	2.95179e+06	NA	0.289999	0.431964	1.36453	0.589428	0.61701	0.302046
O35945	57	Aldehyde dehydrogenase, cytosolic 1	Aldh1a7	5.38287e+07	6.50275e+07	3.37718e+07	42634000	5.73437e+07	3.62783e+07	6.14464e+07	0.79226	1.05887	0.966489	1.02339	0.277998	0.261237
O35945	91	Aldehyde dehydrogenase, cytosolic 1	Aldh1a7	1.36772e+07	3.06012e+07	1.05735e+07	11088000	1.69774e+07	2.31309e+07	9.48283e+06	0.994717	1.00275	0.966489	0.96915	0.576787	0.413481
O35945	260	Aldehyde dehydrogenase, cytosolic 1	Aldh1a7	6.8804e+07	1.22145e+08	1.0158e+08	NA	1.74338e+08	9.4159e+07	1.3712e+08	0.247889	1.38659	0.966489	1.34012	0.275895	0.296761
O35945	410	Aldehyde dehydrogenase, cytosolic 1	Aldh1a7	2.7e+07	2.55777e+07	1.93637e+07	11300000	1.87404e+07	2.10195e+07	1.44408e+07	0.57121	0.868169	0.966489	0.839076	0.343815	0.184903
O35945	412	Aldehyde dehydrogenase, cytosolic 1	Aldh1a7	3.13003e+06	4.50169e+06	3.65176e+06	4030500	3.7137e+06	2.94127e+06	4.26999e+06	0.708117	0.951198	0.966489	0.919322	0.151787	0.183237
O35945	419	Aldehyde dehydrogenase, cytosolic 1	Aldh1a7	836888	854812	NA	765010	722409	591443	1.18544e+06	0.941667	1.01733	0.966489	0.983241	0.0580356	0.374607
O54749	444	Cytochrome P450 2J5	Cyp2j5	1.0574e+06	2.25814e+06	1.28551e+06	2094400	917489	NA	2.11095e+06	0.794927	0.904625	0.948098	0.857673	0.353283	0.557319
O55060	140	Thiopurine S-methyltransferase	Tpmt	4.07804e+06	3.7398e+06	2.85251e+06	3312000	2.14812e+06	3.00121e+06	2.6926e+06	0.0665875	0.747794	1.21447	0.908171	0.151929	0.165244
O55060	200	Thiopurine S-methyltransferase	Tpmt	3.4414e+06	2.28574e+06	1.62886e+06	2223700	1.88393e+06	1.70352e+06	2.62169e+06	0.548887	0.864209	1.21447	1.04955	0.316457	0.235038
O55125	51	Protein NipSnap homolog 1	Nipsnap1	654705	NA	503590	NA	509961	557448	436830	0.360893	0.865777	1.08054	0.935507	0.184503	0.121181
O55125	73	Protein NipSnap homolog 1	Nipsnap1	1.47054e+07	NA	8.5188e+06	4641100	1.27099e+07	9.58906e+06	NA	0.670301	1.20036	1.08054	1.29704	0.546496	0.197923
O55125	80	Protein NipSnap homolog 1	Nipsnap1	8.77417e+06	8.96253e+06	1.21102e+07	NA	5.93526e+06	7.04289e+06	NA	0.0980262	0.652236	1.08054	0.704767	0.188368	0.120697
O55125	141	Protein NipSnap homolog 1	Nipsnap1	7.71759e+06	8.91864e+06	1.34934e+07	8238400	5.03397e+06	5.21909e+06	NA	0.0877991	0.534459	1.08054	0.577504	0.275958	0.0255329
O55125	143	Protein NipSnap homolog 1	Nipsnap1	2.87295e+06	2.70285e+06	3.0049e+06	2128200	2.03961e+06	1.6759e+06	3.35653e+06	0.538245	0.880518	1.08054	0.951434	0.144305	0.375091
O55125	191	Protein NipSnap homolog 1	Nipsnap1	NA	3.3881e+06	3.66319e+06	3722600	3.40501e+06	4.75397e+06	NA	0.417098	1.13594	1.08054	1.22743	0.0496927	0.233818
O55125	193	Protein NipSnap homolog 1	Nipsnap1	1.50015e+07	1.15646e+07	NA	19648000	1.37468e+07	1.16616e+07	1.06594e+07	0.249499	0.780451	1.08054	0.843309	0.263345	0.131009
O55125	279	Protein NipSnap homolog 1	Nipsnap1	1.44623e+07	1.55492e+07	1.6757e+07	14925000	1.01111e+07	8.43893e+06	1.28285e+07	0.00968349	0.678159	1.08054	0.732778	0.0644732	0.211809
O55137	42	Acyl-coenzyme A thioesterase 1	Acot1	9.26395e+06	1.0399e+07	6.95675e+06	8733700	5.58343e+06	3.27925e+06	7.55652e+06	0.0534311	0.61924	1.52966	0.947229	0.162236	0.391147
O55142	15	60S ribosomal protein L35a	Rpl35a	1.85817e+06	1.50318e+06	528002	1913800	914041	1.953e+06	361934	0.522114	0.741889	0.903729	0.670466	0.442183	0.750564
O55142	45	60S ribosomal protein L35a	Rpl35a	1.64491e+06	1.70068e+06	549402	1820300	1.09274e+06	1.92696e+06	NA	0.881802	1.05671	0.903729	0.954978	0.413507	0.390689
O70251	60	Elongation factor 1-beta	Eef1b	1.96443e+06	1.63603e+06	702364	906860	1.36798e+06	2.36564e+06	888375	0.658106	1.18293	0.941935	1.11424	0.457703	0.489153
O70325	162	Phospholipid hydroperoxide glutathione peroxidase	Gpx4	3.27487e+06	2.29072e+06	NA	2012200	NA	2.59882e+06	2.64361e+06	0.859578	1.03772	1.27735	1.32553	0.262629	0.012081
O70435	57	Proteasome subunit alpha type-3	Psma3	1.35837e+06	1.30458e+06	832392	1242800	1.13985e+06	984622	1.45337e+06	0.966447	1.00682	1.06267	1.06991	0.20216	0.20022
O70435	110	Proteasome subunit alpha type-3	Psma3	7.83573e+06	8.49916e+06	2.33962e+06	6248800	3.02939e+06	1.17236e+07	NA	0.751158	1.18387	1.06267	1.25806	0.443056	0.833423
O70475	107	UDP-glucose 6-dehydrogenase	Ugdh	4.55077e+06	4.61386e+06	4.03785e+06	4208800	4.96426e+06	3.24428e+06	4.15375e+06	0.625368	0.946689	1.36654	1.29369	0.0632323	0.208812
O70475	370	UDP-glucose 6-dehydrogenase	Ugdh	8.27766e+06	6.358e+06	6.14044e+06	7119000	6.19264e+06	4.12624e+06	5.55554e+06	0.0795828	0.758767	1.36654	1.03689	0.138404	0.199983
O88342	95	WD repeat-containing protein 1	Wdr1	1.23873e+06	986308	741725	1002600	699966	948621	1.11511e+06	0.66934	0.928341	0.968846	0.899419	0.204593	0.226784
O88342	104	WD repeat-containing protein 1	Wdr1	2.28783e+06	2.26346e+06	1.74738e+06	2349600	1.7829e+06	1.705e+06	2.51094e+06	0.574683	0.924862	0.968846	0.896049	0.128963	0.222307
O88342	219	WD repeat-containing protein 1	Wdr1	4.02524e+06	2.35959e+06	1.7356e+06	1819500	2.92968e+06	1.98412e+06	1.5964e+06	0.676333	0.873271	0.968846	0.846065	0.427937	0.316033
O88342	256	WD repeat-containing protein 1	Wdr1	4.01066e+06	4.03276e+06	NA	4677900	3.717e+06	2.28471e+06	4.20944e+06	0.246795	0.80268	0.968846	0.777674	0.0893805	0.29376
O88428	234	Bifunctional 3'-phosphoadenosine 5'-phosphosulfate synthase 2	Papss2	8.4115e+06	8.684e+06	5.5941e+06	6709300	6.20966e+06	9.04866e+06	8.17908e+06	0.695008	1.06296	1.4855	1.57903	0.198728	0.186186
O88428	358	Bifunctional 3'-phosphoadenosine 5'-phosphosulfate synthase 2	Papss2	1.12702e+06	843139	558489	666750	474216	509344	NA	0.175002	0.615611	1.4855	0.914489	0.310756	0.050509
O88428	441	Bifunctional 3'-phosphoadenosine 5'-phosphosulfate synthase 2	Papss2	NA	2.92221e+06	2.36983e+06	2681500	1.83527e+06	1.86177e+06	2.06964e+06	0.0139847	0.723227	1.4855	1.07435	0.104201	0.0667722
O88451	72	Retinol dehydrogenase 7	Rdh7	4.91941e+06	3.02577e+06	4.79819e+06	9648700	3.72793e+06	2.40556e+06	7.60351e+06	0.651859	0.817968	0.814576	0.666297	0.506566	0.589968
O88451	98	Retinol dehydrogenase 7	Rdh7	NA	7.03245e+06	3.05806e+06	7445700	4.77948e+06	1.18747e+07	3.50278e+06	0.782291	1.14945	0.814576	0.936314	0.414469	0.67129
O88451	239	Retinol dehydrogenase 7	Rdh7	5.1326e+06	3.87028e+06	2.25148e+06	5394000	1.94039e+06	6.40971e+06	NA	0.994421	1.00311	0.814576	0.817112	0.345264	0.756947
O88455	385	7-dehydrocholesterol reductase	Dhcr7	938957	897012	640734	795670	454737	463307	1.10066e+06	0.490893	0.822526	1.65179	1.35864	0.162157	0.550565
O88696	207	ATP-dependent Clp protease proteolytic subunit, mitochondrial	Clpp	7.08042e+06	6.78819e+06	6.30554e+06	4562600	4.59336e+06	4.70157e+06	5.66669e+06	0.159851	0.806445	1.0452	0.842893	0.182285	0.118489
O88844	27	Isocitrate dehydrogenase [NADP] cytoplasmic	Idh1	NA	NA	984569	1816300	879108	3.32241e+06	NA	0.641739	1.50008	0.8715	1.30732	0.419957	0.822406
O88844	81	Isocitrate dehydrogenase [NADP] cytoplasmic	Idh1	1.39965e+07	1.93075e+07	1.15496e+07	18081000	1.63095e+07	1.52821e+07	1.41205e+07	0.82988	0.968455	0.8715	0.844008	0.228592	0.0718757
O88844	93	Isocitrate dehydrogenase [NADP] cytoplasmic	Idh1	2.67824e+06	2.39369e+06	2.90345e+06	3159400	4.80746e+06	4.95206e+06	2.62166e+06	0.097262	1.48258	0.8715	1.29207	0.117091	0.316379
O88844	115	Isocitrate dehydrogenase [NADP] cytoplasmic	Idh1	8.75622e+06	7.74521e+06	9.13237e+06	9331600	8.86618e+06	9.03054e+06	8.60492e+06	0.838182	1.01059	0.8715	0.880725	0.080725	0.0242974
O88844	126	Isocitrate dehydrogenase [NADP] cytoplasmic	Idh1	6.1811e+07	4.75168e+07	7.17638e+07	71905000	5.80477e+07	8.21343e+07	2.62402e+07	0.629813	0.877072	0.8715	0.764368	0.181877	0.505386
O88844	212	Isocitrate dehydrogenase [NADP] cytoplasmic	Idh1	1.11042e+07	9.41998e+06	7.77212e+06	12299000	1.21438e+07	1.40405e+07	NA	0.138153	1.29001	0.8715	1.12425	0.194721	0.102443
O88844	224	Isocitrate dehydrogenase [NADP] cytoplasmic	Idh1	2.13507e+07	2.65795e+07	1.97562e+07	28658000	2.07789e+07	2.47232e+07	2.35112e+07	0.703072	0.955092	0.8715	0.832362	0.175081	0.0878259
O88844	233	Isocitrate dehydrogenase [NADP] cytoplasmic	Idh1	2.14277e+07	1.90079e+07	1.90139e+07	22643000	1.80728e+07	2.21041e+07	2.25767e+07	0.81574	1.01923	0.8715	0.888262	0.0884504	0.118331
O88844	236	Isocitrate dehydrogenase [NADP] cytoplasmic	Idh1	2.03008e+07	3.07388e+07	2.83954e+07	26855000	2.53349e+07	2.98464e+07	3.05017e+07	0.533644	1.07483	0.8715	0.936716	0.168432	0.098493
O88851	28	Putative hydrolase RBBP9	Rbbp9	NA	3.33426e+06	3.44399e+06	4527000	3.16391e+06	3.25882e+06	2.63193e+06	0.154285	0.800925	0.888125	0.711322	0.174939	0.111949
O88986	42	2-amino-3-ketobutyrate coenzyme A ligase, mitochondrial	Gcat	3.4325e+06	3.17609e+06	4.98189e+06	4504600	4.84287e+06	4.99297e+06	3.3645e+06	0.598082	1.09353	0.988528	1.08098	0.213661	0.20454
O88986	184	2-amino-3-ketobutyrate coenzyme A ligase, mitochondrial	Gcat	2.09035e+07	2.06866e+07	3.08724e+07	27236000	1.87609e+07	2.02382e+07	2.85434e+07	0.563731	0.90329	0.988528	0.892927	0.200402	0.234228
O88986	190	2-amino-3-ketobutyrate coenzyme A ligase, mitochondrial	Gcat	6.7962e+06	9.09925e+06	1.14421e+07	8086000	6.86563e+06	7.26949e+06	1.38872e+07	0.83655	1.05475	0.988528	1.04265	0.221879	0.422074
O88986	380	2-amino-3-ketobutyrate coenzyme A ligase, mitochondrial	Gcat	5.17873e+07	6.1405e+07	8.80302e+07	70882000	5.24539e+07	5.93637e+07	9.3337e+07	0.980512	1.00527	0.988528	0.993741	0.227079	0.320007
O89106	11	Bis(5'-adenosyl)-triphosphatase	Fhit	NA	2.38069e+06	3.19868e+06	1124500	2.38304e+06	2.56519e+06	4.12504e+06	0.389063	1.35344	0.716018	0.969086	0.46754	0.316589
P00186	440	Cytochrome P450 1A2	Cyp1a2	4.11438e+06	3.2085e+06	2.20677e+06	2209800	1.31258e+06	2.31982e+06	3.41208e+06	0.465307	0.800092	1.26869	1.01507	0.312407	0.447174
P00329	20	Alcohol dehydrogenase 1	Adh1	1.04342e+08	6.46164e+07	3.65568e+07	14260000	6.81677e+07	1.03233e+08	3.6932e+07	0.626818	1.26392	0.957697	1.21045	0.707009	0.477636
P00329	85	Alcohol dehydrogenase 1	Adh1	2.95558e+07	2.10884e+07	3.61609e+07	60822000	3.49886e+07	3.12192e+07	3.80961e+07	0.84294	0.942049	0.957697	0.902197	0.463203	0.0990504
P00329	105	Alcohol dehydrogenase 1	Adh1	4.83162e+07	4.41965e+07	4.68598e+07	83768000	3.97437e+07	5.82997e+07	6.82348e+07	0.979191	0.993563	0.957697	0.951531	0.335807	0.260911
P00329	169	Alcohol dehydrogenase 1	Adh1	3.85917e+07	3.29864e+07	3.67991e+07	53249000	2.52698e+07	3.18593e+07	3.37972e+07	0.135428	0.750096	0.957697	0.718365	0.219642	0.147487
P00329	227	Alcohol dehydrogenase 1	Adh1	9.29834e+06	9.12964e+06	1.03807e+07	16552000	7.72127e+06	1.10483e+07	1.01862e+07	0.485453	0.851128	0.957697	0.815122	0.310268	0.178893
P00329	229	Alcohol dehydrogenase 1	Adh1	1.22288e+07	1.17798e+07	7.22202e+06	18185000	7.11889e+06	1.32673e+07	6.92351e+06	0.353646	0.736871	0.957697	0.705698	0.364056	0.396289
P00329	316	Alcohol dehydrogenase 1	Adh1	1.11348e+07	1.26821e+07	3.40337e+06	17608000	5.19496e+06	1.84995e+07	2.39487e+06	0.662871	0.775978	0.957697	0.743151	0.525496	0.989411
P00329	324	Alcohol dehydrogenase 1	Adh1	3.1577e+07	2.88296e+07	9.02828e+06	35614000	1.42072e+07	4.54277e+07	8.63896e+06	0.779514	0.866566	0.957697	0.829907	0.450165	0.871301
P00329	326	Alcohol dehydrogenase 1	Adh1	5.27272e+06	5.10389e+06	5.74726e+06	9708200	5.80693e+06	4.91546e+06	5.35165e+06	0.439302	0.829668	0.957697	0.79457	0.338159	0.0831965
P00329	331	Alcohol dehydrogenase 1	Adh1	8.28289e+06	9.89347e+06	1.13406e+07	16404000	9.68391e+06	8.58585e+06	1.01982e+07	0.389862	0.826579	0.957697	0.791612	0.305923	0.086793
P00329	339	Alcohol dehydrogenase 1	Adh1	8.35767e+06	8.7836e+06	6.5622e+06	11447000	6.30509e+06	9.95221e+06	1.23918e+07	0.705066	1.08672	0.957697	1.04075	0.229573	0.320771
P00375	33	Dihydrofolate reductase	Dhfr	2.10867e+06	2.5143e+06	1.91453e+06	2055700	2.65673e+06	2.99795e+06	3.15337e+06	0.0100427	1.36667	0.883826	1.2079	0.119811	0.0865281
P00375	92	Dihydrofolate reductase	Dhfr	2.65408e+06	NA	1.89678e+06	2552300	2.12627e+06	2.45931e+06	2.72053e+06	0.828775	1.02857	0.883826	0.909076	0.173588	0.122302
P00493	103	Hypoxanthine-guanine phosphoribosyltransferase	Hprt1	705620	1.0989e+06	738320	588630	833218	507398	816054	0.701506	0.918278	1.23516	1.13422	0.281362	0.255057
P01837	100	Immunoglobulin kappa constant	Igkc	799949	867641	NA	553980	1.06227e+06	711070	220352	0.786359	0.897426	1.34227	1.20459	0.222894	0.636331
P01942	8	Hemoglobin subunit alpha	Hba	8.20811e+06	3.27796e+06	1.66001e+06	2426500	5.26518e+06	5.85309e+06	1.51862e+06	0.884221	1.08198	1.09096	1.1804	0.758147	0.558186
P01942	17	Hemoglobin subunit alpha	Hba	2.57871e+06	785097	621826	NA	2.05299e+06	2.18413e+06	688160	0.711481	1.23576	1.09096	1.34816	0.817247	0.504605
P01942	41	Hemoglobin subunit alpha	Hba	6.17654e+07	2.11264e+07	1.11571e+07	18251000	2.84603e+07	4.44875e+07	1.03077e+07	0.984515	0.98849	1.09096	1.07841	0.81381	0.616208
P01942	57	Hemoglobin subunit alpha	Hba	1.51712e+06	760941	NA	NA	1.26073e+06	939873	NA	0.933473	0.966	1.09096	1.05387	0.469434	0.206201
P01942	140	Hemoglobin subunit alpha	Hba	1.17502e+08	6.08581e+07	3.63495e+07	41011000	5.62287e+07	1.37913e+08	1.43389e+07	0.887912	1.08702	1.09096	1.1859	0.582856	0.904342
P03930	54	ATP synthase protein 8	Mtatp8	1.07796e+08	8.37923e+07	6.27833e+07	78119000	5.42807e+07	5.04973e+07	2.77293e+07	0.0306534	0.531372	1.15232	0.612308	0.224851	0.325169
P03930	57	ATP synthase protein 8	Mtatp8	1.3239e+08	1.16946e+08	1.11972e+08	103130000	7.59766e+07	6.71277e+07	6.70762e+07	0.00183761	0.603397	1.15232	0.695303	0.105639	0.0731345
P04117	59	Fatty acid-binding protein, adipocyte	Fabp4	1.43778e+06	1.5734e+06	NA	1125200	635060	2.63468e+06	354414	0.826563	0.876164	1.31138	1.14898	0.166703	1.02929
P05064	42	Fructose-bisphosphate aldolase A	Aldoa	457926	737317	NA	492410	666476	522236	560771	0.843628	1.03664	0.983532	1.01957	0.270786	0.128063
P05064	147	Fructose-bisphosphate aldolase A	Aldoa	717449	434664	734165	800950	681782	685422	285223	0.447302	0.819891	0.983532	0.80639	0.241377	0.417589
P05064	200	Fructose-bisphosphate aldolase A	Aldoa	8.14979e+06	8.95071e+06	7.9757e+06	10922000	7.3991e+06	1.69605e+07	NA	0.362617	1.35338	0.983532	1.33109	0.150022	0.555096
P05201	166	Aspartate aminotransferase, cytoplasmic	Got1	1.20987e+06	1.37565e+06	NA	1991400	1.10787e+06	1.30207e+06	NA	0.38408	0.789812	0.676583	0.534373	0.269913	0.11396
P05201	290	Aspartate aminotransferase, cytoplasmic	Got1	1.63325e+06	1.68641e+06	928084	2364100	1.23899e+06	1.78723e+06	1.55336e+06	0.74755	0.923512	0.676583	0.624832	0.354943	0.180215
P05201	318	Aspartate aminotransferase, cytoplasmic	Got1	NA	6.07754e+06	1.01281e+07	15124000	8.6881e+06	1.1987e+07	NA	0.978395	0.989882	0.676583	0.669738	0.433914	0.225652
P05201	325	Aspartate aminotransferase, cytoplasmic	Got1	1.32016e+06	NA	1.27783e+06	3087600	1.33678e+06	1.57661e+06	NA	0.611092	0.768625	0.676583	0.520039	0.544991	0.116417
P05201	396	Aspartate aminotransferase, cytoplasmic	Got1	NA	2.71821e+06	1.41196e+06	4737900	NA	4.8469e+06	4.30444e+06	0.290513	1.54791	0.676583	1.04729	0.566867	0.0838303
P05202	73	Aspartate aminotransferase, mitochondrial	Got2	4.07564e+07	4.32782e+07	5.0563e+07	38779000	4.52665e+07	4.09988e+07	4.47041e+07	0.927117	1.00721	1.03795	1.04543	0.11888	0.0531126
P05202	90	Aspartate aminotransferase, mitochondrial	Got2	2.48195e+06	2.35259e+06	3.18656e+06	2256400	2.7776e+06	3.22129e+06	2.75093e+06	0.270306	1.13514	1.03795	1.17822	0.164128	0.0905842
P05202	122	Aspartate aminotransferase, mitochondrial	Got2	2.59681e+07	2.74362e+07	2.14918e+07	18549000	2.51446e+07	1.75073e+07	1.92394e+07	0.41803	0.883105	1.03795	0.916621	0.174848	0.194091
P05202	159	Aspartate aminotransferase, mitochondrial	Got2	2.31543e+09	2.51506e+09	2.75157e+09	2183400000	2.06161e+09	3.09956e+09	9.46268e+08	0.486787	0.833882	1.03795	0.86553	0.10146	0.528967
P05202	185	Aspartate aminotransferase, mitochondrial	Got2	1.52019e+08	1.66312e+08	8.00198e+07	96757000	8.99546e+07	2.38914e+08	6.18412e+07	0.906347	1.05219	1.03795	1.09212	0.338022	0.730682
P05202	227	Aspartate aminotransferase, mitochondrial	Got2	6.93858e+06	7.93258e+06	NA	NA	1.09078e+07	8.78199e+06	NA	0.176433	1.32402	1.03795	1.37427	0.0945278	0.152684
P05202	234	Aspartate aminotransferase, mitochondrial	Got2	5.72534e+06	6.49144e+06	5.56373e+06	6184200	6.83254e+06	NA	6.93527e+06	0.049329	1.14901	1.03795	1.19261	0.0708739	0.0105516
P05202	279	Aspartate aminotransferase, mitochondrial	Got2	9.81504e+06	7.72445e+06	4.6062e+06	5752200	5.92827e+06	1.10809e+07	4.26912e+06	0.958951	1.01696	1.03795	1.05555	0.328357	0.500798
P05202	296	Aspartate aminotransferase, mitochondrial	Got2	1.00805e+07	1.11308e+07	9.90713e+06	8689900	9.68362e+06	1.2647e+07	9.65171e+06	0.51817	1.07121	1.03795	1.11186	0.100497	0.161355
P05202	302	Aspartate aminotransferase, mitochondrial	Got2	1.16919e+07	1.37261e+07	1.15189e+07	9754600	1.08646e+07	1.13554e+07	1.34134e+07	0.86696	1.01756	1.03795	1.05617	0.139192	0.113851
P05202	309	Aspartate aminotransferase, mitochondrial	Got2	4.69142e+06	3.21517e+06	2.33143e+06	951220	3.08741e+06	3.30111e+06	3.16989e+06	0.693174	1.139	1.03795	1.18223	0.560975	0.0338256
P05202	345	Aspartate aminotransferase, mitochondrial	Got2	2.30421e+06	1.66151e+06	1.90805e+06	2042300	1.98052e+06	1.34556e+06	1.72699e+06	0.240568	0.851108	1.03795	0.883409	0.135461	0.18976
P05202	363	Aspartate aminotransferase, mitochondrial	Got2	6.12233e+07	6.38906e+07	5.23864e+07	51734000	5.50701e+07	5.1335e+07	5.80606e+07	0.560738	0.956609	1.03795	0.992914	0.107543	0.0614657
P05202	387	Aspartate aminotransferase, mitochondrial	Got2	1.40451e+07	1.36729e+07	9.74501e+06	11864000	7.94333e+06	1.15965e+07	NA	0.239032	0.792257	1.03795	0.822324	0.159761	0.264401
P05202	396	Aspartate aminotransferase, mitochondrial	Got2	2.63038e+06	3.99992e+06	3.1619e+06	3181200	3.96872e+06	3.47879e+06	4.68222e+06	0.131615	1.24663	1.03795	1.29394	0.17429	0.149674
P05202	404	Aspartate aminotransferase, mitochondrial	Got2	1.33564e+07	1.1687e+07	1.12177e+07	11403000	1.09688e+07	1.10561e+07	1.58202e+07	0.65249	1.05866	1.03795	1.09884	0.0821964	0.220062
P05213	60	Tubulin alpha-1B chain	Tuba1b	1.66353e+07	1.62151e+07	6.33464e+06	12380000	7.6331e+06	1.21606e+07	6.7599e+06	0.256072	0.686606	1.15107	0.790329	0.370175	0.327538
P05213	311	Tubulin alpha-1B chain	Tuba1b	1.22146e+06	1.1384e+06	700189	1048000	356827	664189	629183	0.0294904	0.535599	1.15107	0.61651	0.223082	0.305895
P05213	394	Tubulin alpha-1B chain	Tuba1b	1.51264e+06	1.3651e+06	NA	1045200	735250	2.36792e+06	NA	0.726064	1.18655	1.15107	1.3658	0.182737	0.744061
P05213	401	Tubulin alpha-1B chain	Tuba1b	4.77397e+06	6.62099e+06	1.02945e+06	6893000	2.0597e+06	6.56646e+06	712343	0.466588	0.644565	1.15107	0.741937	0.559604	0.984909
P06151	81	L-lactate dehydrogenase A chain	Ldha	1.96159e+06	1.79014e+06	1.13653e+06	2168800	1.27658e+06	NA	1.59957e+06	0.402834	0.815111	0.86972	0.708918	0.252913	0.158817
P06151	118	L-lactate dehydrogenase A chain	Ldha	1.45558e+07	1.72574e+07	6.55819e+06	13291000	8.08571e+06	9.08027e+06	1.14148e+07	0.282604	0.73763	0.86972	0.641531	0.352264	0.179378
P06151	126	L-lactate dehydrogenase A chain	Ldha	4.12544e+08	2.81629e+08	5.6883e+08	471920000	2.32828e+08	1.46075e+08	4.20583e+08	0.149327	0.614426	0.86972	0.534378	0.276971	0.526527
P06151	224	L-lactate dehydrogenase A chain	Ldha	1.35935e+06	1.2547e+06	1.64618e+06	1765100	1.10725e+06	1.1821e+06	771363	0.0401484	0.6773	0.86972	0.589061	0.1587	0.214419
P06151	243	L-lactate dehydrogenase A chain	Ldha	1.04656e+07	7.86818e+06	7.27527e+06	8121000	5.30647e+06	6.94831e+06	7.39062e+06	0.113709	0.776574	0.86972	0.675401	0.166139	0.167689
P06745	12	Glucose-6-phosphate isomerase	Gpi	2.28581e+07	1.72853e+07	4.72498e+06	11158000	1.16772e+07	1.27873e+07	4.13123e+06	0.425026	0.680529	0.928984	0.632201	0.558164	0.494124
P06745	89	Glucose-6-phosphate isomerase	Gpi	850647	627537	438692	546240	527205	NA	346686	0.276841	0.709581	0.928984	0.65919	0.283607	0.292133
P06745	142	Glucose-6-phosphate isomerase	Gpi	3.77273e+06	4.29642e+06	1.6792e+06	2517700	2.64008e+06	1.61941e+06	1.7462e+06	0.216387	0.652826	0.928984	0.606465	0.387558	0.27789
P06745	241	Glucose-6-phosphate isomerase	Gpi	3.90351e+06	3.41435e+06	1.67169e+06	2614100	1.91164e+06	2.5538e+06	1.8153e+06	0.242633	0.721697	0.928984	0.670445	0.3367	0.191759
P06745	366	Glucose-6-phosphate isomerase	Gpi	NA	5.29987e+06	NA	3934600	4.57347e+06	4.35239e+06	3.59553e+06	0.53607	0.90396	0.928984	0.839765	0.209084	0.122874
P06745	466	Glucose-6-phosphate isomerase	Gpi	3.01622e+06	3.34565e+06	1.86794e+06	3270700	2.05844e+06	1.4653e+06	3.60843e+06	0.49168	0.826882	0.928984	0.76816	0.238633	0.465464
P06801	337	NADP-dependent malic enzyme	Me1	1.35075e+08	1.82905e+08	7.62911e+07	101470000	6.44653e+07	6.10207e+07	3.58715e+07	0.0559092	0.433984	1.25048	0.542687	0.371984	0.290217
P06801	412	NADP-dependent malic enzyme	Me1	2.50513e+07	2.90195e+07	7.46341e+06	NA	1.51733e+07	9.81775e+06	NA	0.428629	0.609199	1.25048	0.76179	0.559336	0.303066
P06801	422	NADP-dependent malic enzyme	Me1	1.57216e+06	NA	963067	NA	1.6838e+06	892661	1.39383e+06	0.891076	1.04403	1.25048	1.30554	0.339766	0.302427
P06801	476	NADP-dependent malic enzyme	Me1	9.77018e+06	1.23048e+07	4.84844e+06	5430400	5.92767e+06	5.06391e+06	3.15307e+06	0.188888	0.582915	1.25048	0.728923	0.440989	0.301142
P06801	492	NADP-dependent malic enzyme	Me1	6.04934e+07	6.5079e+07	3.01071e+07	26310000	2.90592e+07	1.34691e+07	2.71689e+07	0.137157	0.510631	1.25048	0.638533	0.442022	0.366209
P06801	523	NADP-dependent malic enzyme	Me1	4.4807e+06	6.91808e+06	NA	4269500	4.19568e+06	2.53818e+06	4.2428e+06	0.199307	0.700566	1.25048	0.876042	0.28184	0.265339
P07356	227	Annexin A2	Anxa2	2.6505e+06	2.28515e+06	5.91706e+06	3613300	3.44927e+06	1.14808e+06	2.4637e+06	0.308926	0.650818	1.53083	0.996293	0.45149	0.490522
P07724	97	Serum albumin	Alb	5.15136e+07	1.51694e+07	8.15736e+06	18826000	1.39265e+07	2.24587e+07	3.29215e+06	0.444949	0.564804	1.98869	1.12322	0.821952	0.726043
P07724	229	Serum albumin	Alb	2.34825e+06	628930	NA	1043900	818832	1.43835e+06	284772	0.468299	0.632158	1.98869	1.25716	0.669358	0.681347
P07724	264	Serum albumin	Alb	3.22253e+06	1.17064e+06	936958	1559400	1.39909e+06	1.78214e+06	411500	0.487106	0.695303	1.98869	1.38274	0.599474	0.590519
P07724	305	Serum albumin	Alb	1.77173e+06	653482	NA	772320	589985	927921	NA	0.564089	0.712067	1.98869	1.41608	0.576254	0.31485
P07724	309	Serum albumin	Alb	2.06485e+06	724733	522080	1137000	891453	920505	125386	0.357095	0.580652	1.98869	1.15473	0.615665	0.698238
P07724	413	Serum albumin	Alb	2.21747e+07	6.26423e+06	5.16236e+06	7348600	8.88412e+06	8.96008e+06	2.36898e+06	0.521365	0.658144	1.98869	1.30884	0.782229	0.561559
P07724	543	Serum albumin	Alb	NA	1.12945e+06	992163	NA	1.72989e+06	NA	412057	0.989151	1.00958	1.98869	2.00774	0.091513	0.870094
P07901	112	Heat shock protein HSP 90-alpha	Hsp90aa1	2.9416e+07	2.925e+07	2.40942e+06	26123000	9.78085e+06	4.83088e+07	2.40535e+06	0.912714	0.925017	1.0496	0.970898	0.59704	1.22245
P07901	408	Heat shock protein HSP 90-alpha	Hsp90aa1	613593	908828	369041	690640	352714	NA	472060	0.244451	0.638839	1.0496	0.670526	0.345038	0.204639
P07901	444	Heat shock protein HSP 90-alpha	Hsp90aa1	815054	564363	330226	474110	NA	580566	491332	0.951762	0.981702	1.0496	1.0304	0.373078	0.117731
P07901	540	Heat shock protein HSP 90-alpha	Hsp90aa1	1.73038e+06	1.41701e+06	820531	1185500	1.08464e+06	936416	1.42359e+06	0.608982	0.891227	1.0496	0.935432	0.29772	0.217498
P08113	75	Endoplasmin	Hsp90b1	774152	847553	NA	867390	287373	1.15758e+06	NA	0.764099	0.870767	1.01856	0.886925	0.0591983	0.851693
P08113	95	Endoplasmin	Hsp90b1	6.52036e+06	5.94182e+06	1.85659e+06	5404700	2.93491e+06	9.2754e+06	2.57683e+06	0.999374	0.999632	1.01856	1.01818	0.425795	0.76451
P08113	161	Endoplasmin	Hsp90b1	703130	867219	NA	507010	424588	797516	NA	0.702094	0.882445	1.01856	0.898819	0.260439	0.431551
P08113	168	Endoplasmin	Hsp90b1	4.63078e+06	4.42877e+06	1.9188e+06	4383400	2.97473e+06	6.20711e+06	2.76004e+06	0.91181	1.0365	1.01856	1.05574	0.334753	0.485145
P08113	455	Endoplasmin	Hsp90b1	987935	709102	NA	596980	NA	663058	358739	0.270062	0.668127	1.01856	0.680524	0.263269	0.421192
P08113	479	Endoplasmin	Hsp90b1	2.10785e+06	1.2309e+06	NA	1233200	949085	1.36906e+06	NA	0.437109	0.760556	1.01856	0.774668	0.331791	0.256213
P08226	173	Apolipoprotein E	Apoe	525747	1.71351e+06	NA	937290	655519	813338	NA	0.525932	0.693611	1.44822	1.0045	0.569617	0.151949
P08228	71	Superoxide dismutase [Cu-Zn]	Sod1	2.4246e+06	3.31484e+06	4.26832e+06	2184000	3.49591e+06	4.09271e+06	3.93243e+06	0.230305	1.25998	0.813508	1.02501	0.310995	0.0804278
P08228	137	Superoxide dismutase [Cu-Zn]	Sod1	6.50136e+06	9.62254e+06	8.94722e+06	7482100	1.49448e+07	2.18629e+07	1.15739e+07	0.0302819	1.98164	0.813508	1.61208	0.173301	0.325255
P08249	78	Malate dehydrogenase, mitochondrial	Mdh2	6.46607e+06	8.02804e+06	4.55885e+06	NA	9.20508e+06	6.81101e+06	8.34576e+06	0.221562	1.27864	0.92698	1.18527	0.273573	0.14935
P08249	91	Malate dehydrogenase, mitochondrial	Mdh2	7.34864e+06	1.2607e+07	9.51037e+06	12284000	9.09303e+06	1.24074e+07	1.19461e+07	0.694097	1.06815	0.92698	0.990155	0.238026	0.161026
P08249	157	Malate dehydrogenase, mitochondrial	Mdh2	1.5812e+07	1.04193e+07	2.37418e+07	6996000	1.56304e+07	1.2587e+07	1.19372e+07	0.853887	0.939798	0.92698	0.871174	0.512492	0.147303
P08249	185	Malate dehydrogenase, mitochondrial	Mdh2	1.07423e+07	1.22432e+07	1.0071e+07	7660800	1.86512e+07	1.28829e+07	1.17052e+07	0.10247	1.41592	0.92698	1.31253	0.187523	0.257907
P08249	203	Malate dehydrogenase, mitochondrial	Mdh2	NA	3.25855e+07	3.9079e+07	25244000	NA	2.74487e+07	3.63828e+07	0.953701	0.988017	0.92698	0.915872	0.21428	0.197939
P08249	215	Malate dehydrogenase, mitochondrial	Mdh2	3.40917e+08	3.62696e+08	4.59963e+08	330960000	4.50929e+08	4.41489e+08	3.48064e+08	0.410882	1.10668	0.92698	1.02587	0.158067	0.137512
P08249	296	Malate dehydrogenase, mitochondrial	Mdh2	6.56761e+07	2.67745e+06	8.24354e+07	69914000	8.78911e+07	8.24007e+07	NA	0.326682	1.54318	0.92698	1.43049	0.647291	0.0455965
P08249	297	Malate dehydrogenase, mitochondrial	Mdh2	567143	851014	173466	NA	711065	NA	672597	0.570569	1.30401	0.92698	1.20879	0.641333	0.0393166
P08249	301	Malate dehydrogenase, mitochondrial	Mdh2	1.62689e+07	2.08808e+07	1.60855e+07	14749000	2.25269e+07	NA	672597	0.482967	0.682496	0.92698	0.632661	0.157504	1.33221
P08249	307	Malate dehydrogenase, mitochondrial	Mdh2	7.29585e+06	1.16701e+07	1.12066e+07	7130000	1.16886e+07	1.10444e+07	9.16079e+06	0.446524	1.14	0.92698	1.05676	0.262483	0.123558
P08249	324	Malate dehydrogenase, mitochondrial	Mdh2	8.08025e+06	8.42008e+06	7.14489e+06	6614600	6.37571e+06	5.65491e+06	4.66542e+06	0.0266507	0.735675	0.92698	0.681956	0.109974	0.154287
P08249	335	Malate dehydrogenase, mitochondrial	Mdh2	2.34937e+07	2.81612e+07	2.2415e+07	14964000	4.35158e+07	4.13004e+07	3.86615e+07	0.00272622	1.84915	0.92698	1.71412	0.245529	0.0590444
P09103	108	Protein disulfide-isomerase	P4hb	3.8333e+06	3.50255e+06	1.90557e+06	2940300	3.4184e+06	4.98148e+06	2.21303e+06	0.581701	1.16162	0.924879	1.07436	0.277332	0.392373
P09103	132	Protein disulfide-isomerase	P4hb	NA	2.68521e+06	1.4158e+06	2888400	2.40457e+06	3.78334e+06	802707	0.999692	1.00017	0.924879	0.925039	0.342536	0.640161
P09103	232	Protein disulfide-isomerase	P4hb	6.81497e+06	5.39819e+06	6.91289e+06	NA	6.12282e+06	9.25725e+06	NA	0.395186	1.20621	0.924879	1.1156	0.132959	0.288214
P09103	265	Protein disulfide-isomerase	P4hb	1.60177e+07	NA	2.12494e+06	1577700	7.41179e+06	1.58441e+07	NA	0.514718	1.76893	0.924879	1.63605	1.24494	0.512777
P09103	310	Protein disulfide-isomerase	P4hb	1.84359e+07	1.32138e+07	1.63543e+07	22967000	1.36821e+07	2.92668e+07	7.98357e+06	0.900965	0.956869	0.924879	0.884988	0.230581	0.648958
P09103	446	Protein disulfide-isomerase	P4hb	4.59601e+06	4.89111e+06	2.727e+06	4383200	3.00502e+06	4.79793e+06	NA	0.799224	0.940267	0.924879	0.869634	0.233971	0.324948
P09405	522	Nucleolin	Ncl	556943	NA	638148	1479400	2.35315e+06	1.28456e+06	NA	0.190913	2.04023	0.78803	1.60776	0.572918	0.415427
P09405	643	Nucleolin	Ncl	2.83646e+06	1.47035e+06	3.0253e+06	2700200	3.24791e+06	3.56299e+06	NA	0.170112	1.35779	0.78803	1.06998	0.28091	0.0654224
P09411	15	Phosphoglycerate kinase 1	Pgk1	453349	710579	477259	532280	492907	582780	505676	0.831986	0.970102	1.00859	0.978437	0.213981	0.0922423
P09411	30	Phosphoglycerate kinase 1	Pgk1	5.08848e+06	5.45618e+06	6.52193e+06	7080700	5.58598e+06	6.10159e+06	7.67712e+06	0.605365	1.06925	1.00859	1.07844	0.153066	0.168774
P09411	48	Phosphoglycerate kinase 1	Pgk1	NA	1.38316e+07	1.63236e+07	23392000	1.42259e+07	1.67601e+07	1.54024e+07	0.464706	0.86631	1.00859	0.873754	0.277852	0.0820133
P09411	75	Phosphoglycerate kinase 1	Pgk1	3.87323e+07	3.19297e+07	3.89852e+07	58220000	2.65559e+07	3.2486e+07	3.94743e+07	0.271536	0.782493	1.00859	0.789217	0.269679	0.196915
P09411	91	Phosphoglycerate kinase 1	Pgk1	1.6909e+07	1.66219e+07	1.73808e+07	19481000	1.52755e+07	1.79611e+07	1.30273e+07	0.185213	0.876302	1.00859	0.883832	0.0735088	0.160175
P09411	131	Phosphoglycerate kinase 1	Pgk1	1.01934e+06	1.99751e+06	1.01913e+06	1803900	2.26361e+06	1.63272e+06	2.29054e+06	0.149404	1.41256	1.00859	1.42469	0.352761	0.18051
P09411	156	Phosphoglycerate kinase 1	Pgk1	5.57347e+06	7.5694e+06	5.86279e+06	8618800	5.52758e+06	5.14977e+06	6.61695e+06	0.273923	0.834733	1.00859	0.841906	0.208794	0.132148
P09411	191	Phosphoglycerate kinase 1	Pgk1	1.43285e+06	1.69511e+06	1.33125e+06	1816000	1.3996e+06	1.47558e+06	1.67015e+06	0.733723	0.965775	1.00859	0.974074	0.143469	0.0920992
P09411	291	Phosphoglycerate kinase 1	Pgk1	9.56828e+06	1.24365e+07	1.3251e+07	11495000	1.15815e+07	1.18133e+07	1.21312e+07	0.876943	1.0132	1.00859	1.02191	0.135586	0.0233021
P09411	322	Phosphoglycerate kinase 1	Pgk1	NA	4.14045e+06	3.30397e+06	4481900	3.56114e+06	3.23151e+06	NA	0.304068	0.854328	1.00859	0.861668	0.15245	0.0686279
P09411	353	Phosphoglycerate kinase 1	Pgk1	4.01141e+06	5.91971e+06	5.14981e+06	7399700	5.34891e+06	4.79696e+06	4.53323e+06	0.43887	0.870622	1.00859	0.878103	0.253008	0.085068
P09411	388	Phosphoglycerate kinase 1	Pgk1	1.02293e+07	8.82326e+06	9.22111e+06	11490000	9.04358e+06	9.09841e+06	7.18883e+06	0.148985	0.849379	1.00859	0.856677	0.119732	0.128738
P09671	68	Superoxide dismutase [Mn], mitochondrial	Sod2	4.36226e+06	3.1609e+06	4.5981e+06	3066300	5.02454e+06	3.11532e+06	4.85267e+06	0.476546	1.14063	0.92853	1.05911	0.209589	0.243874
P09671	108	Superoxide dismutase [Mn], mitochondrial	Sod2	9.47706e+06	9.95846e+06	8.94039e+06	7038800	1.2079e+07	1.0172e+07	1.27289e+07	0.0367768	1.31697	0.92853	1.22284	0.144503	0.113975
P09671	114	Superoxide dismutase [Mn], mitochondrial	Sod2	NA	3.00762e+06	3.60269e+06	1764100	3.62616e+06	4.37201e+06	4.3152e+06	0.0909471	1.47036	0.92853	1.36527	0.336081	0.101156
P09671	122	Superoxide dismutase [Mn], mitochondrial	Sod2	2.76991e+07	3.22226e+07	3.33417e+07	27619000	3.80499e+07	3.36864e+07	4.27002e+07	0.0369462	1.26224	0.92853	1.17202	0.099041	0.118171
P09671	130	Superoxide dismutase [Mn], mitochondrial	Sod2	2.92784e+08	2.65373e+08	3.4137e+08	271950000	2.87897e+08	3.13504e+08	3.28474e+08	0.484115	1.05835	0.92853	0.98271	0.11739	0.0662011
P09671	132	Superoxide dismutase [Mn], mitochondrial	Sod2	NA	1.5934e+06	2.20216e+06	NA	1.33479e+06	1.59656e+06	1.42125e+06	0.168952	0.764505	0.92853	0.709866	0.226821	0.0919297
P09813	53	Apolipoprotein A-II	Apoa2	1.10601e+06	935583	NA	588740	2.82126e+06	924332	NA	0.267726	2.136	1.4388	3.07328	0.300646	0.716219
P09813	67	Apolipoprotein A-II	Apoa2	1.30685e+06	822123	NA	NA	1.48572e+06	819818	NA	0.850134	1.08293	1.4388	1.55812	0.321991	0.408462
P0DP28	22	Calmodulin-3	Calm3	NA	3.09971e+07	2.67802e+07	31215000	3.98358e+07	4.69992e+07	NA	0.0242546	1.46364	0.587548	0.859958	0.084273	0.116665
P10126	41	Elongation factor 1-alpha 1	Eef1a1	1.36406e+06	1.48596e+06	1.14071e+06	1398900	1.31451e+06	1.52798e+06	1.34211e+06	0.665783	1.03522	1.01521	1.05097	0.109116	0.083235
P10126	165	Elongation factor 1-alpha 1	Eef1a1	5.03614e+06	5.10693e+06	4.40339e+06	6488500	5.12735e+06	4.96897e+06	6.49448e+06	0.697428	1.05163	1.01521	1.06763	0.167101	0.151671
P10126	172	Elongation factor 1-alpha 1	Eef1a1	6.59536e+06	4.54304e+06	4.47378e+06	5561300	5.06309e+06	3.64477e+06	3.74808e+06	0.166047	0.784374	1.01521	0.796305	0.188968	0.190447
P10126	179	Elongation factor 1-alpha 1	Eef1a1	3.64449e+07	4.91002e+07	3.54484e+07	49043000	4.57977e+07	3.48563e+07	4.28097e+07	0.806875	0.968136	1.01521	0.982862	0.178518	0.137417
P10126	255	Elongation factor 1-alpha 1	Eef1a1	1.3918e+07	1.76837e+07	6.35247e+06	20302000	1.99671e+07	2.97949e+07	NA	0.131637	1.70839	1.01521	1.73438	0.416721	0.2793
P10126	392	Elongation factor 1-alpha 1	Eef1a1	6.32063e+06	6.33335e+06	5.34205e+06	6458800	8.71482e+06	6.9321e+06	8.24577e+06	0.0188944	1.30268	1.01521	1.3225	0.0847609	0.116032
P10126	395	Elongation factor 1-alpha 1	Eef1a1	1.37617e+07	1.22086e+07	6.84676e+06	13271000	1.12818e+07	1.58201e+07	1.23367e+07	0.494516	1.14096	1.01521	1.15832	0.276299	0.180658
P10126	408	Elongation factor 1-alpha 1	Eef1a1	7.56205e+06	NA	4.55151e+06	NA	5.72091e+06	8.6131e+06	NA	0.647978	1.1833	1.01521	1.2013	0.35147	0.285347
P10126	439	Elongation factor 1-alpha 1	Eef1a1	4.61044e+06	3.78074e+06	2.90038e+06	3228500	5.19126e+06	3.54505e+06	6.53314e+06	0.145617	1.40215	1.01521	1.42348	0.205999	0.294043
P10518	184	Delta-aminolevulinic acid dehydratase	Alad	1.07752e+07	9.32376e+06	7.86196e+06	9226200	7.66925e+06	1.09382e+07	1.13077e+07	0.597033	1.0726	0.951577	1.02066	0.128027	0.200822
P10639	39	Thioredoxin	Txn	1.52295e+07	1.1573e+07	1.39814e+07	17821000	1.21325e+07	1.2835e+07	1.63419e+07	0.659842	0.939839	0.870081	0.817736	0.177572	0.163767
P10639	81	Thioredoxin	Txn	3.86672e+06	NA	1.96922e+06	2740100	3.01473e+06	3.5576e+06	NA	0.603752	1.14954	0.870081	1.00019	0.333822	0.116815
P10639	94	Thioredoxin	Txn	2.1489e+06	3.42456e+06	3.12069e+06	2893800	5.12978e+06	4.54544e+06	4.93655e+06	0.0025116	1.68126	0.870081	1.46283	0.187804	0.061122
P10649	31	Glutathione S-transferase Mu 1	Gstm1	5.72646e+06	4.35922e+06	4.84896e+06	7282600	6.95131e+06	5.65903e+06	4.98428e+06	0.744043	1.05591	1.25537	1.32556	0.231088	0.170429
P10649	50	Glutathione S-transferase Mu 1	Gstm1	1.10989e+07	8.60045e+06	4.69443e+06	12647000	8.24852e+06	1.16737e+07	2.3174e+06	0.574031	0.800543	1.25537	1.00497	0.374775	0.638555
P10649	52	Glutathione S-transferase Mu 1	Gstm1	NA	5.67722e+06	4.33811e+06	10460000	NA	5.17223e+06	6.70822e+06	0.743502	0.870349	1.25537	1.09261	0.471542	0.18284
P10649	83	Glutathione S-transferase Mu 1	Gstm1	9.32302e+06	1.13333e+07	2.41411e+07	22076000	3.18153e+07	1.15615e+07	2.19982e+07	0.476405	1.30346	1.25537	1.63632	0.446932	0.464788
P10649	124	Glutathione S-transferase Mu 1	Gstm1	1.23746e+06	1.45752e+06	1.53227e+06	2843200	1.66404e+06	1.1314e+06	2.19629e+06	0.844362	0.941332	1.25537	1.18172	0.411795	0.319998
P10649	129	Glutathione S-transferase Mu 1	Gstm1	6.73339e+06	6.77553e+06	1.19848e+07	17500000	1.05624e+07	7.06504e+06	1.16384e+07	0.77213	0.907599	1.25537	1.13937	0.477479	0.245109
P10649	136	Glutathione S-transferase Mu 1	Gstm1	3.20922e+07	3.20023e+07	4.99324e+07	68550000	3.24115e+07	1.97782e+07	4.74892e+07	0.359195	0.727941	1.25537	0.913832	0.382162	0.417545
P10649	144	Glutathione S-transferase Mu 1	Gstm1	3.54556e+07	3.27079e+07	5.6046e+07	112460000	5.23496e+07	3.23797e+07	5.73272e+07	0.626611	0.80031	1.25537	1.00468	0.625741	0.27883
P10649	173	Glutathione S-transferase Mu 1	Gstm1	1.58509e+07	1.91852e+07	3.52155e+07	71199000	2.0833e+07	2.21541e+07	3.13877e+07	0.51901	0.701067	1.25537	0.880095	0.716638	0.231952
P10649	199	Glutathione S-transferase Mu 1	Gstm1	1.24748e+07	1.48275e+07	1.61461e+07	32383000	1.98826e+07	1.08645e+07	2.36429e+07	0.899588	0.956332	1.25537	1.20055	0.478851	0.362217
P10649	211	Glutathione S-transferase Mu 1	Gstm1	1.96278e+07	1.65831e+07	9.26634e+06	28862000	1.71964e+07	2.08374e+07	2.78629e+06	0.488211	0.73214	1.25537	0.919104	0.436636	0.701563
P10922	12	Histone H1.0	H1-0	1.61231e+06	1.97574e+06	3.64041e+06	3332700	3.52176e+06	3.27099e+06	3.05425e+06	0.333625	1.24317	0.744167	0.925128	0.377357	0.0712787
P11352	62	Glutathione peroxidase 1	Gpx1	4.07961e+06	3.85661e+06	5.36765e+06	3961200	4.10406e+06	4.69072e+06	6.45321e+06	0.338018	1.17756	0.865547	1.01923	0.163756	0.240551
P11352	86	Glutathione peroxidase 1	Gpx1	1.84172e+08	2.64808e+08	2.53647e+08	198640000	2.7564e+08	2.97903e+08	2.4574e+08	0.134229	1.21205	0.865547	1.04908	0.17691	0.0958456
P11352	112	Glutathione peroxidase 1	Gpx1	NA	5.40106e+08	3.17393e+08	103020000	5.07445e+08	4.77907e+08	3.89528e+08	0.351398	1.43139	0.865547	1.23894	0.682619	0.133881
P11352	146	Glutathione peroxidase 1	Gpx1	1.61553e+08	1.37438e+08	1.96035e+08	139080000	1.39468e+08	2.09055e+08	1.77677e+08	0.502043	1.10644	0.865547	0.957676	0.172329	0.198685
P11499	347	Heat shock protein HSP 90-beta	Hsp90ab1	8.87437e+06	6.41531e+06	1.04088e+06	4594500	2.5702e+06	9.2529e+06	1.76933e+06	0.811326	0.866102	1.09195	0.94574	0.630522	0.906903
P11499	435	Heat shock protein HSP 90-beta	Hsp90ab1	1.86049e+06	2.54232e+06	1.16128e+06	1675500	1.02166e+06	1.39867e+06	1.31185e+06	0.167818	0.687364	1.09195	0.750567	0.315431	0.158704
P11499	531	Heat shock protein HSP 90-beta	Hsp90ab1	900522	762030	NA	817880	482344	608916	480554	0.00662409	0.633686	1.09195	0.691953	0.0842718	0.140471
P11679	107	Keratin, type II cytoskeletal 8	Krt8	1.51099e+07	1.12135e+07	1.35539e+07	15711000	1.95413e+07	2.3729e+07	1.44107e+07	0.0906808	1.38353	1.06478	1.47316	0.144398	0.242736
P11679	114	Keratin, type II cytoskeletal 8	Krt8	4.41079e+07	3.07692e+07	4.26055e+07	52719000	4.2235e+07	4.29591e+07	2.95185e+07	0.534614	0.898641	1.06478	0.956858	0.212221	0.197701
P11679	128	Keratin, type II cytoskeletal 8	Krt8	NA	1.63147e+07	2.03091e+07	27926000	1.70939e+07	2.27595e+07	9.41698e+06	0.378869	0.763293	1.06478	0.812741	0.274164	0.407739
P11679	136	Keratin, type II cytoskeletal 8	Krt8	984720	1.08767e+06	973989	1304800	1.67565e+06	1.81866e+06	771847	0.299434	1.30728	1.06478	1.39197	0.141092	0.399153
P11679	213	Keratin, type II cytoskeletal 8	Krt8	1.19155e+07	9.04271e+06	1.02749e+07	10003000	1.00356e+07	1.26613e+07	4.91589e+06	0.609621	0.892836	1.06478	0.950676	0.115851	0.42796
P11679	301	Keratin, type II cytoskeletal 8	Krt8	7.49775e+06	7.01076e+06	6.58883e+06	8459800	8.91444e+06	9.98385e+06	7.65163e+06	0.104657	1.19768	1.06478	1.27527	0.108877	0.131915
P11679	310	Keratin, type II cytoskeletal 8	Krt8	3.99212e+06	3.95426e+06	5.52593e+06	6766600	5.8171e+06	4.98897e+06	3.53711e+06	0.786591	0.944925	1.06478	1.00614	0.267424	0.241395
P11714	432	Cytochrome P450 2D9	Cyp2d9	1.7994e+07	2.05989e+07	1.67152e+07	15127000	7.88481e+06	8.96106e+06	1.67212e+07	0.063417	0.635423	1.108	0.704051	0.131342	0.43088
P11725	70	Ornithine carbamoyltransferase, mitochondrial	Otc	1.76777e+06	7.63676e+06	3.89152e+06	5685400	4.52698e+06	4.51401e+06	9.24333e+06	0.526444	1.28436	1.00476	1.29048	0.528078	0.447389
P11725	80	Ornithine carbamoyltransferase, mitochondrial	Otc	8.70911e+06	1.03214e+07	NA	4849300	2.28717e+06	1.59367e+07	NA	0.847556	1.14473	1.00476	1.15018	0.353259	1.05923
P11725	88	Ornithine carbamoyltransferase, mitochondrial	Otc	6.19815e+07	6.33876e+07	4.85177e+07	46572000	2.83422e+07	4.76229e+07	5.41535e+07	0.216909	0.786957	1.00476	0.790707	0.159588	0.309416
P11725	144	Ornithine carbamoyltransferase, mitochondrial	Otc	2.82921e+07	3.46752e+07	3.25781e+07	32870000	2.05656e+07	2.03845e+07	3.85927e+07	0.339892	0.825891	1.00476	0.829826	0.0842624	0.394529
P11725	221	Ornithine carbamoyltransferase, mitochondrial	Otc	5.75121e+07	3.33299e+07	3.20542e+07	42643000	2.32675e+07	9.23202e+06	5.33765e+07	0.368749	0.691688	1.00476	0.694983	0.283725	0.787926
P11725	231	Ornithine carbamoyltransferase, mitochondrial	Otc	1.14302e+07	1.74718e+07	1.13926e+07	12278000	1.16858e+07	9.36231e+06	NA	0.318159	0.800725	1.00476	0.80454	0.221756	0.156115
P11725	238	Ornithine carbamoyltransferase, mitochondrial	Otc	NA	9.50185e+06	NA	6923200	6.36878e+06	5.03713e+06	1.03782e+07	0.705114	0.884183	1.00476	0.888396	0.222024	0.382871
P11725	243	Ornithine carbamoyltransferase, mitochondrial	Otc	3.45822e+06	3.10578e+06	3.02743e+06	3315700	2.42468e+06	2.4063e+06	5.75851e+06	0.760093	1.09392	1.00476	1.09913	0.0609008	0.546802
P11725	307	Ornithine carbamoyltransferase, mitochondrial	Otc	678715	1.1638e+06	545954	1019800	751888	620853	1.18775e+06	0.995129	1.00168	1.00476	1.00645	0.338162	0.347739
P11983	400	T-complex protein 1 subunit alpha	Tcp1	3.12839e+07	2.95656e+07	2.61795e+07	38503000	2.66715e+07	1.46722e+07	3.52236e+07	0.363104	0.813257	1.15026	0.935454	0.165657	0.404498
P11983	494	T-complex protein 1 subunit alpha	Tcp1	3.68457e+06	4.71953e+06	2.95098e+06	4253000	2.93039e+06	2.11338e+06	2.58212e+06	0.0397745	0.651449	1.15026	0.749334	0.195359	0.161285
P11983	515	T-complex protein 1 subunit alpha	Tcp1	NA	2.14876e+06	1.40275e+06	2916300	1.82117e+06	1.81807e+06	NA	0.593022	0.844004	1.15026	0.970822	0.351031	0.001206
P12382	726	ATP-dependent 6-phosphofructokinase, liver type	Pfkl	2.32597e+06	2.14446e+06	2.39508e+06	4899500	2.90383e+06	2.21071e+06	6.33148e+06	0.536471	1.29718	0.621635	0.806373	0.44531	0.578305
P12710	6	Fatty acid-binding protein, liver	Fabp1	2.30959e+07	NA	6.13054e+06	11427000	1.04854e+07	2.51351e+07	1.04578e+07	0.80891	1.13344	0.815621	0.924459	0.640526	0.551188
P12710	31	Fatty acid-binding protein, liver	Fabp1	6.52267e+06	1.18912e+07	3.22914e+06	7052100	1.00737e+07	1.68176e+07	7.34676e+06	0.237957	1.59089	0.815621	1.29756	0.497766	0.427187
P12710	46	Fatty acid-binding protein, liver	Fabp1	5.72295e+07	7.51893e+07	3.70781e+07	47053000	8.88222e+07	9.52469e+07	8.5556e+07	0.0154694	1.66013	0.815621	1.35403	0.300496	0.0548591
P12710	57	Fatty acid-binding protein, liver	Fabp1	9.7298e+06	1.2336e+07	3.34237e+06	7587200	1.39875e+07	1.52228e+07	1.05182e+07	0.106468	1.60542	0.815621	1.30942	0.461147	0.184182
P12710	84	Fatty acid-binding protein, liver	Fabp1	2.33165e+06	2.64436e+06	1.5199e+06	1709500	3.22274e+06	3.02872e+06	2.35709e+06	0.084336	1.39884	0.815621	1.14092	0.25634	0.158303
P12710	90	Fatty acid-binding protein, liver	Fabp1	1.87298e+06	2.30305e+06	1.0664e+06	1553400	2.91335e+06	4.44181e+06	2.15901e+06	0.0700314	1.86667	0.815621	1.52249	0.307074	0.366739
P12710	96	Fatty acid-binding protein, liver	Fabp1	1.33856e+06	1.01526e+06	500604	703910	1.39204e+06	1.72778e+06	1.92247e+06	0.0259139	1.88939	0.815621	1.54102	0.412086	0.159644
P12710	99	Fatty acid-binding protein, liver	Fabp1	NA	2.64343e+06	NA	1558700	1.367e+06	2.89362e+06	4.11862e+06	0.575292	1.32936	0.815621	1.08426	0.365064	0.493562
P12710	121	Fatty acid-binding protein, liver	Fabp1	5.86405e+06	3.95612e+06	NA	NA	4.91553e+06	1.10814e+07	NA	0.439561	1.62899	0.815621	1.32864	0.274763	0.545096
P12787	58	Cytochrome c oxidase subunit 5A, mitochondrial	Cox5a	NA	7.15474e+06	2.98383e+06	3044400	5.08962e+06	6.93634e+06	NA	0.45905	1.36835	0.799255	1.09366	0.544062	0.217168
P12790	251	Cytochrome P450 2B9	Cyp2b9	NA	776682	874841	NA	1.6764e+06	NA	1.63145e+06	0.00422191	2.00291	0.713086	1.42825	0.0840546	0.0192201
P12970	150	60S ribosomal protein L7a	Rpl7a	2.01027e+06	2.37487e+06	2.31198e+06	1756100	2.29707e+06	2.29274e+06	2.40798e+06	0.259213	1.10377	0.902503	0.996155	0.135529	0.0280025
P13707	282	Glycerol-3-phosphate dehydrogenase [NAD(+)], cytoplasmic	Gpd1	854311	1.40966e+06	NA	607740	1.0397e+06	569884	889413	0.674455	0.870212	1.283	1.11648	0.429099	0.288038
P13707	318	Glycerol-3-phosphate dehydrogenase [NAD(+)], cytoplasmic	Gpd1	1.86146e+07	1.90569e+07	6.8111e+06	13338000	1.01686e+07	7.6484e+06	8.78023e+06	0.164977	0.613327	1.283	0.786898	0.39571	0.142375
P14115	47	60S ribosomal protein L27a	Rpl27a	1.2258e+06	674472	581987	1110400	824726	1.67879e+06	449813	0.818905	1.09606	0.740473	0.811604	0.353484	0.639817
P14131	60	40S ribosomal protein S16	Rps16	3.07634e+06	4.95365e+06	1.93629e+06	3774200	2.37568e+06	3.3224e+06	NA	0.586277	0.829386	0.976913	0.810238	0.368081	0.234966
P14131	98	40S ribosomal protein S16	Rps16	6.50862e+06	3.34666e+06	1.16418e+06	1677700	2.18183e+06	4.50862e+06	1.32203e+06	0.770311	0.841394	0.976913	0.821969	0.759301	0.617267
P14148	146	60S ribosomal protein L7	Rpl7	2.50767e+06	3.76056e+06	NA	2696600	1.30172e+06	3.01643e+06	NA	0.38311	0.722513	1.15876	0.837222	0.226035	0.561576
P14148	149	60S ribosomal protein L7	Rpl7	657763	955924	NA	950600	269835	654150	NA	0.13269	0.540492	1.15876	0.626303	0.199619	0.588217
P14148	178	60S ribosomal protein L7	Rpl7	1.61755e+06	2.53143e+06	NA	1465600	716858	2.19232e+06	NA	0.592299	0.777221	1.15876	0.900615	0.30805	0.717253
P14152	110	Malate dehydrogenase, cytoplasmic	Mdh1	4.39075e+07	4.18122e+07	3.42607e+07	52603000	2.89206e+07	3.25918e+07	3.8948e+07	0.116309	0.776131	1.09945	0.853318	0.174852	0.1515
P14152	118	Malate dehydrogenase, cytoplasmic	Mdh1	5.8544e+07	6.80938e+07	6.08779e+07	79041000	4.63193e+07	4.26972e+07	6.16287e+07	0.074251	0.753537	1.09945	0.828476	0.138254	0.20012
P14152	142	Malate dehydrogenase, cytoplasmic	Mdh1	1.9728e+07	1.42401e+07	9.96259e+06	20955000	1.25372e+07	1.42643e+07	1.45096e+07	0.459099	0.8489	1.09945	0.933324	0.313939	0.0780658
P14152	179	Malate dehydrogenase, cytoplasmic	Mdh1	NA	1.91902e+07	1.67801e+07	20163000	1.07726e+07	1.61324e+07	1.05828e+07	0.0403276	0.667835	1.09945	0.734252	0.0930787	0.252138
P14152	199	Malate dehydrogenase, cytoplasmic	Mdh1	612315	NA	836607	NA	889024	763214	609387	0.840026	1.0406	1.09945	1.14409	0.218919	0.185776
P14152	298	Malate dehydrogenase, cytoplasmic	Mdh1	9.94665e+06	9.84367e+06	1.16119e+07	15171000	5.60197e+06	1.06803e+07	4.35722e+06	0.0813264	0.590884	1.09945	0.649647	0.213642	0.486878
P14206	52	40S ribosomal protein SA	Rpsa	NA	3.10646e+06	1.62647e+06	2240700	1.71683e+06	3.18776e+06	1.71309e+06	0.86448	0.948957	0.97924	0.929257	0.319868	0.385479
P14206	89	40S ribosomal protein SA	Rpsa	NA	2.66935e+06	2.78775e+06	1765900	1.78287e+06	2.40167e+06	2.73378e+06	0.823425	0.957819	0.97924	0.937934	0.232146	0.209272
P14211	159	Calreticulin	Calr	3.21976e+06	2.09187e+06	NA	3115200	2.43473e+06	4.16061e+06	1.7918e+06	0.987497	0.99529	0.862959	0.858895	0.221862	0.438158
P14733	110	Lamin-B1	Lmnb1	5.02118e+06	3.64215e+06	9.94723e+06	11784000	4.76508e+06	5.5421e+06	7.53157e+06	0.521899	0.782541	0.856975	0.670618	0.511561	0.239956
P14733	331	Lamin-B1	Lmnb1	1.39584e+06	849157	1.44106e+06	1949400	2.36058e+06	1.89287e+06	1.13336e+06	0.378416	1.27451	0.856975	1.09222	0.319185	0.344934
P14733	484	Lamin-B1	Lmnb1	1.56655e+06	1.15975e+06	3.64177e+06	3037200	2.21896e+06	1.71324e+06	2.33206e+06	0.728022	0.888048	0.856975	0.761035	0.501498	0.157806
P14733	533	Lamin-B1	Lmnb1	2.15982e+06	1.48351e+06	3.9527e+06	3132900	2.09576e+06	2.94754e+06	2.97389e+06	0.989102	0.996332	0.856975	0.853832	0.404248	0.186931
P14824	63	Annexin A6	Anxa6	3.27472e+06	2.84946e+06	2.94577e+06	4307700	3.11842e+06	2.74026e+06	3.67029e+06	0.726913	0.94974	1.13707	1.07992	0.199587	0.147248
P14824	247	Annexin A6	Anxa6	NA	1.19486e+06	NA	1324400	605971	1.29537e+06	561799	0.252541	0.651816	1.13707	0.741159	0.0727171	0.501032
P14824	306	Annexin A6	Anxa6	6.37529e+06	4.5828e+06	3.95594e+06	7694600	5.1832e+06	2.66157e+06	7.19783e+06	0.686486	0.887131	1.13707	1.00873	0.301553	0.453282
P14824	314	Annexin A6	Anxa6	NA	1.86813e+06	2.40771e+06	1904800	2.86208e+06	1.95698e+06	2.41887e+06	0.324477	1.17106	1.13707	1.33158	0.146344	0.187589
P14824	406	Annexin A6	Anxa6	6.81579e+06	6.22102e+06	7.25957e+06	9412800	5.69632e+06	4.79203e+06	7.34404e+06	0.210576	0.800309	1.13707	0.910006	0.187198	0.217681
P14824	607	Annexin A6	Anxa6	2.60802e+06	2.49928e+06	1.30207e+06	1569300	1.92614e+06	2.2579e+06	1.51603e+06	0.833608	0.952551	1.13707	1.08312	0.328936	0.195592
P14869	10	60S acidic ribosomal protein P0	Rplp0	9.20936e+06	NA	2.2101e+06	7781900	4.04407e+06	1.19492e+07	NA	0.718844	1.24938	1.01786	1.27169	0.577846	0.699014
P15105	103	Glutamine synthetase	Glul	3.35974e+08	2.85958e+08	1.90131e+08	155700000	1.8526e+08	1.8223e+08	1.81943e+08	0.287297	0.75698	1.31258	0.993594	0.345001	0.0100353
P15105	259	Glutamine synthetase	Glul	9.25572e+06	6.66868e+06	4.26098e+06	4889600	5.15335e+06	6.03532e+06	NA	0.711755	0.892417	1.31258	1.17137	0.356881	0.111478
P15105	372	Glutamine synthetase	Glul	1.99905e+07	1.43059e+07	8.15446e+06	9770500	8.84241e+06	1.59406e+07	8.30282e+06	0.612459	0.844757	1.31258	1.10881	0.406444	0.386491
P15532	26	Nucleoside diphosphate kinase A	Nme1	975821	1.08708e+06	NA	1023800	747249	1.02898e+06	509587	0.157059	0.740535	0.923621	0.683974	0.0542384	0.341244
P15532	124	Nucleoside diphosphate kinase A	Nme1	1.99382e+07	2.09247e+07	1.83799e+07	21717000	1.85418e+07	2.28221e+07	2.27337e+07	0.474259	1.05563	0.923621	0.975002	0.0710344	0.114487
P15626	50	Glutathione S-transferase Mu 2	Gstm2	1.46553e+06	1.38206e+06	502037	1437500	808617	1.27995e+06	NA	0.706575	0.872575	1.32852	1.15923	0.38809	0.319148
P15626	52	Glutathione S-transferase Mu 2	Gstm2	NA	5.67722e+06	4.33811e+06	10460000	NA	4.88742e+06	6.33884e+06	0.655923	0.822423	1.32852	1.09261	0.471542	0.18284
P15626	122	Glutathione S-transferase Mu 2	Gstm2	3.89304e+06	4.33289e+06	3.11608e+06	4311100	2.40679e+06	2.6212e+06	NA	0.0315999	0.642426	1.32852	0.853477	0.145326	0.0603073
P15626	199	Glutathione S-transferase Mu 2	Gstm2	1.92031e+06	1.84374e+06	NA	1544400	901528	671904	722620	0.00170508	0.432528	1.32852	0.574622	0.112266	0.157612
P15626	206	Glutathione S-transferase Mu 2	Gstm2	NA	5.86763e+06	1.50719e+06	4342800	2.66999e+06	2.93457e+06	2.08054e+06	0.360307	0.655859	1.32852	0.871322	0.566535	0.170664
P15626	211	Glutathione S-transferase Mu 2	Gstm2	NA	3.37527e+06	NA	2015300	831215	2.05257e+06	NA	0.303843	0.534968	1.32852	0.710716	0.356788	0.598954
P16015	3	Carbonic anhydrase 3	Ca3	3.53479e+06	3.90413e+06	4.57071e+06	3878800	3.95753e+06	4.5661e+06	5.20735e+06	0.187169	1.15228	1.16205	1.33901	0.109052	0.136548
P16015	24	Carbonic anhydrase 3	Ca3	7.25645e+06	6.07905e+06	5.70946e+06	5074300	9.05661e+06	5.29019e+06	4.93684e+06	0.759161	1.06602	1.16205	1.23876	0.152078	0.355232
P16015	36	Carbonic anhydrase 3	Ca3	5.09887e+06	5.37524e+06	5.25545e+06	5144700	6.62915e+06	6.8936e+06	8.70788e+06	0.0105906	1.41997	1.16205	1.65008	0.0236479	0.152704
P16015	39	Carbonic anhydrase 3	Ca3	2.77171e+08	1.53947e+08	1.95668e+08	158680000	1.73461e+08	1.67891e+08	1.47058e+08	0.3739	0.829079	1.16205	0.963431	0.29031	0.0854873
P16015	57	Carbonic anhydrase 3	Ca3	NA	1.04944e+07	9.54023e+06	NA	8.87049e+06	5.1481e+06	9.37831e+06	0.296164	0.778549	1.16205	0.904713	0.0673534	0.296157
P16015	64	Carbonic anhydrase 3	Ca3	3.93918e+07	5.89506e+07	3.77983e+07	37110000	5.45607e+07	4.0298e+07	7.22501e+07	0.266384	1.28607	1.16205	1.49447	0.241708	0.287357
P16015	126	Carbonic anhydrase 3	Ca3	2.79653e+07	2.3758e+07	2.19286e+07	31361000	1.90652e+07	3.09616e+07	2.00268e+07	0.50672	0.889461	1.16205	1.0336	0.161528	0.282996
P16015	135	Carbonic anhydrase 3	Ca3	6.18813e+07	1.07248e+08	4.72293e+07	77957000	4.06406e+07	7.63452e+07	1.7095e+08	0.560115	1.30443	1.16205	1.51581	0.349501	0.701582
P16015	224	Carbonic anhydrase 3	Ca3	947780	1.2915e+06	1.07757e+06	1477500	797175	1.30752e+06	923208	0.361932	0.842075	1.16205	0.978533	0.195055	0.263394
P16015	251	Carbonic anhydrase 3	Ca3	1.07221e+07	1.92881e+07	1.27817e+07	12817000	1.05553e+07	1.7793e+07	NA	0.942848	1.01956	1.16205	1.18478	0.267709	0.361065
P16045	19	Galectin-1	Lgals1	4.56116e+06	7.83425e+06	5.60349e+06	4336400	6.67934e+06	5.03688e+06	5.0512e+06	0.996157	1.00095	1.53282	1.53428	0.286294	0.168928
P16045	29	Galectin-1	Lgals1	NA	1.69865e+06	800762	730840	1.74871e+06	992815	1.5226e+06	0.419946	1.32006	1.53282	2.02342	0.501244	0.272962
P16331	115	Phenylalanine-4-hydroxylase	Pah	1.26064e+06	471336	429596	732540	618371	966658	664826	0.917959	1.03652	0.873802	0.905713	0.528448	0.252156
P16332	87	Methylmalonyl-CoA mutase, mitochondrial	Mmut	5.55366e+07	5.09038e+07	6.49625e+07	58230000	4.4446e+07	4.08969e+07	4.28583e+07	0.0093669	0.744383	0.893462	0.665078	0.10234	0.0416019
P16332	338	Methylmalonyl-CoA mutase, mitochondrial	Mmut	3.06415e+06	3.11532e+06	2.73092e+06	2844200	2.01033e+06	1.43463e+06	3.01085e+06	0.106353	0.732288	0.893462	0.654272	0.0618279	0.370639
P16332	341	Methylmalonyl-CoA mutase, mitochondrial	Mmut	2.05319e+06	2.21257e+06	2.26496e+06	2064500	1.94074e+06	1.33235e+06	3.2763e+06	0.946258	1.01597	0.893462	0.907734	0.049403	0.455486
P16460	112	Argininosuccinate synthase	Ass1	1.72933e+08	2.43716e+08	4.26866e+08	709320000	1.78219e+08	2.95025e+08	4.26726e+08	0.591069	0.772754	0.982728	0.759407	0.616484	0.414441
P16460	121	Argininosuccinate synthase	Ass1	1.80912e+06	1.37953e+06	1.02595e+06	3183800	710805	1.15105e+06	2.12528e+06	0.46574	0.718557	0.982728	0.706146	0.511113	0.544633
P16460	165	Argininosuccinate synthase	Ass1	8.9282e+06	1.0026e+07	4.94085e+06	19322000	7.76277e+06	5.35655e+06	8.41223e+06	0.369888	0.664292	0.982728	0.652819	0.563141	0.224295
P16460	209	Argininosuccinate synthase	Ass1	6.20405e+06	4.55748e+06	1.88944e+06	6887900	2.54449e+06	5.89957e+06	2.34239e+06	0.465216	0.736068	0.982728	0.723355	0.455199	0.555684
P16460	228	Argininosuccinate synthase	Ass1	1.52236e+08	1.16414e+08	1.3379e+08	259910000	9.35471e+07	8.27906e+07	1.55881e+08	0.255132	0.668768	0.982728	0.657217	0.389886	0.356348
P16460	239	Argininosuccinate synthase	Ass1	306012	NA	NA	797190	309215	NA	510013	0.646081	0.742592	0.982728	0.729766	0.62965	0.346633
P16460	260	Argininosuccinate synthase	Ass1	6.929e+06	7.2313e+06	NA	9889300	2.5754e+06	1.44385e+07	NA	0.921571	1.06117	0.982728	1.04285	0.203192	0.986072
P16460	340	Argininosuccinate synthase	Ass1	1.44145e+08	1.93751e+08	3.10217e+08	516030000	2.63441e+08	1.7326e+08	3.48468e+08	0.794316	0.899281	0.982728	0.883749	0.568177	0.33477
P16460	348	Argininosuccinate synthase	Ass1	2.22854e+06	1.81985e+06	1.51043e+06	3218700	1.46843e+06	1.62966e+06	2.3307e+06	0.469964	0.824651	0.982728	0.810408	0.338829	0.253332
P16460	355	Argininosuccinate synthase	Ass1	2.88873e+07	1.81968e+07	1.00863e+07	28736000	8.53811e+06	2.7829e+07	9.3278e+06	0.444885	0.709219	0.982728	0.69697	0.423446	0.716717
P16546	613	Spectrin alpha chain, non-erythrocytic 1	Sptan1	957576	692475	665538	NA	544626	933458	885944	0.921486	1.02092	1.02745	1.04895	0.209098	0.269173
P16858	59	Glyceraldehyde-3-phosphate dehydrogenase	Gapdh	2.18225e+06	3.72917e+06	2.98528e+06	3488600	4.56473e+06	3.99074e+06	4.12236e+06	0.0466167	1.36483	1.00582	1.37277	0.220802	0.0711533
P16858	70	Glyceraldehyde-3-phosphate dehydrogenase	Gapdh	1.13502e+08	1.4966e+08	1.32869e+08	147870000	1.39235e+08	1.48327e+08	7.56213e+07	0.51978	0.890318	1.00582	0.895501	0.123313	0.32722
P16858	137	Glyceraldehyde-3-phosphate dehydrogenase	Gapdh	1.63429e+07	1.17157e+07	1.07143e+07	11710000	8.78557e+06	1.02643e+07	9.62131e+06	0.102745	0.757251	1.00582	0.76166	0.200125	0.0775834
P16858	192	Glyceraldehyde-3-phosphate dehydrogenase	Gapdh	8.84221e+06	1.23149e+07	8.40916e+06	10044000	1.69381e+07	1.27808e+07	1.00874e+07	0.146987	1.33993	1.00582	1.34773	0.176785	0.26011
P16858	261	Glyceraldehyde-3-phosphate dehydrogenase	Gapdh	585194	913386	986873	525340	870918	469131	796533	0.822559	0.946188	1.00582	0.951696	0.307207	0.300142
P16858	332	Glyceraldehyde-3-phosphate dehydrogenase	Gapdh	1.33691e+07	1.27065e+07	7.58594e+06	10712000	9.28281e+06	9.02628e+06	5.73655e+06	0.149571	0.722521	1.00582	0.726727	0.234078	0.246724
P17095	7	High mobility group protein HMG-I/HMG-Y	Hmga1	5.28132e+06	6.21401e+06	9.85508e+06	8786700	NA	3.59224e+06	3.44462e+06	0.0669141	0.46699	2.1621	1.00968	0.284395	0.0296672
P17182	28	Alpha-enolase	Eno1	1.74908e+07	1.52065e+07	9.22197e+06	11653000	1.52419e+07	1.47735e+07	7.28436e+06	0.766614	0.928336	1.08718	1.00927	0.274357	0.359135
P17182	54	Alpha-enolase	Eno1	3.69922e+06	2.80371e+06	1.16862e+06	NA	2.84571e+06	NA	2.66117e+06	0.850928	1.07675	1.08718	1.17062	0.501798	0.0473914
P17182	60	Alpha-enolase	Eno1	NA	NA	875182	817850	1.18188e+06	NA	1.09854e+06	0.0284002	1.34694	1.08718	1.46437	0.0478905	0.0516839
P17182	71	Alpha-enolase	Eno1	5.23825e+07	6.7232e+07	4.26499e+07	47883000	5.49878e+07	3.89602e+07	5.42617e+07	0.698366	0.940354	1.08718	1.02234	0.201254	0.183211
P17182	80	Alpha-enolase	Eno1	1.03392e+07	NA	6.92083e+06	10147000	1.08974e+07	8.4529e+06	9.44346e+06	0.743229	1.0506	1.08718	1.14219	0.210223	0.128107
P17182	105	Alpha-enolase	Eno1	6.03387e+06	8.09033e+06	7.44054e+06	5937900	8.28841e+06	6.19199e+06	NA	0.739552	1.05302	1.08718	1.14482	0.154435	0.204745
P17182	193	Alpha-enolase	Eno1	3.4663e+08	2.99615e+08	2.19593e+08	228250000	2.60418e+08	2.44816e+08	2.3401e+08	0.489569	0.900895	1.08718	0.979437	0.221216	0.0538788
P17182	199	Alpha-enolase	Eno1	1.74362e+06	2.27849e+06	2.33655e+06	2165700	1.99161e+06	1.33096e+06	2.40111e+06	0.497411	0.895268	1.08718	0.97332	0.125699	0.283017
P17182	202	Alpha-enolase	Eno1	1.06189e+07	1.12878e+07	7.89004e+06	8173100	1.57444e+07	1.02575e+07	1.05172e+07	0.197921	1.28239	1.08718	1.3942	0.180432	0.254303
P17182	256	Alpha-enolase	Eno1	1.96234e+07	2.06107e+07	1.0228e+07	14158000	1.81781e+07	1.96561e+07	1.24284e+07	0.867729	1.03709	1.08718	1.12751	0.301136	0.227909
P17182	343	Alpha-enolase	Eno1	4.06921e+07	NA	1.97887e+07	NA	4.02367e+07	2.04083e+07	1.40225e+07	0.704569	0.823043	1.08718	0.894798	0.488783	0.549215
P17182	406	Alpha-enolase	Eno1	4.68357e+06	4.42033e+06	1.17135e+06	3739100	3.18638e+06	5.00506e+06	965942	0.753993	0.87124	1.08718	0.947197	0.458087	0.662707
P17182	420	Alpha-enolase	Eno1	1.59997e+06	2.52257e+06	1.16444e+06	1677900	2.2162e+06	NA	1.69916e+06	0.658615	1.12431	1.08718	1.22233	0.326087	0.186753
P17563	20	Methanethiol oxidase	Selenbp1	NA	1.08143e+06	1.07143e+06	1254200	1.699e+06	950667	1.92141e+06	0.264921	1.34165	0.923273	1.23871	0.0904806	0.333769
P17563	52	Methanethiol oxidase	Selenbp1	NA	6.86061e+06	6.65214e+06	7821500	7.53495e+06	9.31104e+06	9.77376e+06	0.0844578	1.24775	0.923273	1.15201	0.0877074	0.133194
P17563	89	Methanethiol oxidase	Selenbp1	4.99247e+06	NA	2.76599e+06	5682300	3.92937e+06	4.0743e+06	2.95969e+06	0.432402	0.81568	0.923273	0.753096	0.340189	0.165833
P17563	279	Methanethiol oxidase	Selenbp1	7.7647e+06	6.36281e+06	1.07595e+07	10813000	8.25496e+06	1.06634e+07	7.58871e+06	0.955713	0.989991	0.923273	0.914032	0.24921	0.183064
P17563	342	Methanethiol oxidase	Selenbp1	6.96998e+06	7.98229e+06	9.50866e+06	8979800	7.47331e+06	1.1182e+07	9.10688e+06	0.459751	1.10692	0.923273	1.02199	0.134238	0.200857
P17563	397	Methanethiol oxidase	Selenbp1	6.39675e+06	8.51182e+06	5.56902e+06	7623600	7.62673e+06	7.11977e+06	8.67741e+06	0.404739	1.11141	0.923273	1.02613	0.185293	0.101752
P17665	34	Cytochrome c oxidase subunit 7C, mitochondrial	Cox7c	1.96727e+07	1.71789e+07	6.18771e+06	21824000	1.05568e+07	6.05545e+07	4.41447e+06	0.586714	1.55251	0.626078	0.971992	0.428571	1.22314
P17717	183	UDP-glucuronosyltransferase 2B17	Ugt2b17	3.64561e+06	4.9772e+06	NA	3592600	NA	8.5578e+06	721990	0.8609	1.13952	1.00434	1.14447	0.192678	1.19416
P17717	356	UDP-glucuronosyltransferase 2B17	Ugt2b17	NA	6.08969e+06	3.84323e+06	5950400	3.64726e+06	6.09176e+06	1.73043e+06	0.36952	0.722107	1.00434	0.725243	0.237743	0.571775
P17742	28	Peptidyl-prolyl cis-trans isomerase A	Ppia	2.33898e+08	2.29672e+08	2.7892e+08	258450000	2.5788e+08	3.16306e+08	1.59323e+08	0.893397	0.977094	0.921927	0.900809	0.0917128	0.324504
P17742	31	Peptidyl-prolyl cis-trans isomerase A	Ppia	2.78801e+07	2.77983e+07	1.75036e+07	21663000	2.91425e+07	4.06174e+07	2.60988e+07	0.143798	1.34758	0.921927	1.24237	0.213403	0.239617
P17742	44	Peptidyl-prolyl cis-trans isomerase A	Ppia	1.51787e+06	1.71292e+06	1.65019e+06	1822600	2.88462e+06	2.30231e+06	2.2568e+06	0.00735059	1.48055	0.921927	1.36496	0.0758888	0.141088
P17742	49	Peptidyl-prolyl cis-trans isomerase A	Ppia	2.2565e+06	2.029e+06	1.74354e+06	2287800	2.6008e+06	3.58903e+06	2.14104e+06	0.131408	1.33558	0.921927	1.23131	0.121081	0.266441
P17742	82	Peptidyl-prolyl cis-trans isomerase A	Ppia	7.98379e+07	8.12223e+07	6.27031e+07	73049000	8.52399e+07	1.08883e+08	7.55661e+07	0.165678	1.21149	0.921927	1.11691	0.113982	0.190662
P17742	125	Peptidyl-prolyl cis-trans isomerase A	Ppia	8.29112e+07	7.17829e+07	7.58321e+07	89746000	1.21316e+08	1.29095e+08	8.15572e+07	0.0679696	1.38202	0.921927	1.27412	0.0989563	0.230431
P17742	131	Peptidyl-prolyl cis-trans isomerase A	Ppia	3.72375e+06	3.4947e+06	3.57641e+06	3508700	4.85272e+06	4.72064e+06	5.4486e+06	0.000777816	1.4003	0.921927	1.29097	0.0293161	0.0774513
P17751	56	Triosephosphate isomerase	Tpi1	2.21403e+06	1.3494e+06	1.94175e+06	NA	NA	1.69782e+06	1.42169e+06	0.483435	0.849974	0.918195	0.780442	0.240907	0.125181
P17751	119	Triosephosphate isomerase	Tpi1	3.64516e+07	3.72588e+07	4.63504e+07	41557000	3.42322e+07	4.67306e+07	3.31456e+07	0.623718	0.941385	0.918195	0.864375	0.112699	0.198474
P17751	199	Triosephosphate isomerase	Tpi1	3.14334e+06	1.15739e+06	1.19421e+06	1434300	2.09294e+06	1.57609e+06	2.3333e+06	0.668963	1.15498	0.918195	1.06049	0.54763	0.193387
P17751	206	Triosephosphate isomerase	Tpi1	733705	542849	934995	1139300	1.40234e+06	1.06529e+06	529890	0.563716	1.19274	0.918195	1.09517	0.306814	0.440332
P17751	225	Triosephosphate isomerase	Tpi1	1.58801e+07	1.69958e+07	2.16411e+07	22309000	2.36319e+07	2.39541e+07	1.42705e+07	0.684364	1.07353	0.918195	0.985714	0.168725	0.266754
P17751	238	Triosephosphate isomerase	Tpi1	920562	857259	1.21239e+06	1378300	703557	1.04092e+06	1.00585e+06	0.351414	0.839441	0.918195	0.77077	0.22488	0.202322
P17751	244	Triosephosphate isomerase	Tpi1	6.7642e+06	6.03534e+06	8.25173e+06	10158000	8.7903e+06	1.06231e+07	5.53092e+06	0.768268	1.06568	0.918195	0.978501	0.233428	0.310192
P18242	122	Cathepsin D	Ctsd	3.62624e+06	1.74212e+06	1.50207e+06	3698800	1.50354e+06	3.02252e+06	NA	0.724124	0.856459	0.899502	0.770386	0.447519	0.474621
P18242	351	Cathepsin D	Ctsd	510164	528662	444784	1196600	425064	826401	NA	0.886626	0.933856	0.899502	0.840005	0.526632	0.453529
P18760	144	Cofilin-1	Cfl1	554109	298036	NA	NA	600073	780185	NA	0.233678	1.61974	0.904774	1.4655	0.424977	0.184544
P19096	49	Fatty acid synthase	Fasn	5.11151e+06	4.61267e+06	2.61505e+06	4217700	2.86661e+06	1.34869e+06	3.11113e+06	0.083849	0.589999	1.43453	0.846369	0.260901	0.390974
P19096	59	Fatty acid synthase	Fasn	2.31752e+07	2.13694e+07	1.45625e+07	24738000	8.76665e+06	7.1622e+06	1.21803e+07	0.0107343	0.447002	1.43453	0.641236	0.213843	0.273525
P19096	70	Fatty acid synthase	Fasn	3.13317e+07	2.88617e+07	1.57093e+07	28937000	1.22377e+07	7.62539e+06	2.13808e+07	0.0687216	0.524533	1.43453	0.752458	0.270653	0.509237
P19096	235	Fatty acid synthase	Fasn	3.82686e+06	3.66063e+06	806811	2236700	1.37116e+06	1.60594e+06	1.27377e+06	0.206925	0.538204	1.43453	0.772068	0.535968	0.120505
P19096	326	Fatty acid synthase	Fasn	6.42532e+06	NA	NA	3779200	2.03358e+06	2.49328e+06	1.73589e+06	0.0606423	0.409149	1.43453	0.586936	0.366717	0.182783
P19096	673	Fatty acid synthase	Fasn	665981	644139	NA	514860	714742	385486	571750	0.656582	0.916163	1.43453	1.31426	0.134267	0.296239
P19096	776	Fatty acid synthase	Fasn	2.92425e+07	2.50713e+07	1.20326e+07	26600000	1.18167e+07	8.06953e+06	1.33901e+07	0.0499619	0.477355	1.43453	0.684779	0.329889	0.246419
P19096	786	Fatty acid synthase	Fasn	1.23836e+07	1.20178e+07	6.69548e+06	12190000	5.92197e+06	3.704e+06	1.01293e+07	0.120657	0.608507	1.43453	0.872919	0.25457	0.495601
P19096	967	Fatty acid synthase	Fasn	1.64342e+07	1.60952e+07	1.11333e+07	22746000	9.82696e+06	4.73701e+06	NA	0.0749139	0.438617	1.43453	0.629208	0.286642	0.494253
P19096	993	Fatty acid synthase	Fasn	2.14404e+06	2.06225e+06	1.07902e+06	1946000	1.0671e+06	692598	923655	0.0304191	0.494766	1.43453	0.709756	0.272491	0.21125
P19096	1234	Fatty acid synthase	Fasn	NA	6.05863e+06	3.9957e+06	7444200	3.3621e+06	1.94738e+06	4.13659e+06	0.0869835	0.539821	1.43453	0.774387	0.297505	0.352558
P19096	1491	Fatty acid synthase	Fasn	5.8156e+07	4.16847e+07	8.35242e+06	15195000	2.05491e+07	1.24566e+07	NA	0.460168	0.53499	1.43453	0.767458	0.751984	0.346744
P19096	1516	Fatty acid synthase	Fasn	2.58963e+06	3.01961e+06	2.00591e+06	2902900	1.61447e+06	854023	1.71517e+06	0.0170899	0.530347	1.43453	0.760797	0.172521	0.337609
P19096	1518	Fatty acid synthase	Fasn	NA	1.41675e+06	1.98288e+06	NA	690342	NA	912209	0.0979511	0.47139	1.43453	0.676222	0.235502	0.195792
P19096	1745	Fatty acid synthase	Fasn	4.21921e+07	3.86058e+07	3.2724e+07	40445000	1.65514e+07	1.30497e+07	NA	0.00191945	0.384513	1.43453	0.551594	0.106894	0.167292
P19096	1764	Fatty acid synthase	Fasn	2.42766e+07	3.74065e+07	NA	27348000	4.63313e+06	2.6185e+07	NA	0.231055	0.519225	1.43453	0.744842	0.231417	0.988994
P19096	1826	Fatty acid synthase	Fasn	4.5575e+06	6.30331e+06	2.43143e+06	4909300	3.34519e+06	1.39594e+06	3.55235e+06	0.167913	0.607529	1.43453	0.871517	0.351883	0.430357
P19096	1840	Fatty acid synthase	Fasn	1.68125e+07	1.43659e+07	1.07024e+07	12786000	6.2959e+06	6.10701e+06	1.21706e+07	0.0597886	0.599353	1.43453	0.859789	0.18868	0.42089
P19096	1920	Fatty acid synthase	Fasn	2.96881e+06	3.86041e+06	520562	1448300	1.51429e+06	2.9734e+06	741785	0.679614	0.792517	1.43453	1.13689	0.681138	0.650127
P19096	1986	Fatty acid synthase	Fasn	6.05204e+06	5.74542e+06	2.65533e+06	5074600	3.3803e+06	2.21421e+06	2.6109e+06	0.0744135	0.560267	1.43453	0.803718	0.31534	0.216767
P19096	2384	Fatty acid synthase	Fasn	NA	4.09217e+06	NA	4562600	2.06994e+06	3.35713e+06	2.08366e+06	0.0510973	0.578542	1.43453	0.829934	0.0768688	0.295269
P19096	2399	Fatty acid synthase	Fasn	2.09162e+06	1.85901e+06	755266	1452800	NA	797019	923369	0.198259	0.558685	1.43453	0.801449	0.380467	0.103863
P19096	2427	Fatty acid synthase	Fasn	5.11323e+06	6.79022e+06	4.03239e+06	7291000	3.68267e+06	2.22634e+06	5.49323e+06	0.152924	0.654544	1.43453	0.938961	0.259268	0.430611
P19096	2431	Fatty acid synthase	Fasn	2.05124e+06	1.92485e+06	NA	1381600	NA	1.22267e+06	763875	0.0867839	0.556177	1.43453	0.797851	0.199222	0.326616
P19096	2442	Fatty acid synthase	Fasn	2.29426e+06	968668	NA	NA	745937	526616	597228	0.137675	0.382025	1.43453	0.548025	0.574537	0.179626
P19157	82	Glutathione S-transferase P 1	Gstp1	1.92181e+07	1.81276e+07	1.05419e+07	16931000	1.30106e+07	2.49346e+07	1.06439e+07	0.998548	0.999486	0.94768	0.947193	0.239991	0.472915
P19157	103	Glutathione S-transferase P 1	Gstp1	2.52749e+07	1.69004e+07	1.18295e+07	11207000	1.00535e+07	2.6023e+07	1.3474e+07	0.970983	1.01312	0.94768	0.960112	0.398831	0.509078
P19157	116	Glutathione S-transferase P 1	Gstp1	1.84554e+07	9.21573e+06	5.69666e+06	9237900	8.23079e+06	1.85647e+07	7.35437e+06	0.874895	1.06871	0.94768	1.0128	0.512825	0.547708
P19157	121	Glutathione S-transferase P 1	Gstp1	NA	2.76607e+06	3.22137e+06	3508800	2.03795e+06	7.05871e+06	1.97925e+06	0.771873	1.16635	0.94768	1.10532	0.118315	0.789775
P19157	128	Glutathione S-transferase P 1	Gstp1	4.54994e+08	3.27306e+08	2.73127e+08	358220000	2.64633e+08	5.13142e+08	1.74068e+08	0.722287	0.897766	0.94768	0.850795	0.215922	0.553329
P19157	209	Glutathione S-transferase P 1	Gstp1	1.45446e+06	1.67131e+06	350013	868020	1.0874e+06	2.0753e+06	926996	0.5757	1.25534	0.94768	1.18966	0.549315	0.456167
P19253	53	60S ribosomal protein L13a	Rpl13a	1.64424e+07	1.48841e+07	5.19427e+06	14594000	9.30785e+06	2.72813e+07	3.85943e+06	0.919794	1.0551	0.827471	0.873068	0.400746	0.909034
P19253	191	60S ribosomal protein L13a	Rpl13a	3.1817e+06	3.05413e+06	3.80415e+06	2945600	3.54629e+06	3.30285e+06	5.56557e+06	0.223219	1.27472	0.827471	1.05479	0.118332	0.300149
P19536	85	Cytochrome c oxidase subunit 5B, mitochondrial	Cox5b	1.26019e+06	1.65662e+06	1.07774e+06	1129700	1.4985e+06	1.34455e+06	2.02066e+06	0.200639	1.26554	0.881539	1.11562	0.204416	0.218582
P19639	211	Glutathione S-transferase Mu 3	Gstm3	1.88375e+06	2.22919e+06	NA	NA	2.04521e+06	1.44211e+06	NA	0.463045	0.84789	1.53831	1.30432	0.118781	0.244573
P19783	29	Cytochrome c oxidase subunit 4 isoform 1, mitochondrial	Cox4i1	1.77884e+06	1.88138e+06	1.17211e+06	734500	3.20395e+06	3.40521e+06	3.19118e+06	0.0021622	2.34732	0.965735	2.26689	0.3869	0.0367494
P20029	82	Endoplasmic reticulum chaperone BiP	Hspa5	6.10842e+06	4.25574e+06	3.82326e+06	3067600	5.39068e+06	1.0035e+07	3.80997e+06	0.281884	1.48638	0.805785	1.1977	0.299802	0.504643
P20029	269	Endoplasmic reticulum chaperone BiP	Hspa5	1.78616e+06	1.16482e+06	547960	566880	1.01111e+06	2.01415e+06	715668	0.650328	1.22679	0.805785	0.988527	0.578157	0.545815
P20108	92	Thioredoxin-dependent peroxide reductase, mitochondrial	Prdx3	8.56255e+06	6.95125e+06	7.00214e+06	8684500	5.93617e+06	4.44201e+06	8.78936e+06	0.29496	0.819114	1.21189	0.99268	0.122091	0.345709
P20108	197	Thioredoxin-dependent peroxide reductase, mitochondrial	Prdx3	4.17958e+07	4.3528e+07	2.27708e+07	20550000	1.59981e+07	4.8855e+07	1.27691e+07	0.623829	0.804513	1.21189	0.974985	0.378706	0.771716
P20852	319	Cytochrome P450 2A5	Cyp2a5	NA	1.50976e+06	NA	805220	552406	4.43543e+06	NA	0.568066	2.15459	0.95334	2.05406	0.430402	1.10096
P21981	589	Protein-glutamine gamma-glutamyltransferase 2	Tgm2	1.27447e+07	1.4235e+07	1.53304e+07	20573000	1.40986e+07	6.85996e+06	1.33122e+07	0.183008	0.726654	1.08926	0.791513	0.216525	0.347678
P21981	648	Protein-glutamine gamma-glutamyltransferase 2	Tgm2	7.00984e+06	6.20793e+06	6.74284e+06	10801000	5.73193e+06	3.14365e+06	7.47617e+06	0.227498	0.708751	1.08926	0.772012	0.273115	0.399943
P22315	142	Ferrochelatase, mitochondrial	Fech	3.54137e+06	4.9361e+06	6.78115e+06	3395300	5.68087e+06	5.09762e+06	NA	0.575943	1.15563	1.07162	1.23839	0.337376	0.0765272
P22315	301	Ferrochelatase, mitochondrial	Fech	NA	6.19924e+06	1.02484e+07	7451400	6.90176e+06	1.59901e+07	6.69332e+06	0.595434	1.23792	1.07162	1.32658	0.260236	0.538277
P22315	410	Ferrochelatase, mitochondrial	Fech	3.37881e+06	3.84378e+06	4.43863e+06	3327800	4.34467e+06	4.25149e+06	4.90674e+06	0.0839122	1.20114	1.07162	1.28716	0.137721	0.0787579
P22315	412	Ferrochelatase, mitochondrial	Fech	9.08224e+06	1.06497e+07	1.24089e+07	8403300	1.14075e+07	9.66424e+06	1.15663e+07	0.553743	1.07334	1.07162	1.15021	0.175955	0.0970012
P22599	292	Alpha-1-antitrypsin 1-2	Serpina1b	1.09786e+07	7.28776e+06	2.05438e+06	2539800	8.92031e+06	8.98038e+06	NA	0.365431	1.56608	1.82366	2.856	0.740017	0.00474587
P23116	75	Eukaryotic translation initiation factor 3 subunit A	Eif3a	2.77088e+06	1.38865e+06	1.34123e+06	1971600	NA	1.22188e+06	1.36883e+06	0.317573	0.693411	0.900875	0.624677	0.356853	0.0802173
P23249	509	Putative helicase MOV-10	Mov10	2.23586e+06	2.70395e+06	2.45336e+06	3012500	2.00017e+06	1.82085e+06	2.581e+06	0.150602	0.820324	0.755869	0.620058	0.128465	0.186202
P24270	169	Catalase	Cat	5.16168e+06	5.22593e+06	2.18902e+06	5304400	3.15007e+06	5.3856e+06	NA	0.886478	0.954717	1.12388	1.07299	0.34046	0.370388
P24270	233	Catalase	Cat	1.64379e+06	1.47642e+06	734208	897650	836782	1.78245e+06	631765	0.801981	0.912161	1.12388	1.02516	0.370481	0.566396
P24270	237	Catalase	Cat	1.65254e+07	1.10928e+07	6.36775e+06	20110000	1.07517e+07	1.68233e+07	7.83342e+06	0.699268	0.872734	1.12388	0.980849	0.44674	0.388568
P24270	243	Catalase	Cat	1.14055e+06	1.35936e+06	749703	1802500	2.08135e+06	1.2185e+06	1.1306e+06	0.581728	1.16927	1.12388	1.31412	0.347773	0.355754
P24270	306	Catalase	Cat	7.9808e+06	5.9755e+06	2.695e+06	10885000	6.65235e+06	3.37462e+06	3.30239e+06	0.325041	0.64542	1.12388	0.725376	0.50029	0.430685
P24270	430	Catalase	Cat	8.57152e+06	6.37209e+06	4.74204e+06	8103700	9.09958e+06	6.61574e+06	9.21982e+06	0.32643	1.19639	1.12388	1.3446	0.251647	0.176857
P24270	449	Catalase	Cat	6.37559e+07	5.12659e+07	2.73647e+07	47655000	4.93321e+07	4.29847e+07	5.13584e+07	0.968468	1.00803	1.12388	1.1329	0.317793	0.0912213
P24270	468	Catalase	Cat	NA	6.54233e+06	7.66597e+06	9081300	NA	9.85103e+06	7.68513e+06	0.478749	1.12944	1.12388	1.26936	0.163885	0.17467
P24270	476	Catalase	Cat	7.73778e+07	7.3032e+07	4.2998e+07	84478000	7.54363e+07	7.64316e+07	8.06424e+07	0.493921	1.11562	1.12388	1.25382	0.262966	0.0356578
P24270	480	Catalase	Cat	8.32476e+06	8.89922e+06	6.16152e+06	11945000	1.0094e+07	6.44449e+06	1.13754e+07	0.811387	1.05344	1.12388	1.18394	0.270175	0.274968
P24270	499	Catalase	Cat	6.59087e+06	7.15508e+06	5.05135e+06	9379200	7.55439e+06	5.85054e+06	8.39806e+06	0.863144	1.03173	1.12388	1.15955	0.254498	0.178563
P24270	504	Catalase	Cat	5.55463e+06	5.67494e+06	3.88213e+06	6764900	6.20303e+06	3.7873e+06	6.71633e+06	0.926809	1.01824	1.12388	1.14438	0.217557	0.280864
P24369	67	Peptidyl-prolyl cis-trans isomerase B	Ppib	3.76832e+06	4.56988e+06	2.6462e+06	3391600	2.95401e+06	7.68002e+06	NA	0.333149	1.47942	0.855209	1.26521	0.222711	0.628509
P24369	165	Peptidyl-prolyl cis-trans isomerase B	Ppib	8.04735e+06	6.74785e+06	3.7236e+06	5230800	6.67561e+06	1.5083e+07	3.85588e+06	0.430041	1.43803	0.855209	1.22982	0.315226	0.68407
P24369	186	Peptidyl-prolyl cis-trans isomerase B	Ppib	3.71672e+06	4.96463e+06	3.30661e+06	3300000	5.99064e+06	8.19813e+06	3.84618e+06	0.115132	1.57291	0.855209	1.34517	0.20573	0.361972
P24369	215	Peptidyl-prolyl cis-trans isomerase B	Ppib	6.42247e+06	3.8177e+06	4.19229e+06	3901500	5.94655e+06	9.70236e+06	3.60706e+06	0.318139	1.40039	0.855209	1.19762	0.269762	0.479065
P24456	158	Cytochrome P450 2D10	Cyp2d10	NA	NA	1.2565e+06	1619700	NA	1.47645e+06	997139	0.57213	0.860021	0.777304	0.668498	0.178583	0.274036
P24472	195	Glutathione S-transferase A4	Gsta4	1.51331e+06	1.39219e+06	2.02835e+06	3863800	1.69082e+06	2.00895e+06	2.17398e+06	0.739431	0.890199	1.07623	0.958056	0.519846	0.125435
P24549	17	Retinal dehydrogenase 1	Aldh1a1	2.06463e+07	3.49799e+07	2.46642e+07	21170000	1.81773e+07	1.1171e+07	NA	0.120407	0.578518	1.17427	0.679338	0.262305	0.337614
P24549	22	Retinal dehydrogenase 1	Aldh1a1	1.11341e+07	1.15038e+07	6.71784e+06	4056400	6.99333e+06	4.55893e+06	6.74348e+06	0.357178	0.730103	1.17427	0.85734	0.430519	0.219595
P24549	36	Retinal dehydrogenase 1	Aldh1a1	2.63943e+06	2.94491e+06	1.90463e+06	2403300	2.02857e+06	1.2834e+06	2.05e+06	0.0956846	0.722715	1.17427	0.848664	0.177533	0.244243
P24549	131	Retinal dehydrogenase 1	Aldh1a1	2.24476e+07	2.69382e+07	1.31597e+07	19545000	1.08762e+07	2.1446e+07	7.53991e+06	0.199491	0.647449	1.17427	0.760282	0.28137	0.54637
P24549	252	Retinal dehydrogenase 1	Aldh1a1	NA	NA	658029	802690	935977	NA	1.45744e+06	0.226934	1.63852	1.17427	1.92407	0.140055	0.308118
P24549	321	Retinal dehydrogenase 1	Aldh1a1	1.99733e+07	1.71055e+07	8.72452e+06	4165800	1.00123e+07	9.39302e+06	2.593e+06	0.328385	0.586984	1.17427	0.689279	0.58601	0.561373
P24549	329	Retinal dehydrogenase 1	Aldh1a1	4.42021e+06	5.09232e+06	4.22326e+06	5961200	2.87694e+06	4.1121e+06	6.37862e+06	0.651416	0.904886	1.17427	1.06258	0.159427	0.398568
P24549	362	Retinal dehydrogenase 1	Aldh1a1	2.75683e+06	3.68114e+06	1.82298e+06	1831100	2.40268e+06	1.83549e+06	3.9081e+06	0.804519	1.07626	1.17427	1.26383	0.351893	0.394454
P24549	412	Retinal dehydrogenase 1	Aldh1a1	1.83036e+07	2.69382e+07	2.19022e+07	16881000	2.04765e+07	1.5381e+07	2.49282e+07	0.840698	0.964567	1.17427	1.13266	0.21345	0.235772
P24549	419	Retinal dehydrogenase 1	Aldh1a1	1.92158e+07	2.57338e+07	1.85327e+07	15615000	1.64543e+07	1.33229e+07	2.23303e+07	0.505549	0.87837	1.17427	1.03145	0.215878	0.263273
P25444	263	40S ribosomal protein S2	Rps2	1.18938e+07	8.15852e+06	3.84323e+06	5352300	6.67563e+06	9.48964e+06	5.28761e+06	0.94771	0.977981	1.00595	0.983801	0.484058	0.299394
P25688	10	Uricase	Uox	1.13218e+08	1.26897e+08	7.12765e+07	130620000	1.33781e+08	1.02445e+08	1.32687e+08	0.524669	1.11283	0.91266	1.01564	0.246148	0.144621
P25688	36	Uricase	Uox	1.2759e+08	1.166e+08	1.11665e+08	231950000	1.69919e+08	1.66517e+08	1.46638e+08	0.698542	1.09577	0.91266	1.00007	0.388261	0.0780923
P25688	72	Uricase	Uox	5.47694e+07	5.68516e+07	4.50595e+07	84415000	5.79437e+07	6.01353e+07	3.34744e+07	0.463249	0.838138	0.91266	0.764935	0.280298	0.292979
P25688	80	Uricase	Uox	2.54177e+06	2.27545e+06	1.49285e+06	3362000	NA	3.30121e+06	2.3139e+06	0.582613	1.1611	0.91266	1.05969	0.318798	0.248662
P25688	118	Uricase	Uox	6.21826e+06	5.75766e+06	3.39493e+06	6538700	6.32717e+06	6.9934e+06	4.01505e+06	0.800774	1.05498	0.91266	0.96284	0.260131	0.270507
P25688	158	Uricase	Uox	776470	967402	659753	1449400	575898	896777	796246	0.391309	0.785157	0.91266	0.716582	0.361297	0.217009
P25688	164	Uricase	Uox	NA	2.37808e+07	1.5327e+07	29463000	2.36482e+07	1.68705e+07	2.52025e+07	0.853926	0.958443	0.91266	0.874733	0.311203	0.202239
P25688	175	Uricase	Uox	9.12337e+06	8.55403e+06	3.16881e+06	11566000	9.98794e+06	1.14165e+07	1.15677e+07	0.234321	1.35637	0.91266	1.2379	0.436805	0.0793129
P25688	185	Uricase	Uox	1.25593e+07	1.42578e+07	9.66651e+06	25776000	1.7271e+07	1.59264e+07	1.44695e+07	0.941975	1.02082	0.91266	0.931661	0.453992	0.0881805
P25688	220	Uricase	Uox	2.44703e+08	1.69755e+08	1.10676e+08	282360000	1.62342e+08	2.14921e+08	1.63252e+08	0.667975	0.892498	0.91266	0.814548	0.380075	0.167048
P25688	227	Uricase	Uox	1.05149e+08	1.11409e+08	7.02211e+07	137100000	1.35028e+08	1.02336e+08	1.28396e+08	0.423612	1.15051	0.91266	1.05003	0.259997	0.141742
P25688	277	Uricase	Uox	4.89653e+07	4.47966e+07	3.97309e+07	86410000	5.93547e+07	5.49853e+07	4.99965e+07	0.988324	0.996419	0.91266	0.909393	0.387328	0.0854797
P25688	296	Uricase	Uox	1.08036e+07	1.0702e+07	NA	NA	1.37242e+07	1.26329e+07	1.35133e+07	0.00991601	1.23597	0.91266	1.12802	0.00667787	0.0435546
P26043	79	Radixin	Rdx	530832	630398	484691	745210	477553	644379	518218	0.552555	0.914574	0.980001	0.896283	0.193335	0.159109
P26350	15	Prothymosin alpha	Ptma	2.00907e+06	1.87733e+06	3.36395e+06	3958500	4.33786e+06	4.95189e+06	3.56639e+06	0.0848608	1.52928	0.727791	1.113	0.36492	0.162002
P26443	84	Glutamate dehydrogenase 1, mitochondrial	Glud1	1.57507e+07	2.00739e+07	2.77683e+06	4239100	1.61781e+07	1.48331e+07	1.16412e+07	0.52734	1.32748	1.28143	1.70108	0.795742	0.163902
P26443	90	Glutamate dehydrogenase 1, mitochondrial	Glud1	1.12118e+08	1.26323e+08	5.98097e+07	53471000	9.68465e+07	6.23345e+07	1.07565e+08	0.969523	1.0112	1.28143	1.29579	0.417199	0.265816
P26443	191	Glutamate dehydrogenase 1, mitochondrial	Glud1	1.8824e+08	1.72878e+08	1.07809e+08	95457000	9.79568e+07	8.00881e+07	1.05803e+08	0.159087	0.670579	1.28143	0.859302	0.327956	0.139288
P26443	200	Glutamate dehydrogenase 1, mitochondrial	Glud1	989281	888319	702296	459720	555574	526815	651089	0.253776	0.760394	1.28143	0.974395	0.306303	0.112589
P26443	346	Glutamate dehydrogenase 1, mitochondrial	Glud1	2.12879e+07	2.18801e+07	1.10582e+07	4870500	9.52864e+06	1.66887e+07	NA	0.812475	0.887272	1.28143	1.13698	0.559263	0.386229
P26443	352	Glutamate dehydrogenase 1, mitochondrial	Glud1	2.70456e+07	3.34371e+07	2.59577e+07	15794000	1.87319e+07	1.52069e+07	2.18409e+07	0.190858	0.727475	1.28143	0.932212	0.285545	0.178517
P26443	363	Glutamate dehydrogenase 1, mitochondrial	Glud1	4.51959e+06	1.00901e+07	6.193e+06	4757900	5.88774e+06	4.32826e+06	7.26622e+06	0.751349	0.911935	1.28143	1.16859	0.402964	0.25224
P26443	365	Glutamate dehydrogenase 1, mitochondrial	Glud1	8.99027e+06	1.03188e+07	6.35683e+06	4230600	1.25327e+07	4.42919e+06	NA	0.769536	1.13471	1.28143	1.45406	0.363633	0.67564
P26443	390	Glutamate dehydrogenase 1, mitochondrial	Glud1	1.73001e+08	2.10766e+08	1.89422e+08	163960000	1.43038e+08	1.49696e+08	1.86313e+08	0.197744	0.866485	1.28143	1.11034	0.111562	0.145927
P26443	415	Glutamate dehydrogenase 1, mitochondrial	Glud1	4.02165e+07	3.32852e+07	2.59031e+07	14196000	2.78575e+07	2.10045e+07	2.62909e+07	0.643584	0.88207	1.28143	1.13031	0.391821	0.143341
P26443	457	Glutamate dehydrogenase 1, mitochondrial	Glud1	1.42275e+08	1.67029e+08	1.36964e+08	80205000	1.10188e+08	6.52369e+07	NA	0.226773	0.666413	1.28143	0.853964	0.278793	0.362377
P26443	480	Glutamate dehydrogenase 1, mitochondrial	Glud1	5.20116e+07	5.17622e+07	3.13801e+07	NA	5.87053e+07	5.30869e+07	6.06712e+07	0.159356	1.27605	1.28143	1.63518	0.262817	0.0684663
P26443	503	Glutamate dehydrogenase 1, mitochondrial	Glud1	1.88868e+07	1.89404e+07	1.40608e+07	10595000	9.48034e+06	9.68208e+06	1.64909e+07	0.279057	0.760811	1.28143	0.97493	0.259722	0.335782
P26443	527	Glutamate dehydrogenase 1, mitochondrial	Glud1	1.08245e+09	8.49072e+08	5.18889e+08	20897000	3.90245e+08	6.52886e+08	5.55466e+08	0.773571	0.862483	1.28143	1.10522	0.744934	0.249164
P26443	545	Glutamate dehydrogenase 1, mitochondrial	Glud1	2.88402e+07	2.51033e+07	9.28255e+06	10814000	1.67544e+07	2.6687e+07	1.12901e+07	0.971014	0.985619	1.28143	1.26301	0.535327	0.427857
P26443	548	Glutamate dehydrogenase 1, mitochondrial	Glud1	9.10767e+08	8.38936e+08	1.01759e+09	545890000	7.16577e+08	5.80925e+08	4.19393e+08	0.12591	0.690935	1.28143	0.885388	0.243962	0.259969
P26516	45	26S proteasome non-ATPase regulatory subunit 7	Psmd7	3.76757e+06	3.06502e+06	NA	3780200	2.13553e+06	3.1161e+06	2.43716e+06	0.0596957	0.724483	0.948053	0.686848	0.115704	0.195961
P26516	204	26S proteasome non-ATPase regulatory subunit 7	Psmd7	NA	1.49043e+06	267000	1177900	1.01209e+06	1.45025e+06	NA	0.648753	1.25829	0.948053	1.19293	0.64964	0.251655
P26883	53	Peptidyl-prolyl cis-trans isomerase FKBP1A	Fkbp1a	NA	421743	NA	368880	497163	NA	401772	0.425293	1.137	1.1795	1.34109	0.0945571	0.150071
P27046	190	Alpha-mannosidase 2	Man2a1	NA	1.90054e+06	1.17237e+06	1312200	NA	4.47437e+06	1.37367e+06	0.307042	2.00042	0.926508	1.8534	0.264363	0.749834
P27048	32	Small nuclear ribonucleoprotein-associated protein B	Snrpb	3.01719e+06	2.47168e+06	4.12173e+06	3541200	3.85373e+06	3.82443e+06	NA	0.357299	1.16762	0.910177	1.06274	0.214983	0.0053974
P27659	294	60S ribosomal protein L3	Rpl3	969690	929591	NA	NA	1.4151e+06	1.53998e+06	1.19555e+06	0.0451665	1.45692	0.932085	1.35797	0.0298578	0.126033
P27659	366	60S ribosomal protein L3	Rpl3	1.13936e+07	1.18541e+07	1.23133e+07	12250000	1.18154e+07	1.2303e+07	1.12209e+07	0.653656	0.98553	0.932085	0.918598	0.035521	0.046003
P27773	94	Protein disulfide-isomerase A3	Pdia3	1.37759e+06	790152	979535	1425200	1.04117e+06	1.76212e+06	775592	0.877325	1.0436	0.802877	0.837884	0.270053	0.42791
P27773	104	Protein disulfide-isomerase A3	Pdia3	NA	2.90339e+06	NA	3684800	2.61631e+06	4.77102e+06	NA	0.760625	1.1213	0.802877	0.900265	0.167737	0.412491
P28271	26	Cytoplasmic aconitate hydratase	Aco1	1.45222e+07	1.38063e+07	1.03832e+07	9877800	7.10664e+06	1.03133e+07	9.59447e+06	0.109012	0.741296	1.13022	0.83783	0.193966	0.186866
P28271	56	Cytoplasmic aconitate hydratase	Aco1	2.28522e+06	2.01169e+06	1.29584e+06	2257300	1.2622e+06	1.59101e+06	1.44596e+06	0.121489	0.730217	1.13022	0.825307	0.234968	0.11499
P28271	141	Cytoplasmic aconitate hydratase	Aco1	911215	1.07113e+06	891650	739170	781289	526287	735365	0.0850085	0.753888	1.13022	0.852061	0.150311	0.199598
P28271	335	Cytoplasmic aconitate hydratase	Aco1	2.19937e+06	1.43237e+06	1.17211e+06	1220100	681771	1.02151e+06	1.64644e+06	0.337909	0.741421	1.13022	0.837971	0.315997	0.438224
P28271	379	Cytoplasmic aconitate hydratase	Aco1	2.05416e+06	2.41133e+06	1.10897e+06	2336600	2.04103e+06	1.49557e+06	986250	0.330742	0.762283	1.13022	0.86155	0.303004	0.349886
P28271	572	Cytoplasmic aconitate hydratase	Aco1	2.0757e+07	1.35396e+07	8.71172e+06	12084000	1.11805e+07	1.356e+07	1.60649e+07	0.959721	0.987565	1.13022	1.11617	0.36855	0.179568
P28271	615	Cytoplasmic aconitate hydratase	Aco1	725286	1.06548e+06	852025	NA	593281	616870	956687	0.360409	0.819907	1.13022	0.926677	0.195166	0.281532
P28271	621	Cytoplasmic aconitate hydratase	Aco1	1.53589e+07	1.03568e+07	7.97084e+06	10088000	9.24114e+06	9.46589e+06	8.88482e+06	0.390344	0.840423	1.13022	0.949865	0.286098	0.0318583
P28271	639	Cytoplasmic aconitate hydratase	Aco1	7.77516e+07	7.17576e+07	5.98165e+07	75699000	3.9434e+07	3.88994e+07	4.32583e+07	0.00149018	0.5688	1.13022	0.642871	0.112577	0.0586562
P28271	844	Cytoplasmic aconitate hydratase	Aco1	1.32442e+07	1.25985e+07	1.18099e+07	15012000	7.74113e+06	8.21604e+06	1.01233e+07	0.00685502	0.660289	1.13022	0.746274	0.103538	0.145027
P28271	857	Cytoplasmic aconitate hydratase	Aco1	NA	530122	NA	672380	275610	512645	NA	0.272743	0.655513	1.13022	0.740875	0.167304	0.425265
P28474	101	Alcohol dehydrogenase class-3	Adh5	3.41694e+07	3.8767e+07	4.18214e+07	52812000	3.00484e+07	2.47032e+07	3.55111e+07	0.0792141	0.71821	1.01884	0.731738	0.189294	0.17961
P28474	107	Alcohol dehydrogenase class-3	Adh5	7.43067e+06	6.93108e+06	7.06887e+06	11154000	5.21616e+06	6.30567e+06	7.39334e+06	0.216963	0.773992	1.01884	0.78857	0.247512	0.172654
P28474	168	Alcohol dehydrogenase class-3	Adh5	5.21941e+06	4.36192e+06	5.54538e+06	8199300	2.465e+06	3.26668e+06	NA	0.0791102	0.491442	1.01884	0.500698	0.2839	0.197804
P28474	228	Alcohol dehydrogenase class-3	Adh5	3.64082e+06	2.2351e+06	1.15002e+06	3386300	1.30076e+06	3.09835e+06	1.14983e+06	0.419299	0.710567	1.01884	0.72395	0.440095	0.586079
P28474	323	Alcohol dehydrogenase class-3	Adh5	6.80959e+06	4.51013e+06	1.83688e+06	4971600	1.94688e+06	7.66469e+06	1.69848e+06	0.723165	0.831857	1.01884	0.847525	0.453002	0.895267
P28650	448	Adenylosuccinate synthetase isozyme 1	Adss1	7.05881e+06	6.41007e+06	1.60719e+07	17359000	1.03893e+07	6.06102e+06	1.43072e+07	0.725519	0.874417	0.797697	0.69752	0.494032	0.40232
P28665	358	Murinoglobulin-1	Mug1	1.97385e+06	1.33142e+06	580076	1911100	897680	2.36571e+06	931401	0.930847	0.964911	0.709959	0.685047	0.446841	0.599317
P29341	104	Polyadenylate-binding protein 1	Pabpc1	7.73105e+06	5.73023e+06	3.77266e+06	2607500	6.72569e+06	6.717e+06	4.75614e+06	0.477372	1.22295	0.776287	0.949361	0.454021	0.187038
P29341	606	Polyadenylate-binding protein 1	Pabpc1	NA	1.16186e+06	1.15701e+06	1314200	1.32785e+06	1.22587e+06	1.17989e+06	0.646253	1.02767	0.776287	0.797769	0.0738097	0.0608492
P29758	49	Ornithine aminotransferase, mitochondrial	Oat	5.66163e+06	4.50422e+06	3.25875e+06	3680200	4.97471e+06	3.13429e+06	5.54391e+06	0.7657	1.06426	0.904167	0.962265	0.247554	0.276745
P29758	66	Ornithine aminotransferase, mitochondrial	Oat	1.99479e+06	1.54335e+06	1.19908e+06	NA	1.00306e+06	980285	NA	0.142881	0.62801	0.904167	0.567826	0.252715	0.0162406
P30115	4	Glutathione S-transferase A3	Gsta3	2.93748e+07	3.09726e+07	3.14057e+07	48312000	2.85721e+07	2.73466e+07	3.8515e+07	0.583621	0.898949	1.01658	0.913851	0.25436	0.194583
P30115	69	Glutathione S-transferase A3	Gsta3	8.20139e+06	6.67805e+06	2.45498e+06	5456300	3.5928e+06	5.95839e+06	NA	0.663382	0.838165	1.01658	0.852059	0.427551	0.350266
P30115	78	Glutathione S-transferase A3	Gsta3	8.94914e+07	9.382e+07	5.3755e+07	156190000	7.13969e+07	1.06089e+08	7.33466e+07	0.607891	0.850445	1.01658	0.864543	0.432863	0.233115
P30115	84	Glutathione S-transferase A3	Gsta3	1.48415e+07	1.36071e+07	2.10813e+07	29588000	1.68653e+07	1.28835e+07	1.80667e+07	0.43423	0.805811	1.01658	0.819168	0.369663	0.170218
P30115	138	Glutathione S-transferase A3	Gsta3	8.72631e+08	7.05296e+08	1.05462e+09	1196700000	7.65477e+08	8.51513e+08	6.20222e+08	0.187559	0.778991	1.01658	0.791904	0.2236	0.15676
P30115	141	Glutathione S-transferase A3	Gsta3	2.41667e+07	2.13365e+07	2.2874e+07	29374000	1.97934e+07	1.88754e+07	2.948e+07	0.644479	0.929553	1.01658	0.944962	0.142738	0.258648
P30115	195	Glutathione S-transferase A3	Gsta3	3.68823e+07	3.95933e+07	4.15091e+07	60492000	4.10326e+07	3.77883e+07	5.02343e+07	0.830164	0.964124	1.01658	0.980106	0.240945	0.150081
P30999	749	Catenin delta-1	Ctnnd1	NA	521606	456320	NA	407571	499043	578486	0.934717	1.01241	1.19898	1.21387	0.0944118	0.172773
P31786	8	Acyl-CoA-binding protein	Dbi	2.82697e+07	2.33917e+07	1.68577e+07	19147000	3.2824e+07	2.64743e+07	2.87549e+07	0.0775348	1.33922	0.897007	1.20129	0.229352	0.10959
P31786	14	Acyl-CoA-binding protein	Dbi	9.72456e+06	8.83592e+06	5.30024e+06	7673500	1.03843e+07	7.73447e+06	1.02018e+07	0.29786	1.19745	0.897007	1.07412	0.243046	0.156778
P31786	51	Acyl-CoA-binding protein	Dbi	5.25553e+08	3.67304e+08	2.61787e+08	360750000	4.76466e+08	5.29855e+08	4.92528e+08	0.126196	1.31878	0.897007	1.18295	0.287889	0.0548246
P31786	55	Acyl-CoA-binding protein	Dbi	6.93132e+08	5.64608e+08	5.55844e+08	683770000	NA	7.32354e+08	3.80232e+08	0.604858	0.891012	0.897007	0.799244	0.118871	0.447584
P31786	61	Acyl-CoA-binding protein	Dbi	3.49538e+06	3.31425e+06	2.92734e+06	2739200	7.60752e+06	5.94612e+06	2.82579e+06	0.106437	1.75048	0.897007	1.57019	0.111181	0.444644
P31786	77	Acyl-CoA-binding protein	Dbi	1.0906e+06	1.29766e+06	1.09814e+06	1228200	2.04276e+06	1.31905e+06	1.35927e+06	0.112485	1.33516	0.897007	1.19765	0.0860419	0.25845
P32020	7	Non-specific lipid-transfer protein	Scp2	4.76649e+06	5.00835e+06	420142	1846100	3.81339e+06	1.74415e+06	2.03787e+06	0.75232	0.841055	1.00006	0.84111	0.746288	0.442199
P32020	26	Non-specific lipid-transfer protein	Scp2	1.88165e+06	1.88973e+06	NA	1203600	1.19186e+06	1.19911e+06	973662	0.0881349	0.676309	1.00006	0.676353	0.237485	0.114236
P32020	132	Non-specific lipid-transfer protein	Scp2	2.00458e+07	1.50098e+07	2.9985e+06	7402000	8.78705e+06	5.93002e+06	4.53125e+06	0.334087	0.564597	1.00006	0.564634	0.670829	0.338078
P32020	142	Non-specific lipid-transfer protein	Scp2	3.87195e+06	2.54266e+06	685888	1947700	1.78515e+06	1.56595e+06	1.44986e+06	0.438906	0.707466	1.00006	0.707511	0.585015	0.106396
P32020	173	Non-specific lipid-transfer protein	Scp2	6.43384e+06	4.70796e+06	1.13048e+06	4943700	4.41359e+06	3.65607e+06	1.51964e+06	0.497658	0.742666	1.00006	0.742714	0.522639	0.469501
P32020	177	Non-specific lipid-transfer protein	Scp2	NA	4.62702e+06	1.16256e+06	NA	3.99309e+06	2.81063e+06	2.0712e+06	0.968457	1.02194	1.00006	1.02201	0.84626	0.327694
P32020	183	Non-specific lipid-transfer protein	Scp2	2.69858e+06	2.10808e+06	688141	1361100	2.01152e+06	1.25014e+06	541379	0.509198	0.739615	1.00006	0.739662	0.511036	0.579978
P32020	341	Non-specific lipid-transfer protein	Scp2	1.97452e+07	1.18803e+07	2.90482e+06	12050000	8.08207e+06	1.21684e+07	NA	0.78905	0.869486	1.00006	0.869542	0.591267	0.285373
P32020	432	Non-specific lipid-transfer protein	Scp2	5.23571e+06	5.32308e+06	NA	2549300	4.65582e+06	NA	2.26279e+06	0.580992	0.791718	1.00006	0.79177	0.360882	0.489151
P32020	438	Non-specific lipid-transfer protein	Scp2	1.58128e+07	1.08219e+07	5.34034e+06	12403000	1.04858e+07	1.12869e+07	1.15902e+07	0.992259	1.00239	1.00006	1.00245	0.393436	0.0513054
P32020	453	Non-specific lipid-transfer protein	Scp2	2.48382e+07	2.0923e+07	9.29791e+06	17552000	2.1974e+07	1.98258e+07	NA	0.612087	1.15134	1.00006	1.15141	0.364218	0.0726806
P32020	462	Non-specific lipid-transfer protein	Scp2	4.83619e+08	4.5617e+08	2.06095e+08	367660000	3.51802e+08	3.70577e+08	2.93954e+08	0.626554	0.895324	1.00006	0.895382	0.330521	0.117888
P32020	479	Non-specific lipid-transfer protein	Scp2	4.28629e+06	3.63177e+06	2.59116e+06	3299200	4.8809e+06	3.5173e+06	2.13408e+06	0.943246	1.01699	1.00006	1.01706	0.204337	0.391204
P32020	491	Non-specific lipid-transfer protein	Scp2	7.62187e+06	9.03173e+06	2.87615e+06	6711200	7.79111e+06	5.9523e+06	6.64333e+06	0.890318	1.03587	1.00006	1.03594	0.401672	0.136679
P32020	522	Non-specific lipid-transfer protein	Scp2	9.52043e+06	6.17384e+06	3.68887e+06	6985800	6.8412e+06	6.53454e+06	7.54705e+06	0.801907	1.05795	1.00006	1.05802	0.364631	0.0744457
P32020	544	Non-specific lipid-transfer protein	Scp2	475064	626913	NA	507380	573997	372765	427636	0.359649	0.854004	1.00006	0.85406	0.149109	0.227062
P33267	159	Cytochrome P450 2F2	Cyp2f2	9.16674e+06	1.61653e+07	4.66662e+06	7640200	5.28897e+06	1.10859e+07	4.63427e+06	0.505408	0.744237	1.05085	0.782084	0.518184	0.507064
P33267	163	Cytochrome P450 2F2	Cyp2f2	4.27574e+06	7.82649e+06	2.34585e+06	3299100	2.92019e+06	4.93707e+06	2.39756e+06	0.541898	0.770438	1.05085	0.809617	0.539401	0.39231
P33267	242	Cytochrome P450 2F2	Cyp2f2	495411	710984	NA	444250	192154	765427	NA	0.783938	0.870189	1.05085	0.914441	0.257282	0.846644
P34884	78	Macrophage migration inhibitory factor	Mif	NA	8.25499e+06	8.2595e+06	10758000	9.10471e+06	1.0271e+07	9.12231e+06	0.679514	1.04494	0.833509	0.870965	0.158821	0.0703585
P34914	113	Bifunctional epoxide hydrolase 2	Ephx2	NA	1.71258e+06	564743	1733900	843509	1.20152e+06	703601	0.366527	0.685236	1.18568	0.812472	0.500304	0.280285
P34914	176	Bifunctional epoxide hydrolase 2	Ephx2	5.30219e+07	5.5637e+07	2.90243e+07	42102000	3.65653e+07	3.59654e+07	3.85665e+07	0.322018	0.823925	1.18568	0.976912	0.269785	0.036779
P34914	191	Bifunctional epoxide hydrolase 2	Ephx2	3.03813e+07	3.10874e+07	1.59448e+07	21051000	1.46213e+07	1.23094e+07	1.77624e+07	0.0861189	0.605202	1.18568	0.717577	0.299459	0.183719
P34914	404	Bifunctional epoxide hydrolase 2	Ephx2	7.8462e+06	4.5038e+06	1.60838e+06	6736400	1.94857e+06	6.05423e+06	3.08866e+06	0.47747	0.714605	1.18568	0.847294	0.532203	0.57325
P34914	473	Bifunctional epoxide hydrolase 2	Ephx2	1.18287e+07	8.89669e+06	8.26752e+06	10189000	7.21825e+06	6.23318e+06	3.07882e+06	0.0280211	0.562512	1.18568	0.666961	0.160676	0.392439
P34914	504	Bifunctional epoxide hydrolase 2	Ephx2	2.66029e+06	2.55431e+06	1.29413e+06	2121900	1.866e+06	1.78255e+06	1.58528e+06	0.31963	0.808567	1.18568	0.958703	0.287813	0.0826284
P34914	508	Bifunctional epoxide hydrolase 2	Ephx2	9.70363e+06	7.52872e+06	4.02642e+06	8100400	4.69144e+06	5.86074e+06	NA	0.322546	0.718834	1.18568	0.852308	0.326041	0.156711
P35235	280	Tyrosine-protein phosphatase non-receptor type 11	Ptpn11	357323	573394	NA	NA	487238	320948	490971	0.784887	0.930579	1.007	0.93709	0.328318	0.224229
P35293	138	Ras-related protein Rab-18	Rab18	1.85204e+06	1.5469e+06	1.2315e+06	1581600	1.69453e+06	1.28613e+06	1.75061e+06	0.905987	1.01551	0.907275	0.921344	0.163593	0.16076
P35486	63	Pyruvate dehydrogenase E1 component subunit alpha, somatic form, mitochondrial	Pdha1	3.46517e+06	3.93316e+06	2.78707e+06	2038500	4.09521e+06	3.89692e+06	3.26645e+06	0.246587	1.22804	0.978566	1.20172	0.270134	0.115313
P35486	244	Pyruvate dehydrogenase E1 component subunit alpha, somatic form, mitochondrial	Pdha1	5.8464e+06	7.02139e+06	5.77883e+06	5243100	9.49192e+06	7.08594e+06	6.55522e+06	0.104078	1.2911	0.978566	1.26343	0.125506	0.202951
P35486	267	Pyruvate dehydrogenase E1 component subunit alpha, somatic form, mitochondrial	Pdha1	1.70758e+06	1.70675e+06	1.52144e+06	1056700	1.87265e+06	1.84682e+06	2.14908e+06	0.0694671	1.30576	0.978566	1.27777	0.204941	0.0856542
P35486	313	Pyruvate dehydrogenase E1 component subunit alpha, somatic form, mitochondrial	Pdha1	4.39636e+07	3.81829e+07	3.13221e+07	24086000	3.82294e+07	3.68339e+07	5.38743e+07	0.26444	1.24981	0.978566	1.22302	0.249938	0.220134
P35486	321	Pyruvate dehydrogenase E1 component subunit alpha, somatic form, mitochondrial	Pdha1	4.5323e+07	4.87744e+07	4.28069e+07	31932000	5.41569e+07	4.4867e+07	4.00169e+07	0.487914	1.09803	0.978566	1.0745	0.172356	0.155031
P35486	336	Pyruvate dehydrogenase E1 component subunit alpha, somatic form, mitochondrial	Pdha1	2.46363e+06	2.93225e+06	NA	NA	2.16047e+06	2.67917e+06	NA	0.509628	0.896913	0.978566	0.877689	0.122822	0.15157
P35486	385	Pyruvate dehydrogenase E1 component subunit alpha, somatic form, mitochondrial	Pdha1	777292	642071	929364	434170	1.94477e+06	1.26626e+06	719624	0.114183	1.88324	0.978566	1.84288	0.302106	0.468436
P35492	112	Histidine ammonia-lyase	Hal	3.06094e+07	2.75062e+07	2.49227e+07	41748000	3.28429e+07	3.44841e+07	NA	0.681215	1.07908	0.763639	0.824026	0.237478	0.0344726
P35492	158	Histidine ammonia-lyase	Hal	711983	624532	987129	1706200	1.00747e+06	1.39525e+06	1.35423e+06	0.462732	1.24304	0.763639	0.949236	0.487144	0.170111
P35492	172	Histidine ammonia-lyase	Hal	1.17143e+07	1.18828e+07	1.37289e+07	20228000	1.34836e+07	2.2222e+07	2.43154e+07	0.184023	1.39048	0.763639	1.06183	0.277897	0.287179
P35492	277	Histidine ammonia-lyase	Hal	579286	649549	713149	1540100	567310	3.42519e+06	NA	0.296214	2.29317	0.763639	1.75115	0.516612	1.01231
P35492	293	Histidine ammonia-lyase	Hal	2.30518e+06	2.62596e+06	4.0085e+06	5762600	2.82994e+06	2.57047e+06	4.36683e+06	0.704049	0.885782	0.763639	0.676418	0.42863	0.298223
P35492	298	Histidine ammonia-lyase	Hal	4.15072e+06	4.74105e+06	6.13293e+06	9031700	4.68855e+06	NA	6.5796e+06	0.837079	0.936811	0.763639	0.715386	0.361918	0.237337
P35492	592	Histidine ammonia-lyase	Hal	1.60812e+06	1.99093e+06	2.0694e+06	4035000	2.0292e+06	3.31572e+06	1.92175e+06	0.996298	0.998499	0.763639	0.762493	0.449952	0.320224
P35505	57	Fumarylacetoacetase	Fah	2.61064e+07	2.8303e+07	8.22477e+06	37121000	1.04273e+07	4.18149e+07	1.64022e+07	0.856151	0.917506	1.01468	0.930978	0.485859	0.728395
P35564	171	Calnexin	Canx	NA	2.51877e+06	1.92212e+06	2325200	1.79618e+06	4.5131e+06	2.36251e+06	0.4945	1.28165	0.919145	1.17802	0.134964	0.495875
P35700	16	Peroxiredoxin-1	Prdx1	7.49924e+06	8.47638e+06	6.16843e+06	10003000	6.52493e+06	4.77562e+06	NA	0.146141	0.703054	1.05102	0.738926	0.201135	0.218919
P35700	27	Peroxiredoxin-1	Prdx1	1.68813e+07	1.65662e+07	1.4542e+07	28627000	1.84271e+07	1.29366e+07	1.44049e+07	0.377574	0.796498	1.05102	0.837138	0.334118	0.186319
P35700	35	Peroxiredoxin-1	Prdx1	4.8993e+06	4.67083e+06	4.71918e+06	6955300	4.87223e+06	3.94176e+06	5.09632e+06	0.388942	0.873026	1.05102	0.917571	0.207206	0.132038
P35700	109	Peroxiredoxin-1	Prdx1	1.31956e+07	1.4414e+07	9.82351e+06	17887000	1.33606e+07	9.63211e+06	1.02557e+07	0.26575	0.801358	1.05102	0.842246	0.240737	0.180197
P35700	120	Peroxiredoxin-1	Prdx1	2.46348e+06	2.62942e+06	1.64686e+06	2164000	NA	2.60049e+06	2.00522e+06	0.846045	1.03455	1.05102	1.08734	0.193818	0.182781
P35700	136	Peroxiredoxin-1	Prdx1	5.32619e+07	6.02318e+07	6.04522e+07	76673000	4.7007e+07	5.21509e+07	4.47066e+07	0.0624621	0.765383	1.05102	0.804435	0.158392	0.0794826
P35979	40	60S ribosomal protein L12	Rpl12	1.71468e+06	2.11196e+06	1.54072e+06	1902600	1.86535e+06	1.95725e+06	2.60501e+06	0.23865	1.17884	1.03316	1.21793	0.135195	0.188162
P35979	54	60S ribosomal protein L12	Rpl12	8.88483e+06	7.72538e+06	4.98897e+06	6377300	5.69988e+06	8.92136e+06	3.78221e+06	0.61456	0.877091	1.03316	0.906175	0.240817	0.423344
P35980	30	60S ribosomal protein L18	Rpl18	6.82559e+06	7.95157e+06	NA	4385400	3.40981e+06	9.11425e+06	942584	0.511631	0.702758	0.944027	0.663422	0.2854	0.933716
P35980	49	60S ribosomal protein L18	Rpl18	2.7584e+06	2.40171e+06	NA	2243800	773963	2.43228e+06	NA	0.274545	0.649571	0.944027	0.613212	0.106816	0.731452
P36552	344	Oxygen-dependent coproporphyrinogen-III oxidase, mitochondrial	Cpox	NA	2.93192e+06	NA	3481500	4.2791e+06	3.62229e+06	NA	0.224438	1.23201	0.917876	1.13083	0.121188	0.117557
P36552	359	Oxygen-dependent coproporphyrinogen-III oxidase, mitochondrial	Cpox	NA	4.40505e+06	4.27446e+06	3985700	5.88616e+06	6.48682e+06	8.10764e+06	0.0181475	1.61708	0.917876	1.48428	0.0508294	0.168322
P37040	610	NADPH--cytochrome P450 reductase	Por	1.35531e+06	1.04708e+06	1.10206e+06	1671800	1.21616e+06	1.27172e+06	1.94941e+06	0.507858	1.14299	0.802245	0.916956	0.22052	0.276013
P38060	48	Hydroxymethylglutaryl-CoA lyase, mitochondrial	Hmgcl	2.12714e+07	2.0901e+07	1.39089e+07	16582000	1.39364e+07	1.26384e+07	2.11442e+07	0.492146	0.875618	1.41665	1.24044	0.195289	0.288082
P38060	324	Hydroxymethylglutaryl-CoA lyase, mitochondrial	Hmgcl	574463	NA	NA	533050	726475	440203	405238	0.836302	0.946214	1.41665	1.34045	0.0528818	0.336358
P38647	138	Stress-70 protein, mitochondrial	Hspa9	352903	515090	464964	NA	931464	582582	908655	0.0412974	1.81754	0.835804	1.51911	0.186895	0.241684
P38647	187	Stress-70 protein, mitochondrial	Hspa9	1.88584e+07	1.65865e+07	1.90096e+07	15831000	1.6394e+07	1.67585e+07	2.43022e+07	0.532158	1.08993	0.835804	0.910968	0.0913178	0.233103
P38647	300	Stress-70 protein, mitochondrial	Hspa9	1.12851e+06	1.02513e+06	993273	1238000	1.18589e+06	1.26388e+06	995681	0.600199	1.04766	0.835804	0.875642	0.101027	0.120119
P38647	360	Stress-70 protein, mitochondrial	Hspa9	1.65725e+08	1.60016e+08	1.71478e+08	127500000	1.505e+08	1.53241e+08	1.061e+08	0.309157	0.874721	0.835804	0.731095	0.126036	0.193694
P38647	394	Stress-70 protein, mitochondrial	Hspa9	4.61261e+06	5.02531e+06	1.50207e+06	3761800	5.72804e+06	5.52893e+06	2.50447e+06	0.529323	1.2313	0.835804	1.02913	0.422187	0.393795
P38647	567	Stress-70 protein, mitochondrial	Hspa9	NA	3.00535e+06	5.52396e+06	2481800	7.33689e+06	9.91473e+06	8.51549e+06	0.0148133	2.3401	0.835804	1.95587	0.443133	0.150249
P38647	600	Stress-70 protein, mitochondrial	Hspa9	827915	861733	580631	715050	838224	952099	932877	0.101982	1.21626	0.835804	1.01655	0.170204	0.0671557
P40124	70	Adenylyl cyclase-associated protein 1	Cap1	599820	539575	500083	798170	698583	NA	450657	0.794493	0.942909	1.02451	0.966015	0.217181	0.305089
P40124	411	Adenylyl cyclase-associated protein 1	Cap1	2.12086e+06	1.87927e+06	NA	2198900	2.30019e+06	1.91636e+06	1.27961e+06	0.495469	0.886616	1.02451	0.908343	0.0806466	0.281369
P40142	6	Transketolase	Tkt	1.64671e+06	2.5116e+06	1.86137e+06	1709100	2.10947e+06	1.42483e+06	1.53989e+06	0.450002	0.875377	1.1718	1.02576	0.205286	0.216746
P40142	144	Transketolase	Tkt	7.61664e+06	9.23092e+06	5.56569e+06	7065600	6.01483e+06	7.52789e+06	6.4185e+06	0.494495	0.902849	1.1718	1.05796	0.205368	0.11775
P40142	204	Transketolase	Tkt	7.55009e+06	5.75799e+06	5.41236e+06	4979000	4.20194e+06	4.2209e+06	4.61323e+06	0.0670968	0.733411	1.1718	0.85941	0.190618	0.0534306
P40142	232	Transketolase	Tkt	5.60316e+07	5.87641e+07	6.48575e+07	53216000	4.84933e+07	3.41445e+07	6.25569e+07	0.245553	0.831337	1.1718	0.974159	0.0854154	0.293532
P40142	241	Transketolase	Tkt	2.23609e+06	2.73974e+06	1.94909e+06	1774000	2.0144e+06	1.46874e+06	2.33625e+06	0.505216	0.891971	1.1718	1.04521	0.194091	0.226075
P40142	310	Transketolase	Tkt	984121	1.61712e+06	NA	1300500	1.29398e+06	813099	292544	0.217094	0.615012	1.1718	0.72067	0.243352	0.626158
P40142	343	Transketolase	Tkt	6.03319e+06	2.93335e+06	1.80736e+06	NA	2.23418e+06	2.91761e+06	NA	0.582022	0.717259	1.1718	0.840483	0.609361	0.187609
P40142	352	Transketolase	Tkt	7.98678e+06	5.46529e+06	4.0312e+06	4770100	5.08271e+06	3.78537e+06	4.42876e+06	0.336329	0.796694	1.1718	0.933564	0.308891	0.146353
P40142	499	Transketolase	Tkt	1.44803e+07	2.09306e+07	1.9845e+07	19815000	1.7645e+07	1.29834e+07	1.06447e+07	0.094483	0.733053	1.1718	0.85899	0.154788	0.25904
P40142	609	Transketolase	Tkt	NA	2.62335e+07	2.4781e+07	23526000	1.81744e+07	1.47722e+07	1.48307e+07	0.0028691	0.640959	1.1718	0.751074	0.0545314	0.122291
P40936	14	Indolethylamine N-methyltransferase	Inmt	3.53053e+06	1.26221e+06	1.03594e+06	2099700	1.3655e+06	1.5924e+06	1.77064e+06	0.573921	0.795209	0.912175	0.72537	0.569674	0.128826
P40936	219	Indolethylamine N-methyltransferase	Inmt	1.24651e+07	7.51252e+06	1.12689e+07	9255300	9.16184e+06	7.12873e+06	1.48021e+07	0.921893	1.02358	0.912175	0.933685	0.216119	0.383577
P40936	224	Indolethylamine N-methyltransferase	Inmt	NA	1.17351e+06	2.42853e+06	3195800	1.27417e+06	NA	2.01156e+06	0.497301	0.725025	0.912175	0.66135	0.450541	0.31738
P41105	19	60S ribosomal protein L28	Rpl28	4.52168e+06	2.8568e+06	2.02144e+06	4017300	2.24323e+06	5.20621e+06	2.42667e+06	0.954743	0.981437	0.834286	0.818799	0.336689	0.504326
P41216	203	Long-chain-fatty-acid--CoA ligase 1	Acsl1	2.14359e+07	1.61011e+07	5.53685e+06	11611000	7.68524e+06	2.5384e+07	6.01331e+06	0.92546	0.952915	0.992458	0.945728	0.493593	0.82392
P41216	387	Long-chain-fatty-acid--CoA ligase 1	Acsl1	6.86417e+06	9.45374e+06	1.53552e+06	7030600	2.97696e+06	1.21573e+07	1.68307e+06	0.863247	0.901105	0.992458	0.894309	0.536944	1.01869
P41216	396	Long-chain-fatty-acid--CoA ligase 1	Acsl1	1.18796e+07	1.443e+07	NA	7528800	3.38356e+06	2.20548e+07	NA	0.858708	1.12764	0.992458	1.11913	0.30937	1.038
P41216	420	Long-chain-fatty-acid--CoA ligase 1	Acsl1	1.7229e+06	1.79765e+06	999245	2018800	1.10565e+06	1.64791e+06	1.21952e+06	0.341986	0.81018	0.992458	0.804069	0.270297	0.215898
P41216	512	Long-chain-fatty-acid--CoA ligase 1	Acsl1	6.2238e+06	4.89229e+06	1.55352e+06	4830700	2.72507e+06	4.88304e+06	4.631e+06	0.830132	0.932487	0.992458	0.925454	0.454346	0.289212
P41216	518	Long-chain-fatty-acid--CoA ligase 1	Acsl1	433354	494977	NA	638860	357087	404606	398447	0.096414	0.740267	0.992458	0.734684	0.201879	0.0668237
P41216	544	Long-chain-fatty-acid--CoA ligase 1	Acsl1	1.27425e+07	NA	6.30836e+06	NA	7.65657e+06	8.11633e+06	NA	0.66184	0.827936	0.992458	0.821692	0.477629	0.0412232
P41216	552	Long-chain-fatty-acid--CoA ligase 1	Acsl1	7.54186e+06	9.12795e+06	5.26799e+06	6010300	5.61235e+06	7.87349e+06	5.59434e+06	0.62219	0.910267	0.992458	0.903402	0.245132	0.206083
P41216	649	Long-chain-fatty-acid--CoA ligase 1	Acsl1	1.51256e+07	1.42047e+07	1.17775e+07	13182000	8.57197e+06	8.93077e+06	1.38223e+07	0.116596	0.76933	0.992458	0.763527	0.105804	0.280911
P42125	48	Enoyl-CoA delta isomerase 1, mitochondrial	Eci1	1.34544e+07	1.52563e+07	1.45616e+07	11874000	8.9208e+06	7.39076e+06	1.14919e+07	0.0192015	0.672234	1.16921	0.785985	0.107006	0.223619
P42125	76	Enoyl-CoA delta isomerase 1, mitochondrial	Eci1	NA	951535	823953	1004800	783772	NA	1.09449e+06	0.932746	1.01335	1.16921	1.18482	0.100278	0.233951
P42125	222	Enoyl-CoA delta isomerase 1, mitochondrial	Eci1	8.78239e+06	1.15612e+07	8.43484e+06	8858100	8.58249e+06	5.66098e+06	1.14518e+07	0.628661	0.910296	1.16921	1.06433	0.153735	0.338054
P42125	229	Enoyl-CoA delta isomerase 1, mitochondrial	Eci1	1.65546e+07	7.80345e+06	9.71515e+06	7942200	6.09141e+06	6.6436e+06	1.30836e+07	0.564779	0.819339	1.16921	0.957982	0.392869	0.451692
P42125	255	Enoyl-CoA delta isomerase 1, mitochondrial	Eci1	4.19813e+06	4.78722e+06	4.07702e+06	3144900	5.11359e+06	3.7909e+06	6.11652e+06	0.226108	1.23574	1.16921	1.44485	0.167714	0.232967
P42125	270	Enoyl-CoA delta isomerase 1, mitochondrial	Eci1	3.96901e+07	3.23466e+07	2.09747e+07	15259000	4.39852e+07	3.35149e+07	2.69129e+07	0.362759	1.28583	1.16921	1.50341	0.406817	0.247351
P42669	261	Transcriptional activator protein Pur-alpha	Pura	7.79161e+06	7.13027e+06	9.42077e+06	9889800	9.14259e+06	5.59511e+06	5.10983e+06	0.199919	0.773049	1.23485	0.9546	0.153005	0.332783
P42669	265	Transcriptional activator protein Pur-alpha	Pura	4.89406e+06	4.69302e+06	6.23089e+06	5598100	5.08088e+06	3.86911e+06	3.07297e+06	0.089698	0.748532	1.23485	0.924326	0.131051	0.252292
P42669	272	Transcriptional activator protein Pur-alpha	Pura	4.06046e+06	NA	3.42163e+06	3017300	2.63239e+06	2.43632e+06	3.01241e+06	0.081207	0.769674	1.23485	0.950433	0.150282	0.108734
P42932	152	T-complex protein 1 subunit theta	Cct8	1.37998e+06	2.41015e+06	3.77411e+06	3065400	2.7727e+06	1.15287e+06	4.47082e+06	0.893335	1.0532	0.977152	1.02914	0.382923	0.592801
P42932	318	T-complex protein 1 subunit theta	Cct8	4.3645e+06	3.80774e+06	3.51438e+06	4541300	4.15836e+06	4.05509e+06	3.3625e+06	0.597167	0.951114	0.977152	0.929383	0.11784	0.112156
P43274	17	Histone H1.4	H1-4	5.80042e+06	6.91935e+06	1.02553e+07	8972200	7.69196e+06	8.15554e+06	8.62643e+06	0.892702	1.02143	0.842394	0.860448	0.250795	0.0572741
P43274	75	Histone H1.4	H1-4	698292	NA	1.01691e+06	729980	1.319e+06	892987	1.08603e+06	0.149266	1.34878	0.842394	1.13621	0.215349	0.194042
P43274	85	Histone H1.4	H1-4	998104	1.3851e+06	1.33355e+06	1450800	1.69026e+06	1.23471e+06	1.58626e+06	0.257737	1.16399	0.842394	0.980536	0.156088	0.158751
P43274	168	Histone H1.4	H1-4	7.53513e+06	2.11103e+07	8.9037e+06	13333000	2.47652e+07	1.88639e+07	7.66505e+06	0.465267	1.34413	0.842394	1.13229	0.480806	0.507997
P43275	121	Histone H1.1	H1-1	1.73375e+06	2.29739e+06	3.77522e+06	2549700	2.48214e+06	1.87781e+06	2.52697e+06	0.609473	0.886685	0.788665	0.699298	0.332648	0.157927
P45591	44	Cofilin-2	Cfl2	2.63973e+06	1.51685e+06	1.50864e+06	2275700	1.82103e+06	2.80288e+06	1.60185e+06	0.851071	1.04535	0.78397	0.819521	0.284837	0.308205
P45952	69	Medium-chain specific acyl-CoA dehydrogenase, mitochondrial	Acadm	NA	8.04914e+06	NA	9798900	8.15498e+06	1.35002e+07	7.47652e+06	0.777437	1.08814	1.03317	1.12423	0.138645	0.339772
P45952	79	Medium-chain specific acyl-CoA dehydrogenase, mitochondrial	Acadm	5.01325e+07	5.08979e+07	4.68795e+07	31550000	4.55358e+07	2.62128e+07	NA	0.374436	0.799606	1.03317	0.826131	0.201627	0.380869
P45952	217	Medium-chain specific acyl-CoA dehydrogenase, mitochondrial	Acadm	NA	5.23209e+06	2.35754e+06	2601000	4.37352e+06	2.0411e+06	3.57104e+06	0.955346	0.979886	1.03317	1.01239	0.469254	0.356
P45952	235	Medium-chain specific acyl-CoA dehydrogenase, mitochondrial	Acadm	5.9819e+06	8.61395e+06	8.88408e+06	6245300	7.34038e+06	NA	6.8128e+06	0.774704	0.952267	1.03317	0.983856	0.205796	0.0527167
P45952	301	Medium-chain specific acyl-CoA dehydrogenase, mitochondrial	Acadm	2.67375e+06	2.70277e+06	3.00064e+06	2962700	3.14307e+06	3.39962e+06	2.9422e+06	0.0810532	1.11523	1.03317	1.15222	0.0601484	0.0725169
P46471	248	26S proteasome regulatory subunit 7	Psmc2	NA	3.17541e+06	1.93893e+06	2631900	1.83911e+06	3.93206e+06	1.85121e+06	0.960434	0.984008	1.12631	1.1083	0.240017	0.474217
P46656	76	Adrenodoxin, mitochondrial	Fdx1	1.20561e+06	839316	545929	351580	1.08704e+06	1.18174e+06	907354	0.219285	1.43923	0.777442	1.11892	0.505679	0.131642
P47199	83	Quinone oxidoreductase	Cryz	2.10381e+07	2.06993e+07	7.03687e+06	16020000	NA	1.12076e+07	2.9553e+07	0.604492	1.25815	1.14124	1.43585	0.402686	0.636503
P47199	208	Quinone oxidoreductase	Cryz	NA	760578	795659	577100	563262	618024	557308	0.135262	0.814964	1.14124	0.930067	0.16506	0.0577505
P47199	298	Quinone oxidoreductase	Cryz	2.07891e+07	2.35656e+07	2.84987e+07	23501000	2.20561e+07	2.18817e+07	9.93851e+06	0.172788	0.745529	1.14124	0.850826	0.133349	0.386791
P47738	75	Aldehyde dehydrogenase, mitochondrial	Aldh2	NA	3.27306e+06	2.1322e+06	3309300	3.81866e+06	2.59021e+06	3.24798e+06	0.581687	1.10813	0.866093	0.959742	0.230437	0.190975
P47738	80	Aldehyde dehydrogenase, mitochondrial	Aldh2	9.44266e+06	8.94227e+06	9.62897e+06	8620100	1.01561e+07	8.0158e+06	9.39571e+06	0.960558	1.00335	0.866093	0.868998	0.0503813	0.118074
P47738	157	Aldehyde dehydrogenase, mitochondrial	Aldh2	9.29236e+06	8.67894e+06	2.96122e+06	7131200	5.91322e+06	1.37331e+07	3.17519e+06	0.857995	1.08427	0.866093	0.939078	0.406504	0.720241
P47738	161	Aldehyde dehydrogenase, mitochondrial	Aldh2	NA	4.14931e+06	3.10414e+06	4233500	3.79828e+06	4.73703e+06	3.18419e+06	0.900046	1.02025	0.866093	0.883627	0.164311	0.200193
P47738	282	Aldehyde dehydrogenase, mitochondrial	Aldh2	6.65547e+06	4.67226e+06	1.92076e+06	3051800	1.98194e+06	8.62956e+06	NA	0.655126	1.302	0.866093	1.12765	0.504965	0.88594
P47738	370	Aldehyde dehydrogenase, mitochondrial	Aldh2	1.78235e+07	1.85589e+07	2.32972e+07	15314000	2.75351e+07	2.72939e+07	3.06211e+07	0.00644857	1.51924	0.866093	1.3158	0.177913	0.0651336
P47738	430	Aldehyde dehydrogenase, mitochondrial	Aldh2	5.68773e+06	7.18369e+06	5.40741e+06	6169500	8.95932e+06	6.04328e+06	9.0739e+06	0.100001	1.31305	0.866093	1.13723	0.127724	0.214019
P47738	443	Aldehyde dehydrogenase, mitochondrial	Aldh2	NA	2.88102e+08	2.79048e+08	246150000	2.61403e+08	2.43562e+08	3.13661e+08	0.945922	1.00655	0.866093	0.871764	0.0814333	0.133506
P47740	199	Aldehyde dehydrogenase family 3 member A2	Aldh3a2	1.09823e+07	7.45133e+06	4.8144e+06	5532800	4.47833e+06	3.37026e+06	5.01201e+06	0.144309	0.595795	1.3325	0.793895	0.383477	0.195353
P47740	457	Aldehyde dehydrogenase family 3 member A2	Aldh3a2	NA	3.85281e+06	1.32775e+06	3666500	1.71284e+06	4.22116e+06	NA	0.990595	1.0061	1.3325	1.34062	0.477158	0.597793
P47754	86	F-actin-capping protein subunit alpha-2	Capza2	6.11298e+06	3.77145e+06	4.7702e+06	4923200	5.64372e+06	6.54656e+06	6.27292e+06	0.093831	1.25742	0.904323	1.13712	0.196048	0.0752211
P47754	97	F-actin-capping protein subunit alpha-2	Capza2	2.05341e+06	1.53812e+06	1.24959e+06	1676000	1.54021e+06	1.6131e+06	1.8265e+06	0.889769	1.01881	0.904323	0.921337	0.204961	0.0896315
P47791	88	Glutathione reductase, mitochondrial	Gsr	998553	1.43768e+06	1.47929e+06	1044800	889094	926201	900541	0.0763046	0.730016	1.10233	0.804715	0.204395	0.02099
P47791	324	Glutathione reductase, mitochondrial	Gsr	472679	604757	492353	NA	466193	666650	424934	0.964786	0.992348	1.10233	1.09389	0.136181	0.249009
P47911	218	60S ribosomal protein L6	Rpl6	1.01388e+06	1.67164e+06	409263	204460	1.67541e+06	2.66599e+06	NA	0.0814883	2.63175	0.770836	2.02865	0.80128	0.322682
P47934	261	Carnitine O-acetyltransferase	Crat	5.2295e+06	4.30638e+06	5.07421e+06	6311000	5.65282e+06	2.19975e+06	3.88631e+06	0.231112	0.748136	1.16423	0.871003	0.157891	0.441275
P47934	268	Carnitine O-acetyltransferase	Crat	441019	790709	554120	682530	878605	NA	978172	0.0577901	1.50445	1.16423	1.75153	0.246458	0.0758351
P47962	27	60S ribosomal protein L5	Rpl5	2.1157e+06	3.03058e+06	1.08013e+06	2667700	1.66611e+06	3.46703e+06	1.16074e+06	0.877139	0.943526	0.814979	0.768954	0.382284	0.577837
P47962	220	60S ribosomal protein L5	Rpl5	2.11892e+06	1.8174e+06	1.23799e+06	1330200	1.63145e+06	1.77469e+06	1.83403e+06	0.650985	1.07416	0.814979	0.87542	0.255449	0.0596236
P47962	228	60S ribosomal protein L5	Rpl5	5.62783e+06	3.66798e+06	1.21563e+06	1823900	2.37424e+06	4.04832e+06	2.54188e+06	0.942373	0.968971	0.814979	0.789691	0.645585	0.308538
P48036	68	Annexin A5	Anxa5	4.68454e+06	6.29546e+06	3.19492e+06	NA	2.51116e+06	2.08173e+06	1.60674e+06	0.0463695	0.437366	1.8544	0.811052	0.328184	0.218915
P48036	74	Annexin A5	Anxa5	4.48638e+06	7.67372e+06	1.63731e+06	NA	3.39147e+06	2.04434e+06	NA	0.474387	0.59096	1.8544	1.09587	0.656598	0.350478
P48036	77	Annexin A5	Anxa5	NA	2.78692e+06	1.84926e+06	1595200	1.29227e+06	581933	958451	0.0529651	0.45458	1.8544	0.842973	0.30219	0.376379
P48036	95	Annexin A5	Anxa5	2.33539e+07	2.03693e+07	8.06214e+06	11569000	1.06331e+07	6.35592e+06	8.56585e+06	0.155957	0.53782	1.8544	0.997332	0.454864	0.251107
P48678	108	Prelamin-A/C	Lmna	NA	NA	1.09788e+06	927330	839347	NA	746031	0.152039	0.782821	0.935499	0.732329	0.119097	0.0832414
P48678	155	Prelamin-A/C	Lmna	NA	NA	710863	604600	550705	NA	775289	0.970042	1.00801	0.935499	0.942989	0.11424	0.239525
P48678	457	Prelamin-A/C	Lmna	1.4484e+06	1.30652e+06	2.90832e+06	2818200	2.54413e+06	2.23083e+06	1.83926e+06	0.881281	1.03979	0.935499	0.972726	0.405857	0.160182
P48758	157	Carbonyl reductase [NADPH] 1	Cbr1	1.82894e+06	1.91742e+06	2.44585e+06	3423100	2.08667e+06	1.7021e+06	2.05824e+06	0.353916	0.810791	1.19913	0.972244	0.304543	0.109951
P48758	198	Carbonyl reductase [NADPH] 1	Cbr1	NA	3.52787e+06	3.79621e+06	8735500	2.59737e+06	3.06198e+06	NA	0.333139	0.528596	1.19913	0.633855	0.547754	0.116102
P48771	33	Cytochrome c oxidase subunit 7A2, mitochondrial	Cox7a2	1.05778e+06	919463	NA	631010	632866	566335	797943	0.228304	0.765703	1.10661	0.847334	0.250444	0.179126
P49312	3	Heterogeneous nuclear ribonucleoprotein A1	Hnrnpa1	2.01423e+06	2.03828e+06	2.10617e+06	2730300	1.96487e+06	2.0302e+06	1.53458e+06	0.175109	0.829439	0.88756	0.736177	0.153418	0.14609
P49312	298	Heterogeneous nuclear ribonucleoprotein A1	Hnrnpa1	1.70488e+06	1.63721e+06	1.26469e+06	1871600	1.72071e+06	1.69789e+06	1.35505e+06	0.881574	0.982477	0.88756	0.872008	0.15824	0.128735
P49429	39	4-hydroxyphenylpyruvate dioxygenase	Hpd	5.98182e+06	3.86843e+06	3.46319e+06	6829900	2.68022e+06	6.37706e+06	NA	0.77583	0.899283	0.977821	0.879338	0.323252	0.577228
P49429	109	4-hydroxyphenylpyruvate dioxygenase	Hpd	NA	6.60031e+06	1.5699e+07	5631000	1.24655e+07	8.87296e+06	1.12393e+07	0.670119	1.16639	0.977821	1.14052	0.596571	0.168166
P49429	127	4-hydroxyphenylpyruvate dioxygenase	Hpd	2.0585e+07	1.46655e+07	1.33159e+07	21873000	1.48701e+07	1.71045e+07	1.20109e+07	0.340507	0.832593	0.977821	0.814126	0.241222	0.17414
P49429	132	4-hydroxyphenylpyruvate dioxygenase	Hpd	3.70132e+06	3.11068e+06	3.9434e+06	3490100	2.57538e+06	2.87812e+06	5.32177e+06	0.969529	1.00853	0.977821	0.986163	0.0991066	0.419255
P49429	166	4-hydroxyphenylpyruvate dioxygenase	Hpd	2.00219e+07	2.24861e+07	1.51137e+07	31955000	1.79608e+07	2.08369e+07	1.85822e+07	0.476461	0.854089	0.977821	0.835146	0.315809	0.0791242
P49429	172	4-hydroxyphenylpyruvate dioxygenase	Hpd	NA	2.59549e+06	3.27223e+06	5083200	1.68127e+06	4.1173e+06	NA	0.609282	0.794258	0.977821	0.776642	0.352361	0.594124
P49586	341	Choline-phosphate cytidylyltransferase A	Pcyt1a	3.87255e+06	3.12663e+06	1.89542e+06	3245100	3.47579e+06	4.64909e+06	1.75886e+06	0.773819	1.08555	0.78414	0.851226	0.272554	0.441213
P49722	171	Proteasome subunit alpha type-2	Psma2	2.38519e+06	2.68639e+06	2.09653e+06	2114400	1.92023e+06	1.68553e+06	2.25384e+06	0.147169	0.841669	1.11615	0.939428	0.119498	0.146216
P50136	101	2-oxoisovalerate dehydrogenase subunit alpha, mitochondrial	Bckdha	6.67619e+06	4.97332e+06	NA	NA	6.84608e+06	6.28022e+06	4.42722e+06	0.982916	1.00454	0.971013	0.975417	0.206723	0.216234
P50136	353	2-oxoisovalerate dehydrogenase subunit alpha, mitochondrial	Bckdha	6.96998e+06	5.83775e+06	4.03871e+06	5749100	8.25354e+06	7.32024e+06	6.8278e+06	0.0711809	1.32189	0.971013	1.28357	0.213991	0.0969763
P50171	66	Estradiol 17-beta-dehydrogenase 8	Hsd17b8	1.32128e+07	1.11536e+07	1.01469e+07	8842900	8.57715e+06	6.90512e+06	1.06748e+07	0.196196	0.804408	1.24833	1.00416	0.170096	0.216634
P50247	186	Adenosylhomocysteinase	Ahcy	7.23693e+06	5.55543e+06	2.12639e+06	7311000	3.0586e+06	7.38357e+06	3.29151e+06	0.620094	0.823741	0.905098	0.745566	0.436672	0.531376
P50247	188	Adenosylhomocysteinase	Ahcy	1.23903e+07	1.05189e+07	6.29684e+06	14914000	5.01722e+06	1.54324e+07	6.85575e+06	0.599264	0.825186	0.905098	0.746874	0.32939	0.610761
P50247	331	Adenosylhomocysteinase	Ahcy	1.77211e+07	1.29884e+07	1.24362e+07	20785000	1.08519e+07	2.30182e+07	9.66073e+06	0.744754	0.907877	0.905098	0.821717	0.249298	0.50944
P50247	426	Adenosylhomocysteinase	Ahcy	5.89217e+06	5.2645e+06	2.33126e+06	7478400	3.5152e+06	4.15209e+06	2.57242e+06	0.227615	0.651184	0.905098	0.589385	0.410619	0.232846
P50285	56	Dimethylaniline monooxygenase [N-oxide-forming] 1	Fmo1	906654	707389	650393	1241200	948241	738073	1.21546e+06	0.661928	1.10366	0.813814	0.898175	0.30449	0.24736
P50285	109	Dimethylaniline monooxygenase [N-oxide-forming] 1	Fmo1	4.87215e+07	5.16077e+07	4.06524e+07	46932000	4.90249e+07	3.4951e+07	9.13104e+07	0.46352	1.24374	0.813814	1.01217	0.0986927	0.502028
P50431	32	Serine hydroxymethyltransferase, cytosolic	Shmt1	NA	3.11329e+06	3.32223e+06	3367500	1.93636e+06	2.10005e+06	4.0021e+06	0.428056	0.820003	1.17299	0.961854	0.0414974	0.42856
P50431	66	Serine hydroxymethyltransferase, cytosolic	Shmt1	1.64775e+07	1.18144e+07	1.28577e+07	12668000	4.89972e+06	1.21283e+07	7.30531e+06	0.0560846	0.602859	1.17299	0.707146	0.153546	0.453828
P50431	380	Serine hydroxymethyltransferase, cytosolic	Shmt1	2.22816e+06	2.46872e+06	2.0345e+06	2495100	2.21572e+06	1.46054e+06	2.29769e+06	0.275166	0.863304	1.17299	1.01265	0.0943236	0.231751
P50544	72	Very long-chain specific acyl-CoA dehydrogenase, mitochondrial	Acadvl	3.23793e+06	3.22175e+06	3.13613e+06	2771300	2.17448e+06	2.26168e+06	2.68761e+06	0.011708	0.768035	1.00868	0.774698	0.0705973	0.115627
P50544	122	Very long-chain specific acyl-CoA dehydrogenase, mitochondrial	Acadvl	941948	709026	710718	595940	690968	560554	763222	0.52478	0.908269	1.00868	0.916149	0.196532	0.152945
P50544	196	Very long-chain specific acyl-CoA dehydrogenase, mitochondrial	Acadvl	597457	552986	906923	689280	457037	441125	403264	0.0434293	0.631765	1.00868	0.637246	0.229263	0.0636749
P50544	240	Very long-chain specific acyl-CoA dehydrogenase, mitochondrial	Acadvl	5.09124e+06	5.05072e+06	9.11872e+06	5725800	4.6124e+06	3.73361e+06	6.35287e+06	0.352915	0.784364	1.00868	0.791169	0.310492	0.27207
P51174	81	Long-chain specific acyl-CoA dehydrogenase, mitochondrial	Acadl	1.88405e+07	1.89395e+07	2.57734e+07	15735000	2.08349e+07	1.59912e+07	2.123e+07	0.87656	0.976286	1.07434	1.04887	0.213768	0.150749
P51174	92	Long-chain specific acyl-CoA dehydrogenase, mitochondrial	Acadl	1.57859e+06	1.8721e+06	2.30942e+06	1828600	2.38241e+06	1.46894e+06	1.49649e+06	0.725752	0.939614	1.07434	1.00947	0.160101	0.291493
P51174	240	Long-chain specific acyl-CoA dehydrogenase, mitochondrial	Acadl	5.1975e+06	4.54676e+06	NA	2059300	5.78904e+06	3.14163e+06	3.24697e+06	0.927628	1.03169	1.07434	1.10839	0.420957	0.369283
P51174	358	Long-chain specific acyl-CoA dehydrogenase, mitochondrial	Acadl	3.28175e+06	2.55515e+06	3.02888e+06	3200500	3.49226e+06	1.68988e+06	3.474e+06	0.816324	0.95651	1.07434	1.02762	0.107795	0.358833
P51658	101	Estradiol 17-beta-dehydrogenase 2	Hsd17b2	3.17318e+06	4.43349e+06	3.14236e+06	3047300	2.0715e+06	3.49371e+06	5.17472e+06	0.883016	1.03795	1.00335	1.04143	0.190907	0.433915
P51658	279	Estradiol 17-beta-dehydrogenase 2	Hsd17b2	2.1246e+06	1.94029e+06	1.33935e+06	1311600	914965	2.29887e+06	1.38096e+06	0.739727	0.91223	1.00335	0.915289	0.247296	0.459742
P51660	46	Peroxisomal multifunctional enzyme type 2	Hsd17b4	5.14411e+07	6.52562e+07	2.45737e+07	44734000	4.39177e+07	2.29124e+07	2.3105e+07	0.213336	0.644679	1.33629	0.861478	0.364122	0.402697
P51660	84	Peroxisomal multifunctional enzyme type 2	Hsd17b4	2.31984e+07	2.51092e+07	NA	22365000	1.78538e+07	1.21776e+07	1.5312e+07	0.0099572	0.641598	1.33629	0.857361	0.0597235	0.188116
P51660	139	Peroxisomal multifunctional enzyme type 2	Hsd17b4	3.94957e+06	4.87913e+06	NA	NA	4.15763e+06	1.88135e+06	3.22268e+06	0.245037	0.699361	1.33629	0.934548	0.1489	0.370614
P51660	275	Peroxisomal multifunctional enzyme type 2	Hsd17b4	1.01044e+07	8.43814e+06	3.7474e+06	8624700	7.02814e+06	6.63719e+06	3.89847e+06	0.352091	0.757517	1.33629	1.01226	0.356706	0.291275
P51660	564	Peroxisomal multifunctional enzyme type 2	Hsd17b4	5.66193e+07	7.21948e+07	2.15165e+07	62165000	5.72856e+07	2.53949e+07	NA	0.572496	0.778186	1.33629	1.03988	0.414794	0.545476
P51660	662	Peroxisomal multifunctional enzyme type 2	Hsd17b4	1.60192e+07	1.1254e+07	7.05735e+06	12278000	1.05606e+07	4.17061e+06	6.33577e+06	0.145414	0.602664	1.33629	0.805334	0.316234	0.462786
P51660	668	Peroxisomal multifunctional enzyme type 2	Hsd17b4	4.82168e+06	3.71575e+06	NA	4080200	2.67496e+06	2.0322e+06	1.99227e+06	0.00741732	0.530958	1.33629	0.709514	0.133997	0.171572
P51660	730	Peroxisomal multifunctional enzyme type 2	Hsd17b4	274755	369650	NA	387440	NA	306346	138818	0.213301	0.647138	1.33629	0.864764	0.17613	0.53221
P51855	108	Glutathione synthetase	Gss	1.69329e+06	2.69365e+06	2.33945e+06	2286400	1.87611e+06	1.80065e+06	NA	0.254314	0.815898	1.34387	1.09646	0.184069	0.0290266
P51855	443	Glutathione synthetase	Gss	1.51884e+06	2.18868e+06	1.66342e+06	1861300	1.60369e+06	984016	1.32324e+06	0.0776975	0.721019	1.34387	0.968954	0.160385	0.238025
P51881	23	ADP/ATP translocase 2	Slc25a5	3.77131e+09	2.76219e+09	3.96908e+09	2418400000	2.04754e+09	7.30044e+06	2.29452e+09	0.0645546	0.448817	0.991782	0.445129	0.234187	0.865864
P51881	92	ADP/ATP translocase 2	Slc25a5	1.22056e+09	1.00454e+09	1.02996e+09	1109000000	7.28662e+08	6.38612e+08	7.54055e+08	0.00191508	0.648121	0.991782	0.642794	0.0890407	0.0857918
P51881	96	ADP/ATP translocase 2	Slc25a5	2.83796e+06	3.08029e+06	1.29737e+06	1776500	2.43619e+06	1.17738e+06	3.19172e+06	0.977978	1.00907	0.991782	1.00078	0.378045	0.44859
P51881	105	ADP/ATP translocase 2	Slc25a5	2.15645e+07	2.38221e+07	8.25395e+06	18394000	1.91484e+07	1.69974e+07	2.25413e+07	0.731723	1.08627	0.991782	1.07735	0.381689	0.142878
P51881	155	ADP/ATP translocase 2	Slc25a5	7.2124e+06	7.72934e+06	4.84802e+06	5059000	6.28796e+06	3.58067e+06	1.01656e+07	0.808197	1.07499	0.991782	1.06616	0.236819	0.495614
P51881	163	ADP/ATP translocase 2	Slc25a5	1.83881e+08	1.5269e+08	7.6914e+07	52399000	1.1988e+08	8.81239e+07	1.28011e+08	0.911157	0.961658	0.991782	0.953755	0.53218	0.188184
P51881	166	ADP/ATP translocase 2	Slc25a5	5.30219e+07	6.70227e+07	4.25688e+07	53141000	4.3516e+07	4.30411e+07	6.20216e+07	0.601005	0.918197	0.991782	0.910651	0.185995	0.218549
P51881	199	ADP/ATP translocase 2	Slc25a5	2.25493e+07	2.40517e+07	1.10565e+07	21803000	2.44186e+07	1.75078e+07	1.99554e+07	0.852905	1.03837	0.991782	1.02983	0.299341	0.169873
P51881	272	ADP/ATP translocase 2	Slc25a5	5.20386e+08	5.18989e+08	5.57234e+08	485750000	4.08554e+08	3.2096e+08	2.90954e+08	0.00325708	0.653405	0.991782	0.648035	0.0561047	0.179638
P52196	14	Thiosulfate sulfurtransferase	Tst	2.73604e+08	2.2378e+08	2.85942e+08	230930000	1.43741e+08	1.43342e+08	1.4863e+08	0.00195521	0.572784	1.16969	0.669983	0.121541	0.0202762
P52196	136	Thiosulfate sulfurtransferase	Tst	1.68866e+07	1.68051e+07	2.09866e+07	17158000	1.18932e+07	1.14301e+07	1.38804e+07	0.00926992	0.690527	1.16969	0.807706	0.112701	0.104973
P52196	175	Thiosulfate sulfurtransferase	Tst	NA	NA	4.93189e+06	4443200	5.4698e+06	5.54284e+06	1.04596e+07	0.331942	1.5269	1.16969	1.78601	0.0737182	0.399589
P52196	224	Thiosulfate sulfurtransferase	Tst	1.16635e+06	851098	1.0315e+06	856180	1.52402e+06	1.15306e+06	1.57158e+06	0.0273044	1.45063	1.16969	1.69679	0.155646	0.161794
P52503	100	NADH dehydrogenase [ubiquinone] iron-sulfur protein 6, mitochondrial	Ndufs6	NA	5.073e+06	4.17685e+06	NA	7.51816e+06	6.43562e+06	5.49601e+06	0.109645	1.40181	0.76759	1.07602	0.137013	0.156081
P52503	112	NADH dehydrogenase [ubiquinone] iron-sulfur protein 6, mitochondrial	Ndufs6	704842	628162	567294	NA	721610	NA	765696	0.133597	1.174	0.76759	0.901154	0.108812	0.0419193
P52760	60	2-iminobutanoate/2-iminopropanoate deaminase	Rida	1.92809e+08	2.35824e+08	3.33699e+08	345550000	3.39588e+08	3.68567e+08	3.64355e+08	0.132027	1.29076	0.804915	1.03896	0.269359	0.0437961
P52760	67	2-iminobutanoate/2-iminopropanoate deaminase	Rida	NA	4.52608e+06	2.47742e+06	5194200	5.46465e+06	4.15771e+06	NA	0.566962	1.1833	0.804915	0.952456	0.348174	0.192082
P52760	134	2-iminobutanoate/2-iminopropanoate deaminase	Rida	2.38026e+07	2.95403e+07	2.15941e+07	20511000	4.65264e+07	7.27602e+07	4.77831e+07	0.00829052	2.33383	0.804915	1.87854	0.168708	0.265697
P52792	296	Hexokinase-4	Gck	7.0209e+06	6.82288e+06	8.53766e+06	8899400	6.62978e+06	3.73745e+06	5.94122e+06	0.0553837	0.695141	1.37924	0.958766	0.134378	0.27793
P52825	239	Carnitine O-palmitoyltransferase 2, mitochondrial	Cpt2	2.58664e+06	2.71999e+06	2.72094e+06	1950700	2.18988e+06	1.46778e+06	2.61275e+06	0.305523	0.837875	1.07666	0.90211	0.147531	0.277
P52825	418	Carnitine O-palmitoyltransferase 2, mitochondrial	Cpt2	9.81654e+06	9.66643e+06	1.16827e+07	7688900	8.84381e+06	4.13084e+06	1.18087e+07	0.520849	0.850464	1.07666	0.915665	0.168006	0.468696
P52825	510	Carnitine O-palmitoyltransferase 2, mitochondrial	Cpt2	1.6488e+06	1.51601e+06	2.03219e+06	1378200	1.2484e+06	1.12665e+06	1.61938e+06	0.19284	0.809999	1.07666	0.872097	0.171258	0.192759
P52825	537	Carnitine O-palmitoyltransferase 2, mitochondrial	Cpt2	494633	522534	1.16435e+06	792240	960238	NA	1.08342e+06	0.304075	1.37446	1.07666	1.47984	0.41839	0.0852438
P52840	118	Sulfotransferase 1A1	Sult1a1	8.14755e+07	8.33399e+07	4.69546e+07	162470000	5.3759e+07	7.18839e+07	4.00737e+07	0.256653	0.590411	1.00533	0.593557	0.522569	0.288867
P52840	226	Sulfotransferase 1A1	Sult1a1	4.54725e+06	NA	2.48979e+06	4887500	3.16297e+06	6.35883e+06	5.98206e+06	0.395979	1.30016	1.00533	1.30709	0.326377	0.337959
P53026	91	60S ribosomal protein L10a	Rpl10a	1.5009e+06	4.51452e+07	3.59006e+07	43504000	3.13095e+07	2.51609e+07	4.04251e+07	0.952804	1.02494	0.99734	1.02221	0.647648	0.237782
P53026	106	60S ribosomal protein L10a	Rpl10a	1.07295e+08	1.0188e+08	8.35412e+07	108330000	6.42683e+07	7.14454e+07	8.53346e+07	0.0265596	0.734904	0.99734	0.732949	0.114702	0.145351
P53026	118	60S ribosomal protein L10a	Rpl10a	4.57193e+06	4.04229e+06	2.83997e+06	4602800	3.37063e+06	3.22245e+06	NA	0.311236	0.82121	0.99734	0.819025	0.205278	0.0317846
P53395	250	Lipoamide acyltransferase component of branched-chain alpha-keto acid dehydrogenase complex, mitochondrial	Dbt	1.05082e+07	1.45828e+07	1.46836e+07	10510000	2.32568e+07	1.85774e+07	2.6099e+07	0.00732653	1.8013	1.04154	1.87612	0.189434	0.167726
P53395	261	Lipoamide acyltransferase component of branched-chain alpha-keto acid dehydrogenase complex, mitochondrial	Dbt	438566	NA	680504	483110	757171	603219	850946	0.121668	1.3802	1.04154	1.43754	0.241106	0.169683
P53395	265	Lipoamide acyltransferase component of branched-chain alpha-keto acid dehydrogenase complex, mitochondrial	Dbt	1.66017e+06	1.66295e+06	2.05173e+06	2105900	2.30041e+06	1.73682e+06	2.45786e+06	0.260441	1.15765	1.04154	1.20574	0.129356	0.175102
P53395	360	Lipoamide acyltransferase component of branched-chain alpha-keto acid dehydrogenase complex, mitochondrial	Dbt	5.62133e+06	4.34571e+06	2.80337e+06	4850900	NA	1.23791e+07	4.82295e+06	0.165903	1.95241	1.04154	2.03351	0.270087	0.621204
P53395	440	Lipoamide acyltransferase component of branched-chain alpha-keto acid dehydrogenase complex, mitochondrial	Dbt	1.0648e+07	6.29715e+06	1.00838e+07	7886300	6.26693e+06	5.13061e+06	7.29216e+06	0.112553	0.713717	1.04154	0.743364	0.230479	0.173558
P53657	190	Pyruvate kinase PKLR	Pklr	1.20037e+08	1.14633e+08	7.0489e+07	68374000	7.47729e+07	4.47711e+07	5.77829e+07	0.114599	0.632971	1.25412	0.79382	0.297253	0.254526
P53810	87	Phosphatidylinositol transfer protein alpha isoform	Pitpna	NA	2.70336e+06	2.13697e+06	NA	2.07656e+06	NA	3.13061e+06	0.788141	1.07579	1.01982	1.09711	0.165482	0.286268
P54071	67	Isocitrate dehydrogenase [NADP], mitochondrial	Idh2	5.41607e+06	5.91464e+06	6.73473e+06	9155300	4.2736e+06	3.45166e+06	2.85683e+06	0.0252906	0.518335	1.33259	0.690727	0.243694	0.201684
P54071	80	Isocitrate dehydrogenase [NADP], mitochondrial	Idh2	8.67771e+07	6.05635e+07	2.76394e+07	18516000	3.6857e+07	5.73914e+07	5.83416e+07	0.903103	1.05146	1.33259	1.40116	0.647672	0.238662
P54071	106	Isocitrate dehydrogenase [NADP], mitochondrial	Idh2	9.22656e+07	7.52222e+07	1.04711e+08	85522000	7.27456e+07	5.58458e+07	6.44701e+07	0.0303272	0.719598	1.33259	0.958927	0.138266	0.131313
P54071	133	Isocitrate dehydrogenase [NADP], mitochondrial	Idh2	711153	614244	967163	963820	847684	494780	633242	0.306049	0.808958	1.33259	1.07801	0.220175	0.269995
P54071	155	Isocitrate dehydrogenase [NADP], mitochondrial	Idh2	1.28106e+08	1.49086e+08	2.34619e+08	233810000	1.35833e+08	9.57466e+07	1.66304e+08	0.208017	0.711504	1.33259	0.948142	0.299708	0.266819
P54071	166	Isocitrate dehydrogenase [NADP], mitochondrial	Idh2	1.22677e+08	1.13604e+08	2.44653e+08	192440000	1.54658e+08	9.94024e+07	9.42502e+07	0.248621	0.689682	1.33259	0.919062	0.367556	0.288435
P54071	180	Isocitrate dehydrogenase [NADP], mitochondrial	Idh2	5.87691e+06	6.22819e+06	9.46344e+06	7589900	8.09566e+06	3.60834e+06	8.62538e+06	0.767378	0.929605	1.33259	1.23878	0.223147	0.406765
P54071	193	Isocitrate dehydrogenase [NADP], mitochondrial	Idh2	4.94057e+06	4.30571e+06	7.09532e+06	5827000	4.19197e+06	2.58292e+06	5.03243e+06	0.146198	0.710153	1.33259	0.946341	0.218124	0.31625
P54071	199	Isocitrate dehydrogenase [NADP], mitochondrial	Idh2	1.17143e+06	1.26213e+06	1.83799e+06	1679800	1.43014e+06	876206	NA	0.319885	0.775065	1.33259	1.03284	0.216234	0.339664
P54071	243	Isocitrate dehydrogenase [NADP], mitochondrial	Idh2	3.5333e+06	2.22354e+06	5.24768e+06	2901500	3.11141e+06	930731	2.25322e+06	0.199537	0.603611	1.33259	0.804364	0.372862	0.523503
P54071	272	Isocitrate dehydrogenase [NADP], mitochondrial	Idh2	3.02011e+07	2.51793e+07	2.1188e+07	31261000	2.16849e+07	1.37763e+07	2.32012e+07	0.10113	0.725373	1.33259	0.966624	0.173321	0.258812
P54071	275	Isocitrate dehydrogenase [NADP], mitochondrial	Idh2	1.03288e+06	1.06168e+06	1.54337e+06	1578200	1.12722e+06	1.00658e+06	1.45321e+06	0.624932	0.916905	1.33259	1.22186	0.227791	0.193237
P54071	280	Isocitrate dehydrogenase [NADP], mitochondrial	Idh2	2.22405e+06	1.98756e+06	3.39791e+06	2993600	2.22284e+06	NA	2.01943e+06	0.346779	0.800191	1.33259	1.06633	0.248115	0.0678089
P54071	282	Isocitrate dehydrogenase [NADP], mitochondrial	Idh2	2.96089e+06	2.61356e+06	5.12131e+06	4923400	3.253e+06	1.57155e+06	3.21118e+06	0.230403	0.685972	1.33259	0.914118	0.333113	0.358004
P54071	384	Isocitrate dehydrogenase [NADP], mitochondrial	Idh2	580415	742727	839286	1136900	612727	479809	792000	0.267621	0.761583	1.33259	1.01488	0.283528	0.249401
P54071	413	Isocitrate dehydrogenase [NADP], mitochondrial	Idh2	6.73646e+06	6.72472e+06	7.58355e+06	10745000	8.09833e+06	4.93275e+06	6.27452e+06	0.318333	0.80972	1.33259	1.07902	0.240065	0.246906
P54775	238	26S proteasome regulatory subunit 6B	Psmc4	1.16052e+07	1.28804e+07	1.35795e+07	13269000	1.54896e+07	1.88793e+07	1.48379e+07	0.0281624	1.27808	0.80037	1.02294	0.0675897	0.132283
P54822	295	Adenylosuccinate lyase	Adsl	1.95374e+06	2.10158e+06	2.13646e+06	3156300	2.11232e+06	1.35937e+06	2.32803e+06	0.368433	0.827225	0.842306	0.696776	0.236156	0.26306
P54869	83	Hydroxymethylglutaryl-CoA synthase, mitochondrial	Hmgcs2	1.30057e+08	1.6432e+08	1.99977e+08	61515000	2.14245e+08	1.28519e+08	1.87118e+08	0.398566	1.271	1.27649	1.62242	0.424564	0.248066
P54869	118	Hydroxymethylglutaryl-CoA synthase, mitochondrial	Hmgcs2	5.77888e+07	6.98704e+07	4.02463e+07	37411000	4.68818e+07	2.62282e+07	4.51513e+07	0.31261	0.767994	1.27649	0.980339	0.29803	0.29065
P54869	137	Hydroxymethylglutaryl-CoA synthase, mitochondrial	Hmgcs2	3.80765e+06	3.48213e+06	1.33133e+06	1987300	2.0467e+06	2.3765e+06	1.30304e+06	0.366849	0.719711	1.27649	0.918707	0.446707	0.288078
P54869	243	Hydroxymethylglutaryl-CoA synthase, mitochondrial	Hmgcs2	2.3807e+08	1.86965e+08	1.41128e+08	93431000	1.20234e+08	7.76331e+07	1.79985e+08	0.419274	0.763807	1.27649	0.974995	0.37569	0.408216
P54869	310	Hydroxymethylglutaryl-CoA synthase, mitochondrial	Hmgcs2	1.7923e+07	3.89856e+07	2.10523e+07	11295000	1.58038e+07	1.39403e+07	2.55926e+07	0.633579	0.826637	1.27649	1.0552	0.530405	0.339335
P54869	333	Hydroxymethylglutaryl-CoA synthase, mitochondrial	Hmgcs2	NA	8.13708e+06	5.31876e+06	NA	4.60943e+06	6.16184e+06	NA	0.491872	0.80049	1.27649	1.02182	0.296207	0.203824
P54869	350	Hydroxymethylglutaryl-CoA synthase, mitochondrial	Hmgcs2	2.35812e+07	3.39561e+07	2.37862e+07	10419000	3.15245e+07	1.28168e+07	2.79393e+07	0.882652	1.05049	1.27649	1.34094	0.42066	0.412105
P54869	354	Hydroxymethylglutaryl-CoA synthase, mitochondrial	Hmgcs2	1.38626e+07	2.30178e+07	1.37152e+07	7614800	1.91712e+07	8.76415e+06	1.85915e+07	0.8468	1.06571	1.27649	1.36038	0.436352	0.377095
P54869	367	Hydroxymethylglutaryl-CoA synthase, mitochondrial	Hmgcs2	4.05291e+06	4.14889e+06	3.09663e+06	2828700	1.2856e+06	1.73485e+06	1.19757e+06	0.00384123	0.398101	1.27649	0.508174	0.188957	0.204957
P54869	437	Hydroxymethylglutaryl-CoA synthase, mitochondrial	Hmgcs2	2.48412e+07	3.28783e+07	2.50106e+07	12683000	2.00623e+07	1.0305e+07	1.28143e+07	0.146458	0.603434	1.27649	0.77028	0.349533	0.352013
P54869	447	Hydroxymethylglutaryl-CoA synthase, mitochondrial	Hmgcs2	2.02791e+07	3.42414e+07	1.61222e+07	10423000	3.5637e+07	1.52053e+07	3.02996e+07	0.429525	1.33459	1.27649	1.70359	0.501071	0.391795
P54869	473	Hydroxymethylglutaryl-CoA synthase, mitochondrial	Hmgcs2	2.05865e+07	2.74134e+07	6.6e+06	NA	2.54874e+07	1.54416e+07	1.5098e+07	0.949147	1.02614	1.27649	1.30986	0.582965	0.316007
P55050	47	Fatty acid-binding protein, intestinal	Fabp2	821410	663568	734208	572240	1.09189e+06	810597	885584	0.0573099	1.33173	0.854649	1.13817	0.151519	0.156741
P55096	6	ATP-binding cassette sub-family D member 3	Abcd3	5.36455e+06	7.49159e+06	699489	5560900	2.39609e+06	6.26501e+06	1.02656e+06	0.503752	0.675692	1.22171	0.825501	0.603486	0.841313
P55096	61	ATP-binding cassette sub-family D member 3	Abcd3	1.56887e+07	1.45524e+07	1.69746e+06	9609000	4.9186e+06	9.76205e+06	2.69706e+06	0.318741	0.557682	1.22171	0.681327	0.612872	0.623673
P55096	72	ATP-binding cassette sub-family D member 3	Abcd3	NA	2.53658e+06	NA	1573000	584013	2.58811e+06	NA	0.714326	0.771885	1.22171	0.943022	0.331594	0.893478
P55096	260	ATP-binding cassette sub-family D member 3	Abcd3	1.87373e+06	2.24228e+06	622500	1560800	884551	1.15375e+06	1.15618e+06	0.275849	0.676155	1.22171	0.826067	0.440233	0.146623
P55096	286	ATP-binding cassette sub-family D member 3	Abcd3	NA	1.515e+06	NA	868910	616449	786525	936382	0.222623	0.654208	1.22171	0.799254	0.38328	0.205278
P55096	399	ATP-binding cassette sub-family D member 3	Abcd3	3.42614e+06	3.72301e+06	749805	3763000	1.32013e+06	1.34892e+06	NA	0.22011	0.457736	1.22171	0.559222	0.497888	0.0152544
P55096	479	ATP-binding cassette sub-family D member 3	Abcd3	1.63564e+07	2.46915e+07	4.16448e+06	13814000	7.28663e+06	1.67572e+07	4.76181e+06	0.419307	0.650685	1.22171	0.79495	0.572806	0.65862
P55096	615	ATP-binding cassette sub-family D member 3	Abcd3	2.9398e+06	1.92881e+06	752314	1483500	1.09966e+06	690227	1.30274e+06	0.242077	0.580413	1.22171	0.709097	0.515131	0.30265
P55264	10	Adenosine kinase	Adk	1.733e+06	1.92189e+06	1.29686e+06	1481600	890100	1.23416e+06	1.84947e+06	0.36613	0.823568	1.15023	0.947296	0.171007	0.366934
P55264	70	Adenosine kinase	Adk	NA	6.84465e+06	5.84078e+06	8505700	6.51664e+06	6.22071e+06	6.7785e+06	0.520437	0.920944	1.15023	1.0593	0.190537	0.0428987
P55264	161	Adenosine kinase	Adk	6.35121e+06	4.96015e+06	4.46055e+06	7001400	3.1121e+06	4.75404e+06	5.066e+06	0.170612	0.757152	1.15023	0.870901	0.207853	0.243505
P55264	164	Adenosine kinase	Adk	6.51093e+06	5.91203e+06	5.32473e+06	7223400	5.59747e+06	5.25998e+06	6.72112e+06	0.555407	0.938609	1.15023	1.07962	0.130323	0.130558
P55264	255	Adenosine kinase	Adk	8.20438e+06	8.58694e+06	6.03097e+06	10093000	5.92169e+06	6.7829e+06	7.32921e+06	0.199538	0.81153	1.15023	0.933449	0.203767	0.106261
P55264	357	Adenosine kinase	Adk	1.15723e+06	937271	1.03107e+06	1166100	670096	720874	906926	0.017832	0.713909	1.15023	0.821162	0.102017	0.162785
P56135	8	ATP synthase subunit f, mitochondrial	Atp5mf	NA	1.12523e+06	900865	NA	NA	1.86898e+06	2.57354e+06	0.0822466	2.19265	0.983272	2.15597	0.156608	0.224284
P56135	48	ATP synthase subunit f, mitochondrial	Atp5mf	8.72781e+06	1.11156e+07	3.31131e+06	9547700	3.87056e+06	1.39628e+07	2.69076e+06	0.72631	0.836805	0.983272	0.822807	0.414746	0.905592
P56382	28	ATP synthase subunit epsilon, mitochondrial	Atp5f1e	6.79359e+06	6.35808e+06	6.56869e+06	5106400	7.90514e+06	7.42772e+06	8.1449e+06	0.0198305	1.26088	0.875223	1.10356	0.121606	0.046652
P56382	37	ATP synthase subunit epsilon, mitochondrial	Atp5f1e	NA	4.39762e+06	4.06464e+06	2548100	4.48893e+06	4.44745e+06	6.24539e+06	0.165834	1.37886	0.875223	1.20681	0.268618	0.202798
P56391	13	Cytochrome c oxidase subunit 6B1	Cox6b1	2.10875e+06	2.04562e+06	1.54618e+06	1648700	2.18895e+06	3.24674e+06	1.9239e+06	0.1631	1.33521	0.852311	1.13801	0.153108	0.285297
P56391	28	Cytochrome c oxidase subunit 6B1	Cox6b1	4.08185e+06	2.54713e+06	942760	2257400	2.71248e+06	5.04284e+06	NA	0.302534	1.57803	0.852311	1.34497	0.524376	0.424951
P56395	10	Cytochrome b5	Cyb5a	1.97557e+07	1.20643e+07	4.99529e+07	11744000	1.03918e+07	1.27355e+07	1.79447e+07	0.413553	0.585591	1.15063	0.673798	0.774139	0.28238
P56395	19	Cytochrome b5	Cyb5a	4.52512e+07	3.79897e+07	3.55175e+07	47224000	2.82848e+07	2.70062e+07	5.08945e+07	0.441117	0.852986	1.15063	0.981469	0.135575	0.379657
P56395	24	Cytochrome b5	Cyb5a	2.25546e+06	1.59053e+06	1.892e+06	2169800	1.89212e+06	NA	1.62266e+06	0.412317	0.888941	1.15063	1.02284	0.152111	0.10842
P56395	33	Cytochrome b5	Cyb5a	1.76089e+07	1.03163e+07	9.3892e+06	12101000	6.74256e+06	7.81904e+06	6.78203e+06	0.0627777	0.575897	1.15063	0.662643	0.297857	0.0858003
P56395	39	Cytochrome b5	Cyb5a	NA	3.33265e+07	NA	44436000	2.53175e+07	2.51521e+07	2.57344e+07	0.047451	0.653306	1.15063	0.751712	0.202041	0.0118128
P56395	77	Cytochrome b5	Cyb5a	3.04404e+07	1.80753e+07	1.89985e+07	25212000	2.0956e+07	1.63761e+07	2.20778e+07	0.405488	0.854271	1.15063	0.982948	0.249535	0.152529
P56480	133	ATP synthase subunit beta, mitochondrial	Atp5f1b	9.84047e+06	1.71925e+07	1.38551e+07	9421100	1.51973e+07	1.37761e+07	1.01041e+07	0.865433	1.03566	1.02301	1.05949	0.291715	0.201768
P56480	159	ATP synthase subunit beta, mitochondrial	Atp5f1b	1.74878e+06	2.30262e+06	2.03851e+06	1898500	1.54463e+06	1.03025e+06	2.73744e+06	0.632965	0.886671	1.02301	0.907069	0.117944	0.494572
P56480	198	ATP synthase subunit beta, mitochondrial	Atp5f1b	NA	3.99596e+06	1.64277e+06	2559000	3.67301e+06	2.94513e+06	3.68413e+06	0.389316	1.25672	1.02301	1.28563	0.43408	0.123319
P56480	259	ATP synthase subunit beta, mitochondrial	Atp5f1b	2.13432e+07	NA	1.45992e+07	8123800	1.22334e+07	1.48524e+07	1.2128e+07	0.700972	0.889883	1.02301	0.910355	0.450015	0.118077
P56480	426	ATP synthase subunit beta, mitochondrial	Atp5f1b	703212	805479	1.01751e+06	275170	701346	677958	729090	0.989926	1.00351	1.02301	1.02659	0.445797	0.0364212
P56480	485	ATP synthase subunit beta, mitochondrial	Atp5f1b	8.04735e+06	9.3187e+06	9.4788e+06	7537600	9.01909e+06	7.83267e+06	9.57525e+06	0.775511	1.02483	1.02301	1.0484	0.110834	0.101043
P56593	317	Cytochrome P450 2A12	Cyp2a12	4.11527e+06	6.34964e+06	1.87605e+06	2413900	3.53838e+06	8.82603e+06	2.82598e+06	0.518768	1.37269	0.891167	1.2233	0.546097	0.647362
P56593	434	Cytochrome P450 2A12	Cyp2a12	NA	5.38722e+06	1.58432e+06	2888400	3.11232e+06	2.55591e+06	2.82948e+06	0.707673	0.861841	0.891167	0.768045	0.587978	0.0982203
P56654	333	Cytochrome P450 2C37	Cyp2c37	4.63601e+06	4.97712e+06	2.44636e+06	3559100	NA	3.17227e+06	2.57071e+06	0.304583	0.735402	1.40305	1.03181	0.293166	0.148134
P56654	418	Cytochrome P450 2C37	Cyp2c37	3.87173e+06	2.91369e+06	2.69517e+06	1960900	1.51267e+06	2.80727e+06	3.86604e+06	0.86496	0.953953	1.40305	1.33844	0.275429	0.431953
P56654	432	Cytochrome P450 2C37	Cyp2c37	4.74212e+06	4.54068e+06	3.73316e+06	1861000	1.03339e+06	2.29017e+06	4.50809e+06	0.379851	0.701904	1.40305	0.984806	0.353111	0.673944
P57780	623	Alpha-actinin-4	Actn4	NA	3.14478e+06	2.25592e+06	3214600	2.81409e+06	2.20088e+06	2.25382e+06	0.28695	0.843709	0.970061	0.818449	0.186116	0.140238
P57780	626	Alpha-actinin-4	Actn4	1.9414e+06	NA	NA	1845400	NA	1.7905e+06	912379	0.34464	0.713763	0.970061	0.692393	0.0358514	0.459454
P58252	235	Elongation factor 2	Eef2	6.0222e+06	6.75924e+06	947794	1683800	1.95132e+06	8.80175e+06	2.07179e+06	0.876553	1.10944	0.950998	1.05507	0.768364	0.917152
P58252	272	Elongation factor 2	Eef2	5.57557e+06	5.72204e+06	2.49176e+06	4368000	4.81352e+06	4.01938e+06	6.58131e+06	0.605582	1.1319	0.950998	1.07643	0.329083	0.25524
P58252	275	Elongation factor 2	Eef2	NA	8.73549e+06	2.77717e+06	6640400	NA	8.79566e+06	1.66382e+07	0.168604	2.10162	0.950998	1.99864	0.499514	0.436075
P58252	426	Elongation factor 2	Eef2	5.54693e+06	4.23245e+06	1.86914e+06	3545800	3.02678e+06	2.57832e+06	4.22163e+06	0.621388	0.862316	0.950998	0.820061	0.403038	0.259324
P58252	445	Elongation factor 2	Eef2	3.16353e+06	3.07135e+06	2.18911e+06	2721600	2.27121e+06	2.34214e+06	2.84596e+06	0.365919	0.892347	0.950998	0.848621	0.158396	0.126031
P58252	498	Elongation factor 2	Eef2	NA	2.46104e+06	3.25593e+06	2240300	861726	5.34935e+06	6.14693e+06	0.430257	1.55305	0.950998	1.47694	0.201392	0.691669
P58281	228	Dynamin-like 120 kDa protein, mitochondrial	Opa1	NA	3.68342e+06	2.28894e+06	2811000	5.02247e+06	3.57344e+06	3.73799e+06	0.125531	1.40423	1.19954	1.68443	0.240639	0.192974
P58710	211	L-gulonolactone oxidase	Gulo	951370	837636	NA	758210	555062	445511	NA	0.0246655	0.589215	1.02071	0.601418	0.114344	0.154841
P58710	409	L-gulonolactone oxidase	Gulo	NA	467522	464383	948610	NA	390347	575277	0.55745	0.770234	1.02071	0.786185	0.444559	0.27084
P58710	416	L-gulonolactone oxidase	Gulo	720694	545213	589607	737570	443591	536056	789789	0.596058	0.909823	1.02071	0.928665	0.147103	0.303911
P59325	55	Eukaryotic translation initiation factor 5	Eif5	5.43372e+06	3.30421e+06	NA	NA	5.85526e+06	1.06906e+07	NA	0.27752	1.89356	0.739359	1.40002	0.344656	0.413285
P60710	326	Actin, cytoplasmic 1	Actb	1.06189e+06	1.03838e+06	1.17578e+06	1551400	630288	1.2848e+06	1.30117e+06	0.586737	0.888325	0.93794	0.833196	0.196707	0.356964
P60766	153	Cell division control protein 42 homolog	Cdc42	1.06241e+06	800761	792348	1413600	728068	868552	906272	0.353215	0.820125	0.854207	0.700557	0.287482	0.112563
P60843	54	Eukaryotic initiation factor 4A-I	Eif4a1	9.69017e+06	7.74969e+06	4.36934e+06	6074300	3.79889e+06	6.16778e+06	4.23871e+06	0.19101	0.679273	1.18248	0.80323	0.326841	0.266107
P60843	174	Eukaryotic initiation factor 4A-I	Eif4a1	7.74002e+06	6.75148e+06	6.0354e+06	8294600	5.63553e+06	3.89374e+06	5.65465e+06	0.0388219	0.702435	1.18248	0.830618	0.139871	0.199788
P61082	72	NEDD8-conjugating enzyme Ubc12	Ube2m	4.96069e+06	2.64833e+06	1.45138e+06	2491300	1.58897e+06	2.97077e+06	1.78084e+06	0.450938	0.73185	1.12869	0.826029	0.512615	0.354179
P61089	92	Ubiquitin-conjugating enzyme E2 N	Ube2n	1.20852e+07	6.28913e+06	5.21603e+06	9655300	1.07155e+07	9.56061e+06	NA	0.486772	1.21977	0.767572	0.936262	0.378686	0.0805478
P61161	299	Actin-related protein 2	Actr2	4.22048e+07	2.97648e+07	2.69816e+07	44500000	2.54964e+07	2.57456e+07	4.12141e+07	0.489834	0.85935	0.711031	0.611025	0.24462	0.292145
P61222	191	ATP-binding cassette sub-family E member 1	Abce1	2.71002e+06	2.86659e+06	1.29003e+06	1818100	2.02549e+06	1.22162e+06	2.48244e+06	0.648262	0.879636	0.930363	0.81838	0.344154	0.334222
P61222	397	ATP-binding cassette sub-family E member 1	Abce1	1.78714e+06	2.08985e+06	1.54831e+06	1588700	2.11083e+06	NA	2.48809e+06	0.0668815	1.31135	0.930363	1.22004	0.141052	0.116009
P61255	69	60S ribosomal protein L26	Rpl26	351460	NA	359058	NA	530318	NA	450769	0.0772559	1.38081	1.08262	1.49489	0.0151221	0.114669
P61255	77	60S ribosomal protein L26	Rpl26	2.16348e+06	1.31243e+06	880558	NA	1.22524e+06	1.10729e+06	906542	0.391644	0.743507	1.08262	0.804936	0.449521	0.149237
P61358	27	60S ribosomal protein L27	Rpl27	6.13212e+07	5.00337e+07	3.51097e+07	24768000	5.20353e+07	7.066e+07	3.18195e+07	0.544364	1.20316	1.04307	1.25498	0.376586	0.377161
P61358	93	60S ribosomal protein L27	Rpl27	NA	2.68555e+07	2.19679e+07	19895000	2.98365e+07	2.54279e+07	2.19051e+07	0.412929	1.12298	1.04307	1.17135	0.156022	0.154489
P61358	98	60S ribosomal protein L27	Rpl27	739501	851436	766392	531220	739347	864037	692687	0.655164	1.05985	1.04307	1.1055	0.188227	0.115746
P61458	36	Pterin-4-alpha-carbinolamine dehydratase	Pcbd1	NA	971960	1.64874e+06	581040	1.3319e+06	2.31786e+06	920867	0.428728	1.42755	0.62335	0.889861	0.506154	0.471233
P61458	41	Pterin-4-alpha-carbinolamine dehydratase	Pcbd1	7.73329e+06	1.1795e+07	1.40232e+07	9497800	2.02993e+07	2.54222e+07	2.33516e+07	0.00184124	2.13935	0.62335	1.33356	0.254316	0.111929
P61922	47	4-aminobutyrate aminotransferase, mitochondrial	Abat	8.17521e+06	6.47203e+06	3.83179e+06	NA	5.97517e+06	4.48511e+06	NA	0.627045	0.849093	0.944185	0.801701	0.355293	0.201454
P61922	252	4-aminobutyrate aminotransferase, mitochondrial	Abat	2.51485e+07	2.35166e+07	2.40822e+07	19569000	1.69347e+07	2.00989e+07	2.85136e+07	0.718993	0.946703	0.944185	0.893863	0.105546	0.273906
P61922	318	4-aminobutyrate aminotransferase, mitochondrial	Abat	1.55017e+06	1.16144e+06	1.66026e+06	1003600	615563	NA	2.42601e+06	0.783342	1.13165	0.944185	1.06849	0.232045	0.841788
P61979	52	Heterogeneous nuclear ribonucleoprotein K	Hnrnpk	556113	476071	497848	482020	616137	395121	560467	0.740163	1.04154	0.834779	0.869455	0.0727091	0.219416
P61982	50	14-3-3 protein gamma	Ywhag	5.60435e+07	4.38792e+07	2.85243e+07	25679000	3.2651e+07	4.63455e+07	2.63594e+07	0.739755	0.911426	1.08457	0.988507	0.367212	0.290985
P61982	120	14-3-3 protein gamma	Ywhag	NA	2.49691e+06	1.00607e+06	1387000	929427	2.80178e+06	892045	0.913965	0.945453	1.08457	1.02541	0.47519	0.708563
P62192	258	Serine/threonine-protein phosphatase PP1-gamma catalytic subunit	Psmc1	4.60072e+06	3.73583e+06	4.32429e+06	4065200	4.24642e+06	4.40913e+06	NA	0.630337	1.03498	0.914586	0.946577	0.0882232	0.0265856
P62196	222	26S proteasome regulatory subunit 8	Psmc5	NA	4.25718e+06	4.53556e+06	4599500	3.92752e+06	4.55036e+06	NA	0.46384	0.949567	1.02609	0.97434	0.0407722	0.103898
P62242	98	40S ribosomal protein S8	Rps8	1.05456e+07	5.39642e+06	4.75936e+06	4814400	6.53434e+06	1.36095e+07	NA	0.287587	1.57893	0.774055	1.22218	0.437797	0.496719
P62257	64	Ubiquitin-conjugating enzyme E2 H	Ube2h	3.68659e+06	4.72991e+06	3.60841e+06	NA	5.61527e+06	3.83971e+06	5.61826e+06	0.216979	1.2535	0.94466	1.18413	0.156214	0.204199
P62259	50	14-3-3 protein epsilon	Ywhae	3.08905e+07	2.2438e+07	1.92323e+07	16664000	1.87144e+07	2.58442e+07	1.27506e+07	0.537515	0.856401	1.02694	0.879475	0.277553	0.343163
P62259	106	14-3-3 protein epsilon	Ywhae	3.05256e+07	1.88551e+07	2.86762e+07	31441000	1.9845e+07	1.73513e+07	2.36713e+07	0.118005	0.741171	1.02694	0.761142	0.211687	0.156897
P62259	118	14-3-3 protein epsilon	Ywhae	4.14728e+06	2.57321e+06	2.4921e+06	3860600	2.1004e+06	4.64476e+06	NA	0.922773	1.03191	1.02694	1.05971	0.262556	0.533459
P62281	38	40S ribosomal protein S11	Rps11	9.26096e+06	4.60955e+06	1.95071e+06	4909900	4.61569e+06	9.01139e+06	2.89338e+06	0.895765	1.06252	0.735634	0.781628	0.583972	0.572899
P62281	45	40S ribosomal protein S11	Rps11	1.58128e+06	2.41741e+06	1.34916e+06	1854900	3.34675e+06	1.95642e+06	2.41362e+06	0.13798	1.42849	0.735634	1.05085	0.255558	0.275483
P62301	9	40S ribosomal protein S13	Rps13	490453	456372	679002	NA	923011	597506	NA	0.243221	1.40284	1.07461	1.50751	0.221267	0.302748
P62301	27	40S ribosomal protein S13	Rps13	1.35763e+07	NA	1.3612e+07	7761900	NA	1.52169e+07	1.91727e+06	0.617645	0.735371	1.07461	0.79024	0.289035	1.09772
P62301	39	40S ribosomal protein S13	Rps13	2.21463e+06	2.71104e+06	1.81555e+06	1918500	2.28839e+06	2.21658e+06	2.17251e+06	0.809162	1.02813	1.07461	1.10484	0.185435	0.0262793
P62320	78	Small nuclear ribonucleoprotein Sm D3	Snrpd3	8.52666e+06	1.04412e+07	7.72596e+06	10065000	7.77394e+06	2.16282e+07	NA	0.273837	1.59973	0.671483	1.07419	0.139278	0.666376
P62702	53	40S ribosomal protein S4, X isoform	Rps4x	3.26709e+06	3.53724e+06	790949	3653600	1.43794e+06	4.02445e+06	828122	0.560321	0.745617	0.997581	0.743813	0.48261	0.809304
P62702	120	40S ribosomal protein S4, X isoform	Rps4x	4.70495e+06	4.5314e+06	3.99826e+06	4986300	3.34357e+06	4.21539e+06	3.68569e+06	0.0555879	0.822839	0.997581	0.820848	0.0913107	0.117191
P62702	230	40S ribosomal protein S4, X isoform	Rps4x	1.12844e+07	9.99981e+06	6.79506e+06	7964800	8.96868e+06	9.35083e+06	NA	0.926459	1.01651	0.997581	1.01405	0.223342	0.0295008
P62702	233	40S ribosomal protein S4, X isoform	Rps4x	1.82669e+07	1.52436e+07	1.75881e+07	18720000	1.47824e+07	1.33357e+07	1.12389e+07	0.0181839	0.751602	0.997581	0.749783	0.0885535	0.135808
P62717	41	60S ribosomal protein L18a	Rpl18a	3.22223e+06	3.23821e+06	1.22834e+06	4240300	1.60889e+06	3.69439e+06	993366	0.422927	0.703787	0.918824	0.646656	0.423347	0.674459
P62717	76	60S ribosomal protein L18a	Rpl18a	2.88708e+07	3.16773e+07	6.43729e+06	35138000	1.08067e+07	4.18528e+07	3.53959e+06	0.609233	0.733741	0.918824	0.674179	0.508583	1.08628
P62743	45	AP-2 complex subunit sigma	Ap2s1	3.0486e+06	2.55583e+06	1.87963e+06	2805800	1.92228e+06	1.71749e+06	2.07682e+06	0.0844707	0.74074	1.05056	0.778195	0.195843	0.0945928
P62754	79	40S ribosomal protein S6	Rps6	721659	804728	598941	NA	673617	722855	559577	0.503691	0.920351	1.02017	0.938912	0.146135	0.128455
P62774	66	Myotrophin	Mtpn	6.40423e+06	5.70955e+06	5.47396e+06	5207100	9.15029e+06	7.50666e+06	9.08835e+06	0.00316318	1.50591	0.96192	1.44857	0.0900522	0.108554
P62806	9	Histone H4	H4c1	3.60942e+08	3.92363e+08	6.38686e+08	636790000	6.88395e+08	5.26659e+08	8.77947e+08	0.183309	1.37554	0.915776	1.25969	0.298277	0.252022
P62806	13	Histone H4	H4c1	3.03566e+08	3.94971e+08	4.62916e+08	530350000	4.95795e+08	4.0693e+08	7.04134e+08	0.281483	1.26639	0.915776	1.15973	0.229099	0.284815
P62806	17	Histone H4	H4c1	3.89641e+06	2.28684e+07	2.03202e+07	26391000	7.15663e+06	2.06437e+07	1.78501e+07	0.66356	0.828395	0.915776	0.758624	0.54245	0.467818
P62806	32	Histone H4	H4c1	7.52616e+06	6.26634e+06	7.93628e+06	8735900	5.05863e+06	6.90348e+06	5.39681e+06	0.0640634	0.759739	0.915776	0.695751	0.135317	0.16974
P62806	78	Histone H4	H4c1	9.62436e+06	1.26365e+07	1.22331e+07	17220000	1.19047e+07	1.37986e+07	9.52568e+06	0.602642	0.908304	0.915776	0.831802	0.244202	0.182327
P62806	92	Histone H4	H4c1	3.57375e+07	3.78858e+07	1.30881e+07	28693000	2.10041e+07	2.35053e+07	1.03612e+07	0.215199	0.633951	0.915776	0.580556	0.388833	0.381608
P62821	24	Ras-related protein Rab-1A	Rab1A	1.93018e+07	1.1914e+07	1.7496e+07	12936000	6.90592e+06	2.41023e+07	1.08966e+07	0.776985	0.906328	0.723072	0.655341	0.23044	0.644339
P62827	99	GTP-binding nuclear protein Ran	Ran	1.33198e+07	1.09198e+07	1.2565e+07	15488000	1.04203e+07	1.04036e+07	9.06825e+06	0.0466103	0.762176	0.97229	0.741056	0.145051	0.0778615
P62827	123	GTP-binding nuclear protein Ran	Ran	7.11976e+06	5.65638e+06	4.55953e+06	NA	6.3516e+06	6.24948e+06	3.82918e+06	0.798952	0.947772	0.97229	0.921509	0.222284	0.260693
P62830	13	60S ribosomal protein L23	Rpl23	607604	555518	900268	1267100	797662	1.05731e+06	726225	0.900389	1.03336	0.904831	0.935014	0.392723	0.202497
P62849	37	40S ribosomal protein S24	Rps24	4.1081e+07	4.30394e+07	3.81601e+07	29718000	4.08567e+07	6.3333e+07	5.99629e+07	0.0575568	1.43995	0.760996	1.0958	0.154575	0.221529
P62849	68	40S ribosomal protein S24	Rps24	4.66816e+06	NA	NA	2478900	2.1747e+06	5.51644e+06	1.62195e+06	0.808109	0.868709	0.760996	0.661084	0.433197	0.678762
P62852	52	40S ribosomal protein S25	Rps25	1.98851e+07	1.61653e+07	1.33389e+07	12688000	1.68039e+07	1.86128e+07	1.49014e+07	0.582977	1.08076	0.873209	0.943732	0.211259	0.110652
P62852	66	40S ribosomal protein S25	Rps25	7.82676e+06	1.11899e+07	8.89688e+06	8201300	7.77419e+06	7.75578e+06	9.959e+06	0.643403	0.941035	0.873209	0.821721	0.166963	0.149094
P62852	94	40S ribosomal protein S25	Rps25	6.63985e+06	9.65124e+06	6.52637e+06	7096000	9.13561e+06	7.96176e+06	7.59086e+06	0.466156	1.10043	0.873209	0.960905	0.19648	0.0979909
P62889	26	60S ribosomal protein L30	Rpl30	9.74176e+06	9.57528e+06	7.842e+06	9690200	8.13696e+06	1.11981e+07	7.57262e+06	0.831913	0.973614	1.00119	0.97477	0.0994525	0.217498
P62889	87	60S ribosomal protein L30	Rpl30	1.37445e+06	770124	780864	NA	526120	1.23641e+06	454962	0.501194	0.758004	1.00119	0.758904	0.354664	0.584572
P62908	90	40S ribosomal protein S3	Rps3	1.3906e+07	1.03821e+07	3.99195e+06	2854600	5.68696e+06	9.06872e+06	5.70127e+06	0.77849	0.876062	1.19571	1.04752	0.675387	0.285724
P62983	6	Ubiquitin-40S ribosomal protein S27a	Rps27a	1.65067e+06	623553	NA	554410	839476	1.69451e+06	1.174e+06	0.535605	1.31088	0.740251	0.970378	0.651135	0.348608
P62983	107	Ubiquitin-40S ribosomal protein S27a	Rps27a	1.11588e+07	1.51263e+07	1.31708e+07	9274300	1.80201e+07	1.85054e+07	1.82632e+07	0.00977138	1.4991	0.740251	1.10971	0.207381	0.0132861
P62983	152	Ubiquitin-40S ribosomal protein S27a	Rps27a	2.46894e+07	2.4494e+07	2.25157e+07	14253000	3.62862e+07	2.93104e+07	2.8516e+07	0.0394443	1.45992	0.740251	1.08071	0.22907	0.136282
P63017	56	Heat shock cognate 71 kDa protein	Hspa8	2.77477e+07	3.0375e+07	2.1886e+07	21504000	3.29016e+07	3.82093e+07	2.50002e+07	0.16775	1.26239	0.900146	1.13633	0.172941	0.207475
P63017	112	Heat shock cognate 71 kDa protein	Hspa8	NA	3.61227e+06	2.04218e+06	2068400	2.8229e+06	7.14503e+06	NA	0.261107	1.93606	0.900146	1.74274	0.349231	0.613207
P63017	187	Heat shock cognate 71 kDa protein	Hspa8	NA	3.10376e+06	1.8304e+06	1969800	3.46902e+06	3.86788e+06	2.46089e+06	0.172356	1.41915	0.900146	1.27745	0.303486	0.222034
P63017	246	Heat shock cognate 71 kDa protein	Hspa8	4.22931e+06	3.06139e+06	2.9921e+06	1956800	3.47581e+06	4.38432e+06	3.55294e+06	0.270466	1.24329	0.900146	1.11915	0.303594	0.132412
P63017	328	Heat shock cognate 71 kDa protein	Hspa8	5.11839e+06	NA	5.53617e+06	NA	7.81572e+06	NA	6.08661e+06	0.209429	1.30482	0.900146	1.17453	0.055453	0.175894
P63030	72	Mitochondrial pyruvate carrier 1	Mpc1	2.4151e+06	2.7908e+06	1.57075e+06	2598800	1.52889e+06	2.67339e+06	1.74038e+06	0.440384	0.845137	0.935959	0.791014	0.229428	0.307428
P63038	91	60 kDa heat shock protein, mitochondrial	Hspd1	9.62063e+06	1.13713e+07	1.52391e+07	10104000	1.57674e+07	1.6996e+07	1.46318e+07	0.0473185	1.36384	0.838068	1.14299	0.219813	0.0748404
P63038	130	60 kDa heat shock protein, mitochondrial	Hspd1	4.47689e+06	5.86974e+06	7.19481e+06	4879900	8.78608e+06	8.48651e+06	NA	0.0293347	1.54073	0.838068	1.29124	0.215956	0.0245278
P63038	156	60 kDa heat shock protein, mitochondrial	Hspd1	NA	2.3888e+06	NA	1628300	NA	2.60673e+06	1.9276e+06	0.662355	1.12876	0.838068	0.945976	0.267732	0.211815
P63038	205	60 kDa heat shock protein, mitochondrial	Hspd1	NA	3.21221e+06	NA	2966200	4.02589e+06	5.44084e+06	6.18099e+06	0.0811159	1.68843	0.838068	1.41502	0.0563111	0.209938
P63038	233	60 kDa heat shock protein, mitochondrial	Hspd1	7.34453e+06	9.91372e+06	6.48208e+06	6607800	1.35433e+07	1.27173e+07	1.58132e+07	0.00327274	1.8485	0.838068	1.54917	0.210503	0.114305
P63038	249	60 kDa heat shock protein, mitochondrial	Hspd1	6.35144e+06	5.94351e+06	4.22207e+06	2091100	6.44703e+06	9.15846e+06	6.30471e+06	0.113998	1.56994	0.838068	1.31572	0.417176	0.220185
P63038	301	60 kDa heat shock protein, mitochondrial	Hspd1	NA	1.11831e+06	1.23321e+06	721250	1.68277e+06	1.3609e+06	1.62726e+06	0.0444542	1.52011	0.838068	1.27395	0.262264	0.110508
P63038	396	60 kDa heat shock protein, mitochondrial	Hspd1	NA	709988	523736	699040	761155	946740	398274	0.753711	1.08972	0.838068	0.913258	0.162228	0.397359
P63038	469	60 kDa heat shock protein, mitochondrial	Hspd1	1.43606e+07	1.41971e+07	1.41009e+07	12152000	1.55934e+07	2.0027e+07	1.81975e+07	0.0188789	1.30918	0.838068	1.09719	0.0758475	0.1242
P63038	481	60 kDa heat shock protein, mitochondrial	Hspd1	1.67295e+07	1.80972e+07	1.82016e+07	16214000	3.05824e+07	3.99106e+07	NA	0.00370545	2.03612	0.838068	1.70641	0.0573123	0.187142
P63101	115	14-3-3 protein zeta/delta	Ywhaz	1.6159e+07	1.17756e+07	5.34e+06	12433000	5.46908e+06	1.24472e+07	NA	0.569619	0.783951	1.12497	0.881919	0.393246	0.550813
P63242	47	Eukaryotic translation initiation factor 5A-1	Eif5a	8.40253e+06	1.30712e+07	7.31895e+06	10698000	1.48984e+07	1.14781e+07	1.01205e+07	0.286739	1.23226	0.832182	1.02546	0.258863	0.202374
P63276	19	40S ribosomal protein S17	Rps17	6.25894e+06	6.0599e+06	2.94048e+06	3009600	5.98008e+06	8.86643e+06	4.13696e+06	0.317145	1.38548	0.84588	1.17195	0.402982	0.376723
P63330	29	Serine/threonine-protein phosphatase 2A catalytic subunit alpha isoform	Ppp2ca	590473	638678	502763	580860	410463	NA	754413	0.97195	1.00734	1.10593	1.11405	0.097357	0.41757
P67778	4	Prohibitin	Phb	NA	4.93888e+06	2.3217e+07	NA	1.92349e+07	NA	1.19989e+07	0.889962	1.10932	1.02457	1.13657	0.918074	0.327633
P67984	80	Ras-related C3 botulinum toxin substrate 1	Rpl22	1.17158e+06	673460	NA	1198900	1.14553e+06	1.36266e+06	NA	0.38299	1.23599	0.72955	0.901718	0.291523	0.122428
P68037	82	Ubiquitin-conjugating enzyme E2 L3	Ube2l3	NA	2.15231e+06	1.85608e+06	2546700	4.95012e+06	4.78017e+06	4.74416e+06	0.000229944	2.20813	0.677656	1.49635	0.158565	0.0227984
P68040	130	Receptor of activated protein C kinase 1	Rack1	NA	1.7471e+06	2.88152e+06	2920700	1.68492e+06	1.16736e+06	NA	0.133303	0.566728	1.181	0.669303	0.264881	0.256616
P68040	183	Receptor of activated protein C kinase 1	Rack1	2.53392e+06	2.81814e+06	4.44136e+06	4592200	3.18815e+06	1.51069e+06	2.90356e+06	0.225039	0.70463	1.181	0.832164	0.297754	0.354235
P68254	49	14-3-3 protein theta	Ywhaq	4.0236e+07	5.09055e+07	9.33118e+06	18655000	1.83322e+07	3.64416e+07	3.94863e+06	0.49215	0.657249	0.6947	0.456591	0.642238	0.831815
P68372	58	Tubulin beta-4B chain	Tubb4b	2.97525e+06	2.47134e+06	2.0461e+06	2655400	1.50395e+06	1.56516e+06	1.73036e+06	0.0106858	0.630591	1.11184	0.701117	0.152891	0.0732082
P68433	10	Histone H3.1	H3c1	1.24898e+06	1.68186e+06	2.32426e+06	2816500	1.38195e+10	1.09175e+10	1.0725e+10	3.21545e-05	5857.91	0.405942	2377.97	0.342835	0.14667
P68433	15	Histone H3.1	H3c1	1.41498e+07	2.6458e+07	2.32426e+06	2816500	1.3904e+10	1.0975e+10	1.07889e+10	3.25979e-05	1039.54	0.405942	421.992	0.997346	0.14696
P68433	24	Histone H3.1	H3c1	4.94057e+08	6.84525e+08	7.09753e+08	1092700000	9.54893e+08	1.37369e+09	2.85754e+09	0.10915	2.31961	0.405942	0.941627	0.336585	0.578336
P68433	57	Histone H3.1	H3c1	4.22818e+06	4.19118e+06	5.90392e+06	3906900	9.02352e+06	1.06481e+07	1.16755e+07	0.000910857	2.29269	0.405942	0.930699	0.199446	0.127968
P68433	80	Histone H3.1	H3c1	414578	394034	831692	753960	835106	1.51864e+06	1.03286e+06	0.0579444	1.88595	0.405942	0.765589	0.37874	0.31158
P68433	123	Histone H3.1	H3c1	NA	6.70506e+06	1.10496e+07	12308000	1.95164e+07	2.37914e+07	3.18556e+07	0.0197371	2.50022	0.405942	1.01495	0.293359	0.250089
P70195	237	Proteasome subunit beta type-7	Psmb7	NA	3.65034e+06	3.82855e+06	4297800	4.65518e+06	3.98426e+06	3.96038e+06	0.410113	1.0699	0.966075	1.0336	0.0851995	0.0939132
P70670	2080	Nascent polypeptide-associated complex subunit alpha, muscle-specific form	Naca	5.00473e+06	5.5951e+06	4.23308e+06	1567800	7.25309e+06	6.78219e+06	NA	0.0952569	1.71155	0.849109	1.45329	0.433634	0.0474488
P70694	31	Estradiol 17 beta-dehydrogenase 5	Akr1c6	1.70825e+07	1.08236e+07	5.79607e+06	12873000	7.25582e+06	1.53421e+07	NA	0.93995	0.970386	1.05316	1.02197	0.402701	0.506053
P70694	39	Estradiol 17 beta-dehydrogenase 5	Akr1c6	9.15702e+07	5.98765e+07	4.58982e+07	44099000	9.33981e+07	9.25546e+07	9.08209e+07	0.0578454	1.52844	1.05316	1.60968	0.363955	0.0142426
P70694	75	Estradiol 17 beta-dehydrogenase 5	Akr1c6	848329	1.06691e+06	901292	1065900	1.86269e+06	1.79461e+06	1.22266e+06	0.0156042	1.67591	1.05316	1.765	0.116125	0.216099
P70694	161	Estradiol 17 beta-dehydrogenase 5	Akr1c6	3.46188e+06	2.20649e+06	2.9921e+06	3078600	3.4618e+06	2.7277e+06	4.22784e+06	0.31164	1.18321	1.05316	1.2461	0.179466	0.216021
P70694	209	Estradiol 17 beta-dehydrogenase 5	Akr1c6	2.5728e+07	1.53204e+07	1.69226e+07	10835000	1.05213e+07	1.42691e+07	1.42892e+07	0.326325	0.75729	1.05316	0.797544	0.362817	0.166553
P70694	270	Estradiol 17 beta-dehydrogenase 5	Akr1c6	2.71652e+07	1.38789e+07	1.0844e+07	11878000	1.21919e+07	1.73183e+07	1.62918e+07	0.890993	0.957708	1.05316	1.00862	0.475975	0.177661
P70694	301	Estradiol 17 beta-dehydrogenase 5	Akr1c6	2.15339e+07	1.99279e+07	2.34295e+07	22283000	2.96089e+07	2.71622e+07	2.98311e+07	0.00149607	1.32458	1.05316	1.39499	0.0673539	0.0513017
P80313	172	T-complex protein 1 subunit eta	Cct7	2.80094e+06	1.94071e+06	812946	1346800	2.13453e+06	2.28606e+06	1.36731e+06	0.729471	1.11821	1.23607	1.38218	0.493966	0.255305
P80313	366	T-complex protein 1 subunit eta	Cct7	1.39531e+06	1.44604e+06	1.30044e+06	1883900	1.06847e+06	NA	1.44508e+06	0.330842	0.83428	1.23607	1.03122	0.171787	0.211892
P80314	284	T-complex protein 1 subunit beta	Cct2	509962	500564	413163	520620	490914	666719	745924	0.0856501	1.30539	1.06135	1.38548	0.101415	0.205698
P80316	170	T-complex protein 1 subunit epsilon	Cct5	9.7612e+06	9.29422e+06	8.2595e+06	5495200	9.66159e+06	1.47541e+07	5.15302e+06	0.549916	1.20161	1.1761	1.41322	0.23296	0.487357
P80317	365	T-complex protein 1 subunit zeta	Cct6a	610864	699337	687552	606870	729981	629131	657521	0.607071	1.03234	1.17224	1.21014	0.0753956	0.0773647
P80317	381	T-complex protein 1 subunit zeta	Cct6a	1.47218e+06	2.23308e+06	NA	1573400	1.51112e+06	1.35235e+06	211673	0.195954	0.582562	1.17224	0.682901	0.23483	0.691541
P80318	222	T-complex protein 1 subunit gamma	Cct3	560174	636036	NA	705720	NA	458493	491954	0.0650266	0.749591	1.15899	0.868772	0.114823	0.0497888
P80318	248	T-complex protein 1 subunit gamma	Cct3	2.92709e+06	2.95918e+06	2.77529e+06	2769800	2.62648e+06	2.89866e+06	2.57137e+06	0.183523	0.944362	1.15899	1.09451	0.034775	0.0649287
P83870	3	PHD finger-like domain-containing protein 5A	Phf5a	1.46553e+07	1.48773e+07	2.61957e+07	22786000	2.02982e+07	1.94379e+07	2.43726e+07	0.65365	1.0887	0.867815	0.944786	0.294733	0.123354
P84078	36	ADP-ribosylation factor 1	Arf1	771310	777914	NA	1180000	418859	1.08454e+06	NA	0.638317	0.826275	0.838263	0.692636	0.257297	0.626189
P84091	308	AP-2 complex subunit mu	Ap2m1	1.65613e+06	NA	697194	1091800	995905	NA	1.36528e+06	0.938529	1.02806	0.881447	0.906178	0.419693	0.221237
P84091	319	AP-2 complex subunit mu	Ap2m1	3.90037e+06	3.0305e+06	1.47306e+06	1215800	2.11086e+06	2.10651e+06	1.75562e+06	0.610875	0.827881	0.881447	0.729733	0.531963	0.102388
P85094	178	Isochorismatase domain-containing protein 2A	Isoc2a	2.71914e+06	3.551e+06	3.46011e+06	2198000	3.94709e+06	3.01008e+06	5.21808e+06	0.16194	1.36094	1.09443	1.48946	0.215253	0.273063
P97328	127	Ketohexokinase	Khk	9.71634e+06	9.00726e+06	6.24198e+06	7185600	6.24169e+06	5.55413e+06	5.35662e+06	0.0630891	0.711325	1.19281	0.848475	0.199429	0.0812587
P97328	134	Ketohexokinase	Khk	6.9459e+06	4.86098e+06	4.56004e+06	4178500	2.90237e+06	3.34972e+06	1.99743e+06	0.0312996	0.535368	1.19281	0.638592	0.241079	0.250534
P97351	27	40S ribosomal protein S3a	Rps3a	3.87188e+06	NA	NA	3521700	4.08688e+06	2.67816e+06	NA	0.707235	0.914988	0.871154	0.797095	0.0669809	0.294489
P97351	94	40S ribosomal protein S3a	Rps3a	5.28342e+06	5.67402e+06	4.92908e+06	6826400	5.67111e+06	6.19058e+06	4.01873e+06	0.622173	0.93224	0.871154	0.812124	0.145062	0.214246
P97351	144	40S ribosomal protein S3a	Rps3a	1.23791e+07	9.29506e+06	7.40829e+06	9118400	9.83908e+06	1.41754e+07	1.57592e+07	0.11147	1.38823	0.871154	1.20936	0.216642	0.231172
P97364	358	Selenide, water dikinase 2	Sephs2	1.85638e+06	1.83344e+06	1.27792e+06	1868300	1.7932e+06	1.87983e+06	NA	0.589112	1.07461	0.926784	0.995929	0.168377	0.0333541
P97371	35	Serine/arginine-rich splicing factor 3	Psme1	2.1824e+06	3.17626e+06	NA	3066400	1.92347e+06	1.90477e+06	2.26366e+06	0.0813106	0.723069	1.20607	0.872075	0.194016	0.0994881
P97372	156	Proteasome activator complex subunit 2	Psme2	663446	2.05896e+06	NA	1383700	729417	2.11887e+06	NA	0.944544	1.04051	1.05054	1.0931	0.509882	0.689881
P97429	293	Annexin A4	Anxa4	1.39972e+07	1.24432e+07	1.24729e+07	12345000	1.08562e+07	1.01668e+07	1.15274e+07	0.0184868	0.846699	1.38667	1.17409	0.0616744	0.0627019
P97429	300	Annexin A4	Anxa4	2.4e+06	1.59543e+06	2.5002e+06	2463400	2.19596e+06	1.7088e+06	2.19553e+06	0.507446	0.90788	1.38667	1.25893	0.192673	0.138259
P97450	41	ATP synthase-coupling factor 6, mitochondrial	Atp5pf	4.65284e+06	6.25123e+06	6.20904e+06	NA	6.57256e+06	8.42992e+06	NA	0.160907	1.315	0.865543	1.13819	0.159685	0.175084
P97450	46	ATP synthase-coupling factor 6, mitochondrial	Atp5pf	3.3489e+07	3.85636e+07	4.89563e+07	28605000	4.42242e+07	3.99638e+07	4.61927e+07	0.311132	1.16193	0.865543	1.0057	0.232844	0.0732617
P97450	84	ATP synthase-coupling factor 6, mitochondrial	Atp5pf	3.50914e+06	5.2001e+06	4.59306e+06	2653400	1.15616e+07	1.4631e+07	1.3714e+07	0.000256508	3.33478	0.865543	2.8864	0.28384	0.118449
P97450	94	ATP synthase-coupling factor 6, mitochondrial	Atp5pf	2.90369e+06	3.4455e+06	4.09417e+06	1488100	7.93273e+06	1.24314e+07	8.04849e+06	0.00569233	3.17509	0.865543	2.74818	0.371789	0.270781
P97450	99	ATP synthase-coupling factor 6, mitochondrial	Atp5pf	6.22237e+07	6.64024e+07	5.79172e+07	54038000	6.3037e+07	7.18037e+07	7.75816e+07	0.07456	1.17727	0.865543	1.01898	0.0888823	0.103425
P97450	105	ATP synthase-coupling factor 6, mitochondrial	Atp5pf	2.1059e+07	2.89757e+07	3.46788e+07	18242000	3.38668e+07	3.65322e+07	2.85871e+07	0.194469	1.28193	0.865543	1.10956	0.291175	0.12255
P97494	182	Glutamate--cysteine ligase catalytic subunit	Gclc	6.9127e+06	7.27274e+06	4.81022e+06	9708700	5.67874e+06	8.18612e+06	8.09121e+06	0.921246	1.01987	0.785394	0.801001	0.279749	0.194165
P97494	465	Glutamate--cysteine ligase catalytic subunit	Gclc	6.07731e+06	7.24176e+06	3.15158e+06	6810000	4.61701e+06	1.3623e+07	NA	0.344964	1.56696	0.785394	1.23068	0.316631	0.698265
P97742	463	Carnitine O-palmitoyltransferase 1, liver isoform	Cpt1a	6.02669e+06	5.14364e+06	1.3379e+06	4220200	1.60841e+06	5.1455e+06	2.63103e+06	0.511164	0.748023	1.04569	0.782201	0.486485	0.581856
P97742	639	Carnitine O-palmitoyltransferase 1, liver isoform	Cpt1a	1.44369e+06	871017	NA	877950	625056	641439	813889	0.136099	0.651615	1.04569	0.681387	0.308819	0.150859
P97807	58	Fumarate hydratase, mitochondrial	Fh	1.12814e+07	1.26854e+07	6.31544e+06	6571400	1.22992e+07	9.61152e+06	1.50306e+07	0.240154	1.3365	1.01776	1.36024	0.352872	0.220042
P97807	63	Fumarate hydratase, mitochondrial	Fh	3.27898e+08	2.945e+08	2.0403e+08	206250000	2.94468e+08	2.41033e+08	2.87334e+08	0.701519	1.0624	1.01776	1.08127	0.243017	0.105774
P97807	77	Fumarate hydratase, mitochondrial	Fh	952566	1.15916e+06	1.23935e+06	1133500	1.3468e+06	1.09246e+06	1.1938e+06	0.385925	1.08016	1.01776	1.09935	0.108007	0.10573
P97807	180	Fumarate hydratase, mitochondrial	Fh	3.59147e+06	3.68967e+06	3.35576e+06	3107400	3.8741e+06	2.83136e+06	3.81555e+06	0.834434	1.02064	1.01776	1.03877	0.0756928	0.167054
P97807	289	Fumarate hydratase, mitochondrial	Fh	2.84117e+07	2.62098e+07	1.83663e+07	19943000	2.31815e+07	1.70454e+07	2.41462e+07	0.625233	0.923599	1.01776	0.940004	0.208198	0.179491
P97807	474	Fumarate hydratase, mitochondrial	Fh	2.98295e+06	5.51619e+06	5.97542e+06	2934500	1.12437e+07	6.23963e+06	9.01478e+06	0.0337484	2.02945	1.01776	2.0655	0.372249	0.283831
P97823	105	Acyl-protein thioesterase 1	Lypla1	8.30158e+06	9.3187e+06	7.63986e+06	7509400	8.60395e+06	8.47476e+06	1.06467e+07	0.228679	1.1281	0.950816	1.07261	0.100959	0.131837
P97823	224	Acyl-protein thioesterase 1	Lypla1	8.80408e+07	9.04693e+07	1.05257e+08	111110000	1.13328e+08	1.06568e+08	8.94237e+07	0.643672	1.04444	0.950816	0.993071	0.113762	0.11951
P97872	108	Dimethylaniline monooxygenase [N-oxide-forming] 5	Fmo5	7.59421e+06	5.78804e+06	3.57505e+06	6338900	3.15304e+06	4.74207e+06	4.85198e+06	0.209629	0.729566	1.01382	0.739648	0.2883	0.223756
P97872	170	Dimethylaniline monooxygenase [N-oxide-forming] 5	Fmo5	NA	7.56822e+06	6.87509e+06	6570000	8.59696e+06	1.45358e+07	8.86278e+06	0.135071	1.52263	1.01382	1.54368	0.073029	0.314548
P97872	186	Dimethylaniline monooxygenase [N-oxide-forming] 5	Fmo5	1.71049e+06	1.64708e+06	683166	1741000	1.09786e+06	1.42629e+06	953163	0.416598	0.801908	1.01382	0.812991	0.352615	0.209157
P97872	227	Dimethylaniline monooxygenase [N-oxide-forming] 5	Fmo5	3.54608e+07	3.40076e+07	8.80643e+06	29161000	1.68037e+07	4.72213e+07	1.07382e+07	0.877355	0.927849	1.01382	0.940672	0.459166	0.784446
P97872	253	Dimethylaniline monooxygenase [N-oxide-forming] 5	Fmo5	4.71497e+06	3.288e+06	2.01829e+06	3343800	2.0038e+06	3.18952e+06	6.3893e+06	0.700464	1.15551	1.01382	1.17148	0.329678	0.587566
P97872	273	Dimethylaniline monooxygenase [N-oxide-forming] 5	Fmo5	3.53733e+06	2.7156e+06	1.0181e+06	2831000	1.48024e+06	2.46219e+06	1.62793e+06	0.371825	0.735214	1.01382	0.745375	0.423111	0.285154
P97872	349	Dimethylaniline monooxygenase [N-oxide-forming] 5	Fmo5	1.733e+06	1.8228e+06	1.12408e+06	1396000	1.34838e+06	574169	1.88009e+06	0.526696	0.834478	1.01382	0.846011	0.211349	0.51809
P97872	394	Dimethylaniline monooxygenase [N-oxide-forming] 5	Fmo5	9.07775e+06	6.94146e+06	4.69187e+06	8091100	6.25049e+06	4.87527e+06	5.71882e+06	0.231717	0.779783	1.01382	0.79056	0.262005	0.123508
P97872	480	Dimethylaniline monooxygenase [N-oxide-forming] 5	Fmo5	5.45256e+06	4.3593e+06	3.00183e+06	5401700	4.46339e+06	4.67742e+06	2.76726e+06	0.521329	0.871649	1.01382	0.883695	0.252713	0.263653
P99027	21	60S acidic ribosomal protein P2	Rplp2	NA	4.13125e+06	3.73333e+06	2943300	5.21142e+06	4.78032e+06	5.98827e+06	0.025573	1.47855	0.935478	1.38315	0.16784	0.114924
P99028	40	Cytochrome b-c1 complex subunit 6, mitochondrial	Uqcrh	1.57201e+06	1.14844e+06	1.69832e+06	1175400	1.54428e+06	1.55621e+06	1.49139e+06	0.460939	1.09444	1.00569	1.10067	0.198969	0.0225391
P99028	83	Cytochrome b-c1 complex subunit 6, mitochondrial	Uqcrh	1.20561e+07	9.06634e+06	1.23654e+07	9377900	1.11063e+07	1.15327e+07	1.28478e+07	0.364588	1.10382	1.00569	1.1101	0.161878	0.076739
P99029	70	Peroxiredoxin-5, mitochondrial	Prdx5	2.38758e+07	3.41174e+07	2.95081e+07	28750000	4.06653e+07	3.4253e+07	4.04219e+07	0.0272255	1.32288	0.835816	1.10569	0.144281	0.0945181
P99029	79	Peroxiredoxin-5, mitochondrial	Prdx5	1.3497e+07	1.74338e+07	1.76419e+07	18364000	2.12302e+07	2.47904e+07	1.68832e+07	0.12656	1.253	0.835816	1.04728	0.131146	0.188866
P99029	98	Peroxiredoxin-5, mitochondrial	Prdx5	5.79077e+07	5.98824e+07	4.74622e+07	55952000	1.03819e+08	9.51877e+07	8.01346e+07	0.00233499	1.68255	0.835816	1.40631	0.0988532	0.128821
P99029	112	Peroxiredoxin-5, mitochondrial	Prdx5	3.13048e+06	1.45448e+06	1.76572e+06	1480900	2.23095e+06	2.54833e+06	NA	0.513973	1.22052	0.835816	1.02013	0.405701	0.0939139
P99029	142	Peroxiredoxin-5, mitochondrial	Prdx5	804137	1.90155e+06	1.77246e+06	1213000	3.97835e+06	1.84969e+06	2.95311e+06	0.0529237	2.05726	0.835816	1.71949	0.357975	0.3637
Q00519	848	Xanthine dehydrogenase/oxidase	Xdh	3.27263e+06	4.24975e+06	1.22997e+06	4072200	2.62951e+06	3.01408e+06	NA	0.731635	0.880123	0.863647	0.760115	0.431766	0.0963688
Q00896	292	Dimethylaniline monooxygenase [N-oxide-forming] 3	Serpina1c	1.27074e+08	9.59553e+07	2.14013e+07	34035000	7.13142e+07	1.47805e+08	1.45423e+07	0.858018	1.1188	1.4559	1.62887	0.722319	0.8586
Q01405	185	Protein transport protein Sec23A	Sec23a	NA	3.46913e+06	2.17819e+06	2096100	2.0564e+06	3.66833e+06	4.58313e+06	0.377547	1.33118	0.979036	1.30327	0.298363	0.372326
Q01853	109	Transitional endoplasmic reticulum ATPase	Vcp	2.15645e+07	1.31741e+07	1.44746e+07	18047000	1.60367e+07	2.76178e+07	1.81538e+07	0.355759	1.22526	0.915605	1.12185	0.224652	0.299316
Q01853	112	Transitional endoplasmic reticulum ATPase	Vcp	3.90059e+06	2.09896e+06	NA	NA	NA	2.83842e+06	2.6166e+06	0.792498	0.909237	0.915605	0.832502	0.424679	0.0575084
Q02053	671	Nucleoside diphosphate kinase B	Uba1	2.9146e+06	2.84617e+06	1.48244e+06	2484100	2.74402e+06	2.27212e+06	2.7511e+06	0.718803	1.06466	1.03004	1.09665	0.27161	0.106029
Q03265	123	ATP synthase subunit alpha, mitochondrial	Atp5f1a	NA	8.70341e+06	8.92674e+06	8298000	6.37303e+06	7.25616e+06	8.63114e+06	0.147616	0.858539	1.07879	0.926182	0.0368789	0.15336
Q03265	167	ATP synthase subunit alpha, mitochondrial	Atp5f1a	7.12297e+06	9.82173e+06	7.8635e+06	7213600	6.30055e+06	3.94353e+06	9.66913e+06	0.425138	0.829153	1.07879	0.89448	0.156764	0.433529
Q03265	218	ATP synthase subunit alpha, mitochondrial	Atp5f1a	4.77973e+06	2.66681e+06	1.52929e+06	2191500	1.59613e+06	3.21148e+06	1.1685e+06	0.451849	0.713522	1.07879	0.769739	0.503241	0.540902
Q03265	230	ATP synthase subunit alpha, mitochondrial	Atp5f1a	2.41981e+07	2.32491e+07	1.94516e+07	15349000	1.91894e+07	1.82846e+07	1.92736e+07	0.523614	0.919944	1.07879	0.992425	0.196249	0.0289869
Q03265	240	ATP synthase subunit alpha, mitochondrial	Atp5f1a	NA	NA	1.82255e+07	9779900	2.14547e+07	9.00943e+06	2.01716e+07	0.664222	1.20538	1.07879	1.30035	0.426485	0.405544
Q03265	261	ATP synthase subunit alpha, mitochondrial	Atp5f1a	1.56692e+07	1.44089e+07	1.32536e+07	12933000	1.28881e+07	1.29408e+07	1.35517e+07	0.269365	0.933223	1.07879	1.00675	0.0883342	0.028099
Q03265	305	ATP synthase subunit alpha, mitochondrial	Atp5f1a	1.098e+08	7.27164e+07	6.63362e+07	52607000	6.68839e+07	6.66549e+07	7.08329e+07	0.638805	0.903919	1.07879	0.975138	0.324317	0.0344795
Q03265	498	ATP synthase subunit alpha, mitochondrial	Atp5f1a	6.55019e+06	9.2343e+06	7.42024e+06	7769000	NA	7.44839e+06	8.96826e+06	0.653243	1.06004	1.07879	1.14356	0.144416	0.13093
Q03265	506	ATP synthase subunit alpha, mitochondrial	Atp5f1a	1.08088e+07	9.39213e+06	5.5063e+06	11103000	9.20362e+06	1.08872e+07	7.28785e+06	0.966973	0.991704	1.07879	1.06984	0.2798	0.197335
Q03265	531	ATP synthase subunit alpha, mitochondrial	Atp5f1a	9.09346e+06	9.4799e+06	9.0223e+06	5523600	1.09117e+07	1.10001e+07	1.24749e+07	0.0421158	1.38436	1.07879	1.49343	0.223247	0.0766104
Q03265	539	ATP synthase subunit alpha, mitochondrial	Atp5f1a	5.57863e+07	8.75574e+07	8.41069e+07	59204000	7.11243e+07	6.39031e+07	8.20118e+07	0.951586	1.00953	1.07879	1.08907	0.229964	0.126005
Q03265	541	ATP synthase subunit alpha, mitochondrial	Atp5f1a	4.73045e+06	5.50564e+06	3.98196e+06	3274100	3.47352e+06	6.08695e+06	3.18969e+06	0.902891	0.971876	1.07879	1.04845	0.219778	0.375788
Q05421	94	Cytochrome P450 2E1	Cyp2e1	1.41416e+06	1.48858e+06	890882	1432000	965983	1.41759e+06	824685	0.335907	0.818599	0.94447	0.773142	0.21343	0.289589
Q05421	110	Cytochrome P450 2E1	Cyp2e1	4.30266e+06	4.14374e+06	1.4908e+06	3298200	2.05995e+06	5.24413e+06	1.50348e+06	0.775321	0.887272	0.94447	0.838002	0.389778	0.687466
Q05421	123	Cytochrome P450 2E1	Cyp2e1	NA	1.02117e+07	4.1626e+06	11481000	4.06197e+06	1.65129e+07	3.14056e+06	0.890581	0.917236	0.94447	0.866302	0.453761	0.944796
Q05421	159	Cytochrome P450 2E1	Cyp2e1	1.0574e+06	1.28889e+06	721853	1128000	601856	991965	1.31721e+06	0.738917	0.924986	0.94447	0.873622	0.227508	0.369112
Q05421	422	Cytochrome P450 2E1	Cyp2e1	3.29514e+06	3.38025e+06	1.27348e+06	2723800	1.44882e+06	6.40847e+06	1.09886e+06	0.845516	1.11889	0.94447	1.05676	0.365197	0.994725
Q05421	428	Cytochrome P450 2E1	Cyp2e1	NA	1.56327e+06	NA	1784500	865272	2.3678e+06	770976	0.648875	0.797356	0.94447	0.753079	0.0934541	0.671282
Q05920	79	Pyruvate carboxylase, mitochondrial	Pc	1.03011e+06	1.21301e+06	925780	799060	1.06525e+06	650598	1.57356e+06	0.688866	1.10532	1.1749	1.29864	0.176445	0.421602
Q05920	316	Pyruvate carboxylase, mitochondrial	Pc	5.58095e+08	3.44111e+08	1.54874e+08	57057000	2.34721e+08	1.68157e+08	2.0093e+08	0.583331	0.722602	1.1749	0.848982	0.794185	0.165368
Q05920	319	Pyruvate carboxylase, mitochondrial	Pc	2.93943e+07	3.17887e+07	1.81837e+07	13728000	1.87339e+07	1.07533e+07	1.78521e+07	0.235794	0.678008	1.1749	0.796589	0.373752	0.277275
Q05920	988	Pyruvate carboxylase, mitochondrial	Pc	NA	3.92742e+06	3.90517e+06	2047400	2.28666e+06	1.59631e+06	1.6992e+06	0.0954141	0.564997	1.1749	0.663813	0.327652	0.200159
Q05920	992	Pyruvate carboxylase, mitochondrial	Pc	1.3657e+07	1.48351e+07	1.3286e+07	12054000	1.0429e+07	7.74145e+06	1.07592e+07	0.0149097	0.71654	1.1749	0.84186	0.0851206	0.171648
Q05920	1090	Pyruvate carboxylase, mitochondrial	Pc	4.44877e+06	6.14025e+06	4.82097e+06	4288200	4.40765e+06	2.94426e+06	4.08707e+06	0.133376	0.774283	1.1749	0.909702	0.170701	0.201739
Q05920	1124	Pyruvate carboxylase, mitochondrial	Pc	358452	380749	263954	NA	364886	NA	271691	0.798772	0.951863	1.1749	1.11834	0.185431	0.20704
Q06185	34	ATP synthase subunit e, mitochondrial	Atp5me	4.63384e+06	3.93544e+06	4.30654e+06	3411900	4.90967e+06	5.93584e+06	4.57097e+06	0.0692797	1.26201	0.771544	0.973698	0.12879	0.138301
Q07417	72	Short-chain specific acyl-CoA dehydrogenase, mitochondrial	Acads	NA	8.1911e+06	4.74759e+06	4623400	7.36555e+06	5.27548e+06	6.3151e+06	0.741762	1.07938	0.916729	0.989497	0.345901	0.165388
Q07417	129	Short-chain specific acyl-CoA dehydrogenase, mitochondrial	Acads	4.18743e+07	4.85204e+07	4.76525e+07	47889000	4.72975e+07	5.72772e+07	3.24437e+07	0.902681	0.982548	0.916729	0.900731	0.0665799	0.273604
Q07417	227	Short-chain specific acyl-CoA dehydrogenase, mitochondrial	Acads	NA	6.5587e+06	2.82674e+06	NA	5.00494e+06	2.77457e+06	NA	0.747286	0.82889	0.916729	0.759868	0.562337	0.405452
Q07417	306	Short-chain specific acyl-CoA dehydrogenase, mitochondrial	Acads	2.1981e+08	2.36221e+08	2.50379e+08	199840000	3.04835e+08	1.96036e+08	2.00157e+08	0.835135	1.0314	0.916729	0.945513	0.0960338	0.263868
Q11011	822	Puromycin-sensitive aminopeptidase	Npepps	7.98603e+06	9.23514e+06	4.07633e+06	7242300	5.99833e+06	4.79741e+06	7.35381e+06	0.48507	0.847918	0.996615	0.845048	0.308148	0.211407
Q14DH7	83	Acyl-CoA synthetase short-chain family member 3, mitochondrial	Acss3	5.05603e+06	5.74196e+06	3.96644e+06	3426900	2.43744e+06	1.16155e+06	980301	0.0088971	0.335639	1.9195	0.644261	0.229872	0.520261
Q14DH7	519	Acyl-CoA synthetase short-chain family member 3, mitochondrial	Acss3	5.07599e+06	5.44022e+06	2.74022e+06	1486000	2.11065e+06	1.14014e+06	2.65102e+06	0.204806	0.533771	1.9195	1.02457	0.513464	0.389155
Q2TPA8	42	Hydroxysteroid dehydrogenase-like protein 2	Hsdl2	894241	777906	NA	NA	504920	NA	359318	0.0493117	0.516843	1.33468	0.689818	0.0983904	0.23826
Q3TBW2	139	39S ribosomal protein L10, mitochondrial	Mrpl10	3.66729e+06	4.25439e+06	3.83017e+06	2722100	3.30136e+06	2.49656e+06	5.11122e+06	0.981929	1.00494	0.887761	0.89215	0.178751	0.36826
Q3TC72	233	Fumarylacetoacetate hydrolase domain-containing protein 2A	Fahd2	4.91433e+06	3.83154e+06	4.5667e+06	3358200	4.17682e+06	3.13941e+06	5.14965e+06	0.985284	0.997025	1.13432	1.13095	0.16881	0.24193
Q3TCH7	561	All trans-polyprenyl-diphosphate synthase PDSS2	Cul4a	828588	802205	526278	581240	113114	280814	635199	0.0821858	0.501101	1.29746	0.65016	0.223631	0.77701
Q3TDN2	167	FAS-associated factor 2	Faf2	673863	NA	638823	NA	672427	NA	921039	0.37972	1.2139	0.788914	0.957661	0.0377502	0.220644
Q3THS6	303	Cullin-4A	Mat2a	6.04501e+06	6.61517e+06	4.05953e+06	7127700	3.71239e+06	5.11717e+06	2.80177e+06	0.0852969	0.65032	1.23706	0.804484	0.225283	0.300857
Q3THW5	5	Histone H2A.V	H2az2	6.3237e+07	1.44747e+08	1.64695e+08	183580000	2.17412e+08	1.98459e+08	1.70185e+08	0.152553	1.40475	0.891011	1.25165	0.380974	0.121657
Q3THW5	8	Histone H2A.V	H2az2	6.3237e+07	1.44747e+08	1.64695e+08	183580000	2.17412e+08	1.98459e+08	1.70185e+08	0.152553	1.40475	0.891011	1.25165	0.380974	0.121657
Q3THW5	12	Histone H2A.V	H2az2	7.20964e+07	1.54985e+08	2.79893e+08	214460000	2.12621e+08	1.97594e+08	1.75317e+08	0.791241	1.08216	0.891011	0.96422	0.490038	0.0961627
Q3THW5	116	Histone H2A.V	H2az2	6.18102e+06	4.23616e+06	8.55131e+06	7963600	7.69624e+06	6.12496e+06	8.87828e+06	0.558539	1.12379	0.891011	1.00131	0.289007	0.182547
Q3TMH2	243	Secernin-3	Scrn3	1.73457e+06	1.70836e+06	1.88211e+06	1772300	2.15329e+06	1.8131e+06	2.48694e+06	0.0761234	1.21235	0.898243	1.08898	0.0431106	0.156629
Q3TNA1	372	Xylulose kinase	Xylb	4.17285e+06	3.05945e+06	3.82445e+06	4719100	3.00879e+06	2.35656e+06	3.39319e+06	0.0873648	0.740248	0.886079	0.655919	0.176268	0.1795
Q3TXS7	720	26S proteasome non-ATPase regulatory subunit 1	Psmd1	3.84197e+06	3.78858e+06	2.56804e+06	2740800	2.19433e+06	2.71948e+06	4.18862e+06	0.766171	0.937956	1.06566	0.999543	0.208441	0.340693
Q3TXS7	803	26S proteasome non-ATPase regulatory subunit 1	Psmd1	NA	NA	2.47341e+06	3965700	NA	3.31012e+06	3.45439e+06	0.848305	1.05053	1.06566	1.11951	0.327749	0.0301606
Q3UEG6	56	Alanine--glyoxylate aminotransferase 2, mitochondrial	Agxt2	2.79653e+06	2.08934e+06	1.85284e+06	1946500	2.70312e+06	1.76443e+06	5.06621e+06	0.294525	1.4636	1.17353	1.71759	0.197122	0.53536
Q3UEG6	70	Alanine--glyoxylate aminotransferase 2, mitochondrial	Agxt2	8.0122e+07	6.06572e+07	7.4722e+07	73118000	6.12657e+07	3.14903e+07	7.71464e+07	0.25956	0.784898	1.17353	0.921105	0.114058	0.409255
Q3UEG6	261	Alanine--glyoxylate aminotransferase 2, mitochondrial	Agxt2	9.09121e+06	1.23132e+07	1.89823e+07	15698000	1.63082e+07	8.82142e+06	2.11586e+07	0.734276	1.10044	1.17353	1.2914	0.304393	0.402825
Q3UEG6	303	Alanine--glyoxylate aminotransferase 2, mitochondrial	Agxt2	6.44311e+06	4.12096e+06	2.6764e+06	2367200	2.78066e+06	2.8314e+06	3.63277e+06	0.498075	0.789768	1.17353	0.92682	0.476323	0.155111
Q3UEG6	368	Alanine--glyoxylate aminotransferase 2, mitochondrial	Agxt2	1.46426e+07	NA	1.46606e+07	12292000	1.02611e+07	7.07761e+06	8.76817e+06	0.0129861	0.627641	1.17353	0.736559	0.0982566	0.183027
Q3UEG6	419	Alanine--glyoxylate aminotransferase 2, mitochondrial	Agxt2	8.13708e+06	6.45472e+06	8.07767e+06	6282400	6.79767e+06	3.30689e+06	6.76661e+06	0.215112	0.776975	1.17353	0.911808	0.13908	0.356792
Q3UEG6	453	Alanine--glyoxylate aminotransferase 2, mitochondrial	Agxt2	4.52101e+06	3.57564e+06	4.0504e+06	4001900	3.30153e+06	2.84375e+06	5.21816e+06	0.716983	0.93822	1.17353	1.10103	0.0957742	0.332562
Q3UFF7	43	Lysophospholipase-like protein 1	Lyplal1	5.01722e+06	5.38047e+06	4.96645e+06	2778700	2.54731e+06	1.71712e+06	2.90086e+06	0.0369458	0.526584	1.35351	0.712737	0.261428	0.254415
Q3UFF7	216	Lysophospholipase-like protein 1	Lyplal1	9.2475e+06	8.18435e+06	9.38408e+06	6085800	4.09406e+06	3.69482e+06	6.81862e+06	0.0402057	0.591965	1.35351	0.801231	0.185267	0.349144
Q3UFF7	221	Lysophospholipase-like protein 1	Lyplal1	5.30323e+06	6.65864e+06	8.29567e+06	4476300	4.43398e+06	2.59882e+06	6.1569e+06	0.230734	0.71102	1.35351	0.962374	0.270232	0.404711
Q3UFF7	223	Lysophospholipase-like protein 1	Lyplal1	1.02286e+06	705422	548088	507540	557631	408155	512191	0.21522	0.707868	1.35351	0.958107	0.33627	0.155539
Q3UIU2	24	NADH dehydrogenase [ubiquinone] 1 beta subcomplex subunit 6	Ndufb6	1.31351e+06	1.7233e+06	1.5949e+06	1326200	982783	838519	784859	0.00495673	0.583239	1.38655	0.80869	0.13617	0.117829
Q3ULD5	433	Methylcrotonoyl-CoA carboxylase beta chain, mitochondrial	Mccc2	492068	538089	337001	NA	254029	NA	512398	0.600498	0.840897	1.04714	0.880541	0.231187	0.476743
Q3UM45	134	Protein phosphatase 1 regulatory subunit 7	Ppp1r7	NA	NA	721187	691800	NA	895938	1.11406e+06	0.113276	1.42251	0.688794	0.979819	0.0294126	0.153466
Q3UNX5	151	Acyl-coenzyme A synthetase ACSM3, mitochondrial	Acsm3	5.44433e+06	3.73153e+06	8.37724e+06	6047800	3.31114e+06	2.52315e+06	4.18233e+06	0.0868879	0.565889	1.0485	0.593334	0.325548	0.248568
Q3UNX5	336	Acyl-coenzyme A synthetase ACSM3, mitochondrial	Acsm3	NA	NA	1.03747e+06	981570	NA	810338	953036	0.237208	0.873372	1.0485	0.915729	0.0391553	0.114442
Q3UNX5	341	Acyl-coenzyme A synthetase ACSM3, mitochondrial	Acsm3	NA	5.09958e+06	6.34113e+06	4951300	NA	2.98178e+06	3.75248e+06	0.0460639	0.616238	1.0485	0.646125	0.139682	0.16185
Q3UNZ8	302	Quinone oxidoreductase-like protein 2	Cryzl2	2.76789e+07	2.88676e+07	2.0333e+07	22102000	1.49003e+07	9.75708e+06	2.9476e+07	0.279079	0.729205	1.22106	0.890403	0.168335	0.566852
Q3UPL0	646	Protein transport protein Sec31A	Sec31a	796958	536410	657133	NA	635017	731241	685174	0.812663	1.03061	0.905736	0.933462	0.19652	0.07038
Q3UQ44	940	Ras GTPase-activating-like protein IQGAP2	Iqgap2	9.10094e+06	9.02498e+06	3.34748e+06	8796300	4.36574e+06	8.21803e+06	5.21624e+06	0.436203	0.784063	0.871728	0.68349	0.372157	0.341087
Q3UQ44	950	Ras GTPase-activating-like protein IQGAP2	Iqgap2	7.02105e+06	7.58097e+06	NA	6518400	3.43961e+06	1.04214e+07	NA	0.969391	0.984428	0.871728	0.858153	0.0755015	0.712339
Q3UQ84	384	Threonine--tRNA ligase, mitochondrial	Tars2	4.2077e+06	2.66082e+06	NA	3712500	1.97083e+06	1.54171e+06	2.43904e+06	0.0423101	0.562477	0.864082	0.486027	0.22397	0.22623
Q3URE1	306	Malonate--CoA ligase ACSF3, mitochondrial	Acsf3	1.71281e+07	1.81631e+07	1.18159e+07	8650500	1.12839e+07	7.75939e+06	1.86517e+07	0.730821	0.901403	1.16652	1.05151	0.322132	0.442339
Q3UUI3	46	Acyl-coenzyme A thioesterase THEM4	Them4	NA	2.49641e+06	2.46983e+06	1844800	5.03553e+06	NA	3.33531e+06	0.06941	1.84352	0.787665	1.45207	0.16243	0.287243
Q3UZZ6	120	Sulfotransferase 1 family member D1	Sult1d1	1.20456e+07	6.5284e+06	1.03636e+07	10327000	4.11304e+06	6.6567e+06	5.01666e+06	0.0298745	0.536069	1.17217	0.628362	0.237755	0.245047
Q3UZZ6	213	Sulfotransferase 1 family member D1	Sult1d1	NA	4.92378e+06	3.8044e+06	8485400	2.66021e+06	4.59681e+06	NA	0.360611	0.632381	1.17217	0.741255	0.426009	0.377394
Q4LDG0	109	Bile acyl-CoA synthetase	Slc27a5	3.31301e+06	1.60817e+06	682398	3446000	1.58102e+06	4.13512e+06	2.14751e+06	0.740851	1.1586	0.735541	0.8522	0.594614	0.511717
Q4LDG0	302	Bile acyl-CoA synthetase	Slc27a5	7.67048e+06	7.74985e+06	3.5596e+06	6470000	5.05791e+06	4.10369e+06	6.59779e+06	0.435167	0.825641	0.735541	0.607293	0.307769	0.239564
Q4LDG0	416	Bile acyl-CoA synthetase	Slc27a5	1.60311e+07	1.47161e+07	1.31597e+07	20037000	1.73046e+07	1.48054e+07	1.42215e+07	0.788249	0.966084	0.735541	0.710595	0.184202	0.106043
Q4LDG0	497	Bile acyl-CoA synthetase	Slc27a5	1.29661e+07	8.69497e+06	6.1709e+06	11319000	8.92912e+06	1.18711e+07	9.03315e+06	0.938784	1.01601	0.735541	0.747318	0.304926	0.167865
Q569X9	105	Cytochrome P450, family 2, subfamily c, polypeptide 67	Cyp2c67	1.85264e+06	1.52985e+06	NA	1636000	379287	1.73652e+06	NA	0.322536	0.632405	0.998255	0.631301	0.0983462	0.907181
Q569Z6	221	Thyroid hormone receptor-associated protein 3	Thrap3	448257	NA	805770	NA	1.28807e+06	NA	871376	0.240906	1.72201	0.73354	1.26317	0.403181	0.272894
Q569Z6	555	Thyroid hormone receptor-associated protein 3	Thrap3	1.307e+06	981497	1.50471e+06	1252900	2.00539e+06	2.30333e+06	1.39122e+06	0.0564774	1.50609	0.73354	1.10478	0.171056	0.244791
Q571F8	329	Glutaminase liver isoform, mitochondrial	Gls2	1.22961e+06	NA	3.56327e+06	3415300	2.86869e+06	2.60383e+06	3.04096e+06	0.900606	1.03719	0.685221	0.710707	0.477592	0.0775917
Q5FW57	19	Glycine N-acyltransferase-like protein	Gm4952	3.13758e+07	4.59799e+07	4.96286e+07	33582000	3.35878e+07	3.17928e+07	4.96801e+07	0.812442	0.955457	1.03066	0.984752	0.224647	0.256821
Q5FW57	41	Glycine N-acyltransferase-like protein	Gm4952	NA	5.25032e+07	6.88943e+07	36295000	5.25916e+07	4.4055e+07	7.69515e+07	0.717048	1.10086	1.03066	1.13462	0.310092	0.295004
Q5FW57	48	Glycine N-acyltransferase-like protein	Gm4952	2.60802e+07	2.96002e+07	3.15371e+07	16291000	2.76646e+07	3.42776e+07	1.81855e+07	0.887661	1.03216	1.03066	1.0638	0.261938	0.302835
Q5FW57	80	Glycine N-acyltransferase-like protein	Gm4952	3.92916e+06	4.62905e+06	3.0863e+06	1808300	4.12802e+06	4.61274e+06	3.68393e+06	0.348154	1.23143	1.03066	1.26919	0.360789	0.112168
Q5FW57	83	Glycine N-acyltransferase-like protein	Gm4952	1.70182e+08	1.51348e+08	1.31444e+08	51574000	1.79581e+08	2.20709e+08	8.6423e+07	0.46214	1.2862	1.03066	1.32564	0.413553	0.424085
Q5FW57	150	Glycine N-acyltransferase-like protein	Gm4952	NA	2.80751e+06	3.45141e+06	1160100	6.87122e+06	6.83285e+06	8.78169e+06	0.00586297	3.03083	1.03066	3.12375	0.477845	0.148661
Q5FW57	183	Glycine N-acyltransferase-like protein	Gm4952	2.02298e+07	2.33571e+07	2.01863e+07	8821500	3.12595e+07	3.03387e+07	1.73188e+07	0.18698	1.44946	1.03066	1.4939	0.352251	0.296378
Q5FW57	256	Glycine N-acyltransferase-like protein	Gm4952	9.78364e+06	9.46049e+06	8.92162e+06	4994400	7.087e+06	1.10748e+07	1.54614e+07	0.280844	1.35195	1.03066	1.3934	0.268476	0.373738
Q5RKZ7	528	Molybdenum cofactor biosynthesis protein 1	Mocs1	2.19354e+06	3.61725e+06	2.68886e+06	2494300	4.5696e+06	5.55228e+06	3.87909e+06	0.0169029	1.69802	0.771109	1.30936	0.223385	0.180167
Q5SWU9	1758	Acetyl-CoA carboxylase 1	Acaca	6.14341e+06	6.07576e+06	NA	2033200	2.21433e+06	1.80062e+06	3.22215e+06	0.175663	0.507782	1.46734	0.74509	0.495443	0.30309
Q5SWU9	2126	Acetyl-CoA carboxylase 1	Acaca	2.6413e+07	3.04797e+07	4.03632e+07	42801000	1.9435e+07	1.42542e+07	1.78854e+07	0.013871	0.490987	1.46734	0.720447	0.22354	0.154681
Q5XJY5	363	Coatomer subunit delta	Arcn1	7.57925e+06	7.72445e+06	6.68174e+06	6830300	6.84158e+06	7.55067e+06	6.16606e+06	0.476091	0.951253	1.09228	1.03903	0.0727537	0.101035
Q60668	197	Potassium voltage-gated channel subfamily H member 1	Hnrnpd	NA	1.28264e+06	1.66461e+06	2253500	1.97114e+06	2.35722e+06	2.07346e+06	0.259653	1.23094	0.930715	1.14566	0.282127	0.0937313
Q60759	163	Glutaryl-CoA dehydrogenase, mitochondrial	Gcdh	2.77552e+06	2.74261e+06	2.86062e+06	3462400	1.96023e+06	2.49992e+06	2.67539e+06	0.0831153	0.803474	0.999447	0.80303	0.114319	0.156702
Q60759	240	Glutaryl-CoA dehydrogenase, mitochondrial	Gcdh	1.36705e+06	1.57889e+06	1.71666e+06	1477900	859958	1.30256e+06	2.05703e+06	0.691103	0.916224	0.999447	0.915718	0.0969091	0.430333
Q60759	253	Glutaryl-CoA dehydrogenase, mitochondrial	Gcdh	7.09658e+06	3.6543e+06	3.87369e+06	8633800	2.55411e+06	7.76247e+06	2.14722e+06	0.464143	0.714513	0.999447	0.714118	0.421563	0.753652
Q60759	371	Glutaryl-CoA dehydrogenase, mitochondrial	Gcdh	996833	960904	1.14191e+06	1530900	570999	1.11016e+06	1.10848e+06	0.338529	0.803256	0.999447	0.802812	0.225333	0.334237
Q60864	325	Stress-induced-phosphoprotein 1	Stip1	1.27724e+06	1.06252e+06	822306	773750	1.84364e+06	1.25075e+06	1.6475e+06	0.0310056	1.60641	0.814566	1.30852	0.236537	0.191092
Q60930	32	Voltage-dependent anion-selective channel protein 2	Vdac2	2.40284e+07	2.0755e+07	2.53152e+07	44702000	1.99093e+07	1.85391e+07	1.8646e+07	0.192591	0.663114	1.12064	0.743116	0.377672	0.0400442
Q60930	73	Voltage-dependent anion-selective channel protein 2	Vdac2	2.1495e+06	1.52183e+06	1.98774e+06	3539800	1.61345e+06	1.32338e+06	2.02445e+06	0.286223	0.719114	1.12064	0.805871	0.377649	0.213011
Q60930	75	Voltage-dependent anion-selective channel protein 2	Vdac2	1.63213e+07	7.55852e+06	1.37681e+07	18384000	5.50193e+06	7.2819e+06	1.04735e+07	0.0941269	0.553431	1.12064	0.620199	0.335229	0.324926
Q60930	121	Voltage-dependent anion-selective channel protein 2	Vdac2	762412	801318	646826	1361500	695788	639598	NA	0.40092	0.747684	1.12064	0.837889	0.357375	0.059507
Q60930	236	Voltage-dependent anion-selective channel protein 2	Vdac2	4.97422e+06	3.93553e+06	4.19118e+06	6230400	3.60667e+06	4.05944e+06	2.93078e+06	0.109475	0.730895	1.12064	0.819074	0.213372	0.1608
Q60930	278	Voltage-dependent anion-selective channel protein 2	Vdac2	1.67265e+07	1.40527e+07	1.15983e+07	25034000	1.11536e+07	1.41039e+07	1.20712e+07	0.267151	0.738325	1.12064	0.8274	0.346666	0.121347
Q60931	20	Voltage-dependent anion-selective channel protein 3	Vdac3	3.15867e+07	2.02705e+07	2.4479e+07	39355000	1.56807e+07	1.25681e+07	1.84209e+07	0.0486372	0.537865	1.16451	0.626349	0.289642	0.188242
Q60931	28	Voltage-dependent anion-selective channel protein 3	Vdac3	4.44952e+07	3.55631e+07	3.46191e+07	47787000	2.19934e+07	2.99065e+07	4.39839e+07	0.24822	0.786912	1.16451	0.916367	0.160801	0.348493
Q60931	61	Voltage-dependent anion-selective channel protein 3	Vdac3	5.33367e+06	3.96971e+06	4.51252e+06	7330900	2.94926e+06	2.53973e+06	4.72282e+06	0.128983	0.643868	1.16451	0.749791	0.278744	0.340898
Q60931	63	Voltage-dependent anion-selective channel protein 3	Vdac3	5.82674e+07	3.03438e+07	4.16243e+07	52836000	2.40981e+07	1.5473e+07	4.67298e+07	0.173158	0.62854	1.16451	0.731942	0.270929	0.561163
Q60931	174	Voltage-dependent anion-selective channel protein 3	Vdac3	7.62561e+06	5.69106e+06	6.38089e+06	7831600	4.92788e+06	4.2486e+06	4.45732e+06	0.0135674	0.660332	1.16451	0.768964	0.148276	0.0765627
Q60931	224	Voltage-dependent anion-selective channel protein 3	Vdac3	NA	3.17558e+06	3.58964e+06	5811600	2.13911e+06	2.72023e+06	3.12443e+06	0.152154	0.6348	1.16451	0.739231	0.33814	0.186116
Q60931	266	Voltage-dependent anion-selective channel protein 3	Vdac3	3.94187e+07	2.72615e+07	2.67555e+07	42981000	1.77805e+07	2.08133e+07	2.2564e+07	0.0422586	0.597755	1.16451	0.696092	0.244076	0.118721
Q60932	33	Voltage-dependent anion-selective channel protein 1	Vdac1	1.19955e+08	1.03746e+08	1.02211e+08	139900000	6.97584e+07	7.38517e+07	8.43495e+07	0.0143775	0.652508	1.16763	0.761888	0.150894	0.099046
Q60932	41	Voltage-dependent anion-selective channel protein 1	Vdac1	3.66692e+07	3.43579e+07	3.15243e+07	25128000	2.22881e+07	2.3327e+07	1.97371e+07	0.0218381	0.682461	1.16763	0.796862	0.156419	0.084799
Q60932	47	Voltage-dependent anion-selective channel protein 1	Vdac1	811465	NA	597081	848690	582183	709531	NA	0.41084	0.858382	1.16763	1.00227	0.180489	0.139425
Q60932	66	Voltage-dependent anion-selective channel protein 1	Vdac1	954735	NA	812067	1131600	567030	747174	736274	0.060912	0.707451	1.16763	0.826041	0.165682	0.14778
Q60932	74	Voltage-dependent anion-selective channel protein 1	Vdac1	5.85859e+06	5.27877e+06	4.80169e+06	7575300	3.58084e+06	NA	4.88956e+06	0.17315	0.720445	1.16763	0.841213	0.205983	0.218503
Q60932	122	Voltage-dependent anion-selective channel protein 1	Vdac1	1.56595e+06	1.99887e+06	1.50813e+06	2590100	1.34045e+06	1.46121e+06	2.11819e+06	0.476239	0.856032	1.16763	0.999529	0.261023	0.255219
Q60932	187	Voltage-dependent anion-selective channel protein 1	Vdac1	7.94042e+06	4.48776e+06	4.48061e+06	7017000	3.80299e+06	5.77765e+06	3.29439e+06	0.225848	0.717498	1.16763	0.837772	0.295834	0.305656
Q60932	237	Voltage-dependent anion-selective channel protein 1	Vdac1	2.86757e+07	8.58525e+06	1.11887e+07	13586000	1.69762e+07	1.39983e+07	2.03593e+07	0.784346	1.10332	1.16763	1.28827	0.581102	0.185997
Q60932	249	Voltage-dependent anion-selective channel protein 1	Vdac1	1.40219e+08	1.22618e+08	1.44473e+08	164940000	8.70868e+07	7.90386e+07	NA	0.0106449	0.580605	1.16763	0.677932	0.121519	0.0685134
Q60932	279	Voltage-dependent anion-selective channel protein 1	Vdac1	NA	5.82416e+06	5.40664e+06	6981400	3.5756e+06	3.26103e+06	5.00894e+06	0.0412203	0.650419	1.16763	0.759449	0.134386	0.235967
Q60932	287	Voltage-dependent anion-selective channel protein 1	Vdac1	NA	2.42323e+06	1.05786e+06	1859500	1.73089e+06	NA	1.37116e+06	0.69395	0.871266	1.16763	1.01732	0.385423	0.163998
Q61074	380	Protein phosphatase 1G	Ppm1g	1.56064e+06	1.64548e+06	2.14704e+06	2395000	3.0019e+06	2.17844e+06	2.94547e+06	0.0634635	1.39832	0.705652	0.986726	0.206611	0.169829
Q61102	216	ATP-binding cassette sub-family B member 7, mitochondrial	Abcb7	1.03788e+06	1.28711e+06	561688	744920	619026	445458	707429	0.173417	0.650552	1.25179	0.814358	0.352417	0.225642
Q61102	227	ATP-binding cassette sub-family B member 7, mitochondrial	Abcb7	1.08193e+07	7.19542e+06	2.54807e+06	1569400	3.95445e+06	1.65213e+06	2.98141e+06	0.3517	0.517376	1.25179	0.647648	0.776156	0.403729
Q61102	350	ATP-binding cassette sub-family B member 7, mitochondrial	Abcb7	1.96779e+06	2.28785e+06	1.5664e+06	1076300	1.04016e+06	807865	1.21378e+06	0.0824628	0.591795	1.25179	0.740806	0.30347	0.199554
Q61102	361	ATP-binding cassette sub-family B member 7, mitochondrial	Abcb7	NA	7.22961e+06	3.52803e+06	3386000	NA	3.82872e+06	2.46292e+06	0.424715	0.667258	1.25179	0.83527	0.462242	0.307001
Q61133	22	Glutathione S-transferase theta-2	Gstt2	2.26892e+06	3.24445e+06	3.66106e+06	4557500	3.59758e+06	3.7282e+06	7.40553e+06	0.268002	1.43037	0.906402	1.29649	0.27671	0.440246
Q61133	53	Glutathione S-transferase theta-2	Gstt2	NA	2.75965e+06	NA	3434600	2.48255e+06	1.54395e+06	4.90484e+06	0.933126	0.96125	0.906402	0.871279	0.154097	0.5825
Q61171	10	Peroxiredoxin-2	Prdx2	4.04745e+06	4.61048e+06	5.16014e+06	5395400	4.73052e+06	6.11764e+06	NA	0.373234	1.12922	1.12563	1.27108	0.125282	0.180831
Q61171	119	Peroxiredoxin-2	Prdx2	8.59844e+06	3.39165e+06	2.6776e+06	3584900	2.48332e+06	5.30799e+06	2.03795e+06	0.51162	0.718018	1.12563	0.80822	0.595719	0.541269
Q61171	135	Peroxiredoxin-2	Prdx2	NA	1.78693e+06	1.90796e+06	2606400	1.57591e+06	1.74435e+06	NA	0.280916	0.790377	1.12563	0.889669	0.210595	0.0717446
Q61176	4	Arginase-1	Arg1	NA	8.2539e+06	7.60684e+06	12211000	6.74033e+06	8.25262e+06	9.41372e+06	0.496214	0.869439	0.883063	0.76777	0.266372	0.164775
Q61176	6	Arginase-1	Arg1	2.13312e+08	1.93033e+08	2.03808e+08	297310000	1.64351e+08	1.8407e+08	2.11544e+08	0.243826	0.822755	0.883063	0.726544	0.210203	0.126984
Q61176	17	Arginase-1	Arg1	2.77462e+07	2.48147e+07	3.26864e+07	53065000	3.15337e+07	3.02024e+07	3.03022e+07	0.627555	0.88725	0.883063	0.783498	0.3686	0.0241685
Q61176	39	Arginase-1	Arg1	1.06368e+06	1.0058e+06	1.37033e+06	1910800	1.24013e+06	NA	1.51767e+06	0.904287	1.03083	0.883063	0.91029	0.309666	0.142325
Q61176	68	Arginase-1	Arg1	1.48699e+07	NA	NA	12546000	NA	2.24489e+07	1.49229e+07	0.333606	1.36314	0.883063	1.20374	0.119874	0.284798
Q61176	89	Arginase-1	Arg1	1.59758e+06	1.00555e+06	1.08303e+06	1489400	807174	1.33866e+06	1.76542e+06	0.97416	1.00762	0.883063	0.889792	0.22667	0.368227
Q61176	155	Arginase-1	Arg1	4.68073e+07	4.56136e+07	7.23252e+07	136260000	6.51564e+07	6.84529e+07	4.37767e+07	0.561788	0.785747	0.883063	0.693864	0.564738	0.226573
Q61176	191	Arginase-1	Arg1	4.83499e+07	3.59978e+07	3.77138e+07	57279000	3.37645e+07	4.84499e+07	3.3688e+07	0.426606	0.861694	0.883063	0.76093	0.221553	0.220033
Q61176	196	Arginase-1	Arg1	1.65142e+07	1.51229e+07	1.83014e+07	16776000	1.58961e+07	2.56454e+07	1.76142e+07	0.299847	1.18227	0.883063	1.04402	0.0780991	0.263922
Q61176	284	Arginase-1	Arg1	3.24877e+07	2.5354e+07	2.70951e+07	55512000	1.85362e+07	4.07058e+07	3.52685e+07	0.73181	0.897224	0.883063	0.792305	0.396865	0.366765
Q61176	290	Arginase-1	Arg1	4.36772e+07	4.05293e+07	3.21711e+07	64010000	2.89081e+07	5.22084e+07	3.70041e+07	0.58552	0.873088	0.883063	0.770992	0.299605	0.300443
Q61176	320	Arginase-1	Arg1	3.29596e+06	2.65483e+06	3.71814e+06	3461000	2.47083e+06	2.17161e+06	3.06248e+06	0.0940317	0.782429	0.883063	0.690934	0.138024	0.176522
Q61316	44	Heat shock 70 kDa protein 4	Hspa4	851021	746188	591160	631890	356065	557774	517891	0.0463353	0.676879	1.27919	0.865855	0.166459	0.22383
Q61316	53	Heat shock 70 kDa protein 4	Hspa4	982551	1.21233e+06	683482	1120200	809103	621578	817747	0.148974	0.749744	1.27919	0.959063	0.231038	0.147899
Q61316	61	Heat shock 70 kDa protein 4	Hspa4	745871	719694	472600	639610	533475	456062	512738	0.114985	0.777039	1.27919	0.993978	0.191108	0.0800244
Q61316	422	Heat shock 70 kDa protein 4	Hspa4	4.42836e+06	3.76698e+06	3.23784e+06	3916500	1.65068e+06	3.17593e+06	2.50933e+06	0.0313302	0.637229	1.27919	0.815135	0.127656	0.312694
Q61316	430	Heat shock 70 kDa protein 4	Hspa4	1.7253e+07	1.11181e+07	9.71941e+06	10073000	8.97643e+06	5.79886e+06	8.00611e+06	0.102567	0.630669	1.27919	0.806743	0.292762	0.21444
Q61425	75	Hydroxyacyl-coenzyme A dehydrogenase, mitochondrial	Hadh	4.28845e+06	4.18451e+06	6.00093e+06	4154500	5.79125e+06	4.00982e+06	4.5661e+06	0.855827	1.02833	1.12433	1.15618	0.192765	0.190309
Q61425	87	Hydroxyacyl-coenzyme A dehydrogenase, mitochondrial	Hadh	1.29227e+06	1.71908e+06	1.47553e+06	1022700	3.09004e+06	1.72743e+06	2.20847e+06	0.0504929	1.7003	1.12433	1.91169	0.213497	0.295069
Q61425	127	Hydroxyacyl-coenzyme A dehydrogenase, mitochondrial	Hadh	4.14279e+06	2.66715e+06	3.61626e+06	1808000	2.06952e+06	3.02312e+06	1.66471e+06	0.300358	0.736443	1.12433	0.828002	0.337869	0.309634
Q61425	136	Hydroxyacyl-coenzyme A dehydrogenase, mitochondrial	Hadh	9.70288e+07	9.01739e+07	1.25991e+08	58560000	6.56619e+07	6.68652e+07	3.71349e+07	0.103239	0.60851	1.12433	0.684164	0.297845	0.29756
Q61425	185	Hydroxyacyl-coenzyme A dehydrogenase, mitochondrial	Hadh	656223	903680	1.02996e+06	1084500	787665	907782	827791	0.535516	0.915619	1.12433	1.02945	0.207495	0.0727056
Q61425	192	Hydroxyacyl-coenzyme A dehydrogenase, mitochondrial	Hadh	3.82829e+07	3.59716e+07	4.16268e+07	26995000	3.53089e+07	3.43946e+07	2.85006e+07	0.500552	0.916449	1.12433	1.03039	0.17532	0.112883
Q61425	202	Hydroxyacyl-coenzyme A dehydrogenase, mitochondrial	Hadh	3.82537e+08	4.18046e+08	3.93307e+08	247390000	3.36042e+08	3.60976e+08	2.13961e+08	0.382523	0.84275	1.12433	0.947526	0.212978	0.25909
Q61425	206	Hydroxyacyl-coenzyme A dehydrogenase, mitochondrial	Hadh	5.50737e+06	5.87742e+06	8.12161e+06	6973300	4.81242e+06	6.7059e+06	1.23252e+07	0.538468	1.2006	1.12433	1.34986	0.178075	0.491624
Q61425	241	Hydroxyacyl-coenzyme A dehydrogenase, mitochondrial	Hadh	499224	729392	563045	742250	768619	561846	656450	0.754843	1.04551	1.12433	1.17549	0.191211	0.156288
Q61425	312	Hydroxyacyl-coenzyme A dehydrogenase, mitochondrial	Hadh	2.06478e+06	2.03761e+06	2.57947e+06	1575700	3.92194e+06	4.52255e+06	3.35958e+06	0.003974	1.90598	1.12433	2.14295	0.198713	0.147812
Q61578	61	NADPH:adrenodoxin oxidoreductase, mitochondrial	Fdxr	3.99421e+06	4.98547e+06	4.16413e+06	1807000	7.7451e+06	3.91147e+06	5.0648e+06	0.200047	1.49123	0.966049	1.4406	0.363314	0.352874
Q61578	242	NADPH:adrenodoxin oxidoreductase, mitochondrial	Fdxr	1.09928e+07	1.35868e+07	1.31324e+07	10448000	1.04427e+07	1.30059e+07	1.28804e+07	0.954162	1.00579	0.966049	0.971638	0.128825	0.119329
Q61586	779	Glycerol-3-phosphate acyltransferase 1, mitochondrial	Gpam	1.36054e+07	8.79879e+06	1.22894e+07	7566100	5.30098e+06	3.96232e+06	2.06939e+07	0.908597	0.945179	1.30255	1.23115	0.269556	0.931096
Q61598	112	Rab GDP dissociation inhibitor beta	Gdi2	978513	858694	701955	976720	817607	910928	602511	0.391252	0.884006	1.02685	0.907744	0.148641	0.203554
Q61598	269	Rab GDP dissociation inhibitor beta	Gdi2	2.38175e+06	2.02857e+06	1.55907e+06	2369800	1.56032e+06	1.64863e+06	1.97991e+06	0.218663	0.829633	1.02685	0.851912	0.185559	0.127895
Q61656	236	RNA-binding protein EWS	Ddx5	6.18454e+06	5.18846e+06	NA	8439100	5.06129e+06	7.37588e+06	NA	0.815213	0.941635	0.930742	0.876419	0.252184	0.263189
Q61937	32	Nucleophosmin	Npm1	813932	NA	1.08892e+06	1700300	NA	1.13876e+06	1.27487e+06	0.987618	1.0048	0.794566	0.798377	0.377751	0.0797514
Q61937	265	Nucleophosmin	Npm1	2.94683e+07	2.04343e+07	2.83169e+07	NA	2.69006e+07	NA	3.12316e+07	0.509102	1.11479	0.794566	0.885774	0.188594	0.105363
Q61937	271	Nucleophosmin	Npm1	1.30536e+07	5.64675e+06	6.31954e+06	6392800	NA	1.59182e+07	6.62168e+06	0.426454	1.43508	0.794566	1.14027	0.443535	0.583288
Q61941	70	NAD(P) transhydrogenase, mitochondrial	Nnt	4.02689e+07	4.23169e+07	4.16977e+07	42621000	4.08354e+07	2.99393e+07	6.50254e+07	0.700757	1.08485	0.821308	0.890998	0.0250369	0.396713
Q61941	100	NAD(P) transhydrogenase, mitochondrial	Nnt	2.31019e+07	1.75967e+07	1.90506e+07	14116000	1.67813e+07	1.45253e+07	2.21863e+07	0.835714	0.965593	0.821308	0.793049	0.201439	0.220788
Q61941	323	NAD(P) transhydrogenase, mitochondrial	Nnt	5.92768e+06	5.97423e+06	3.80978e+06	4449200	4.88713e+06	3.51637e+06	5.9113e+06	0.768636	0.946704	0.821308	0.777536	0.215012	0.251831
Q61941	331	NAD(P) transhydrogenase, mitochondrial	Nnt	3.82649e+06	2.89883e+06	2.35711e+06	3276200	NA	2.04811e+06	3.8594e+06	0.860131	0.956014	0.821308	0.785181	0.200457	0.433611
Q61941	394	NAD(P) transhydrogenase, mitochondrial	Nnt	1.34551e+07	1.86965e+07	1.16614e+07	14091000	1.2283e+07	1.0927e+07	2.39405e+07	0.76227	1.08572	0.821308	0.891707	0.20695	0.455187
Q61941	433	NAD(P) transhydrogenase, mitochondrial	Nnt	2.35102e+06	2.24802e+06	2.30285e+06	2375100	2.01769e+06	1.58801e+06	3.55984e+06	0.895637	1.02987	0.821308	0.845836	0.0242275	0.43412
Q61941	451	NAD(P) transhydrogenase, mitochondrial	Nnt	2.02193e+06	2.16724e+06	1.8112e+06	1493000	3.10245e+06	1.84393e+06	4.13348e+06	0.103605	1.61563	0.821308	1.32693	0.156232	0.378857
Q61941	1070	NAD(P) transhydrogenase, mitochondrial	Nnt	NA	7.05414e+06	5.24563e+06	NA	8.15728e+06	6.72447e+06	NA	0.379481	1.20992	0.821308	0.993717	0.20794	0.13616
Q62264	10	Thyroid hormone-inducible hepatic protein	Thrsp	1.62091e+06	1.99616e+06	NA	662940	720211	703423	451516	0.119783	0.438118	1.75426	0.768571	0.481897	0.240812
Q62348	187	Translin	Tsn	1.43494e+06	1.41616e+06	1.27758e+06	1662800	1.32934e+06	1.40592e+06	1.99819e+06	0.545371	1.08975	0.754599	0.822326	0.110195	0.232004
Q62376	162	Probable ATP-dependent RNA helicase DDX5	Snrnp70	511353	864011	1.48227e+06	1396100	1.26005e+06	NA	1.77756e+06	0.295412	1.42821	0.849507	1.21327	0.431146	0.240935
Q62452	342	UDP-glucuronosyltransferase 1-9	Ugt1a9	1.35127e+06	1.08109e+06	991481	1439900	1.56611e+06	2.16371e+06	1.9556e+06	0.0171136	1.55859	0.600178	0.935429	0.175772	0.160068
Q62452	348	UDP-glucuronosyltransferase 1-9	Ugt1a9	2.21141e+07	1.26956e+07	1.17467e+07	17455000	1.92006e+07	3.18496e+07	NA	0.145469	1.59503	0.600178	0.957304	0.298618	0.350406
Q63880	194	Peptidyl-prolyl cis-trans isomerase FKBP3	Ces3a	1.01942e+07	1.18161e+07	1.54883e+06	5553800	3.597e+06	1.43021e+07	NA	0.744572	1.22963	0.950102	1.16827	0.639026	0.845813
Q63886	213	UDP-glucuronosyltransferase 1-1	Ugt1a1	4.96547e+06	6.7416e+06	NA	3336500	1.69934e+06	1.66697e+07	NA	0.518863	1.83159	0.949548	1.73918	0.33963	1.15255
Q64374	144	Regucalcin	Rgn	1.64626e+07	1.61476e+07	1.38739e+07	17459000	1.41136e+07	1.75086e+07	2.37508e+07	0.372649	1.15463	0.925583	1.06871	0.0947597	0.264831
Q64374	195	Regucalcin	Rgn	6.71462e+06	4.25321e+06	5.75869e+06	7228000	4.38436e+06	5.56597e+06	4.01523e+06	0.184576	0.777337	0.925583	0.71949	0.218309	0.174014
Q64374	239	Regucalcin	Rgn	3.4408e+06	3.96853e+06	4.17019e+06	5822900	3.63194e+06	5.36367e+06	5.18201e+06	0.643517	1.08626	0.925583	1.00542	0.236422	0.201384
Q64374	244	Regucalcin	Rgn	1.34185e+08	6.89344e+07	3.82198e+07	48750000	5.50848e+07	5.28034e+07	4.32939e+07	0.427573	0.694877	0.925583	0.643166	0.593451	0.124099
Q64374	253	Regucalcin	Rgn	1.2919e+06	713347	670427	856560	684052	1.4569e+06	1.06079e+06	0.496213	1.20858	0.925583	1.11864	0.321542	0.362114
Q64374	283	Regucalcin	Rgn	NA	4.67471e+06	2.11633e+06	4303200	4.34039e+06	6.0283e+06	NA	0.305978	1.4019	0.925583	1.29758	0.373809	0.230218
Q64433	56	10 kDa heat shock protein, mitochondrial	Hspe1	4.03033e+07	5.21091e+07	4.79503e+07	27496000	1.03834e+08	1.04399e+08	1.03767e+08	0.000198473	2.47827	0.841932	2.08654	0.257697	0.00333664
Q64433	86	10 kDa heat shock protein, mitochondrial	Hspe1	4.67931e+07	5.52648e+07	5.08522e+07	43823000	4.4044e+07	6.25488e+07	4.66573e+07	0.750822	1.03863	0.841932	0.874458	0.101128	0.196051
Q64433	99	10 kDa heat shock protein, mitochondrial	Hspe1	7.69142e+07	8.14434e+07	6.6076e+07	57245000	8.34945e+07	1.02982e+08	7.99532e+07	0.0909069	1.26115	0.841932	1.0618	0.154724	0.139628
Q64442	63	Sorbitol dehydrogenase	Sord	NA	2.30752e+06	2.95064e+06	NA	2.04794e+06	2.02803e+06	2.97309e+06	0.592892	0.89373	1.07264	0.958648	0.17297	0.229809
Q64442	78	Sorbitol dehydrogenase	Sord	7.77816e+07	4.98319e+07	4.01208e+07	56587000	3.41968e+07	3.5706e+07	5.80375e+07	0.293097	0.760459	1.07264	0.815697	0.284737	0.313039
Q64442	84	Sorbitol dehydrogenase	Sord	8.04884e+06	7.46011e+06	6.01646e+06	7892400	6.39153e+06	5.59755e+06	8.47782e+06	0.581532	0.927642	1.07264	0.995024	0.125923	0.21806
Q64442	134	Sorbitol dehydrogenase	Sord	2.73978e+07	1.93877e+07	1.44097e+07	20300000	1.37009e+07	2.10396e+07	1.6064e+07	0.388888	0.831205	1.07264	0.891582	0.262617	0.221203
Q64442	339	Sorbitol dehydrogenase	Sord	7.61365e+06	8.87306e+06	6.43541e+06	8252500	7.25934e+06	6.25819e+06	1.07792e+07	0.823926	1.03917	1.07264	1.11465	0.133608	0.293198
Q64458	235	Cytochrome P450 2C29	Cyp2c29	5.58237e+06	4.44218e+06	1.97963e+06	4077900	1.33914e+06	2.97222e+06	2.86696e+06	0.162185	0.59514	0.9814	0.58407	0.374071	0.38198
Q64458	270	Cytochrome P450 2C29	Cyp2c29	2.17186e+07	2.4878e+07	1.19106e+07	16976000	6.75992e+06	1.43001e+07	2.39383e+07	0.501044	0.794851	0.9814	0.780066	0.300129	0.574055
Q64458	375	Cytochrome P450 2C29	Cyp2c29	4.81831e+07	4.42311e+07	2.68135e+07	32342000	1.4444e+07	3.70331e+07	3.56753e+07	0.346373	0.766665	0.9814	0.752405	0.263741	0.436067
Q64458	432	Cytochrome P450 2C29	Cyp2c29	5.91587e+06	7.24412e+06	3.22265e+06	4896500	2.08711e+06	3.79288e+06	6.7762e+06	0.502303	0.793026	0.9814	0.778276	0.318926	0.56258
Q64459	141	Cytochrome P450 3A11	Cyp3a11	NA	1.71511e+06	1.54635e+06	1766900	1.24705e+06	1.06167e+06	1.79428e+06	0.250585	0.815972	0.880895	0.718786	0.0688064	0.278505
Q64464	127	Cytochrome P450 3A13	Cyp3a13	1.26102e+06	1.05138e+06	1.20838e+06	1012400	1.07774e+06	1.01217e+06	1.5472e+06	0.637682	1.06978	0.787518	0.842468	0.105978	0.240702
Q64471	79	Glutathione S-transferase theta-1	Gstt1	1.9245e+07	1.37075e+07	2.39065e+07	29808000	1.77721e+07	7.34843e+06	2.7663e+07	0.550272	0.812051	1.09697	0.890795	0.315864	0.577365
Q64471	204	Glutathione S-transferase theta-1	Gstt1	6.81063e+06	6.88196e+06	7.0931e+06	10758000	5.42799e+06	5.11116e+06	7.76291e+06	0.238215	0.773617	1.09697	0.848635	0.243278	0.237387
Q64471	216	Glutathione S-transferase theta-1	Gstt1	595647	818215	391515	850020	562677	621053	569156	0.560035	0.880162	1.09697	0.965511	0.322266	0.054763
Q64511	3	Peptidyl-prolyl cis-trans isomerase FKBP5	Top2b	NA	5.51956e+07	5.01875e+07	54192000	8.33532e+07	1.36971e+08	NA	0.0657961	2.07104	0.493964	1.02302	0.0498133	0.344161
Q64514	186	Tripeptidyl-peptidase 2	Tpp2	3.92602e+06	NA	5.08787e+06	4924200	2.38122e+06	2.14371e+06	4.56271e+06	0.130301	0.652	0.845397	0.551199	0.135362	0.440163
Q64514	708	Tripeptidyl-peptidase 2	Tpp2	3.57128e+06	3.47276e+06	3.60252e+06	3027000	2.56324e+06	1.94427e+06	4.11436e+06	0.377626	0.840735	0.845397	0.710754	0.0780257	0.38898
Q64514	977	Tripeptidyl-peptidase 2	Tpp2	NA	3.49791e+06	NA	4987500	2.78785e+06	2.66646e+06	NA	0.179728	0.642786	0.845397	0.543409	0.248262	0.0314744
Q64521	634	Glycerol-3-phosphate dehydrogenase, mitochondrial	Gpd2	3.31712e+06	3.53184e+06	2.95891e+06	NA	2.16063e+06	1.49046e+06	1.55602e+06	0.00480406	0.530912	1.5027	0.797798	0.0885334	0.212855
Q64737	156	Trifunctional purine biosynthetic protein adenosine-3	Gart	1.21705e+06	1.01593e+06	1.02851e+06	945580	1.03845e+06	967529	1.27948e+06	0.695695	1.04125	0.87781	0.914018	0.110359	0.149314
Q68FD5	245	Clathrin heavy chain 1	Cltc	4.27866e+06	3.13811e+06	2.19158e+06	3397700	2.39668e+06	1.75293e+06	4.34346e+06	0.632455	0.870679	0.781849	0.680739	0.264129	0.476428
Q68FD5	453	Clathrin heavy chain 1	Cltc	1.05202e+07	7.98938e+06	6.85598e+06	5909600	7.86714e+06	NA	9.38822e+06	0.632425	1.10346	0.781849	0.862735	0.254711	0.124665
Q68FD5	637	Clathrin heavy chain 1	Cltc	1.69546e+07	2.13408e+07	4.81312e+06	20579000	1.00448e+07	1.80464e+07	8.70173e+06	0.50864	0.77028	0.781849	0.602243	0.480412	0.411949
Q68FD5	737	Clathrin heavy chain 1	Cltc	710256	607543	NA	NA	456834	NA	809167	0.900695	0.960694	0.781849	0.751117	0.110228	0.393581
Q68FD5	798	Clathrin heavy chain 1	Cltc	3.5318e+06	2.89782e+06	NA	NA	1.40513e+06	2.71024e+06	NA	0.251764	0.640064	0.781849	0.500433	0.139446	0.448494
Q68FD5	1441	Clathrin heavy chain 1	Cltc	4.78953e+06	4.11623e+06	3.7114e+06	4912800	4.56698e+06	4.26342e+06	5.88078e+06	0.374024	1.11894	0.781849	0.874839	0.129626	0.175307
Q68FD5	1449	Clathrin heavy chain 1	Cltc	NA	2.63069e+06	2.07298e+06	2586600	2.00941e+06	1.91336e+06	2.82662e+06	0.624568	0.925809	0.781849	0.723843	0.127588	0.223062
Q68FD5	1501	Clathrin heavy chain 1	Cltc	2.24858e+06	1.5994e+06	735752	597630	1.29111e+06	1.68585e+06	1.42255e+06	0.729833	1.13214	0.781849	0.885161	0.598162	0.137065
Q68FD5	1516	Clathrin heavy chain 1	Cltc	543028	665577	NA	556530	387934	1.1808e+06	NA	0.559797	1.3331	0.781849	1.04229	0.114205	0.714771
Q68FG2	1909	Spectrin beta chain	Sptbn2	NA	1.14591e+06	802306	1803100	820742	1.8699e+06	878977	0.899336	0.951565	0.883807	0.840999	0.406673	0.495549
Q6A4J8	870	Phosphatidylinositol 3,4,5-trisphosphate-dependent Rac exchanger 1 protein	Usp7	3.35354e+06	2.27047e+06	2.22145e+06	3302300	3.75842e+06	2.98256e+06	3.10406e+06	0.293156	1.17752	0.6331	0.74549	0.224383	0.127165
Q6DFW4	353	Nucleolar protein 58	Nop58	1.91874e+06	1.4268e+06	1.67255e+06	1933800	894513	980058	2.7282e+06	0.711163	0.882787	0.797716	0.704213	0.137827	0.674509
Q6IRU5	204	Clathrin light chain B	Cltb	914431	875237	675521	815740	1.28327e+06	1.66294e+06	764179	0.125372	1.50786	0.676135	1.01952	0.127596	0.364798
Q6P1B1	130	Xaa-Pro aminopeptidase 1	Xpnpep1	NA	3.99056e+06	4.60074e+06	2912500	3.00731e+06	2.04086e+06	3.29699e+06	0.166152	0.725426	0.995621	0.72225	0.222933	0.236454
Q6P3A8	239	2-oxoisovalerate dehydrogenase subunit beta, mitochondrial	Bckdhb	NA	4.62998e+06	2.01829e+06	NA	3.74232e+06	3.11547e+06	NA	0.944923	1.03152	1.14958	1.18581	0.555557	0.12927
Q6P3A8	315	2-oxoisovalerate dehydrogenase subunit beta, mitochondrial	Bckdhb	NA	4.94496e+06	5.31739e+06	4305400	4.26662e+06	2.41256e+06	NA	0.15047	0.687736	1.14958	0.79061	0.105405	0.392568
Q6P5F9	693	Exportin-1	Xpo1	2.025e+06	1.58598e+06	2.11453e+06	1854600	1.05768e+06	852528	2.55322e+06	0.425014	0.785113	1.11556	0.875843	0.12271	0.623974
Q6P6M7	163	Histone-lysine N-methyltransferase NSD3	Sepsecs	1.69412e+06	1.65535e+06	1.15821e+06	1987700	1.54108e+06	1.63119e+06	1.09628e+06	0.451257	0.876225	0.719058	0.630057	0.211883	0.201276
Q6P6M7	173	Histone-lysine N-methyltransferase NSD3	Sepsecs	919740	1.19908e+06	NA	1038300	862862	1.10501e+06	1.69964e+06	0.550708	1.16166	0.719058	0.835305	0.133225	0.352217
Q6P8J2	29	Diamine acetyltransferase 2	Sat2	671702	523623	573685	1067000	591818	518638	825606	0.715714	0.910228	1.00122	0.911337	0.347617	0.248443
Q6P8X1	276	Sorting nexin-6 [Cleaved into: Sorting nexin-6, N-terminally processed]	Snx6	594212	440792	411533	495580	676781	566283	NA	0.120571	1.28011	0.995867	1.27482	0.165581	0.125711
Q6PB66	1120	Leucine-rich PPR motif-containing protein, mitochondrial	Lrpprc	NA	2.72429e+06	1.70233e+06	2151400	1.47149e+06	1.38392e+06	1.58619e+06	0.0774806	0.675218	0.912614	0.616213	0.23361	0.0685138
Q6PEB6	140	MOB-like protein phocein	Mob4	2.96014e+06	NA	2.29329e+06	2992000	2.11618e+06	1.76948e+06	3.16492e+06	0.450989	0.855089	0.893416	0.763951	0.143543	0.309146
Q6PGB6	34	N-alpha-acetyltransferase 50	Naa50	2.16685e+07	1.66219e+07	8.95234e+06	3898200	3.11428e+07	2.40753e+07	1.334e+07	0.174951	1.78743	0.772821	1.38136	0.61802	0.392257
Q6PGB6	37	N-alpha-acetyltransferase 50	Naa50	NA	3.27526e+07	NA	29710000	3.43445e+07	NA	3.46184e+07	0.167165	1.10407	0.772821	0.853247	0.0688872	0.00561708
Q6Q899	859	Antiviral innate immune response receptor RIG-I	Ddx58	3.31996e+06	3.80209e+06	2.60806e+06	3424800	2.31181e+06	1.89711e+06	3.91676e+06	0.373398	0.823589	0.974025	0.802196	0.151664	0.393819
Q6XVG2	375	Cytochrome P450 2C54	Cyp2c54	2.06141e+07	2.15982e+07	1.67673e+07	11141000	6.53321e+06	1.73233e+07	1.97767e+07	0.528483	0.829679	0.992066	0.823096	0.270512	0.484414
Q6XVG2	406	Cytochrome P450 2C54	Cyp2c54	NA	3.58425e+06	3.49168e+06	2348700	1.59854e+06	3.29236e+06	6.00228e+06	0.73387	1.15582	0.992066	1.14665	0.219058	0.611756
Q6XVG2	418	Cytochrome P450 2C54	Cyp2c54	3.87173e+06	2.91369e+06	2.69517e+06	1960900	2.13932e+06	3.97024e+06	5.46762e+06	0.332129	1.34915	0.992066	1.33844	0.275429	0.431953
Q6ZQ38	971	Cullin-associated NEDD8-dissociated protein 1	Cand1	534152	604985	NA	650080	661672	547763	1.08358e+06	0.370038	1.28157	0.61592	0.789347	0.0979842	0.369307
Q6ZWN5	93	40S ribosomal protein S9	Rps9	5.18681e+06	6.26811e+06	4.20381e+06	4133000	3.20762e+06	3.92914e+06	NA	0.153277	0.721186	0.901862	0.65041	0.202702	0.142976
Q6ZWN5	155	40S ribosomal protein S9	Rps9	3.39788e+07	NA	9.47197e+06	20989000	1.88235e+07	2.60038e+07	1.42067e+07	0.830067	0.916112	0.901862	0.826207	0.570802	0.302102
Q6ZWQ7	49	SWI/SNF-related matrix-associated actin-dependent regulator of chromatin subfamily D member 3	Spcs3	NA	1.51415e+06	703875	1135400	NA	1.22656e+06	672545	0.676975	0.849476	1.27827	1.08586	0.362696	0.412559
Q6ZWV3	74	60S ribosomal protein L10	Rpl10	1.04955e+06	774386	874670	1672000	628120	880155	738526	0.221005	0.685428	0.931845	0.638712	0.368481	0.168693
Q6ZWV3	198	60S ribosomal protein L10	Rpl10	994141	1.02902e+06	1.06341e+06	2217500	768201	1.53265e+06	935260	0.565325	0.813491	0.931845	0.758047	0.448708	0.37258
Q6ZWX6	141	Eukaryotic translation initiation factor 2 subunit 1	Eif2s1	6.91031e+06	6.53026e+06	4.1329e+06	7021600	4.42836e+06	4.59847e+06	5.80652e+06	0.230707	0.804137	1.09018	0.876654	0.221227	0.151969
Q6ZWY9	6	Histone H2B type 1-C/E/G	H2bc4	6.76353e+06	6.06462e+07	5.60844e+07	69694000	6.16851e+06	5.09037e+07	5.1084e+07	0.582985	0.746465	1.28793	0.961391	0.585144	0.717853
Q6ZWY9	12	Histone H2B type 1-C/E/G	H2bc4	6.76353e+06	9.01232e+06	9.90884e+06	11590000	6.16851e+06	7.18106e+06	6.92045e+06	0.0890503	0.725068	1.28793	0.933834	0.215781	0.077815
Q6ZWY9	17	Histone H2B type 1-C/E/G	H2bc4	3.19067e+08	5.9176e+08	4.96534e+08	755130000	1.79355e+08	2.38449e+08	3.5464e+08	0.0587644	0.476268	1.28793	0.613397	0.337135	0.346353
Q6ZWY9	21	Histone H2B type 1-C/E/G	H2bc4	3.24474e+08	6.06344e+08	5.13846e+08	766950000	1.89971e+08	2.47391e+08	3.66267e+08	0.0598483	0.48449	1.28793	0.623987	0.334112	0.33566
Q6ZWY9	24	Histone H2B type 1-C/E/G	H2bc4	2.69469e+07	3.18208e+07	4.49033e+07	44604000	1.92065e+07	2.62103e+07	2.85168e+07	0.0878187	0.664833	1.28793	0.856255	0.245353	0.196742
Q6ZWY9	44	Histone H2B type 1-C/E/G	H2bc4	5.62253e+06	4.94851e+06	1.26674e+06	2395300	2.26534e+06	3.11893e+06	1.72721e+06	0.39192	0.666194	1.28793	0.858008	0.580448	0.296054
Q6ZWY9	109	Histone H2B type 1-C/E/G	H2bc4	9.34022e+08	8.62155e+08	1.9676e+09	1910100000	8.4471e+08	9.61657e+08	1.14531e+09	0.28563	0.69363	1.28793	0.893344	0.424442	0.154011
Q6ZWY9	121	Histone H2B type 1-C/E/G	H2bc4	NA	3.20563e+07	1.08653e+08	73547000	4.31315e+07	4.42199e+07	3.97188e+07	0.260251	0.593075	1.28793	0.763836	0.536873	0.0554439
Q71RI9	109	Kynurenine--oxoglutarate transaminase 3	Kyat3	NA	1.45009e+06	2.41761e+06	3191600	2.0236e+06	898580	2.9055e+06	0.621642	0.825533	1.09914	0.907379	0.370807	0.517828
Q71RI9	117	Kynurenine--oxoglutarate transaminase 3	Kyat3	9.7298e+06	8.04045e+06	1.53893e+07	25132000	1.1687e+07	5.55505e+06	2.52504e+07	0.953514	0.971951	1.09914	1.06831	0.529002	0.711559
Q71RI9	204	Kynurenine--oxoglutarate transaminase 3	Kyat3	1.07019e+06	1.04851e+06	1.82929e+06	2549700	1.14151e+06	NA	1.84073e+06	0.828902	0.917938	1.09914	1.00895	0.440627	0.331577
Q71RI9	420	Kynurenine--oxoglutarate transaminase 3	Kyat3	3.68614e+06	3.86471e+06	6.41109e+06	8374100	4.32552e+06	2.26352e+06	1.33769e+07	0.747423	1.19185	1.09914	1.31002	0.400796	0.888263
Q76MZ3	280	Serine/threonine-protein phosphatase 2A 65 kDa regulatory subunit A alpha isoform	Ppp2r1a	4.22527e+07	3.94852e+07	3.75397e+07	39111000	2.40173e+07	2.34923e+07	2.99074e+07	0.00116263	0.651705	0.9239	0.60211	0.0495175	0.138027
Q78IK2	16	ATP synthase membrane subunit DAPIT, mitochondrial	Atp5md	2.69252e+06	2.84076e+06	1.30505e+06	2411000	2.26187e+06	3.82234e+06	1.95402e+06	0.588208	1.15875	0.915638	1.06099	0.300464	0.373853
Q78IK2	17	ATP synthase membrane subunit DAPIT, mitochondrial	Atp5md	4.71864e+06	5.67266e+06	7.71154e+06	5731500	5.8589e+06	6.41237e+06	8.50948e+06	0.379445	1.16251	0.915638	1.06444	0.211034	0.20185
Q78PG9	23	Coiled-coil domain-containing protein 25	Ccdc25	NA	505730	1.47656e+06	NA	2.19733e+06	2.33506e+06	2.29951e+06	0.0390044	2.29765	0.813767	1.86975	0.692612	0.0313958
Q7TMF3	43	NADH dehydrogenase [ubiquinone] 1 alpha subcomplex subunit 12	Ndufa12	1.10608e+06	1.10211e+06	1.68398e+06	922330	1.10792e+06	1.00502e+06	979766	0.424767	0.856496	1.02132	0.874755	0.275424	0.0658479
Q7TMK9	100	Heterogeneous nuclear ribonucleoprotein Q	Syncrip	NA	1.83023e+06	2.47008e+06	1848200	1.96065e+06	3.09272e+06	2.8805e+06	0.216714	1.29037	0.904453	1.16708	0.177771	0.227543
Q7TMY8	3453	THO complex subunit 7 homolog	Huwe1	2.48113e+06	3.68359e+06	441345	3042100	721358	2.84542e+06	NA	0.637995	0.739369	1.55303	1.14827	0.581517	0.842182
Q7TNE1	306	Succinate--hydroxymethylglutarate CoA-transferase	Sugct	4.35119e+06	2.46839e+06	4.0579e+06	NA	4.91326e+06	5.60731e+06	NA	0.133044	1.45078	0.929708	1.3488	0.279396	0.0932961
Q7TSH2	66	Phosphorylase b kinase regulatory subunit beta	Phkb	NA	4.1894e+06	3.98376e+06	6420800	1.0269e+06	1.69329e+06	3.02038e+06	0.0389989	0.393353	1.92306	0.75644	0.277837	0.530341
Q7TSH2	824	Phosphorylase b kinase regulatory subunit beta	Phkb	789107	731173	1.19438e+06	1344800	273847	259317	660238	0.0320179	0.391973	1.92306	0.753788	0.296989	0.571627
Q7TSH2	1029	Phosphorylase b kinase regulatory subunit beta	Phkb	669899	618987	825574	1006400	225180	261501	434879	0.00975355	0.393721	1.92306	0.757148	0.223693	0.364814
Q80W21	52	Glutathione S-transferase Mu 7	Gstm7	NA	5.67722e+06	4.33811e+06	10460000	NA	6.5291e+06	8.46804e+06	0.805497	1.09867	0.994477	1.09261	0.471542	0.18284
Q80W21	144	Glutathione S-transferase Mu 7	Gstm7	3.54556e+07	3.27079e+07	5.6046e+07	112460000	6.60829e+07	4.08742e+07	7.23664e+07	0.98025	1.01026	0.994477	1.00468	0.625741	0.27883
Q80X81	180	Acetyl-Coenzyme A acetyltransferase 3	Acat3	3.26971e+06	2.67424e+06	2.64099e+06	3569600	2.9405e+06	2.75789e+06	3.19379e+06	0.807467	0.975458	1.01507	0.990159	0.150358	0.0738512
Q80X81	200	Acetyl-Coenzyme A acetyltransferase 3	Acat3	2.18935e+07	1.76195e+07	2.1688e+07	24531000	1.97379e+07	NA	2.10439e+07	0.657114	0.951379	1.01507	0.965716	0.133108	0.0452879
Q80X85	150	28S ribosomal protein S7, mitochondrial	Mrps7	1.16014e+07	6.31335e+06	6.21186e+06	7847000	1.23175e+07	1.21605e+07	9.95563e+06	0.0842967	1.43592	0.668491	0.959898	0.315132	0.115059
Q80X90	2170	Filamin-B	Flnb	1.45782e+06	1.88982e+06	896172	1495500	1.14448e+06	1.1566e+06	1.10845e+06	0.272752	0.792088	1.01125	0.800999	0.284919	0.022036
Q80X90	2342	Filamin-B	Flnb	973204	914399	765804	1096100	695464	NA	847859	0.216268	0.823214	1.01125	0.832474	0.146328	0.139646
Q80XL6	166	Acyl-CoA dehydrogenase family member 11	Acad11	1.05e+07	1.33514e+07	5.70861e+06	15071000	9.87555e+06	5.3929e+06	1.50531e+07	0.767411	0.905844	0.961156	0.870658	0.366806	0.4783
Q80XL6	175	Acyl-CoA dehydrogenase family member 11	Acad11	4.982e+06	5.10473e+06	3.02291e+06	6205600	5.66671e+06	2.01888e+06	7.47086e+06	0.891299	1.04625	0.961156	1.00561	0.274123	0.549758
Q80XL6	368	Acyl-CoA dehydrogenase family member 11	Acad11	1.04364e+06	1.16423e+06	461269	1385500	946697	708215	1.04391e+06	0.664746	0.887485	0.961156	0.853012	0.389217	0.192007
Q80XN0	73	D-beta-hydroxybutyrate dehydrogenase, mitochondrial	Bdh1	4.38409e+07	3.03092e+07	3.25107e+07	28709000	2.99997e+07	1.66288e+07	4.28288e+07	0.615256	0.881115	0.991297	0.873447	0.202273	0.439348
Q80XN0	78	D-beta-hydroxybutyrate dehydrogenase, mitochondrial	Bdh1	3.73923e+06	2.04756e+06	2.56471e+06	2042600	1.94096e+06	889860	3.85555e+06	0.687377	0.857714	0.991297	0.85025	0.307462	0.674649
Q80XN0	103	D-beta-hydroxybutyrate dehydrogenase, mitochondrial	Bdh1	1.42747e+06	1.20567e+06	1.41e+06	NA	1.4622e+06	1.09179e+06	1.81424e+06	0.648707	1.08041	0.991297	1.071	0.0915064	0.248109
Q80XN0	177	D-beta-hydroxybutyrate dehydrogenase, mitochondrial	Bdh1	5.88289e+07	6.28947e+07	7.37851e+06	38460000	2.6595e+07	6.40596e+07	NA	0.884561	1.08204	0.991297	1.07263	0.605629	0.584448
Q80XN0	280	D-beta-hydroxybutyrate dehydrogenase, mitochondrial	Bdh1	5.11637e+06	5.34612e+06	4.20483e+06	3252100	4.72017e+06	4.21052e+06	5.98913e+06	0.522412	1.11014	0.991297	1.10048	0.213274	0.184168
Q80YT7	2155	Myomegalin	Pde4dip	2.49294e+07	1.85243e+07	2.79816e+07	21808000	1.64125e+07	1.69278e+07	2.41514e+07	0.249898	0.822103	1.00374	0.825179	0.17444	0.225787
Q80ZS3	165	28S ribosomal protein S26, mitochondrial	Mrps26	778713	1.17385e+06	802332	865110	1.7403e+06	951923	1.17228e+06	0.1483	1.42339	0.923273	1.31418	0.202101	0.315769
Q80ZS3	185	28S ribosomal protein S26, mitochondrial	Mrps26	4.91567e+06	4.51629e+06	5.49589e+06	3785300	5.94407e+06	5.39046e+06	3.68899e+06	0.66168	1.07044	0.923273	0.988311	0.153571	0.234676
Q8BFR5	256	Elongation factor Tu, mitochondrial	Tufm	2.36328e+07	2.30473e+07	3.04492e+07	20471000	2.32055e+07	1.8573e+07	2.11258e+07	0.268566	0.859346	1.03464	0.889118	0.174598	0.110656
Q8BFR5	429	Elongation factor Tu, mitochondrial	Tufm	6.63686e+06	7.21129e+06	NA	NA	8.3201e+06	7.56943e+06	7.08352e+06	0.246853	1.10595	1.03464	1.14427	0.0586631	0.0813557
Q8BG32	141	26S proteasome non-ATPase regulatory subunit 11	Psmd11	8.05483e+06	7.16673e+06	4.43197e+06	4139500	3.45351e+06	3.61521e+06	4.53635e+06	0.141408	0.650335	1.13977	0.741234	0.329054	0.150999
Q8BGA8	151	Acyl-coenzyme A synthetase ACSM5, mitochondrial	Acsm5	4.00319e+06	5.24796e+06	5.3918e+06	4449000	2.27475e+06	3.26115e+06	NA	0.0258543	0.57992	1.08563	0.629577	0.13824	0.251989
Q8BGA8	302	Acyl-coenzyme A synthetase ACSM5, mitochondrial	Acsm5	NA	6.25385e+06	4.18453e+06	5468000	NA	3.99425e+06	6.31174e+06	0.906067	0.971874	1.08563	1.05509	0.197013	0.318012
Q8BGA8	335	Acyl-coenzyme A synthetase ACSM5, mitochondrial	Acsm5	4.03212e+06	2.72834e+06	6.01441e+06	3615000	2.76244e+06	1.5187e+06	5.00572e+06	0.436372	0.755495	1.08563	0.820185	0.338939	0.57088
Q8BGC4	214	Prostaglandin reductase-3	Zadh2	1.79125e+06	1.36307e+06	1.22928e+06	1358700	1.67089e+06	1.02679e+06	1.59546e+06	0.98461	0.996844	1.11529	1.11177	0.170735	0.24606
Q8BGL3	188	Sulfotransferase	Sult2a8	1.96525e+07	1.0805e+07	5.33881e+06	3418100	3.44407e+06	7.4247e+06	5.16577e+06	0.358367	0.545192	1.15438	0.62936	0.741925	0.373509
Q8BGL3	224	Sulfotransferase	Sult2a8	2.21994e+06	2.04596e+06	NA	1091400	369773	4.00417e+06	NA	0.79703	1.22467	1.15438	1.41374	0.340245	1.1751
Q8BGL3	238	Sulfotransferase	Sult2a8	2.27116e+07	9.57274e+06	6.16211e+06	4357200	6.85066e+06	1.50468e+07	1.59903e+07	0.739027	1.1802	1.15438	1.36241	0.775076	0.398012
Q8BGL3	265	Sulfotransferase	Sult2a8	1.88135e+07	1.23993e+07	6.93798e+06	9757900	5.27426e+06	8.02829e+06	9.98747e+06	0.246586	0.648177	1.15438	0.748245	0.423629	0.304991
Q8BGQ7	558	Methylcytosine dioxygenase TET3	Aars1	590458	534603	201001	398190	390368	NA	381116	0.745011	0.894863	0.88129	0.788634	0.402114	0.0169601
Q8BGT5	414	Alanine aminotransferase 2	Gpt2	966699	1.16667e+06	961446	985520	1.28043e+06	665028	1.44666e+06	0.616335	1.10844	1.16997	1.29685	0.0963357	0.364165
Q8BGV0	353	Probable asparagine--tRNA ligase, mitochondrial	Nars2	7.67497e+06	6.34585e+06	6.20725e+06	3984900	NA	475750	847257	0.00946512	0.109281	7.05093	0.770532	0.252661	0.397119
Q8BH00	305	2-aminomuconic semialdehyde dehydrogenase	Aldh8a1	3.83165e+07	2.6604e+07	3.016e+07	38196000	2.28817e+07	2.57255e+07	4.15257e+07	0.606978	0.901714	0.833229	0.751334	0.176567	0.334318
Q8BH00	426	2-aminomuconic semialdehyde dehydrogenase	Aldh8a1	1.48893e+07	1.03509e+07	7.84695e+06	14087000	8.50437e+06	1.65587e+07	8.01833e+06	0.810175	0.935014	0.833229	0.779082	0.279087	0.434985
Q8BH00	461	2-aminomuconic semialdehyde dehydrogenase	Aldh8a1	5.19952e+06	5.19453e+06	3.32146e+06	5290400	NA	3.90297e+06	2.63084e+06	0.142578	0.687556	0.833229	0.572892	0.200856	0.275348
Q8BH59	377	Calcium-binding mitochondrial carrier protein Aralar1	Slc25a12	3.8985e+06	3.49318e+06	6.81545e+06	4056800	8.81748e+06	5.55889e+06	1.76968e+07	0.110717	2.34146	0.534825	1.25227	0.332527	0.587605
Q8BH86	91	D-glutamate cyclase, mitochondrial	Dglucy	8.78912e+06	9.66727e+06	7.47826e+06	4474700	1.04939e+07	8.97346e+06	1.14674e+07	0.125521	1.35637	1.36472	1.85106	0.298701	0.121893
Q8BH95	43	Enoyl-CoA hydratase, mitochondrial	Echs1	583347	433592	671434	NA	477834	NA	773960	0.687193	1.11213	0.878925	0.97748	0.21366	0.334548
Q8BH95	101	Enoyl-CoA hydratase, mitochondrial	Echs1	1.15992e+07	1.30366e+07	1.78006e+07	11067000	1.50741e+07	2.02781e+07	2.32425e+07	0.0713706	1.46021	0.878925	1.28342	0.229136	0.211711
Q8BH95	115	Enoyl-CoA hydratase, mitochondrial	Echs1	9.92048e+06	7.09009e+06	6.86255e+06	7381100	7.87475e+06	1.10732e+07	1.49941e+07	0.127345	1.448	0.878925	1.27268	0.181807	0.315163
Q8BH95	211	Enoyl-CoA hydratase, mitochondrial	Echs1	3.52873e+06	4.49198e+06	5.43975e+06	4019500	3.91856e+06	4.28789e+06	4.61759e+06	0.859249	0.978189	0.878925	0.859755	0.186366	0.0818079
Q8BHA3	68	D-aminoacyl-tRNA deacylase 2	Dtd2	NA	2.92508e+06	2.27665e+06	1725400	2.56332e+06	NA	1.66226e+06	0.748973	0.915007	1.14584	1.04845	0.260062	0.301567
Q8BHD7	228	Polypyrimidine tract-binding protein 3	Ptbp3	4.39553e+06	4.7884e+06	2.53416e+06	6991100	4.20304e+06	8.33882e+06	NA	0.441445	1.34072	0.730773	0.979759	0.391091	0.466348
Q8BHE8	276	Nuclear pore complex protein Nup107	Maip1	4.51555e+06	4.70805e+06	3.74536e+06	3144100	2.78774e+06	2.68585e+06	2.30678e+06	0.0231673	0.643814	1.26496	0.814397	0.179089	0.097723
Q8BIJ6	74	Isoleucine--tRNA ligase, mitochondrial	Iars2	1.31553e+07	1.45676e+07	1.04984e+07	9398500	1.55506e+07	9.99379e+06	1.32991e+07	0.615407	1.0876	0.914582	0.9947	0.199448	0.215866
Q8BIJ6	233	Isoleucine--tRNA ligase, mitochondrial	Iars2	NA	2.49092e+06	1.99107e+06	NA	1.81121e+06	NA	4.56161e+06	0.568527	1.42187	0.914582	1.30042	0.15772	0.61035
Q8BIJ6	241	Isoleucine--tRNA ligase, mitochondrial	Iars2	3.55872e+06	3.8145e+06	3.49817e+06	3073600	3.95349e+06	2.11073e+06	2.9529e+06	0.363901	0.862161	0.914582	0.788517	0.088165	0.306921
Q8BIJ6	775	Isoleucine--tRNA ligase, mitochondrial	Iars2	2.6727e+06	2.47894e+06	1.93663e+06	2373200	1.9734e+06	1.1715e+06	2.34799e+06	0.180912	0.774071	0.914582	0.707952	0.131722	0.328265
Q8BIJ6	803	Isoleucine--tRNA ligase, mitochondrial	Iars2	NA	5.2099e+06	4.40185e+06	4401100	2.98573e+06	2.40795e+06	NA	0.0169657	0.577364	0.914582	0.528047	0.0999244	0.151493
Q8BJ64	438	Choline dehydrogenase, mitochondrial	Chdh	1.63893e+06	2.68707e+06	5.72371e+06	2974000	3.27165e+06	2.70152e+06	2.32264e+06	0.661816	0.849303	1.11639	0.948151	0.535142	0.172753
Q8BJ64	588	Choline dehydrogenase, mitochondrial	Chdh	776769	1.00116e+06	1.0396e+06	874220	1.14159e+06	754530	1.23916e+06	0.431489	1.13235	1.11639	1.26415	0.130424	0.24526
Q8BK48	540	Small glutamine-rich tetratricopeptide repeat-containing protein alpha	Ces2e	NA	1.94367e+06	609479	1264800	503838	2.3776e+06	321684	0.801176	0.838966	1.33305	1.11839	0.524205	1.06588
Q8BK67	291	Pyrethroid hydrolase Ces2e	Rcc2	NA	4.10711e+06	4.91449e+06	3704200	2.56917e+06	1.79691e+06	2.94894e+06	0.0213872	0.574818	1.05559	0.606771	0.145288	0.24076
Q8BKZ9	194	Pyruvate dehydrogenase protein X component, mitochondrial	Pdhx	NA	576618	574368	NA	2.12045e+06	1.01634e+06	1.10882e+06	0.163152	2.45911	0.930137	2.28731	0.00276502	0.432807
Q8BKZ9	314	Pyruvate dehydrogenase protein X component, mitochondrial	Pdhx	NA	1.91219e+06	2.24994e+06	1195500	2.38027e+06	1.80633e+06	2.02488e+06	0.46529	1.15937	0.930137	1.07838	0.301505	0.139907
Q8BMA6	490	Signal recognition particle subunit SRP68	Srp68	1.16209e+06	1.14861e+06	643387	679810	367521	461406	691629	0.0846539	0.557916	1.15706	0.645544	0.314272	0.329021
Q8BMF4	632	Dihydrolipoyllysine-residue acetyltransferase component of pyruvate dehydrogenase complex, mitochondrial	Dlat	3.30254e+06	5.89017e+06	5.28787e+06	5231300	3.41632e+06	1.94363e+06	NA	0.0783794	0.543829	1.49131	0.811017	0.228064	0.388568
Q8BML9	421	Glutamine--tRNA ligase	Qars1	NA	2.16193e+06	3.47914e+06	NA	3.35508e+06	1.10125e+06	5.7617e+06	0.766986	1.20758	0.853975	1.03124	0.330225	0.684272
Q8BMS1	60	Trifunctional enzyme subunit alpha, mitochondrial	Hadha	6.59341e+07	1.06548e+08	1.00675e+08	46996000	1.23557e+06	9.25204e+07	1.54236e+08	0.951181	1.03281	1.05399	1.08857	0.354806	0.93118
Q8BMS1	326	Trifunctional enzyme subunit alpha, mitochondrial	Hadha	4.35957e+07	3.96076e+07	4.59622e+07	29228000	5.88712e+07	5.24631e+07	2.89779e+07	0.450712	1.18113	1.05399	1.2449	0.186729	0.336506
Q8BMS1	350	Trifunctional enzyme subunit alpha, mitochondrial	Hadha	6.72599e+06	7.86379e+06	1.12194e+07	4382300	1.64913e+07	9.53738e+06	1.08103e+07	0.111952	1.6269	1.05399	1.71474	0.376884	0.301517
Q8BMS1	353	Trifunctional enzyme subunit alpha, mitochondrial	Hadha	5.11637e+06	8.38818e+06	1.07331e+07	5461200	1.18366e+07	8.0069e+06	1.01879e+07	0.21495	1.34827	1.05399	1.42106	0.356831	0.1919
Q8BMS1	390	Trifunctional enzyme subunit alpha, mitochondrial	Hadha	498962	383644	610051	431730	718593	658365	753135	0.0145509	1.47586	1.05399	1.55554	0.20395	0.0675487
Q8BMS1	406	Trifunctional enzyme subunit alpha, mitochondrial	Hadha	5.14456e+06	6.1897e+06	8.80046e+06	4132500	1.98852e+07	1.44181e+07	1.38791e+07	0.00408417	2.64732	1.05399	2.79026	0.33076	0.206899
Q8BMS1	411	Trifunctional enzyme subunit alpha, mitochondrial	Hadha	532783	662707	827247	NA	8.66213e+06	5.84042e+06	6.38528e+06	0.00193001	10.3265	1.05399	10.8841	0.218867	0.214981
Q8BMS1	436	Trifunctional enzyme subunit alpha, mitochondrial	Hadha	2.86697e+07	1.20136e+07	NA	NA	5.05371e+06	6.2928e+06	NA	0.22109	0.278898	1.05399	0.293957	0.578991	0.154439
Q8BMS1	460	Trifunctional enzyme subunit alpha, mitochondrial	Hadha	NA	1.04379e+07	1.57477e+07	NA	1.12062e+07	6.04181e+06	NA	0.350935	0.658684	1.05399	0.694248	0.286769	0.423441
Q8BMS1	516	Trifunctional enzyme subunit alpha, mitochondrial	Hadha	NA	5.2986e+06	4.53573e+06	NA	4.85628e+06	4.17277e+06	NA	0.514114	0.918116	1.05399	0.967687	0.109704	0.107057
Q8BMS1	540	Trifunctional enzyme subunit alpha, mitochondrial	Hadha	2.98026e+07	4.11252e+07	4.6208e+07	26853000	3.76745e+07	2.72043e+07	3.07803e+07	0.524123	0.885802	1.05399	0.933629	0.254883	0.166906
Q8BMS1	569	Trifunctional enzyme subunit alpha, mitochondrial	Hadha	3.21842e+06	4.48439e+06	3.07709e+06	2523100	4.57622e+06	3.85795e+06	NA	0.247756	1.26801	1.05399	1.33647	0.249165	0.120437
Q8BMS1	644	Trifunctional enzyme subunit alpha, mitochondrial	Hadha	5.75077e+06	7.28177e+06	8.39883e+06	2682000	3.00438e+07	1.81653e+07	2.15239e+07	0.00342733	3.85584	1.05399	4.06403	0.411548	0.263431
Q8BMS1	664	Trifunctional enzyme subunit alpha, mitochondrial	Hadha	1.63983e+06	1.88712e+06	1.46154e+06	1108800	1.49389e+06	1.14916e+06	1.48628e+06	0.523604	0.902986	1.05399	0.951741	0.214781	0.14303
Q8BMS1	728	Trifunctional enzyme subunit alpha, mitochondrial	Hadha	4.97609e+06	4.59014e+06	3.66216e+06	2807700	4.46006e+06	3.32696e+06	4.32472e+06	0.96696	1.00704	1.05399	1.06141	0.242541	0.153282
Q8BMS1	735	Trifunctional enzyme subunit alpha, mitochondrial	Hadha	NA	1.30982e+07	2.03902e+07	10908000	1.73425e+07	1.48669e+07	1.33814e+07	0.903708	1.0269	1.05399	1.08235	0.335473	0.131676
Q8BMS1	759	Trifunctional enzyme subunit alpha, mitochondrial	Hadha	1.78302e+07	2.42222e+07	1.52075e+07	9750000	2.15173e+07	1.5539e+07	2.91485e+07	0.322833	1.31731	1.05399	1.38844	0.358785	0.309106
Q8BMS4	197	Ubiquinone biosynthesis O-methyltransferase, mitochondrial	Coq3	NA	1.33041e+06	1.78825e+06	1284200	1.63111e+06	1.2543e+06	NA	0.927117	0.983027	1.00566	0.988594	0.189853	0.184683
Q8BP67	12	60S ribosomal protein L24	Rpl24	NA	1.73064e+06	2.21377e+06	2106800	3.06578e+06	3.02943e+06	2.87963e+06	0.00344227	1.48315	0.876501	1.29998	0.125804	0.0329804
Q8BP67	27	60S ribosomal protein L24	Rpl24	1.70511e+07	1.29749e+07	1.69132e+07	18549000	1.62757e+07	1.8301e+07	1.86855e+07	0.411243	1.08441	0.876501	0.950489	0.145541	0.0729222
Q8BTV2	397	Cleavage and polyadenylation specificity factor subunit 7	Cpsf7	NA	2.55127e+06	2.3758e+06	3273300	2.73836e+06	2.84374e+06	2.33986e+06	0.782676	0.966049	0.989615	0.956017	0.174021	0.100645
Q8BTY1	405	Kynurenine--oxoglutarate transaminase 1	Kyat1	NA	590173	422736	570940	325119	NA	585689	0.584338	0.86259	0.779949	0.672776	0.173546	0.404588
Q8BU30	1125	Isoleucine--tRNA ligase, cytoplasmic	Iars1	NA	610564	286352	NA	NA	374072	539927	0.966849	1.01905	1.1843	1.20686	0.511202	0.256625
Q8BUV3	635	Gephyrin	Gphn	NA	2.95386e+06	3.00943e+06	3279000	1.71877e+06	4.37188e+06	NA	0.973884	0.988497	1.01882	1.0071	0.0564511	0.616035
Q8BVA5	270	Lipid droplet-associated hydrolase	Ldah	1.30281e+06	768630	NA	NA	1.37286e+06	NA	1.35422e+06	0.34478	1.31651	0.492604	0.648517	0.364698	0.00966521
Q8BVI4	93	Dihydropteridine reductase	Qdpr	5.28394e+07	3.58847e+07	4.69102e+07	60499000	4.55486e+07	4.93919e+07	3.49331e+07	0.45708	0.882894	1.00105	0.883822	0.211728	0.172993
Q8BVI4	99	Dihydropteridine reductase	Qdpr	3.32901e+06	2.2178e+06	2.48536e+06	3920900	1.75141e+06	3.83181e+06	2.98757e+06	0.855498	0.956049	1.00105	0.957055	0.261538	0.366244
Q8BVI4	121	Dihydropteridine reductase	Qdpr	4.45603e+07	2.16024e+07	3.19356e+07	47968000	4.13477e+07	2.83765e+07	4.13905e+07	0.95068	1.01429	1.00105	1.01535	0.331366	0.202529
Q8BVI4	233	Dihydropteridine reductase	Qdpr	4.9156e+06	3.19423e+06	NA	4391200	3.68839e+06	5.77975e+06	4.38425e+06	0.60279	1.1081	1.00105	1.10927	0.211737	0.230647
Q8BW75	49	Amine oxidase [flavin-containing] B	Maob	NA	1.71351e+06	2.33041e+06	NA	1.4349e+06	1.33466e+06	3.94767e+06	0.859563	1.10738	0.856161	0.948096	0.215739	0.661226
Q8BW75	52	Amine oxidase [flavin-containing] B	Maob	4.18257e+07	NA	2.47324e+07	32362000	2.11071e+07	2.30546e+07	3.58742e+07	0.405409	0.809097	0.856161	0.692717	0.259696	0.300723
Q8BW75	81	Amine oxidase [flavin-containing] B	Maob	4.0986e+06	2.24658e+06	1.85284e+06	2853600	1.73321e+06	2.48603e+06	1.9885e+06	0.306399	0.74894	0.856161	0.641213	0.355063	0.18502
Q8BW75	248	Amine oxidase [flavin-containing] B	Maob	8.72033e+06	8.24984e+06	8.1891e+06	8335300	6.4223e+06	5.94016e+06	1.56075e+07	0.733286	1.11341	0.856161	0.953261	0.0285152	0.584299
Q8BWF0	114	Succinate-semialdehyde dehydrogenase, mitochondrial	Aldh5a1	2.81261e+06	3.47352e+06	6.82774e+06	4027200	4.03651e+06	2.39225e+06	2.11098e+06	0.269694	0.664272	1.16991	0.777137	0.412157	0.365373
Q8BWF0	347	Succinate-semialdehyde dehydrogenase, mitochondrial	Aldh5a1	1.7582e+07	1.4571e+07	1.5513e+07	14232000	9.87085e+06	7.01981e+06	1.19159e+07	0.0107976	0.620517	1.16991	0.725948	0.0973146	0.256095
Q8BWP5	230	Alpha-tocopherol transfer protein	Ttpa	NA	4.07293e+06	NA	3132900	2.49706e+06	2.18285e+06	3.52806e+06	0.262984	0.759383	1.17958	0.895751	0.18449	0.257206
Q8BWQ1	57	UDP-glucuronosyltransferase 2A3	Ugt2a3	8.75472e+06	5.54809e+06	2.709e+06	6441500	2.07142e+06	8.88041e+06	2.10752e+06	0.557262	0.742431	1.06405	0.789982	0.426307	0.900686
Q8BWQ1	135	UDP-glucuronosyltransferase 2A3	Ugt2a3	1.44638e+06	1.4127e+06	504085	1085600	526698	1.09789e+06	593193	0.267898	0.664686	1.06405	0.707257	0.392775	0.422523
Q8BWQ1	252	UDP-glucuronosyltransferase 2A3	Ugt2a3	2.26682e+06	2.74185e+06	1.53398e+06	3323200	755129	3.65526e+06	NA	0.816425	0.894071	1.06405	0.951334	0.306924	0.929941
Q8BWT1	13	3-ketoacyl-CoA thiolase, mitochondrial	Acaa2	5.57452e+07	5.83421e+07	4.63632e+07	37151000	4.55449e+07	4.93283e+07	NA	0.802047	0.960248	1.03659	0.995384	0.195383	0.0563963
Q8BWT1	25	3-ketoacyl-CoA thiolase, mitochondrial	Acaa2	NA	8.01943e+06	2.67785e+06	NA	2.02465e+06	5.28667e+06	NA	0.642713	0.683474	1.03659	0.708482	0.706173	0.630966
Q8BWT1	137	3-ketoacyl-CoA thiolase, mitochondrial	Acaa2	1.28509e+09	1.62252e+09	1.95293e+09	1366900000	1.5471e+09	1.55489e+09	1.5814e+09	0.981784	1.00274	1.03659	1.03943	0.193096	0.0115179
Q8BWT1	158	3-ketoacyl-CoA thiolase, mitochondrial	Acaa2	1.30753e+07	1.27133e+07	6.21792e+06	11637000	1.09715e+07	1.2017e+07	6.26907e+06	0.649286	0.893835	1.03659	0.926541	0.292159	0.31394
Q8BWT1	171	3-ketoacyl-CoA thiolase, mitochondrial	Acaa2	7.32703e+07	4.76974e+07	1.90847e+07	41825000	4.46259e+07	5.60381e+07	1.54608e+07	0.700711	0.851305	1.03659	0.882454	0.489686	0.540605
Q8BWT1	191	3-ketoacyl-CoA thiolase, mitochondrial	Acaa2	1.38544e+07	2.04394e+07	1.47579e+07	13352000	1.55953e+07	1.36027e+07	1.02607e+07	0.342596	0.843086	1.03659	0.873934	0.210094	0.20494
Q8BWT1	209	3-ketoacyl-CoA thiolase, mitochondrial	Acaa2	8.0137e+06	7.72512e+06	1.29498e+07	9668500	1.55568e+07	2.08225e+07	1.11866e+07	0.070085	1.65344	1.03659	1.71394	0.250113	0.304308
Q8BWT1	234	3-ketoacyl-CoA thiolase, mitochondrial	Acaa2	5.74396e+07	4.73396e+07	5.51176e+07	39141000	4.81756e+07	4.44288e+07	3.92943e+07	0.328957	0.883576	1.03659	0.915906	0.166654	0.101411
Q8BWT1	240	3-ketoacyl-CoA thiolase, mitochondrial	Acaa2	NA	1.05332e+07	NA	4533400	7.66208e+06	9.19875e+06	NA	0.799323	1.11909	1.03659	1.16003	0.563168	0.128889
Q8BWT1	269	3-ketoacyl-CoA thiolase, mitochondrial	Acaa2	5.67315e+07	4.22865e+07	5.56646e+07	35845000	5.27465e+07	5.81906e+07	3.13572e+07	0.983364	0.995791	1.03659	1.03223	0.21507	0.299049
Q8BWT1	270	3-ketoacyl-CoA thiolase, mitochondrial	Acaa2	5.72302e+07	3.07903e+07	6.52765e+07	19356000	212107	2.11254e+07	3.22458e+07	0.153069	0.413804	1.03659	0.428945	0.501688	0.910605
Q8BWT1	305	3-ketoacyl-CoA thiolase, mitochondrial	Acaa2	NA	1.7276e+08	1.36145e+08	161150000	1.08617e+08	1.95349e+08	1.78811e+08	0.889679	1.02706	1.03659	1.06464	0.11942	0.28615
Q8BWT1	312	3-ketoacyl-CoA thiolase, mitochondrial	Acaa2	1.33385e+07	2.19029e+07	8.58544e+06	NA	1.09777e+07	1.78396e+07	1.32235e+07	0.898658	0.95925	1.03659	0.994349	0.461978	0.249652
Q8BWT1	340	3-ketoacyl-CoA thiolase, mitochondrial	Acaa2	5.46617e+07	5.72339e+07	5.43864e+07	41880000	6.0994e+07	5.5748e+07	6.08208e+07	0.159348	1.13734	1.03659	1.17895	0.132473	0.050349
Q8BWT1	375	3-ketoacyl-CoA thiolase, mitochondrial	Acaa2	3.73549e+07	3.28893e+07	3.43631e+07	16068000	2.75661e+07	2.8314e+07	7.73611e+06	0.313168	0.702891	1.03659	0.72861	0.317625	0.550366
Q8BWU8	23	Ethanolamine-phosphate phospho-lyase	Etnppl	1.70907e+09	1.50689e+09	1.02134e+09	1380700000	1.80199e+09	1.14717e+09	1.6164e+09	0.64046	1.08355	0.58285	0.631548	0.205791	0.221766
Q8BX90	384	Fibronectin type-III domain-containing protein 3A	Fndc3a	NA	2.74412e+06	564342	NA	2.52094e+06	3.10359e+06	3.05612e+06	0.239781	1.74918	0.840927	1.47093	0.931754	0.111821
Q8BYM8	308	Probable cysteine--tRNA ligase, mitochondrial	Cars2	633342	567182	650572	NA	562289	NA	1.41605e+06	0.328784	1.60311	0.857153	1.37411	0.0713454	0.61031
Q8C0C7	208	Phenylalanine--tRNA ligase alpha subunit	Farsa	903214	1.18026e+06	794277	593070	791016	776335	609079	0.394753	0.836086	1.02306	0.855365	0.282113	0.139316
Q8C0M9	181	Isoaspartyl peptidase/L-asparaginase	Asrgl1	951968	933304	702339	1119100	1.03597e+06	495170	920460	0.549924	0.88186	0.91356	0.805632	0.184861	0.348512
Q8C166	170	Copine-1	Cpne1	NA	1.84112e+06	NA	2449700	NA	2.15249e+06	1.84941e+06	0.712219	0.932666	0.761503	0.710228	0.200582	0.107102
Q8C196	44	Carbamoyl-phosphate synthase [ammonia], mitochondrial	Cps1	1.13928e+08	9.30182e+07	1.15633e+08	102630000	7.70224e+07	6.31756e+07	1.20538e+08	0.273104	0.817593	0.860463	0.703508	0.0994323	0.344401
Q8C196	55	Carbamoyl-phosphate synthase [ammonia], mitochondrial	Cps1	1.41767e+07	1.31167e+07	1.51094e+07	14436000	7.98518e+06	9.82894e+06	1.99192e+07	0.625613	0.885153	0.860463	0.761642	0.0582645	0.51077
Q8C196	57	Carbamoyl-phosphate synthase [ammonia], mitochondrial	Cps1	1.29182e+08	1.10886e+08	9.04193e+07	137120000	7.48719e+07	9.36445e+07	1.42253e+08	0.550711	0.886125	0.860463	0.762478	0.177871	0.335688
Q8C196	119	Carbamoyl-phosphate synthase [ammonia], mitochondrial	Cps1	9.09196e+07	7.83409e+07	7.71495e+07	79399000	4.70988e+07	7.06301e+07	1.02086e+08	0.58045	0.899566	0.860463	0.774043	0.0783051	0.376525
Q8C196	157	Carbamoyl-phosphate synthase [ammonia], mitochondrial	Cps1	2.68669e+07	2.25561e+07	1.59857e+07	22735000	1.06178e+07	2.38772e+07	1.57461e+07	0.26201	0.759987	0.860463	0.653941	0.204132	0.399242
Q8C196	182	Carbamoyl-phosphate synthase [ammonia], mitochondrial	Cps1	NA	7.44179e+06	5.58617e+06	NA	7.15796e+06	5.48362e+06	NA	0.891335	0.970343	0.860463	0.834944	0.201432	0.187308
Q8C196	197	Carbamoyl-phosphate synthase [ammonia], mitochondrial	Cps1	1.61231e+07	9.83354e+06	8.53766e+06	NA	7.80369e+06	1.0708e+07	NA	0.535382	0.804991	0.860463	0.692665	0.352879	0.221879
Q8C196	207	Carbamoyl-phosphate synthase [ammonia], mitochondrial	Cps1	9.51145e+06	6.26187e+06	6.38439e+06	9506800	5.22564e+06	6.85041e+06	NA	0.269669	0.76275	0.860463	0.656318	0.232452	0.190275
Q8C196	214	Carbamoyl-phosphate synthase [ammonia], mitochondrial	Cps1	3.26919e+07	3.72309e+07	2.63647e+07	32577000	2.81187e+07	2.30761e+07	4.58767e+07	0.983162	1.00438	0.860463	0.864231	0.13852	0.37014
Q8C196	219	Carbamoyl-phosphate synthase [ammonia], mitochondrial	Cps1	7.68169e+06	8.30825e+06	4.34647e+06	6590700	5.67435e+06	5.9536e+06	9.32179e+06	0.866602	1.03735	0.860463	0.892606	0.25868	0.290703
Q8C196	228	Carbamoyl-phosphate synthase [ammonia], mitochondrial	Cps1	1.21159e+08	5.65967e+07	9.89006e+07	142080000	5.24796e+07	1.26588e+08	9.53255e+07	0.658211	0.873719	0.860463	0.751803	0.349495	0.406768
Q8C196	279	Carbamoyl-phosphate synthase [ammonia], mitochondrial	Cps1	2.47193e+07	3.21289e+07	NA	28315000	1.25839e+07	2.71297e+07	3.03291e+07	0.438566	0.822454	0.860463	0.707691	0.130525	0.40509
Q8C196	287	Carbamoyl-phosphate synthase [ammonia], mitochondrial	Cps1	2.75705e+07	2.55659e+07	2.90738e+07	30736000	2.11265e+07	1.96502e+07	2.58965e+07	0.0322509	0.787079	0.860463	0.677252	0.077925	0.146896
Q8C196	307	Carbamoyl-phosphate synthase [ammonia], mitochondrial	Cps1	1.69621e+08	1.43557e+08	1.00334e+08	207140000	1.17877e+08	1.64689e+08	2.32747e+08	0.684387	1.10703	0.860463	0.952562	0.289457	0.336269
Q8C196	412	Carbamoyl-phosphate synthase [ammonia], mitochondrial	Cps1	3.50039e+07	3.209e+07	3.74723e+07	42638000	2.50852e+07	1.64862e+07	4.24497e+07	0.259376	0.761038	0.860463	0.654845	0.121465	0.47224
Q8C196	458	Carbamoyl-phosphate synthase [ammonia], mitochondrial	Cps1	3.1491e+08	1.56758e+08	1.10573e+08	140180000	1.24624e+08	1.23613e+08	1.64072e+08	0.470326	0.760977	0.860463	0.654793	0.506916	0.167881
Q8C196	522	Carbamoyl-phosphate synthase [ammonia], mitochondrial	Cps1	1.70653e+08	8.94396e+07	4.02932e+07	26979000	5.83251e+07	8.89486e+07	4.65665e+07	0.683816	0.789498	0.860463	0.679334	0.79442	0.338624
Q8C196	527	Carbamoyl-phosphate synthase [ammonia], mitochondrial	Cps1	2.57497e+06	2.94399e+06	3.50039e+06	3420900	2.23113e+06	1.86382e+06	4.25374e+06	0.64715	0.894805	0.860463	0.769947	0.139276	0.462454
Q8C196	553	Carbamoyl-phosphate synthase [ammonia], mitochondrial	Cps1	1.08686e+09	7.53286e+08	8.41334e+08	1048100000	6.42731e+08	7.74077e+08	1.17189e+09	0.688677	0.925465	0.860463	0.796329	0.172515	0.319313
Q8C196	751	Carbamoyl-phosphate synthase [ammonia], mitochondrial	Cps1	1.16336e+08	7.75391e+07	1.02254e+08	81392000	6.83774e+07	9.5007e+07	1.65131e+08	0.592053	1.16026	0.860463	0.998358	0.193093	0.456415
Q8C196	757	Carbamoyl-phosphate synthase [ammonia], mitochondrial	Cps1	2.20865e+08	1.23259e+08	1.11426e+08	111780000	7.575e+07	1.63918e+08	2.1564e+08	0.838757	1.07006	0.860463	0.920749	0.373497	0.466048
Q8C196	772	Carbamoyl-phosphate synthase [ammonia], mitochondrial	Cps1	1.42978e+07	8.19768e+06	2.92862e+06	4723200	3.51118e+06	2.06949e+07	NA	0.518996	1.60585	0.860463	1.38178	0.664734	1.00394
Q8C196	811	Carbamoyl-phosphate synthase [ammonia], mitochondrial	Cps1	2.21784e+07	1.28019e+07	9.86191e+06	24457000	7.66785e+06	2.63768e+07	1.18324e+07	0.761166	0.882685	0.860463	0.759518	0.408931	0.642323
Q8C196	831	Carbamoyl-phosphate synthase [ammonia], mitochondrial	Cps1	2.93068e+07	2.89596e+07	1.62792e+07	41531000	2.74341e+07	4.91707e+07	8.48526e+06	0.957004	0.977401	0.860463	0.841018	0.35531	0.717779
Q8C196	840	Carbamoyl-phosphate synthase [ammonia], mitochondrial	Cps1	3.97238e+08	3.39435e+08	3.63665e+08	486780000	2.75499e+08	3.11728e+08	2.75747e+08	0.0396199	0.724982	0.860463	0.62382	0.162588	0.072467
Q8C196	856	Carbamoyl-phosphate synthase [ammonia], mitochondrial	Cps1	4.09651e+07	3.42364e+07	1.97716e+07	31291000	1.01722e+07	3.84761e+07	3.19777e+07	0.619526	0.851402	0.860463	0.7326	0.280179	0.551651
Q8C196	875	Carbamoyl-phosphate synthase [ammonia], mitochondrial	Cps1	3.03462e+08	2.8552e+08	2.16957e+08	378550000	1.47485e+08	2.14729e+08	1.52871e+08	0.0346644	0.579812	0.860463	0.498907	0.22424	0.217627
Q8C196	889	Carbamoyl-phosphate synthase [ammonia], mitochondrial	Cps1	NA	7.80733e+06	9.36958e+06	8644800	4.80761e+06	7.34523e+06	1.0533e+07	0.575483	0.878556	0.860463	0.755966	0.0908307	0.379378
Q8C196	892	Carbamoyl-phosphate synthase [ammonia], mitochondrial	Cps1	4.46896e+06	3.02315e+06	4.32139e+06	4238600	1.99168e+06	2.06814e+06	5.57981e+06	0.486812	0.800696	0.860463	0.688969	0.166148	0.637957
Q8C196	915	Carbamoyl-phosphate synthase [ammonia], mitochondrial	Cps1	4.32263e+06	4.92892e+06	5.18974e+06	7569000	3.6882e+06	4.85458e+06	6.7955e+06	0.744956	0.929158	0.860463	0.799506	0.258916	0.307007
Q8C196	1070	Carbamoyl-phosphate synthase [ammonia], mitochondrial	Cps1	1.52587e+08	1.16001e+08	1.45787e+08	150590000	4.51476e+07	9.81257e+07	2.3081e+08	0.740666	0.882848	0.860463	0.759658	0.120838	0.766997
Q8C196	1168	Carbamoyl-phosphate synthase [ammonia], mitochondrial	Cps1	9.6109e+07	8.32927e+07	8.902e+07	98210000	7.3067e+07	8.08596e+07	1.0554e+08	0.595737	0.943604	0.860463	0.811937	0.0744448	0.196008
Q8C196	1229	Carbamoyl-phosphate synthase [ammonia], mitochondrial	Cps1	2.89411e+07	2.02503e+07	1.83031e+07	21924000	2.18069e+07	1.69859e+07	2.98177e+07	0.906231	1.02306	0.860463	0.880307	0.207276	0.28341
Q8C196	1232	Carbamoyl-phosphate synthase [ammonia], mitochondrial	Cps1	4.42574e+07	4.12661e+07	1.59149e+07	45751000	2.69918e+07	3.5991e+07	2.25448e+07	0.39664	0.774762	0.860463	0.666654	0.381711	0.240285
Q8C196	1269	Carbamoyl-phosphate synthase [ammonia], mitochondrial	Cps1	2.53108e+07	1.87311e+07	9.06667e+06	27983000	6.57267e+06	3.06933e+07	1.93391e+07	0.861867	0.930719	0.860463	0.800849	0.415424	0.639547
Q8C196	1291	Carbamoyl-phosphate synthase [ammonia], mitochondrial	Cps1	1.015e+07	8.59032e+06	9.02401e+06	10844000	8.31185e+06	1.0994e+07	1.69988e+07	0.322781	1.25377	0.860463	1.07883	0.106842	0.367565
Q8C196	1356	Carbamoyl-phosphate synthase [ammonia], mitochondrial	Cps1	9.53089e+06	6.05146e+06	4.90817e+06	9290300	4.41678e+06	5.02308e+06	5.7671e+06	0.152825	0.680839	0.860463	0.585837	0.311478	0.133425
Q8C196	1360	Carbamoyl-phosphate synthase [ammonia], mitochondrial	Cps1	8.94316e+06	1.72017e+07	NA	8646000	8.3044e+06	1.1227e+07	NA	0.66122	0.842092	0.860463	0.72459	0.418743	0.211618
Q8C196	1444	Carbamoyl-phosphate synthase [ammonia], mitochondrial	Cps1	5.58962e+07	4.95475e+07	6.95393e+07	56745000	4.61868e+07	6.15204e+07	NA	0.630552	0.929601	0.860463	0.799887	0.144621	0.201332
Q8C196	1479	Carbamoyl-phosphate synthase [ammonia], mitochondrial	Cps1	1.78474e+07	1.57745e+07	1.67579e+07	20978000	1.28394e+07	1.94393e+07	2.17071e+07	0.954449	1.00873	0.860463	0.867979	0.126526	0.256003
Q8C196	1486	Carbamoyl-phosphate synthase [ammonia], mitochondrial	Cps1	1.9254e+07	8.66543e+06	7.22578e+06	10939000	2.29694e+07	2.82014e+07	3.41502e+07	0.00979128	2.46855	0.860463	2.1241	0.466723	0.1967
Q8C5H8	64	NAD kinase 2, mitochondrial	Nadk2	9.20338e+07	8.00778e+07	5.8348e+07	44949000	4.13468e+07	4.4415e+07	6.92854e+07	0.29106	0.750629	1.16159	0.871926	0.307538	0.296458
Q8C5H8	108	NAD kinase 2, mitochondrial	Nadk2	1.19701e+07	1.1276e+07	9.72453e+06	5159900	4.69122e+06	4.12838e+06	1.07361e+07	0.287429	0.683818	1.16159	0.794319	0.321272	0.561982
Q8C5H8	314	NAD kinase 2, mitochondrial	Nadk2	2.46004e+07	2.62639e+07	2.14371e+07	16635000	2.14454e+07	1.53621e+07	2.58498e+07	0.721219	0.939356	1.16159	1.09115	0.190505	0.252144
Q8C5H8	327	NAD kinase 2, mitochondrial	Nadk2	8.24251e+06	6.50773e+06	6.09701e+06	4396400	7.725e+06	5.71744e+06	4.263e+06	0.757853	0.935176	1.16159	1.08629	0.250222	0.294545
Q8C5H8	360	NAD kinase 2, mitochondrial	Nadk2	NA	2.8974e+06	3.20422e+06	2569900	2.85843e+06	2.78583e+06	3.56304e+06	0.593325	1.06179	1.16159	1.23336	0.109745	0.139879
Q8C5H8	407	NAD kinase 2, mitochondrial	Nadk2	1.94274e+08	1.63839e+08	1.80199e+08	130040000	1.39231e+08	1.3024e+08	1.61356e+08	0.251116	0.859482	1.16159	0.998369	0.165501	0.111506
Q8C6B0	219	Methyltransferase-like 7A1	Mettl7a1	NA	1.27817e+06	NA	1821600	NA	1.17332e+06	1.05727e+06	0.258238	0.719601	0.906381	0.652233	0.247932	0.0735768
Q8C6I2	162	Succinate dehydrogenase assembly factor 2, mitochondrial	Sdhaf2	4.19596e+06	4.23701e+06	2.37563e+06	722350	2.96547e+06	3.61268e+06	NA	0.766193	1.14096	0.720797	0.822398	0.583324	0.139142
Q8CAK1	222	Putative transferase CAF17 homolog, mitochondrial	Iba57	6.70931e+06	8.06382e+06	5.3813e+06	4798900	5.02792e+06	5.59523e+06	7.16669e+06	0.773316	0.950566	0.99472	0.945547	0.233412	0.186844
Q8CAK1	311	Putative transferase CAF17 homolog, mitochondrial	Iba57	NA	1.94907e+07	2.47102e+07	17782000	1.86541e+07	2.14682e+07	NA	0.848741	0.970969	0.99472	0.965842	0.174693	0.0991914
Q8CAQ8	435	MICOS complex subunit Mic60	Immt	1.08111e+06	750408	422386	NA	682450	541973	757983	0.674988	0.879545	1.37106	1.20591	0.438388	0.165889
Q8CAQ8	639	MICOS complex subunit Mic60	Immt	512669	513537	NA	NA	494968	373661	NA	0.323543	0.846448	1.37106	1.16053	0.0011963	0.1975
Q8CAQ8	725	MICOS complex subunit Mic60	Immt	396355	NA	NA	278600	333556	435147	NA	0.607894	1.13889	1.37106	1.56149	0.246729	0.186902
Q8CC88	670	von Willebrand factor A domain-containing protein 8	Vwa8	1.45035e+06	1.71781e+06	934739	734180	844936	708118	1.02108e+06	0.2636	0.709556	1.38963	0.986022	0.37527	0.182849
Q8CC88	1029	von Willebrand factor A domain-containing protein 8	Vwa8	2.58858e+06	2.1664e+06	1.90873e+06	NA	1.63827e+06	889604	1.3512e+06	0.0345088	0.582119	1.38963	0.80893	0.154521	0.292111
Q8CC88	1074	von Willebrand factor A domain-containing protein 8	Vwa8	NA	1.13966e+06	1.13935e+06	NA	643583	573625	NA	0.00431293	0.534094	1.38963	0.742194	0.000195388	0.0812804
Q8CC88	1083	von Willebrand factor A domain-containing protein 8	Vwa8	5.08982e+06	5.56522e+06	2.13996e+06	3306500	2.88335e+06	2.05132e+06	2.51619e+06	0.169715	0.61699	1.38963	0.857389	0.394771	0.167888
Q8CCJ3	570	E3 UFM1-protein ligase 1	Ufl1	4.13442e+06	2.92044e+06	NA	2712700	933413	951657	1.11029e+06	0.00722482	0.306664	2.47825	0.759989	0.235857	0.097432
Q8CFA2	368	Aminomethyltransferase, mitochondrial	Amt	9.69615e+06	1.00353e+07	2.15216e+07	16119000	1.1999e+07	9.65812e+06	1.09432e+07	0.350126	0.757636	1.26977	0.962026	0.392001	0.107882
Q8CG76	113	Aflatoxin B1 aldehyde reductase member 2	Akr7a2	697222	604783	564018	766020	961456	867588	659370	0.121653	1.26057	0.972818	1.22631	0.138375	0.186393
Q8CG76	123	Aflatoxin B1 aldehyde reductase member 2	Akr7a2	1.58307e+06	1.99431e+06	1.35565e+06	1669900	1.76341e+06	1.33115e+06	1.97334e+06	0.86921	1.02336	0.972818	0.995547	0.160301	0.193837
Q8CGC7	1156	Bifunctional glutamate/proline--tRNA ligase	Eprs1	6.84361e+06	7.38516e+06	2.35157e+06	3573800	4.50244e+06	8.05332e+06	4.31972e+06	0.754364	1.11643	0.69806	0.779333	0.487906	0.374182
Q8CGK3	421	Lon protease homolog, mitochondrial	Lonp1	NA	2.75932e+06	2.66702e+06	1939700	2.29441e+06	2.35776e+06	NA	0.725692	0.947356	1.13642	1.07659	0.182842	0.0192606
Q8CGK3	737	Lon protease homolog, mitochondrial	Lonp1	8.40253e+06	4.89829e+06	5.42712e+06	6340800	6.58022e+06	5.9687e+06	NA	0.995347	1.00116	1.13642	1.13774	0.24624	0.0689152
Q8CHQ9	154	N-acetyltransferase family 8 member 2	Nat8f2	6.89356e+06	7.15297e+06	1.38406e+06	4375400	3.33186e+06	1.016e+07	2.87874e+06	0.849669	1.10207	0.800204	0.881877	0.542873	0.747561
Q8CHQ9	204	N-acetyltransferase family 8 member 2	Nat8f2	6.15979e+06	7.97537e+06	5.43019e+06	8246800	6.99534e+06	5.80556e+06	9.66039e+06	0.6877	1.07681	0.800204	0.861667	0.197675	0.263641
Q8CHR6	259	Dihydropyrimidine dehydrogenase [NADP(+)]	Dpyd	NA	2.15475e+06	3.53051e+06	4604500	1.09669e+06	2.54977e+06	3.39796e+06	0.330196	0.684605	0.908585	0.622021	0.358016	0.495631
Q8CHR6	315	Dihydropyrimidine dehydrogenase [NADP(+)]	Dpyd	2.67039e+07	2.22624e+07	2.73852e+07	38464000	1.99981e+07	1.89395e+07	4.24693e+07	0.844764	0.945367	0.908585	0.858945	0.240101	0.489757
Q8CHR6	384	Dihydropyrimidine dehydrogenase [NADP(+)]	Dpyd	6.18005e+07	1.13511e+08	5.1894e+07	147280000	5.21322e+07	6.58908e+07	1.19232e+08	0.664491	0.844732	0.908585	0.767511	0.47882	0.448154
Q8CHR6	580	Dihydropyrimidine dehydrogenase [NADP(+)]	Dpyd	NA	2.10918e+06	516705	1940100	1.23935e+06	5.28219e+06	NA	0.367263	2.14243	0.908585	1.94658	0.574707	0.8767
Q8CHT0	92	Delta-1-pyrroline-5-carboxylate dehydrogenase, mitochondrial	Aldh4a1	7.62187e+07	8.07615e+07	8.70063e+07	79082000	6.54382e+07	4.57738e+07	9.3865e+07	0.348056	0.846371	1.10436	0.9347	0.056492	0.353696
Q8CHT0	98	Delta-1-pyrroline-5-carboxylate dehydrogenase, mitochondrial	Aldh4a1	9.77915e+06	8.94818e+06	6.76391e+06	6689400	6.79183e+06	4.9873e+06	1.0425e+07	0.708374	0.919978	1.10436	1.01599	0.193919	0.374203
Q8CHT0	118	Delta-1-pyrroline-5-carboxylate dehydrogenase, mitochondrial	Aldh4a1	2.35401e+06	1.78795e+06	2.78912e+06	2490800	1.78547e+06	1.45077e+06	1.62188e+06	0.0371569	0.687496	1.10436	0.759244	0.178182	0.103352
Q8CHT0	129	Delta-1-pyrroline-5-carboxylate dehydrogenase, mitochondrial	Aldh4a1	2.78606e+07	2.61896e+07	2.99484e+07	30051000	2.06596e+07	1.59946e+07	1.85047e+07	0.00133622	0.644853	1.10436	0.712151	0.0648273	0.126982
Q8CHT0	174	Delta-1-pyrroline-5-carboxylate dehydrogenase, mitochondrial	Aldh4a1	3.49157e+07	3.46018e+07	2.89091e+07	25932000	2.50627e+07	1.5558e+07	2.14714e+07	0.0308797	0.665732	1.10436	0.735209	0.141831	0.231884
Q8CHT0	357	Delta-1-pyrroline-5-carboxylate dehydrogenase, mitochondrial	Aldh4a1	5.29082e+08	3.5753e+08	5.47925e+08	519060000	3.86457e+08	2.79456e+08	2.65925e+08	0.0333848	0.635981	1.10436	0.702353	0.180309	0.212583
Q8CHT0	364	Delta-1-pyrroline-5-carboxylate dehydrogenase, mitochondrial	Aldh4a1	2.29845e+07	2.17771e+07	2.65294e+07	30955000	1.98092e+07	1.65603e+07	2.74169e+07	0.289756	0.831804	1.10436	0.918612	0.161284	0.262072
Q8CHT0	401	Delta-1-pyrroline-5-carboxylate dehydrogenase, mitochondrial	Aldh4a1	7.67123e+06	7.10723e+06	1.28688e+07	8620600	7.32523e+06	5.0753e+06	6.08328e+06	0.136151	0.67953	1.10436	0.750447	0.287896	0.182916
Q8CHT0	508	Delta-1-pyrroline-5-carboxylate dehydrogenase, mitochondrial	Aldh4a1	1.39045e+07	1.71165e+07	1.5984e+07	14068000	1.18868e+07	1.14416e+07	1.88459e+07	0.606888	0.92074	1.10436	1.01683	0.101667	0.295368
Q8CHT0	551	Delta-1-pyrroline-5-carboxylate dehydrogenase, mitochondrial	Aldh4a1	2.17657e+06	1.78229e+06	2.60072e+06	1683100	1.23146e+06	883456	1.61534e+06	0.043477	0.603405	1.10436	0.666377	0.203033	0.29442
Q8CIE6	993	Coatomer subunit alpha	Copa	1.12141e+06	1.02235e+06	671656	1104700	896320	NA	1.5097e+06	0.4145	1.22753	0.878259	1.07809	0.214374	0.360535
Q8CIE6	1082	Coatomer subunit alpha	Copa	1.11909e+06	1.29724e+06	1.09805e+06	1693300	1.39183e+06	854012	1.76685e+06	0.902004	1.02738	0.878259	0.902303	0.211837	0.343037
Q8CIH9	60	Amidophosphoribosyltransferase	Ppat	1.50164e+06	1.61931e+06	1.70745e+06	2184000	917788	840461	1.2941e+06	0.0179737	0.580372	1.81837	1.05533	0.170773	0.238525
Q8CIM7	386	Cytochrome P450 2D26	Cyp2d26	1.33265e+07	1.21056e+07	2.39986e+07	29001000	1.31224e+07	1.33383e+07	2.83835e+07	0.845112	0.932347	0.83253	0.776207	0.41978	0.478594
Q8CIM7	432	Cytochrome P450 2D26	Cyp2d26	8.23803e+06	6.54554e+06	2.36641e+06	9470600	3.22624e+06	6.27685e+06	1.37835e+07	0.743601	1.16635	0.83253	0.971019	0.465866	0.699945
Q8CJG0	727	Protein argonaute-2	Ago2	715348	546268	486602	715370	601816	652015	1.12363e+06	0.307425	1.28672	0.712821	0.917202	0.190622	0.363256
Q8JZN5	207	Complex I assembly factor ACAD9, mitochondrial	Acad9	606049	534637	NA	364100	331865	NA	585939	0.768408	0.914886	0.859533	0.786375	0.247834	0.391494
Q8JZN5	525	Complex I assembly factor ACAD9, mitochondrial	Acad9	5.11764e+06	4.50076e+06	3.41472e+06	3251900	3.99761e+06	2.51493e+06	7.14373e+06	0.717915	1.1181	0.859533	0.961049	0.218858	0.519253
Q8JZQ2	542	AFG3-like protein 2	Afg3l2	1.46852e+06	1.64649e+06	1.95173e+06	998540	1.45757e+06	1.08394e+06	2.56754e+06	0.689711	1.12312	0.880918	0.989379	0.262946	0.453112
Q8JZQ9	353	Eukaryotic translation initiation factor 3 subunit B	Eif3b	NA	1.19579e+06	1.25044e+06	1885500	855609	1.63269e+06	618398	0.340715	0.717194	1.11046	0.796415	0.26553	0.512329
Q8JZR0	104	Long-chain-fatty-acid--CoA ligase 5	Acsl5	3.99788e+06	5.52859e+06	NA	4998600	3.96268e+06	2.5901e+06	NA	0.135962	0.676704	1.01298	0.685489	0.160549	0.296227
Q8JZR0	125	Long-chain-fatty-acid--CoA ligase 5	Acsl5	965353	796575	663712	939070	NA	610222	978913	0.777207	0.94459	1.01298	0.956853	0.165988	0.328108
Q8JZR0	344	Long-chain-fatty-acid--CoA ligase 5	Acsl5	3.51453e+06	NA	2.45319e+06	3881200	3.53932e+06	NA	4.34388e+06	0.37189	1.20062	1.01298	1.21621	0.225902	0.144335
Q8JZR0	387	Long-chain-fatty-acid--CoA ligase 5	Acsl5	1.60326e+06	2.13754e+06	NA	2009200	NA	1.91019e+06	734076	0.307799	0.689809	1.01298	0.698764	0.145512	0.629013
Q8JZR0	404	Long-chain-fatty-acid--CoA ligase 5	Acsl5	7.85891e+06	7.71939e+06	2.48758e+06	9163100	4.47403e+06	7.84343e+06	4.29412e+06	0.552528	0.813427	1.01298	0.823987	0.433695	0.361065
Q8JZR0	611	Long-chain-fatty-acid--CoA ligase 5	Acsl5	1.76747e+06	1.48638e+06	773799	1769900	954869	1.33799e+06	1.25357e+06	0.405581	0.815615	1.01298	0.826203	0.324029	0.170285
Q8JZU2	97	Tricarboxylate transport protein, mitochondrial	Slc25a1	NA	2.14479e+07	NA	26143000	2.64341e+07	NA	2.0987e+07	0.983303	0.996431	0.723272	0.720691	0.139518	0.162446
Q8JZU2	160	Tricarboxylate transport protein, mitochondrial	Slc25a1	3.00703e+06	4.15936e+06	1.47988e+06	2387300	3.72305e+06	5.63932e+06	4.51941e+06	0.0696154	1.67752	0.723272	1.2133	0.407843	0.208045
Q8JZU2	190	Tricarboxylate transport protein, mitochondrial	Slc25a1	2.22741e+06	3.0072e+06	NA	2390400	2.72151e+06	2.15286e+06	5.31735e+06	0.441519	1.33662	0.723272	0.966737	0.161828	0.496578
Q8JZU2	255	Tricarboxylate transport protein, mitochondrial	Slc25a1	2.85964e+06	3.11642e+06	2.03245e+06	1967900	4.56425e+06	5.11101e+06	6.08248e+06	0.0028194	2.106	0.723272	1.52321	0.232745	0.146396
Q8JZU2	268	Tricarboxylate transport protein, mitochondrial	Slc25a1	1.48639e+07	1.94063e+07	NA	10799000	2.15278e+07	NA	2.99527e+07	0.0970038	1.71338	0.723272	1.23924	0.286616	0.231441
Q8K0D5	710	Elongation factor G, mitochondrial	Gfm1	426669	509427	NA	NA	377828	NA	443088	0.38853	0.876957	1.02337	0.897449	0.125026	0.112425
Q8K183	58	Pyridoxal kinase	Pdxk	3.52948e+06	2.59735e+06	1.5548e+06	1427100	NA	3.13249e+06	3.02919e+06	0.33854	1.35292	1.0199	1.37984	0.432891	0.0237086
Q8K1R3	285	Polyribonucleotide nucleotidyltransferase 1, mitochondrial	Pnpt1	7.18436e+06	8.05927e+06	9.07265e+06	8233000	4.86209e+06	3.17352e+06	4.75158e+06	0.00185514	0.523808	1.73948	0.911156	0.0951433	0.221615
Q8K1R3	306	Polyribonucleotide nucleotidyltransferase 1, mitochondrial	Pnpt1	707669	627807	NA	NA	NA	184218	454369	0.13185	0.478171	1.73948	0.831771	0.0845699	0.598277
Q8K1Z0	170	Ubiquinone biosynthesis protein COQ9, mitochondrial	Coq9	771011	1.00825e+06	989774	526070	1.76034e+06	1.51607e+06	2.01954e+06	0.00343411	2.14296	1.14991	2.46421	0.274142	0.14262
Q8K215	21	LYR motif-containing protein 4	Lyrm4	NA	1.86416e+06	1.59012e+06	NA	2.60434e+06	2.52179e+06	2.31262e+06	0.0157144	1.43566	0.720656	1.03461	0.112193	0.0606426
Q8K273	77	Membrane magnesium transporter 1	Mmgt1	847506	621629	599761	656650	NA	293960	694695	0.278231	0.725473	1.159	0.840824	0.166129	0.573227
Q8K2B3	179	Succinate dehydrogenase [ubiquinone] flavoprotein subunit, mitochondrial	Sdha	3.30149e+06	3.54095e+06	4.91901e+06	2741700	1.13191e+07	7.75166e+06	8.34305e+06	0.00366123	2.52026	1.04775	2.64061	0.255093	0.209231
Q8K2B3	182	Succinate dehydrogenase [ubiquinone] flavoprotein subunit, mitochondrial	Sdha	4.7398e+06	7.84008e+06	8.81838e+06	5077200	1.84039e+07	8.03087e+06	1.08707e+07	0.0969253	1.87874	1.04775	1.96846	0.305134	0.431079
Q8K2B3	250	Succinate dehydrogenase [ubiquinone] flavoprotein subunit, mitochondrial	Sdha	7.04005e+06	8.58525e+06	8.60592e+06	7212300	7.99058e+06	6.18621e+06	8.59848e+06	0.746591	0.965764	1.04775	1.01188	0.108298	0.16526
Q8K2B3	335	Succinate dehydrogenase [ubiquinone] flavoprotein subunit, mitochondrial	Sdha	3.17116e+06	4.17928e+06	4.24033e+06	3565500	5.03709e+06	3.66102e+06	5.0302e+06	0.167928	1.20771	1.04775	1.26538	0.135234	0.173181
Q8K2B3	423	Succinate dehydrogenase [ubiquinone] flavoprotein subunit, mitochondrial	Sdha	1.07295e+07	1.06218e+07	1.49746e+07	9936200	1.1533e+07	8.60891e+06	1.7671e+07	0.707673	1.08981	1.04775	1.14185	0.198841	0.366943
Q8K2B3	498	Succinate dehydrogenase [ubiquinone] flavoprotein subunit, mitochondrial	Sdha	1.78235e+06	1.84914e+06	2.42281e+06	1545900	1.75612e+06	1.37085e+06	2.65194e+06	0.948454	1.01382	1.04775	1.06223	0.195784	0.341215
Q8K2B3	517	Succinate dehydrogenase [ubiquinone] flavoprotein subunit, mitochondrial	Sdha	3.41246e+06	4.85879e+06	4.77942e+06	4219200	7.06645e+06	3.48682e+06	4.67283e+06	0.467874	1.17554	1.04775	1.23168	0.154515	0.359275
Q8K2B3	547	Succinate dehydrogenase [ubiquinone] flavoprotein subunit, mitochondrial	Sdha	1.24606e+08	1.35244e+08	1.58407e+08	119900000	1.24435e+08	9.12211e+07	1.46105e+08	0.443418	0.896298	1.04775	0.939098	0.127527	0.229242
Q8K2B3	608	Succinate dehydrogenase [ubiquinone] flavoprotein subunit, mitochondrial	Sdha	7.5299e+06	7.30067e+06	9.36275e+06	7835100	1.04466e+07	6.2191e+06	8.58829e+06	0.738061	1.05131	1.04775	1.10152	0.116134	0.251707
Q8K2B3	633	Succinate dehydrogenase [ubiquinone] flavoprotein subunit, mitochondrial	Sdha	2.17171e+06	2.30862e+06	3.3108e+06	2463800	2.7085e+06	1.73246e+06	3.30549e+06	0.971401	1.00718	1.04775	1.05528	0.199763	0.307531
Q8K2B3	647	Succinate dehydrogenase [ubiquinone] flavoprotein subunit, mitochondrial	Sdha	3.51969e+07	5.68161e+07	4.97063e+07	46043000	3.92128e+07	4.63823e+07	5.15924e+07	0.850917	0.974193	1.04775	1.02071	0.192085	0.135922
Q8K370	427	Acyl-CoA dehydrogenase family member 10	Acad10	1.59833e+06	1.74305e+06	2.16564e+06	1991400	1.11299e+06	NA	909408	0.0124139	0.539419	1.31735	0.710603	0.134946	0.142358
Q8K370	776	Acyl-CoA dehydrogenase family member 10	Acad10	NA	NA	1.00112e+06	906530	NA	433687	721519	0.131014	0.605564	1.31735	0.797739	0.070125	0.352367
Q8K370	843	Acyl-CoA dehydrogenase family member 10	Acad10	8.0795e+06	8.52111e+06	8.63919e+06	7291200	6.86943e+06	6.8213e+06	1.18274e+07	0.805225	1.0459	1.31735	1.37781	0.0750742	0.338167
Q8K370	948	Acyl-CoA dehydrogenase family member 10	Acad10	5.81694e+06	6.50941e+06	8.25301e+06	8308200	8.78336e+06	4.8368e+06	8.08266e+06	0.992535	1.00171	1.31735	1.31961	0.173772	0.291063
Q8K370	987	Acyl-CoA dehydrogenase family member 10	Acad10	NA	5.12718e+06	6.12483e+06	3429600	1.8096e+06	1.52275e+06	6.4063e+06	0.403891	0.663323	1.31735	0.873828	0.278446	0.844205
Q8K370	1052	Acyl-CoA dehydrogenase family member 10	Acad10	NA	3.07987e+06	3.99545e+06	3332400	3.35954e+06	2.09821e+06	3.98076e+06	0.628463	0.906876	1.31735	1.19467	0.136306	0.304891
Q8K370	1056	Acyl-CoA dehydrogenase family member 10	Acad10	1.71588e+07	2.14817e+07	2.61864e+07	16549000	3.15e+07	2.34972e+07	2.9398e+07	0.065834	1.38281	1.31735	1.82164	0.219781	0.147483
Q8K3K7	71	BRO1 domain-containing protein BROX	Agpat2	1.02787e+06	998800	NA	1261100	275541	1.05706e+06	NA	0.260262	0.607983	1.23587	0.751391	0.1312	0.829382
Q8K411	550	Presequence protease, mitochondrial	Pitrm1	NA	1.31437e+06	1.23184e+06	NA	1.4612e+06	NA	2.09034e+06	0.253973	1.39483	0.962278	1.34221	0.0458397	0.250522
Q8K411	770	Presequence protease, mitochondrial	Pitrm1	4.41572e+06	6.42046e+06	1.03653e+07	7171100	8.7935e+06	3.95685e+06	8.57565e+06	0.99402	1.00219	0.962278	0.964383	0.348524	0.384281
Q8K411	945	Presequence protease, mitochondrial	Pitrm1	954735	907731	1.2065e+06	1170300	1.57402e+06	872355	1.58562e+06	0.246265	1.26814	0.962278	1.22031	0.141948	0.303941
Q8K411	1012	Presequence protease, mitochondrial	Pitrm1	1.03639e+07	8.82073e+06	9.86447e+06	8388600	1.3191e+07	5.82227e+06	1.54715e+07	0.431177	1.22816	0.962278	1.18184	0.0974709	0.438737
Q8K4Z3	264	NAD(P)H-hydrate epimerase	Naxe	5.80984e+06	7.70504e+06	9.60593e+06	9036500	4.55273e+06	2.82579e+06	5.59065e+06	0.0272915	0.537739	1.31067	0.704801	0.209758	0.323073
Q8QZR3	52	Pyrethroid hydrolase Ces2a	Ces2a	5.75458e+06	4.76409e+06	3.0276e+06	4628500	3.81445e+06	6.91158e+06	NA	0.554298	1.18032	0.891519	1.05228	0.248367	0.408353
Q8QZR3	209	Pyrethroid hydrolase Ces2a	Ces2a	1.64289e+06	6.09661e+06	3.00738e+06	7794500	2.98245e+06	1.08861e+07	3.29136e+06	0.707366	1.23399	0.891519	1.10013	0.606625	0.782639
Q8QZR3	372	Pyrethroid hydrolase Ces2a	Ces2a	5.75951e+06	2.38171e+06	2.11266e+06	3910100	2.53709e+06	4.95386e+06	3.76578e+06	0.861634	1.05966	0.891519	0.944705	0.473741	0.32206
Q8QZR5	490	Alanine aminotransferase 1	Gpt	1.40421e+06	1.10464e+06	1.57511e+06	1483200	987031	596679	1.95637e+06	0.580948	0.847849	1.11361	0.944171	0.146411	0.593283
Q8QZS1	54	3-hydroxyisobutyryl-CoA hydrolase, mitochondrial	Hibch	NA	2.28912e+07	1.49354e+07	8165900	2.7248e+07	1.33521e+07	1.63536e+07	0.575085	1.23833	1.13652	1.40739	0.480771	0.385155
Q8QZS1	220	3-hydroxyisobutyryl-CoA hydrolase, mitochondrial	Hibch	1.73322e+06	2.3904e+06	2.07656e+06	1502700	1.86089e+06	1.52249e+06	2.43498e+06	0.967474	1.00713	1.13652	1.14463	0.202162	0.237845
Q8QZS1	249	3-hydroxyisobutyryl-CoA hydrolase, mitochondrial	Hibch	5.7898e+06	5.52952e+06	4.10355e+06	3682800	5.08735e+06	3.82711e+06	4.66237e+06	0.730605	0.94749	1.13652	1.07684	0.217671	0.141672
Q8QZS1	296	3-hydroxyisobutyryl-CoA hydrolase, mitochondrial	Hibch	NA	4.37078e+06	3.6573e+06	3140600	5.19514e+06	4.44384e+06	4.79499e+06	0.0596005	1.29236	1.13652	1.4688	0.165922	0.0781322
Q8QZS1	352	3-hydroxyisobutyryl-CoA hydrolase, mitochondrial	Hibch	4.64521e+06	5.40469e+06	4.99094e+06	3299100	5.70124e+06	4.42365e+06	7.64011e+06	0.21853	1.29153	1.13652	1.46786	0.198855	0.273491
Q8QZT1	63	Acetyl-CoA acetyltransferase, mitochondrial	Acat1	5.85612e+06	9.53223e+06	6.03438e+06	10532000	8.29062e+06	8.22782e+06	1.52424e+07	0.329988	1.32524	1.03335	1.36943	0.299886	0.380834
Q8QZT1	121	Acetyl-CoA acetyltransferase, mitochondrial	Acat1	NA	9.62929e+06	1.71854e+07	14692000	8.36979e+07	1.29615e+07	1.89891e+07	0.338419	2.78626	1.03335	2.87917	0.27828	1.01728
Q8QZT1	171	Acetyl-CoA acetyltransferase, mitochondrial	Acat1	NA	2.60242e+08	2.47188e+08	191080000	2.59617e+08	1.94022e+08	1.41627e+08	0.440081	0.852195	1.03335	0.880613	0.157821	0.29794
Q8QZT1	178	Acetyl-CoA acetyltransferase, mitochondrial	Acat1	8.94166e+06	9.98884e+06	1.57255e+07	8972000	1.76973e+07	1.18935e+07	1.52202e+07	0.151445	1.36949	1.03335	1.41515	0.297879	0.194966
Q8QZT1	187	Acetyl-CoA acetyltransferase, mitochondrial	Acat1	5.82367e+07	5.2818e+07	7.37484e+07	42724000	9.22694e+07	4.55416e+07	6.32767e+07	0.493117	1.1784	1.03335	1.21769	0.227703	0.351918
Q8QZT1	199	Acetyl-CoA acetyltransferase, mitochondrial	Acat1	1.38716e+06	4.60845e+06	5.0138e+06	3415900	9.44106e+06	2.28875e+06	7.79018e+06	0.216133	1.80423	1.03335	1.8644	0.451288	0.575552
Q8QZT1	220	Acetyl-CoA acetyltransferase, mitochondrial	Acat1	NA	1.38097e+06	1.80088e+06	NA	1.94887e+06	1.86878e+06	NA	0.275307	1.19982	1.03335	1.23983	0.186635	0.0296684
Q8QZT1	227	Acetyl-CoA acetyltransferase, mitochondrial	Acat1	1.42896e+08	1.38181e+08	1.78458e+08	158910000	1.83458e+08	1.5095e+08	9.56206e+07	0.658517	0.927118	1.03335	0.958034	0.117751	0.309817
Q8QZT1	242	Acetyl-CoA acetyltransferase, mitochondrial	Acat1	7.00356e+06	7.59895e+06	1.03995e+07	6673500	8.78012e+06	5.07059e+06	8.67147e+06	0.785265	0.948039	1.03335	0.979653	0.21436	0.281194
Q8QZT1	260	Acetyl-CoA acetyltransferase, mitochondrial	Acat1	1.21353e+06	1.15958e+06	2.24252e+06	1264800	3.4558e+06	2.65796e+06	2.90532e+06	0.00830821	2.04499	1.03335	2.11319	0.351491	0.135846
Q8QZT1	263	Acetyl-CoA acetyltransferase, mitochondrial	Acat1	373855	542571	686835	NA	1.43423e+06	482051	1.40738e+06	0.153202	2.07306	1.03335	2.14219	0.293119	0.48936
Q8QZT1	265	Acetyl-CoA acetyltransferase, mitochondrial	Acat1	1.54292e+06	2.04951e+06	2.37665e+06	1344200	4.88026e+06	3.19948e+06	4.7587e+06	0.00578342	2.34066	1.03335	2.41872	0.257593	0.219017
Q8QZT1	335	Acetyl-CoA acetyltransferase, mitochondrial	Acat1	9.41873e+07	8.7338e+07	1.30087e+08	101780000	1.10067e+08	9.05364e+07	1.13281e+08	0.92303	1.01239	1.03335	1.04614	0.181682	0.117646
Q8QZY1	437	Eukaryotic translation initiation factor 3 subunit L	Eif3l	NA	3.43537e+06	3.38563e+06	3755200	2.30748e+06	2.40451e+06	4.35113e+06	0.496854	0.856936	0.847562	0.726307	0.0568908	0.381629
Q8QZY1	494	Eukaryotic translation initiation factor 3 subunit L	Eif3l	3.92146e+06	2.66538e+06	359365	2675700	1.20746e+06	3.69269e+06	NA	0.97522	1.01854	0.847562	0.863277	0.617792	0.717253
Q8QZY2	200	Glycerate kinase	Glyctk	441722	NA	337283	203520	344345	270720	466572	0.730802	1.10088	1.10796	1.21972	0.364575	0.274379
Q8R035	94	Peptidyl-tRNA hydrolase ICT1, mitochondrial	Mrpl58	2.38444e+06	2.01828e+06	1.96743e+06	1162300	2.35634e+06	1.86399e+06	2.06745e+06	0.544354	1.11301	0.892879	0.993783	0.273588	0.118042
Q8R086	253	Sulfite oxidase, mitochondrial	Suox	7.6144e+06	7.67145e+06	1.06443e+07	7749800	7.04905e+06	4.50672e+06	9.36551e+06	0.369148	0.828238	1.1007	0.911642	0.176239	0.348488
Q8R086	256	Sulfite oxidase, mitochondrial	Suox	NA	2.7978e+06	2.77205e+06	3027500	NA	1.6026e+06	2.67525e+06	0.17685	0.746367	1.1007	0.821527	0.0490757	0.354608
Q8R0F8	83	Acylpyruvase FAHD1, mitochondrial	Fahd1	1.61927e+06	1.463e+06	770317	1216400	1.08097e+06	1.01336e+06	1.25286e+06	0.534288	0.880436	0.8673	0.763602	0.292349	0.110669
Q8R0F8	116	Acylpyruvase FAHD1, mitochondrial	Fahd1	2.48719e+06	3.40363e+06	5.71697e+06	4120800	9.19539e+06	6.13125e+06	7.28676e+06	0.0220294	1.91697	0.8673	1.66259	0.3471	0.205288
Q8R0F8	117	Acylpyruvase FAHD1, mitochondrial	Fahd1	795014	2.16454e+06	3.04535e+06	1389600	2.81735e+06	1.86422e+06	3.18478e+06	0.296768	1.41841	0.8673	1.23019	0.5275	0.259936
Q8R0F8	154	Acylpyruvase FAHD1, mitochondrial	Fahd1	1.81742e+07	1.38789e+07	2.17904e+07	16467000	1.67018e+07	1.67393e+07	1.2875e+07	0.382828	0.878317	0.8673	0.761765	0.188735	0.143814
Q8R0F9	257	SEC14-like protein 4	Sec14l4	NA	558286	615605	NA	472270	1.05312e+06	913978	0.392604	1.38535	0.853985	1.18306	0.0690538	0.372975
Q8R0N6	60	Hydroxyacid-oxoacid transhydrogenase, mitochondrial	Adhfe1	1.16934e+07	1.02691e+07	7.9205e+06	7499500	8.34515e+06	8.08533e+06	8.5894e+06	0.432921	0.892393	1.10238	0.983758	0.212249	0.0302249
Q8R0X7	353	Sphingosine-1-phosphate lyase 1	Sgpl1	1.28292e+06	1.14971e+06	869807	1270600	588655	788774	1.47314e+06	0.476819	0.831124	0.872192	0.7249	0.167901	0.488125
Q8R0X7	431	Sphingosine-1-phosphate lyase 1	Sgpl1	534623	592848	NA	780220	281754	1.22017e+06	NA	0.771778	1.18095	0.872192	1.03001	0.201814	0.883614
Q8R0X7	502	Sphingosine-1-phosphate lyase 1	Sgpl1	4.26595e+06	4.55317e+06	2.02733e+06	5723200	2.37878e+06	4.59324e+06	1.908e+06	0.349703	0.714561	0.872192	0.623234	0.37285	0.484416
Q8R0Y6	48	Cytosolic 10-formyltetrahydrofolate dehydrogenase	Aldh1l1	7.63683e+06	7.83198e+06	1.26921e+07	17290000	6.67796e+06	6.18178e+06	9.76547e+06	0.241079	0.663725	0.996354	0.661305	0.404093	0.257464
Q8R0Y6	55	Cytosolic 10-formyltetrahydrofolate dehydrogenase	Aldh1l1	8.31654e+06	5.30155e+06	9.57265e+06	9725800	3.37004e+06	7.31026e+06	6.02539e+06	0.14756	0.676689	0.996354	0.674221	0.249272	0.360855
Q8R0Y6	128	Cytosolic 10-formyltetrahydrofolate dehydrogenase	Aldh1l1	1.04177e+06	1.15266e+06	716051	1153100	543353	1.03619e+06	833262	0.270955	0.791682	0.996354	0.788795	0.203412	0.307973
Q8R0Y6	174	Cytosolic 10-formyltetrahydrofolate dehydrogenase	Aldh1l1	4.10937e+06	5.04227e+06	4.08017e+06	7449800	5.96963e+06	3.69488e+06	6.61938e+06	0.837887	1.04981	0.996354	1.04599	0.306345	0.282915
Q8R0Y6	205	Cytosolic 10-formyltetrahydrofolate dehydrogenase	Aldh1l1	7.04349e+06	6.11729e+06	5.90631e+06	11338000	5.12885e+06	3.86426e+06	9.82232e+06	0.56072	0.825101	0.996354	0.822092	0.334108	0.50052
Q8R0Y6	290	Cytosolic 10-formyltetrahydrofolate dehydrogenase	Aldh1l1	1.25653e+07	8.37155e+06	1.24251e+07	15653000	8.51846e+06	9.60765e+06	1.80676e+07	0.953433	0.984563	0.996354	0.980973	0.2437	0.433271
Q8R0Y6	479	Cytosolic 10-formyltetrahydrofolate dehydrogenase	Aldh1l1	2.99955e+07	2.49759e+07	3.41489e+07	54837000	2.22637e+07	NA	2.85614e+07	0.350785	0.706114	0.996354	0.703539	0.364355	0.175236
Q8R0Y6	539	Cytosolic 10-formyltetrahydrofolate dehydrogenase	Aldh1l1	4.53484e+07	NA	3.65773e+07	69455000	1.72247e+07	4.86095e+07	NA	0.384218	0.652338	0.996354	0.649959	0.337385	0.674191
Q8R0Y6	656	Cytosolic 10-formyltetrahydrofolate dehydrogenase	Aldh1l1	1.8074e+06	1.44756e+06	1.41188e+06	2304500	725390	1.38202e+06	2.09012e+06	0.441208	0.802817	0.996354	0.79989	0.238044	0.487805
Q8R0Y6	660	Cytosolic 10-formyltetrahydrofolate dehydrogenase	Aldh1l1	4.33474e+06	3.79348e+06	4.73607e+06	5856100	1.81908e+06	2.14255e+06	5.94283e+06	0.310615	0.705431	0.996354	0.702859	0.186742	0.69459
Q8R0Y6	703	Cytosolic 10-formyltetrahydrofolate dehydrogenase	Aldh1l1	6.86066e+06	2.78202e+06	5.59811e+06	6759900	NA	7.28149e+06	5.92544e+06	0.498668	1.20059	0.996354	1.19622	0.345536	0.145207
Q8R0Y6	865	Cytosolic 10-formyltetrahydrofolate dehydrogenase	Aldh1l1	9.60791e+07	8.21389e+07	1.01375e+08	138560000	4.98826e+07	6.44072e+07	6.14346e+07	0.0262094	0.560319	0.996354	0.558276	0.230428	0.130995
Q8R0Y6	876	Cytosolic 10-formyltetrahydrofolate dehydrogenase	Aldh1l1	3.364e+07	2.93681e+07	4.13401e+07	62411000	2.41823e+07	2.21124e+07	3.9169e+07	0.234828	0.68333	0.996354	0.680838	0.352017	0.326729
Q8R0Y6	882	Cytosolic 10-formyltetrahydrofolate dehydrogenase	Aldh1l1	9.40303e+07	9.52379e+07	1.09618e+08	169520000	7.67375e+07	8.53745e+07	1.10756e+08	0.302589	0.776727	0.996354	0.773895	0.304486	0.194407
Q8R164	74	Valacyclovir hydrolase	Bphl	4.43479e+08	3.11532e+08	3.19817e+08	310420000	2.86236e+08	4.6466e+08	4.10534e+08	0.516628	1.1179	1.04423	1.16734	0.187443	0.236303
Q8R164	86	Valacyclovir hydrolase	Bphl	1.33056e+06	1.56926e+06	1.32664e+06	1227200	1.50077e+06	1.31399e+06	NA	0.739007	1.03225	1.04423	1.0779	0.106591	0.0938469
Q8R164	126	Valacyclovir hydrolase	Bphl	1.29085e+07	1.15908e+07	1.5949e+07	12461000	NA	1.27384e+07	1.79901e+07	0.37575	1.16155	1.04423	1.21292	0.143276	0.241699
Q8R164	184	Valacyclovir hydrolase	Bphl	1.6675e+06	1.93362e+06	3.08989e+06	1527400	3.23857e+06	2.84997e+06	2.00051e+06	0.271841	1.31235	1.04423	1.37039	0.345788	0.234823
Q8R164	191	Valacyclovir hydrolase	Bphl	5.30959e+06	6.10623e+06	6.63063e+06	4990500	4.34351e+06	3.97758e+06	7.4907e+06	0.655891	0.915155	1.04423	0.955628	0.12966	0.366439
Q8R164	260	Valacyclovir hydrolase	Bphl	1.15095e+07	7.91908e+06	7.20001e+06	7502900	6.6923e+06	9.24892e+06	1.34602e+07	0.560318	1.14855	1.04423	1.19935	0.235111	0.348705
Q8R164	271	Valacyclovir hydrolase	Bphl	1.05374e+07	1.01121e+07	1.10641e+07	8013200	8.09047e+06	8.98947e+06	1.46646e+07	0.745589	1.06543	1.04423	1.11255	0.134616	0.336861
Q8R1M2	6	Acylamino-acid-releasing enzyme	H2aj	1.07438e+08	1.58876e+08	NA	238940000	2.02657e+08	1.52234e+08	1.25817e+08	0.862781	0.95142	1.38883	1.32136	0.393476	0.243642
Q8R1M2	10	Acylamino-acid-releasing enzyme	H2aj	1.07438e+08	1.58876e+08	NA	238940000	2.02657e+08	1.52234e+08	1.25817e+08	0.862781	0.95142	1.38883	1.32136	0.393476	0.243642
Q8R1S0	219	Ubiquinone biosynthesis monooxygenase COQ6, mitochondrial	Coq6	4.3135e+06	4.85355e+06	5.32857e+06	4101100	5.78012e+06	4.6166e+06	8.55798e+06	0.166532	1.359	1.07669	1.46322	0.11888	0.320508
Q8R3Q6	83	Coiled-coil domain-containing protein 58	Ccdc58	629805	569225	557089	NA	655080	870088	721194	0.0725266	1.27916	0.981354	1.25531	0.0665466	0.147075
Q8R4H7	480	N-acetylglutamate synthase, mitochondrial	Nags	4.39897e+06	3.61953e+06	2.19107e+06	2873900	2.04613e+06	4.10188e+06	2.25548e+06	0.575523	0.856398	1.13638	0.973191	0.290991	0.40387
Q8R4H7	520	N-acetylglutamate synthase, mitochondrial	Nags	3.42158e+06	3.05607e+06	1.30121e+06	1562700	2.16909e+06	1.18454e+06	2.30027e+06	0.543783	0.806988	1.13638	0.917043	0.453546	0.323584
Q8R4N0	55	Citramalyl-CoA lyase, mitochondrial	Clybl	7.13471e+06	1.04556e+07	1.1199e+07	6789400	1.15409e+07	8.43456e+06	1.20863e+07	0.324051	1.20154	1.16027	1.39411	0.253695	0.184319
Q8R4N0	64	Citramalyl-CoA lyase, mitochondrial	Clybl	5.29075e+06	NA	6.50299e+06	NA	6.57186e+06	NA	4.23248e+06	0.743368	0.916108	1.16027	1.06293	0.145363	0.306209
Q8R4N0	80	Citramalyl-CoA lyase, mitochondrial	Clybl	1.18646e+06	1.44612e+06	1.66316e+06	1158800	1.79019e+06	1.49119e+06	1.51882e+06	0.203859	1.17338	1.16027	1.36144	0.1745	0.103264
Q8R4N0	90	Citramalyl-CoA lyase, mitochondrial	Clybl	1.22565e+07	1.3992e+07	1.42161e+07	10324000	1.6017e+07	1.18371e+07	1.26467e+07	0.61841	1.06325	1.16027	1.23366	0.142417	0.164206
Q8R4N0	148	Citramalyl-CoA lyase, mitochondrial	Clybl	6.16248e+06	4.71767e+06	6.47321e+06	4232600	4.52562e+06	3.90823e+06	3.60375e+06	0.0987123	0.743545	1.16027	0.862714	0.201904	0.117059
Q8R4N0	307	Citramalyl-CoA lyase, mitochondrial	Clybl	1.16665e+06	1.26365e+06	1.94943e+06	654460	2.97187e+06	2.17426e+06	2.81519e+06	0.0137588	2.1086	1.16027	2.44655	0.423117	0.159243
Q8R5C5	32	Beta-centractin	Actr1b	NA	2.47961e+06	1.85549e+06	2933000	NA	1.41915e+06	1.31726e+06	0.0801314	0.564742	1.23417	0.69699	0.223308	0.0526591
Q8VC12	485	Urocanate hydratase	Uroc1	557519	NA	356046	473220	474535	NA	823490	0.302405	1.40399	0.866805	1.21699	0.218886	0.38019
Q8VC12	500	Urocanate hydratase	Uroc1	6.43287e+06	5.90772e+06	5.64308e+06	7455700	5.68889e+06	6.73673e+06	7.44985e+06	0.694951	1.04172	0.866805	0.902966	0.125933	0.133698
Q8VC12	534	Urocanate hydratase	Uroc1	2.80401e+06	4.18156e+06	4.04937e+06	5391700	3.89234e+06	3.26767e+06	NA	0.553871	0.871756	0.866805	0.755643	0.257593	0.123383
Q8VC28	25	Aldo-keto reductase family 1 member C13	Akr1c13	NA	2.55e+06	7.39779e+06	7023300	3.14004e+06	4.47144e+06	4.84752e+06	0.411287	0.73413	0.818183	0.600653	0.4768	0.216031
Q8VC28	33	Aldo-keto reductase family 1 member C13	Akr1c13	7.7303e+06	6.14919e+06	6.56331e+06	6451300	7.89253e+06	8.63656e+06	7.42028e+06	0.0552304	1.18734	0.818183	0.971463	0.10316	0.0768097
Q8VC28	161	Aldo-keto reductase family 1 member C13	Akr1c13	3.59229e+06	3.42811e+06	4.76116e+06	4425400	3.76001e+06	3.98427e+06	4.81561e+06	0.783853	1.03329	0.818183	0.845422	0.15886	0.132836
Q8VC28	246	Aldo-keto reductase family 1 member C13	Akr1c13	4.32345e+07	3.80901e+07	4.12471e+07	41173000	4.53024e+07	4.51043e+07	3.53901e+07	0.754265	1.02433	0.818183	0.838092	0.0518877	0.135135
Q8VC30	109	Triokinase/FMN cyclase	Tkfc	1.40354e+07	1.67004e+07	NA	6720600	3.67198e+06	1.46836e+07	NA	0.598031	0.735077	1.01502	0.746117	0.413864	0.848394
Q8VC30	179	Triokinase/FMN cyclase	Tkfc	2.33375e+07	2.72716e+07	9.94211e+06	15512000	1.48438e+07	1.59765e+07	1.01521e+07	0.318352	0.718216	1.01502	0.729003	0.408974	0.226114
Q8VC30	420	Triokinase/FMN cyclase	Tkfc	1.39307e+07	1.69663e+07	6.45401e+06	8466600	1.35983e+07	1.12137e+07	7.50639e+06	0.841083	0.940494	1.01502	0.954619	0.423046	0.284958
Q8VC30	525	Triokinase/FMN cyclase	Tkfc	3.71762e+07	4.56094e+07	1.40488e+07	20457000	2.81253e+07	2.34999e+07	2.25841e+07	0.622621	0.843589	1.01502	0.856259	0.49765	0.120079
Q8VC77	270	Akr1c20 protein	Akr1c20	NA	1.94797e+06	2.28621e+06	1313400	2.084e+06	2.28047e+06	NA	0.440251	1.1801	1.16291	1.37235	0.267073	0.0636641
Q8VCB3	97	Glycogen [starch] synthase, liver	Gys2	1.11244e+06	1.01661e+06	936787	1788800	918439	NA	1.5264e+06	0.981053	1.00722	0.601888	0.606233	0.32142	0.351673
Q8VCB3	286	Glycogen [starch] synthase, liver	Gys2	1.8329e+06	957696	NA	1876700	1.63613e+06	NA	2.11113e+06	0.50882	1.20431	0.601888	0.724861	0.333216	0.179264
Q8VCB3	301	Glycogen [starch] synthase, liver	Gys2	1.77614e+06	1.09687e+06	NA	2639100	760004	NA	2.11153e+06	0.636033	0.781425	0.601888	0.470331	0.420674	0.66562
Q8VCG1	103	Deoxyuridine 5'-triphosphate nucleotidohydrolase	Dut	4.34641e+06	3.05177e+06	2.78152e+06	2127400	3.19886e+06	3.39863e+06	3.6855e+06	0.560715	1.11404	0.782723	0.871988	0.302636	0.0713657
Q8VCH0	237	3-ketoacyl-CoA thiolase B, peroxisomal	Acaa1b	2.62612e+06	3.54104e+06	806598	2554100	5.17524e+06	1.20749e+06	3.4017e+06	0.487518	1.36924	1.45703	1.99502	0.479558	0.609414
Q8VCH0	292	3-ketoacyl-CoA thiolase B, peroxisomal	Acaa1b	NA	3.3827e+06	1.18534e+06	5141400	4.28648e+06	1.13351e+06	NA	0.798437	0.837327	1.45703	1.22001	0.612418	0.822691
Q8VCH0	395	3-ketoacyl-CoA thiolase B, peroxisomal	Acaa1b	4.77367e+07	6.15113e+07	2.71685e+07	62519000	4.86719e+07	5.55341e+07	2.66704e+07	0.637116	0.877178	1.45703	1.27807	0.331482	0.345649
Q8VCN5	177	Cystathionine gamma-lyase	Cth	3.07186e+06	2.94795e+06	1.84405e+06	3679400	1.89677e+06	2.25692e+06	3.68792e+06	0.690119	0.905765	0.768118	0.695734	0.264927	0.362461
Q8VCN5	259	Cystathionine gamma-lyase	Cth	665450	579007	492916	900870	344372	NA	781543	0.634077	0.853534	0.768118	0.655615	0.266264	0.549113
Q8VCN5	270	Cystathionine gamma-lyase	Cth	2.31894e+06	1.89455e+06	1.51103e+06	2451300	1.69171e+06	2.01207e+06	2.2703e+06	0.86274	0.974268	0.768118	0.748353	0.20908	0.145553
Q8VCN5	303	Cystathionine gamma-lyase	Cth	2.42116e+06	2.04596e+06	1.80019e+06	2788600	1.24204e+06	NA	3.47203e+06	0.907985	1.0411	0.768118	0.79969	0.191272	0.668994
Q8VCN5	318	Cystathionine gamma-lyase	Cth	NA	1.58336e+06	3.53093e+06	2403400	NA	2.25443e+06	6.04853e+06	0.376995	1.65668	0.768118	1.27253	0.390209	0.646234
Q8VCN5	325	Cystathionine gamma-lyase	Cth	1.5563e+06	919716	2.47665e+06	1560100	1.16628e+06	677560	3.52461e+06	0.853107	1.09906	0.768118	0.844208	0.393526	0.850752
Q8VCR2	58	17-beta-hydroxysteroid dehydrogenase 13	Hsd17b13	1.49723e+06	1.47254e+06	2.30669e+06	3476800	2.78624e+06	2.2758e+06	3.77444e+06	0.30843	1.34601	0.677539	0.911975	0.430633	0.258669
Q8VCR2	70	17-beta-hydroxysteroid dehydrogenase 13	Hsd17b13	6.57995e+06	7.22218e+06	1.14891e+07	19293000	9.95509e+06	1.00319e+07	8.51131e+06	0.65664	0.85227	0.677539	0.577446	0.525026	0.0901749
Q8VCR2	79	17-beta-hydroxysteroid dehydrogenase 13	Hsd17b13	488681	1.0264e+06	1.57511e+06	2386400	2.26302e+06	1.80195e+06	2.6087e+06	0.159399	1.62478	0.677539	1.10085	0.591853	0.181945
Q8VCR7	141	Protein ABHD14B	Abhd14b	8.00547e+06	7.09684e+06	8.00164e+06	NA	7.85596e+06	4.87088e+06	NA	0.338909	0.826277	1.08228	0.894262	0.0679747	0.331704
Q8VCR7	194	Protein ABHD14B	Abhd14b	3.93312e+06	2.14015e+06	3.21335e+06	4861600	2.04757e+06	3.18772e+06	2.52069e+06	0.251627	0.730927	1.08228	0.791066	0.325125	0.221565
Q8VCT4	304	Carboxylesterase 1D	Ces1d	1.90566e+07	2.47413e+07	9.33545e+06	25646000	7.65416e+06	4.32366e+07	5.98978e+06	0.949747	0.962699	0.906049	0.872253	0.38065	1.10972
Q8VCT4	382	Carboxylesterase 1D	Ces1d	1.65688e+07	1.16769e+07	8.04695e+06	13294000	1.11467e+07	1.7567e+07	7.87685e+06	0.952221	0.983883	0.906049	0.891447	0.28577	0.404175
Q8VCW8	179	Medium-chain acyl-CoA ligase ACSF2, mitochondrial	Acsf2	1.66189e+07	1.8656e+07	1.30787e+07	9225800	1.31965e+07	7.79687e+06	1.63462e+07	0.571692	0.864652	1.17526	1.01619	0.287983	0.347384
Q8VCW8	182	Medium-chain acyl-CoA ligase ACSF2, mitochondrial	Acsf2	8.03464e+08	8.90513e+08	5.85306e+08	325050000	5.72987e+08	4.81869e+08	7.27304e+08	0.737495	0.912408	1.17526	1.07231	0.387716	0.208847
Q8VCW8	191	Medium-chain acyl-CoA ligase ACSF2, mitochondrial	Acsf2	7.3301e+06	5.08448e+06	NA	NA	3.64295e+06	4.07545e+06	NA	0.176412	0.621721	1.17526	0.730682	0.255812	0.0792457
Q8VCW8	487	Medium-chain acyl-CoA ligase ACSF2, mitochondrial	Acsf2	797407	716563	NA	NA	NA	853779	266725	0.57501	0.74011	1.17526	0.869819	0.0755168	0.740934
Q8VCX1	41	Aldo-keto reductase family 1 member D1	Akr1d1	6.5125e+06	4.04145e+06	3.66865e+06	5992200	4.52037e+06	5.04207e+06	1.02146e+07	0.415506	1.30446	0.965723	1.25975	0.278713	0.477493
Q8VCX1	203	Aldo-keto reductase family 1 member D1	Akr1d1	733683	1.06328e+06	NA	1212700	1.3779e+06	1.36237e+06	2.20266e+06	0.107408	1.64235	0.965723	1.58606	0.244304	0.291762
Q8VCX1	206	Aldo-keto reductase family 1 member D1	Akr1d1	7.95986e+06	5.39693e+06	1.00411e+07	8049200	8.36432e+06	6.19717e+06	2.13414e+07	0.364008	1.52226	0.965723	1.47008	0.242118	0.684339
Q8VCX1	272	Aldo-keto reductase family 1 member D1	Akr1d1	6.4218e+06	6.13527e+06	9.14688e+06	13227000	3.44643e+06	9.80858e+06	6.21379e+06	0.407583	0.743135	0.965723	0.717662	0.376656	0.49156
Q8VCZ9	301	Hydroxyproline dehydrogenase	Prodh2	NA	2.59187e+06	2.66992e+06	1853900	1.15474e+06	3.69854e+06	1.52166e+06	0.78226	0.895899	0.707403	0.633762	0.189844	0.647082
Q8VDC0	643	Probable leucine--tRNA ligase, mitochondrial	Lars2	9.66474e+06	1.07695e+07	9.23306e+06	8987200	7.21985e+06	5.88498e+06	9.86102e+06	0.122868	0.792174	1.08777	0.861701	0.0816122	0.264323
Q8VDD5	299	Myosin-9	Myh9	2.05371e+07	1.53837e+07	1.02604e+07	18101000	9.81017e+06	1.37578e+07	1.65392e+07	0.420186	0.831898	0.837316	0.696561	0.274317	0.252922
Q8VDD5	760	Myosin-9	Myh9	2.42153e+06	1.39042e+06	1.56649e+06	1891000	562373	1.80472e+06	720749	0.121157	0.566361	0.837316	0.474223	0.24927	0.656967
Q8VDD5	1445	Myosin-9	Myh9	3.73571e+06	3.46634e+06	2.66565e+06	4264900	2.68866e+06	3.3404e+06	3.68493e+06	0.552691	0.916461	0.837316	0.767368	0.188701	0.156259
Q8VDD5	1802	Myosin-9	Myh9	874426	961072	NA	664130	896136	1.03273e+06	837472	0.446626	1.1067	0.837316	0.926656	0.183269	0.108648
Q8VDG5	46	Phosphopantothenate--cysteine ligase	Ppcs	4.59324e+07	4.53452e+07	3.37419e+07	53072000	2.88371e+07	2.59294e+07	4.8056e+07	0.229601	0.76981	1.11406	0.857614	0.179673	0.350808
Q8VDG5	231	Phosphopantothenate--cysteine ligase	Ppcs	7.96509e+06	NA	8.29525e+06	8498900	7.7832e+06	9.19272e+06	NA	0.704282	1.02846	1.11406	1.14576	0.0326411	0.117422
Q8VDJ3	536	Vigilin	Hdlbp	NA	2.28017e+06	2.33954e+06	2320400	2.70006e+06	2.78456e+06	NA	0.00157974	1.18542	0.933881	1.10704	0.0130976	0.0217891
Q8VDJ3	568	Vigilin	Hdlbp	644027	578095	780983	579710	602038	1.0481e+06	739131	0.278188	1.23342	0.933881	1.15187	0.147545	0.286889
Q8VDK1	148	Deaminated glutathione amidase	Nit1	9.28114e+06	6.07922e+06	5.22242e+06	5154800	5.04866e+06	3.01823e+06	1.00084e+07	0.85197	0.936387	1.12376	1.05227	0.302112	0.596823
Q8VDN2	444	Sodium/potassium-transporting ATPase subunit alpha-1	Atp1a1	NA	1.06007e+06	731127	1090000	NA	1.03504e+06	825243	0.868355	0.968494	0.938141	0.908584	0.207329	0.159492
Q8VDN2	487	Sodium/potassium-transporting ATPase subunit alpha-1	Atp1a1	1.76642e+07	1.4349e+07	8.17622e+06	13221000	9.11605e+06	9.44079e+06	1.18153e+07	0.241881	0.758208	0.938141	0.711305	0.294517	0.145559
Q8VE22	93	28S ribosomal protein S23, mitochondrial	Mrps23	8.0451e+06	9.83101e+06	9.466e+06	6264000	8.71928e+06	1.04089e+07	7.31803e+06	0.747324	1.04926	0.85885	0.901156	0.192814	0.175562
Q8VE38	78	Oxidoreductase NAD-binding domain-containing protein 1	Oxnad1	864854	1.07409e+06	961873	804940	542126	465867	884310	0.0692735	0.680853	1.58172	1.07692	0.127122	0.353316
Q8VE38	87	Oxidoreductase NAD-binding domain-containing protein 1	Oxnad1	3.00949e+06	2.68606e+06	2.48988e+06	NA	1.30204e+06	1.46451e+06	1.46338e+06	0.00120581	0.516763	1.58172	0.817373	0.0961676	0.0662979
Q8VEK3	181	Heterogeneous nuclear ribonucleoprotein U	Hnrnpu	1.54561e+07	1.38569e+07	1.0681e+07	16942000	1.12547e+07	1.19108e+07	1.0285e+06	0.124701	0.566577	1.10071	0.623638	0.18848	0.756674
Q8VEK3	328	Heterogeneous nuclear ribonucleoprotein U	Hnrnpu	5.86689e+06	4.67657e+06	5.35767e+06	5130400	4.14879e+06	3.05184e+06	4.04823e+06	0.0148799	0.713143	1.10071	0.784965	0.0941415	0.161718
Q8VEM8	94	Phosphate carrier protein, mitochondrial	Slc25a3	3.25535e+06	3.6213e+06	2.18706e+06	3160300	1.99902e+06	2.71789e+06	2.61082e+06	0.192936	0.799271	0.928166	0.741855	0.200405	0.158785
Q8VEM8	96	Phosphate carrier protein, mitochondrial	Slc25a3	1.01859e+07	7.60528e+06	4.44938e+06	3570500	4.69639e+06	5.07694e+06	6.35943e+06	0.584893	0.833376	0.928166	0.773511	0.469933	0.162031
Q8VEM8	204	Phosphate carrier protein, mitochondrial	Slc25a3	5.55313e+06	3.57336e+06	2.5223e+06	2788300	1.73389e+06	2.30299e+06	2.93772e+06	0.196158	0.644137	0.928166	0.597866	0.379735	0.259033
Q8VEM8	242	Phosphate carrier protein, mitochondrial	Slc25a3	8.39206e+06	5.70541e+06	2.96531e+06	1455500	3.32183e+06	4.51601e+06	2.93436e+06	0.599765	0.775608	0.928166	0.719893	0.661761	0.229591
Q8VI47	1338	SH3 domain-containing kinase-binding protein 1	Abcc2	1.31949e+06	909841	NA	NA	449547	1.23836e+06	569051	0.37872	0.674927	0.918326	0.619803	0.259868	0.565109
Q8VIJ6	322	ATP-binding cassette sub-family C member 2	Sfpq	1.0841e+06	1.10101e+06	1.26666e+06	1694300	1.52111e+06	1.66661e+06	1.25238e+06	0.36956	1.15042	0.848887	0.976577	0.220797	0.141991
Q91V12	169	Cytosolic acyl coenzyme A thioester hydrolase	Acot7	9.69465e+06	1.19579e+07	1.63603e+07	21006000	9.7215e+06	9.86503e+06	9.69761e+06	0.152422	0.661577	0.736571	0.487298	0.339062	0.00927675
Q91V16	40	Electron transfer flavoprotein regulatory factor 1	Etfrf1	623912	611290	908118	615980	1.32023e+06	1.78938e+06	1.18901e+06	0.00814622	2.07715	0.873619	1.81464	0.2111	0.220283
Q91V64	285	Isochorismatase domain-containing protein 1	Isoc1	4.99994e+06	4.11952e+06	3.29544e+06	2702900	3.35399e+06	3.20499e+06	1.5516e+06	0.217965	0.715324	0.922532	0.659909	0.264522	0.370026
Q91V76	144	Ester hydrolase C11orf54 homolog	NA	2.20139e+06	1.86011e+06	1.89934e+06	1345000	1.93932e+06	2.25898e+06	1.77793e+06	0.522869	1.09068	1.14166	1.24518	0.194557	0.1229
Q91V92	259	ATP-citrate synthase	Acly	1.16613e+07	8.31677e+06	5.73796e+06	9334100	4.25885e+06	2.43425e+06	4.06693e+06	0.0196511	0.40932	1.28814	0.527263	0.280131	0.279543
Q91V92	272	ATP-citrate synthase	Acly	1.05695e+06	837560	NA	434760	321407	490363	266727	0.0983609	0.463019	1.28814	0.596434	0.40644	0.324291
Q91V92	528	ATP-citrate synthase	Acly	5.23122e+06	6.17966e+06	2.24875e+06	5486500	3.42041e+06	1.62957e+06	3.16335e+06	0.129551	0.571975	1.28814	0.736785	0.363241	0.353683
Q91V92	544	ATP-citrate synthase	Acly	7.3556e+07	6.35175e+07	1.39353e+07	49040000	1.98527e+07	1.41037e+07	2.17865e+07	0.099115	0.371529	1.28814	0.478582	0.521305	0.215067
Q91V92	938	ATP-citrate synthase	Acly	8.67771e+06	9.2976e+06	NA	7629400	2.4196e+06	4.52241e+06	NA	0.0150524	0.406684	1.28814	0.523867	0.0987963	0.428381
Q91V92	952	ATP-citrate synthase	Acly	6.34635e+06	5.91498e+06	NA	4489400	1.52301e+06	3.87717e+06	NA	0.0850933	0.483577	1.28814	0.622916	0.17405	0.616516
Q91V92	958	ATP-citrate synthase	Acly	7.0058e+06	8.27846e+06	2.5805e+06	6783200	3.85181e+06	1.77332e+06	4.46665e+06	0.143951	0.545916	1.28814	0.703218	0.401957	0.419567
Q91V92	968	ATP-citrate synthase	Acly	4.43008e+06	6.47312e+06	1.43116e+06	4465700	3.18602e+06	1.28476e+06	3.40642e+06	0.29694	0.625172	1.28814	0.805311	0.494814	0.444271
Q91V92	1067	ATP-citrate synthase	Acly	7.50896e+06	3.4736e+06	852187	3054400	1.72824e+06	1.22211e+06	2.08713e+06	0.271723	0.451109	1.28814	0.581093	0.745226	0.258815
Q91VA0	142	Acyl-coenzyme A synthetase ACSM1, mitochondrial	Acsm1	2.74157e+06	2.96382e+06	2.25711e+06	3116700	1.3803e+06	2.82931e+06	4.56708e+06	0.853653	1.05624	1.01352	1.07052	0.135349	0.545389
Q91VA0	179	Acyl-coenzyme A synthetase ACSM1, mitochondrial	Acsm1	NA	1.57121e+07	1.38108e+07	18206000	7.117e+06	NA	1.36889e+07	0.158701	0.653879	1.01352	0.66272	0.138549	0.446705
Q91VA0	200	Acyl-coenzyme A synthetase ACSM1, mitochondrial	Acsm1	2.14778e+08	1.09637e+08	5.41594e+07	11829000	7.58098e+07	6.19503e+07	9.2623e+07	0.708026	0.786821	1.01352	0.79746	0.899443	0.200015
Q91VA0	210	Acyl-coenzyme A synthetase ACSM1, mitochondrial	Acsm1	3.93477e+06	4.22013e+06	5.233e+06	4232100	2.50565e+06	3.19152e+06	6.07586e+06	0.642938	0.890884	1.01352	0.902929	0.129138	0.482771
Q91VA0	233	Acyl-coenzyme A synthetase ACSM1, mitochondrial	Acsm1	1.49162e+06	1.18803e+06	648106	939810	741813	981523	NA	0.502883	0.807644	1.01352	0.818563	0.336474	0.196712
Q91VA0	352	Acyl-coenzyme A synthetase ACSM1, mitochondrial	Acsm1	4.87327e+07	3.15203e+07	3.54544e+07	41487000	2.38064e+07	2.44723e+07	3.03068e+07	0.0403249	0.666567	1.01352	0.675579	0.191028	0.136526
Q91VA0	534	Acyl-coenzyme A synthetase ACSM1, mitochondrial	Acsm1	4.3147e+06	2.72176e+06	3.69604e+06	2530600	3.62567e+06	2.32469e+06	5.67183e+06	0.583937	1.16837	1.01352	1.18417	0.253036	0.435547
Q91VA7	145	Isocitrate dehydrogenase [NAD] subunit, mitochondrial	Idh3b	2.72123e+06	3.21457e+06	2.07144e+06	1705600	3.14827e+06	1.9191e+06	1.85307e+06	0.828258	0.950005	1.06466	1.01143	0.276637	0.316224
Q91VD9	98	NADH-ubiquinone oxidoreductase 75 kDa subunit, mitochondrial	Ndufs1	4.31881e+06	7.25147e+06	6.40922e+06	4431800	5.06158e+06	4.55744e+06	5.52599e+06	0.562467	0.901034	1.21262	1.09261	0.26045	0.0959545
Q91VD9	467	NADH-ubiquinone oxidoreductase 75 kDa subunit, mitochondrial	Ndufs1	1.56505e+06	2.03144e+06	1.71905e+06	1147900	1.67964e+06	959684	1.41426e+06	0.387311	0.836208	1.21262	1.014	0.227365	0.269465
Q91VF2	38	Histamine N-methyltransferase	Hnmt	705837	407918	NA	765820	618050	938545	733194	0.399146	1.21825	0.777219	0.946845	0.305942	0.212705
Q91VM9	211	Inorganic pyrophosphatase 2, mitochondrial	Ppa2	8.72706e+06	8.64096e+06	8.23996e+06	2853500	1.05217e+07	8.59941e+06	9.3815e+06	0.230798	1.33526	0.86778	1.15871	0.400424	0.101748
Q91VM9	219	Inorganic pyrophosphatase 2, mitochondrial	Ppa2	1.73158e+07	1.52529e+07	1.5083e+07	9734300	2.02736e+07	1.70633e+07	1.57155e+07	0.193827	1.23264	0.86778	1.06966	0.225696	0.132415
Q91VM9	254	Inorganic pyrophosphatase 2, mitochondrial	Ppa2	9.9631e+06	1.15984e+07	8.22187e+06	8396700	1.17982e+07	1.29091e+07	8.24021e+06	0.382723	1.1506	0.86778	0.998471	0.165213	0.22208
Q91VR2	55	ATP synthase subunit gamma, mitochondrial	Atp5f1c	8.44889e+06	7.55987e+06	6.61886e+06	6472300	6.30502e+06	9.58115e+06	7.46542e+06	0.622006	1.06995	0.805626	0.86198	0.126332	0.213405
Q91VR2	79	ATP synthase subunit gamma, mitochondrial	Atp5f1c	1.61784e+07	1.15562e+07	9.74586e+06	5390600	1.52579e+07	1.34402e+07	1.0875e+07	0.424938	1.23076	0.805626	0.991534	0.416725	0.166937
Q91VR2	115	ATP synthase subunit gamma, mitochondrial	Atp5f1c	6.41156e+06	6.55584e+06	7.0268e+06	4049100	6.2992e+06	8.21502e+06	1.21579e+07	0.140335	1.47912	0.805626	1.19161	0.221923	0.335994
Q91VR2	138	ATP synthase subunit gamma, mitochondrial	Atp5f1c	1.06862e+07	1.29555e+07	9.92078e+06	6870600	1.77649e+07	1.16364e+07	1.83494e+07	0.0551039	1.57464	0.805626	1.26857	0.248694	0.233621
Q91VR2	154	ATP synthase subunit gamma, mitochondrial	Atp5f1c	7.41834e+07	6.56613e+07	6.54104e+07	40906000	7.05352e+07	7.56856e+07	8.5893e+07	0.149094	1.25725	0.805626	1.01287	0.233146	0.101025
Q91VR5	234	ATP-dependent RNA helicase DDX1	Ddx1	NA	1.39067e+07	1.17083e+07	9445600	9.69221e+06	1.06141e+07	NA	0.432901	0.868763	0.953867	0.828684	0.190867	0.0642023
Q91VR5	516	ATP-dependent RNA helicase DDX1	Ddx1	1.0156e+07	9.39128e+06	7.30155e+06	6763500	7.83655e+06	8.26655e+06	9.73311e+06	0.85368	1.02487	0.953867	0.977589	0.193736	0.115462
Q91VS7	42	Microsomal glutathione S-transferase 1	Mgst1	8.82501e+06	7.29249e+06	2.37768e+06	5500600	4.44824e+06	7.44462e+06	4.97123e+06	0.843162	0.937059	0.971995	0.910816	0.461779	0.284717
Q91VS7	55	Microsomal glutathione S-transferase 1	Mgst1	2.17051e+06	2.02072e+06	1.08321e+06	1712000	1.5951e+06	1.7548e+06	1.8251e+06	0.9436	0.987626	0.971995	0.959967	0.275797	0.0683247
Q91VS7	68	Microsomal glutathione S-transferase 1	Mgst1	NA	NA	1.4862e+07	14504000	NA	1.88888e+07	1.71775e+07	0.0618399	1.22816	0.971995	1.19377	0.0172393	0.0671035
Q91VT4	25	Carbonyl reductase family member 4	Cbr4	740159	812409	589231	NA	479554	477935	NA	0.0695215	0.670574	1.15146	0.772137	0.159506	0.00239093
Q91VT4	72	Carbonyl reductase family member 4	Cbr4	8.35243e+06	9.16424e+06	NA	NA	4.32171e+06	5.25885e+06	1.08962e+07	0.521179	0.779325	1.15146	0.89736	0.0655418	0.52102
Q91VT4	96	Carbonyl reductase family member 4	Cbr4	1.04349e+07	1.55027e+07	9.75952e+06	11735000	1.0126e+07	9.0179e+06	NA	0.306754	0.807212	1.15146	0.92947	0.216256	0.0818595
Q91VT4	151	Carbonyl reductase family member 4	Cbr4	2.69985e+06	1.42992e+06	658226	NA	857953	921290	1.25032e+06	0.389251	0.632743	1.15146	0.728576	0.645924	0.20859
Q91VT4	194	Carbonyl reductase family member 4	Cbr4	2.41323e+06	6.16278e+06	6.80538e+06	4619000	5.49959e+06	5.0204e+06	7.51677e+06	0.478159	1.20243	1.15146	1.38454	0.390684	0.22035
Q91W43	519	Glycine dehydrogenase (decarboxylating), mitochondrial	Gldc	8.91998e+06	1.04741e+07	1.19404e+07	12603000	1.16372e+07	1.11403e+07	1.47342e+07	0.311732	1.13833	0.682201	0.776572	0.149185	0.155744
Q91W43	653	Glycine dehydrogenase (decarboxylating), mitochondrial	Gldc	3.49838e+06	2.82371e+06	4.27361e+06	5125300	3.01915e+06	3.80359e+06	5.13121e+06	0.947209	1.01384	0.682201	0.691644	0.252606	0.267929
Q91W43	876	Glycine dehydrogenase (decarboxylating), mitochondrial	Gldc	1.17831e+07	7.12858e+06	7.2501e+06	4818700	1.01018e+07	6.38591e+06	1.08078e+07	0.542393	1.17474	0.682201	0.801407	0.376388	0.261091
Q91W90	136	Thioredoxin domain-containing protein 5	Txndc5	600455	637167	523352	665510	917950	1.26084e+06	634731	0.0868018	1.54601	0.799903	1.23665	0.101497	0.334308
Q91WG0	542	Splicing factor, proline- and glutamine-rich	Ces2c	4.53731e+06	4.16088e+06	1.59635e+06	2864200	1.02323e+06	4.90399e+06	NA	0.844142	0.90088	1.66318	1.49832	0.406469	0.925934
Q91WG8	440	Bifunctional UDP-N-acetylglucosamine 2-epimerase/N-acetylmannosamine kinase	Gne	682006	758266	NA	790380	538551	833314	764151	0.75559	0.957575	0.842357	0.80662	0.0748646	0.216494
Q91WK1	53	SPRY domain-containing protein 4	Spryd4	NA	5.72719e+06	8.72793e+06	4649500	1.13649e+07	1.17339e+07	1.28587e+07	0.0124434	1.88214	0.793003	1.49254	0.331872	0.0649177
Q91WN4	102	Kynurenine 3-monooxygenase	Kmo	NA	3.6105e+07	2.55276e+07	28092000	1.48392e+07	2.79217e+07	3.56098e+07	0.60997	0.873458	0.995102	0.86918	0.184485	0.401989
Q91WS0	55	CDGSH iron-sulfur domain-containing protein 1	Cisd1	5.29673e+06	4.57621e+06	5.06935e+06	5867600	3.16061e+06	2.40603e+06	3.85643e+06	0.00727058	0.603756	1.27443	0.769447	0.102987	0.230944
Q91WS0	68	CDGSH iron-sulfur domain-containing protein 1	Cisd1	1.70264e+07	1.17283e+07	1.94815e+07	23951000	1.02291e+07	6.54262e+06	1.51894e+07	0.100173	0.590338	1.27443	0.752347	0.28233	0.407277
Q91WS0	89	CDGSH iron-sulfur domain-containing protein 1	Cisd1	1.9826e+07	1.48014e+07	1.26452e+07	21988000	8.20884e+06	9.2945e+06	1.59496e+07	0.117704	0.644001	1.27443	0.820736	0.250116	0.375842
Q91WS0	104	CDGSH iron-sulfur domain-containing protein 1	Cisd1	4.40981e+06	4.02364e+06	4.20372e+06	6436100	3.36454e+06	2.45335e+06	5.05864e+06	0.269958	0.760332	1.27443	0.968993	0.235511	0.364667
Q91WT7	39	3-alpha-hydroxysteroid dehydrogenase type 1	Akr1c14	1.09337e+06	952295	679796	1125700	1.48728e+06	1.60288e+06	1.57701e+06	0.00491172	1.61585	0.883982	1.42838	0.210981	0.0389981
Q91WT7	161	3-alpha-hydroxysteroid dehydrogenase type 1	Akr1c14	NA	5.71487e+06	6.84651e+06	6355200	8.55427e+06	4.41238e+06	8.97822e+06	0.536003	1.16009	0.883982	1.0255	0.0899932	0.344859
Q91WT7	247	3-alpha-hydroxysteroid dehydrogenase type 1	Akr1c14	3.60747e+06	3.83568e+06	3.27393e+06	5311300	3.57543e+06	7.48365e+06	5.97697e+06	0.185976	1.41716	0.883982	1.25274	0.224489	0.347107
Q91WT7	249	3-alpha-hydroxysteroid dehydrogenase type 1	Akr1c14	NA	687960	NA	506130	589721	NA	698014	0.701391	1.07842	0.883982	0.953307	0.215349	0.118929
Q91WT9	208	Cystathionine beta-synthase	Cbs	3.61271e+06	3.16031e+06	2.94782e+06	4045300	2.81091e+06	2.59171e+06	3.44941e+06	0.23144	0.857373	0.951391	0.815697	0.14202	0.151017
Q91WT9	386	Cystathionine beta-synthase	Cbs	1.68821e+07	1.476e+07	2.01812e+07	26505000	1.20498e+07	1.16388e+07	1.39935e+07	0.072421	0.641439	0.951391	0.610259	0.261771	0.100134
Q91WU0	304	Carboxylesterase 1F	Ces1f	NA	1.65248e+06	1.56248e+06	1601900	1.2946e+06	2.07578e+06	NA	0.803615	1.04956	0.937404	0.983858	0.0281001	0.327783
Q91X34	138	Bile acid-CoA:amino acid N-acyltransferase	Baat	3.85692e+06	3.18892e+06	1.56973e+06	2995500	2.3658e+06	2.48757e+06	2.36458e+06	0.423551	0.828858	1.01194	0.838754	0.3315	0.029367
Q91X34	308	Bile acid-CoA:amino acid N-acyltransferase	Baat	6.69436e+06	6.57153e+06	3.09168e+06	6134600	4.85976e+06	4.31482e+06	6.69542e+06	0.788149	0.940772	1.01194	0.952004	0.303143	0.235776
Q91X44	164	Glucokinase regulatory protein	Gckr	1.37168e+06	1.21022e+06	1.50642e+06	1984700	1.28613e+06	1.29042e+06	2.19281e+06	0.83214	1.04711	0.80346	0.841314	0.219795	0.328495
Q91X77	235	Cytochrome P450 2C50	Cyp2c50	3.32878e+06	3.16132e+06	1.85173e+06	2397900	1.18084e+06	2.06607e+06	2.57131e+06	0.218633	0.722329	1.13562	0.820289	0.25607	0.362914
Q91X77	375	Cytochrome P450 2C50	Cyp2c50	1.18258e+07	1.20482e+07	8.29149e+06	5134700	3.47918e+06	9.06782e+06	4.88585e+06	0.202343	0.623155	1.13562	0.707666	0.351857	0.500246
Q91X83	89	S-adenosylmethionine synthase isoform type-1	Mat1a	1.1982e+07	9.45374e+06	8.54704e+06	11960000	1.06315e+07	7.07664e+06	1.2655e+07	0.839943	0.965225	1.10119	1.0629	0.167333	0.279022
Q91X83	98	S-adenosylmethionine synthase isoform type-1	Mat1a	1.37288e+06	1.02243e+06	796069	1132200	855317	1.36406e+06	725641	0.665356	0.908204	1.10119	1.00011	0.221801	0.343746
Q91X83	235	S-adenosylmethionine synthase isoform type-1	Mat1a	1.23365e+08	9.91625e+07	9.38579e+07	165550000	1.07931e+08	6.81075e+07	1.26431e+08	0.451754	0.836817	1.10119	0.921495	0.271191	0.295609
Q91X83	352	S-adenosylmethionine synthase isoform type-1	Mat1a	7.75348e+06	7.41748e+06	7.54276e+06	8358800	5.89722e+06	6.37625e+06	5.88937e+06	0.00172436	0.779374	1.10119	0.858239	0.0537417	0.0460605
Q91X83	374	S-adenosylmethionine synthase isoform type-1	Mat1a	7.42978e+06	5.94933e+06	2.54654e+06	8320000	6.15623e+06	4.9681e+06	3.43307e+06	0.494271	0.80055	1.10119	0.881558	0.41889	0.281353
Q91X83	392	S-adenosylmethionine synthase isoform type-1	Mat1a	3.83875e+06	2.26279e+06	2.04474e+06	3808700	1.77072e+06	3.01275e+06	1.76372e+06	0.282623	0.730205	1.10119	0.804095	0.323993	0.329506
Q91X91	149	Nicotinate-nucleotide pyrophosphorylase [carboxylating]	Qprt	1.61239e+06	1.40367e+06	1.04822e+06	1794100	886721	935057	1.14941e+06	0.0648975	0.676226	1.16055	0.784797	0.218595	0.141172
Q91XC8	29	Acylcarnitine hydrolase	Dap	1.77592e+06	2.19619e+06	3.18229e+06	1882600	4.26593e+06	5.23245e+06	2.86851e+06	0.0423696	1.82463	0.914673	1.66894	0.283586	0.28831
Q91XD4	427	Formimidoyltransferase-cyclodeaminase	Ftcd	3.70348e+06	4.27136e+06	2.15984e+06	6061400	2.69422e+06	3.63497e+06	2.0811e+06	0.278704	0.692373	0.998302	0.691197	0.397913	0.279182
Q91XD6	34	Vacuolar protein-sorting-associated protein 36	Vps36	NA	2.14361e+06	2.31274e+06	1574500	1.13472e+06	943883	1.11196e+06	0.0149275	0.52904	1.58341	0.837685	0.19239	0.098007
Q91XE0	16	Glycine N-acyltransferase	Glyat	9.40677e+06	9.90444e+06	NA	NA	3.2981e+06	1.35846e+07	NA	0.835531	0.874246	1.23393	1.07875	0.0364458	0.861671
Q91XE0	20	Glycine N-acyltransferase	Glyat	3.13758e+07	4.59799e+07	4.96286e+07	33582000	2.80549e+07	2.65556e+07	4.14963e+07	0.27739	0.798064	1.23393	0.984752	0.224647	0.256821
Q91XE0	113	Glycine N-acyltransferase	Glyat	3.60471e+07	3.00881e+07	2.46906e+07	21446000	2.07383e+07	1.5317e+07	2.49539e+07	0.142767	0.724542	1.23393	0.894031	0.228133	0.237555
Q91XE0	127	Glycine N-acyltransferase	Glyat	3.0169e+07	2.74539e+07	1.7385e+07	7867600	1.30637e+07	1.68156e+07	NA	0.495788	0.721066	1.23393	0.889742	0.491369	0.177581
Q91XE0	141	Glycine N-acyltransferase	Glyat	1.20194e+06	929591	761461	616310	639810	536745	666311	0.144906	0.700183	1.23393	0.863974	0.286595	0.111429
Q91XE0	256	Glycine N-acyltransferase	Glyat	1.30895e+07	1.04117e+07	6.37773e+06	3792000	6.4177e+06	5.37833e+06	4.75832e+06	0.295223	0.655536	1.23393	0.808882	0.491538	0.15195
Q91XE0	267	Glycine N-acyltransferase	Glyat	2.19885e+06	2.36415e+06	1.66111e+06	1543400	2.00776e+06	1.72111e+06	1.85815e+06	0.760499	0.959041	1.23393	1.18338	0.206407	0.0769834
Q91XE8	149	Transmembrane protein 205	Tmem205	7.5815e+06	6.77021e+06	5.07106e+06	7444100	3.57853e+06	5.06818e+06	6.66002e+06	0.170703	0.759634	1.46562	1.11333	0.171656	0.30203
Q91XF0	100	Death-associated protein 1	Pnpo	5.72549e+06	6.78119e+06	2.638e+06	3081500	5.80449e+06	1.02308e+07	4.74753e+06	0.254485	1.52036	0.77925	1.18474	0.442064	0.419922
Q91Y97	13	Fructose-bisphosphate aldolase B	Aldob	7.87462e+06	8.23263e+06	2.7764e+06	5228700	8.73834e+06	1.06275e+07	3.55244e+06	0.519094	1.2673	0.986263	1.2499	0.422745	0.479526
Q91Y97	108	Fructose-bisphosphate aldolase B	Aldob	NA	3.66376e+06	2.35464e+06	3262300	2.81215e+06	2.89734e+06	1.79079e+06	0.322018	0.808159	0.986263	0.797057	0.216796	0.246292
Q91Y97	147	Fructose-bisphosphate aldolase B	Aldob	6.36078e+07	5.36367e+07	4.50441e+07	58006000	5.21588e+07	5.25906e+07	2.67569e+07	0.244165	0.795942	0.986263	0.785008	0.142235	0.337444
Q91Y97	230	Fructose-bisphosphate aldolase B	Aldob	6.73481e+07	4.92817e+07	3.80261e+07	48225000	6.19698e+07	3.10567e+07	3.74114e+07	0.528138	0.857238	0.986263	0.845462	0.240374	0.375476
Q91Y97	242	Fructose-bisphosphate aldolase B	Aldob	4.1229e+06	5.6822e+06	2.32682e+06	3230200	4.02956e+06	3.48688e+06	3.56892e+06	0.872031	0.962138	0.986263	0.948921	0.372363	0.079165
Q91Y97	243	Fructose-bisphosphate aldolase B	Aldob	3.29768e+07	3.75044e+07	1.92417e+07	27025000	3.21733e+07	2.24025e+07	1.8041e+07	0.432277	0.82933	0.986263	0.817937	0.270592	0.298965
Q91Y97	317	Fructose-bisphosphate aldolase B	Aldob	2.26906e+06	2.54874e+06	NA	1203200	3.03151e+06	3.49848e+06	1.53733e+06	0.396874	1.33986	0.986263	1.32146	0.353771	0.380957
Q91Y97	321	Fructose-bisphosphate aldolase B	Aldob	NA	955840	NA	552140	740386	940689	NA	0.7379	1.11479	0.986263	1.09947	0.378598	0.168506
Q91Y97	330	Fructose-bisphosphate aldolase B	Aldob	7.82676e+06	7.39123e+06	3.74254e+06	8156100	6.01693e+06	7.18849e+06	3.79999e+06	0.48385	0.836161	0.986263	0.824675	0.302177	0.303594
Q91YI0	23	Argininosuccinate lyase	Asl	1.14122e+07	9.15327e+06	NA	NA	6.70621e+06	7.28255e+06	NA	0.106043	0.680204	0.867994	0.590413	0.155341	0.0582663
Q91YI0	43	Argininosuccinate lyase	Asl	944191	808341	716571	1098200	724175	534260	991575	0.382916	0.840975	0.867994	0.729961	0.186527	0.30633
Q91YI0	80	Argininosuccinate lyase	Asl	1.04499e+06	1.07603e+06	1.26384e+06	1142800	765853	NA	715458	0.00624055	0.65434	0.867994	0.567963	0.085658	0.0481124
Q91YI0	131	Argininosuccinate lyase	Asl	4.7819e+06	5.07528e+06	3.9114e+06	6250700	3.62702e+06	5.18539e+06	7.42565e+06	0.722456	1.0815	0.867994	0.938731	0.193116	0.35278
Q91YP0	71	L-2-hydroxyglutarate dehydrogenase, mitochondrial	L2hgdh	7.71161e+06	6.53473e+06	6.54369e+06	6979700	5.82303e+06	8.4947e+06	7.94792e+06	0.553959	1.06906	0.881608	0.942493	0.0796899	0.190164
Q91YP0	105	L-2-hydroxyglutarate dehydrogenase, mitochondrial	L2hgdh	3.95727e+06	4.14594e+06	5.14666e+06	3610400	3.77042e+06	2.56436e+06	7.31946e+06	0.799581	1.0798	0.881608	0.951956	0.156456	0.543102
Q91YQ5	539	Dolichyl-diphosphooligosaccharide--protein glycosyltransferase subunit 1	Rpn1	4.70219e+06	5.37076e+06	4.80894e+06	4439500	4.91476e+06	4.22242e+06	6.58578e+06	0.543981	1.08501	0.915413	0.993234	0.0812154	0.231824
Q91YT0	64	NADH dehydrogenase [ubiquinone] flavoprotein 1, mitochondrial	Ndufv1	4.42447e+06	7.97892e+06	4.98019e+06	5552900	4.61052e+06	2.71213e+06	3.43142e+06	0.0925873	0.625151	1.14009	0.712731	0.273074	0.267367
Q91YT0	81	NADH dehydrogenase [ubiquinone] flavoprotein 1, mitochondrial	Ndufv1	NA	3.57876e+07	1.56e+07	23607000	2.45087e+07	1.25153e+07	7.39367e+06	0.259139	0.592278	1.14009	0.675253	0.406647	0.593307
Q91YT0	104	NADH dehydrogenase [ubiquinone] flavoprotein 1, mitochondrial	Ndufv1	3.54937e+06	5.752e+06	6.16646e+06	3706200	5.54804e+06	3.18391e+06	3.00982e+06	0.442746	0.816504	1.14009	0.930892	0.283334	0.36226
Q91YT0	375	NADH dehydrogenase [ubiquinone] flavoprotein 1, mitochondrial	Ndufv1	1.73464e+06	1.60176e+06	1.67417e+06	727060	1.17726e+06	1.15699e+06	2.13371e+06	0.893336	1.03828	1.14009	1.18374	0.330927	0.374769
Q91Z53	94	Glyoxylate reductase/hydroxypyruvate reductase	Grhpr	4.1902e+06	3.67422e+06	1.92767e+06	2692600	2.56837e+06	3.99917e+06	2.41246e+06	0.86812	0.959041	1.13059	1.08429	0.323411	0.292169
Q91Z53	95	Glyoxylate reductase/hydroxypyruvate reductase	Grhpr	4.47053e+06	5.76365e+06	2.99765e+06	3248200	2.36764e+06	3.09861e+06	4.45736e+06	0.412889	0.802879	1.13059	0.907731	0.308426	0.320587
Q91Z53	300	Glyoxylate reductase/hydroxypyruvate reductase	Grhpr	839356	680060	NA	570610	618691	513517	518558	0.16086	0.78983	1.13059	0.892978	0.19398	0.107805
Q91Z53	327	Glyoxylate reductase/hydroxypyruvate reductase	Grhpr	5.92312e+06	5.78542e+06	4.00176e+06	4188400	2.33039e+06	3.50921e+06	4.05516e+06	0.07246	0.663008	1.13059	0.749593	0.205054	0.267271
Q91ZA3	57	Propionyl-CoA carboxylase alpha chain, mitochondrial	Pcca	1.41468e+06	850170	733892	NA	655700	417487	607810	0.119571	0.560567	1.38402	0.775839	0.36431	0.224873
Q91ZA3	61	Propionyl-CoA carboxylase alpha chain, mitochondrial	Pcca	6.10647e+07	3.41503e+07	2.00353e+07	10213000	2.08646e+07	1.70572e+07	1.95725e+07	0.394729	0.611008	1.38402	0.84565	0.704678	0.101026
Q91ZA3	146	Propionyl-CoA carboxylase alpha chain, mitochondrial	Pcca	2.31124e+06	1.17722e+06	NA	NA	772282	915357	NA	0.255826	0.483778	1.38402	0.66956	0.459727	0.119895
Q91ZA3	150	Propionyl-CoA carboxylase alpha chain, mitochondrial	Pcca	7.42387e+06	7.43639e+06	5.30459e+06	5201300	4.93877e+06	2.9062e+06	6.4945e+06	0.230491	0.753733	1.38402	1.04318	0.19833	0.376462
Q91ZA3	223	Propionyl-CoA carboxylase alpha chain, mitochondrial	Pcca	NA	1.1449e+06	950610	587160	1.37349e+06	571052	804798	0.942382	1.02485	1.38402	1.41842	0.316601	0.450334
Q91ZA3	258	Propionyl-CoA carboxylase alpha chain, mitochondrial	Pcca	5.82517e+06	5.30881e+06	4.58598e+06	1921100	3.91878e+06	3.10016e+06	NA	0.534074	0.79575	1.38402	1.10134	0.39352	0.16494
Q91ZA3	324	Propionyl-CoA carboxylase alpha chain, mitochondrial	Pcca	2.33457e+07	1.65898e+07	1.20531e+07	4143500	1.33217e+07	6.06886e+06	8.61208e+06	0.398291	0.66516	1.38402	0.920597	0.5745	0.394242
Q91ZA3	381	Propionyl-CoA carboxylase alpha chain, mitochondrial	Pcca	NA	1.68506e+06	959654	NA	618175	NA	1.59815e+06	0.758882	0.838019	1.38402	1.15984	0.387899	0.625311
Q91ZA3	403	Propionyl-CoA carboxylase alpha chain, mitochondrial	Pcca	NA	1.96477e+07	NA	11528000	1.32682e+07	1.47974e+07	NA	0.742792	0.900241	1.38402	1.24596	0.36833	0.0770559
Q91ZA3	509	Propionyl-CoA carboxylase alpha chain, mitochondrial	Pcca	7.3897e+06	7.02848e+06	3.99289e+06	4011200	5.15934e+06	3.32063e+06	4.61003e+06	0.344251	0.778393	1.38402	1.07732	0.331361	0.216315
Q91ZA3	554	Propionyl-CoA carboxylase alpha chain, mitochondrial	Pcca	7.42985e+07	6.19359e+07	3.58768e+07	49647000	4.15821e+07	4.07436e+07	1.94266e+07	0.119658	0.611791	1.38402	0.846734	0.297142	0.370207
Q91ZA3	644	Propionyl-CoA carboxylase alpha chain, mitochondrial	Pcca	NA	1.90037e+06	1.29703e+06	1461300	977073	2.28723e+06	1.04687e+06	0.814402	0.925401	1.38402	1.28078	0.200866	0.512921
Q91ZE0	261	Trimethyllysine dioxygenase, mitochondrial	Tmlhe	NA	3.82268e+06	2.89483e+06	1646100	1.83907e+06	818967	1.97233e+06	0.162676	0.553633	1.80145	0.997343	0.391778	0.408793
Q91ZJ5	91	UTP--glucose-1-phosphate uridylyltransferase	Ugp2	828140	1.08784e+06	NA	NA	1.07217e+06	718657	NA	0.802231	0.934677	1.37732	1.28735	0.19169	0.279168
Q91ZJ5	127	UTP--glucose-1-phosphate uridylyltransferase	Ugp2	2.02956e+06	2.00891e+06	NA	1604100	1.35957e+06	1.58962e+06	NA	0.132931	0.784002	1.37732	1.07982	0.127548	0.110318
Q91ZJ5	177	UTP--glucose-1-phosphate uridylyltransferase	Ugp2	1.65299e+06	1.90239e+06	1.49021e+06	1667600	1.04629e+06	1.24518e+06	1.29598e+06	0.00975029	0.712518	1.37732	0.981368	0.10109	0.110353
Q91ZJ5	312	UTP--glucose-1-phosphate uridylyltransferase	Ugp2	NA	1.65071e+06	1.29148e+06	1288200	1.35254e+06	1.01088e+06	1.06454e+06	0.170698	0.810317	1.37732	1.11607	0.147755	0.160799
Q91ZJ5	319	UTP--glucose-1-phosphate uridylyltransferase	Ugp2	1.04103e+07	9.95846e+06	7.1594e+06	6945300	1.05078e+07	4.07872e+06	5.28847e+06	0.358147	0.76871	1.37732	1.05876	0.211148	0.515712
Q91ZJ5	438	UTP--glucose-1-phosphate uridylyltransferase	Ugp2	2.04115e+08	1.73883e+08	1.35573e+08	NA	1.17656e+08	1.00216e+08	1.42073e+08	0.0924135	0.700868	1.37732	0.965322	0.200653	0.175237
Q920A7	292	AFG3-like protein 1	Afg3l1	1.18975e+06	1.43389e+06	1.07416e+06	864410	406739	308729	555981	0.00538224	0.371589	3.15942	1.17401	0.208176	0.293777
Q920E5	57	Farnesyl pyrophosphate synthase	Fdps	7.36719e+06	5.11461e+06	5.01201e+06	6428300	3.36424e+06	2.58671e+06	8.89526e+06	0.589388	0.827475	1.27167	1.05227	0.188464	0.695092
Q920R0	527	Alsin	Als2	649964	586983	436900	700540	222033	NA	206762	0.0115481	0.361184	1.30058	0.469747	0.1926	0.0503663
Q921F4	533	FAST kinase domain-containing protein 4	Hnrnpll	NA	1.12371e+06	1.25155e+06	1835200	1.06295e+06	1.02507e+06	1.79496e+06	0.759334	0.922222	0.740378	0.682793	0.270254	0.335288
Q921G7	131	Electron transfer flavoprotein-ubiquinone oxidoreductase, mitochondrial	Etfdh	4.05179e+07	4.39323e+07	3.62693e+07	34273000	NA	2.14197e+07	2.67703e+07	0.0157277	0.621837	1.13591	0.706352	0.111681	0.157022
Q921G7	152	Electron transfer flavoprotein-ubiquinone oxidoreductase, mitochondrial	Etfdh	4.47136e+06	5.03687e+06	2.97018e+06	2312600	2.45464e+06	2.13533e+06	3.13581e+06	0.215061	0.69644	1.13591	0.791094	0.343488	0.198439
Q921G7	222	Electron transfer flavoprotein-ubiquinone oxidoreductase, mitochondrial	Etfdh	2.32238e+06	2.91301e+06	2.70038e+06	1980600	2.77982e+06	1.7581e+06	3.42085e+06	0.728228	1.07012	1.13591	1.21556	0.166365	0.316108
Q921G7	283	Electron transfer flavoprotein-ubiquinone oxidoreductase, mitochondrial	Etfdh	3.0394e+07	2.65339e+07	2.69586e+07	19044000	1.70826e+07	1.32426e+07	1.78577e+07	0.0253914	0.624148	1.13591	0.708978	0.185846	0.153873
Q921G7	356	Electron transfer flavoprotein-ubiquinone oxidoreductase, mitochondrial	Etfdh	1.40862e+06	1.34822e+06	NA	NA	1.28939e+06	NA	1.5889e+06	0.72943	1.04405	1.13591	1.18595	0.0309859	0.147164
Q921G7	425	Electron transfer flavoprotein-ubiquinone oxidoreductase, mitochondrial	Etfdh	2.82973e+07	1.72178e+07	1.38355e+07	10829000	1.7816e+07	1.07248e+07	1.9723e+07	0.784993	0.916959	1.13591	1.04158	0.434802	0.294723
Q921I1	696	Serotransferrin	Tf	4.81562e+06	2.39411e+06	1.48509e+06	2715300	1.72522e+06	2.80124e+06	974080	0.329708	0.642766	1.641	1.05478	0.493813	0.500886
Q921X9	233	Protein disulfide-isomerase A5	Pdia5	NA	NA	1.37928e+06	1496000	1.6816e+06	2.74525e+06	1.51066e+06	0.358461	1.37668	0.723531	0.996069	0.0574067	0.337983
Q922B2	74	Aspartate--tRNA ligase, cytoplasmic	Dars1	2.53833e+06	1.92442e+06	797425	NA	1.28025e+06	NA	2.60285e+06	0.833713	1.10731	1.01137	1.1199	0.503575	0.481687
Q922B2	103	Aspartate--tRNA ligase, cytoplasmic	Dars1	921459	784421	528019	575640	454418	369825	541252	0.0868257	0.648028	1.01137	0.655398	0.261478	0.188318
Q922D8	262	C-1-tetrahydrofolate synthase, cytoplasmic	Mthfd1	668912	863927	802767	1078400	451963	506527	757885	0.0793852	0.670327	1.05079	0.704371	0.199908	0.285199
Q922D8	302	C-1-tetrahydrofolate synthase, cytoplasmic	Mthfd1	1.29855e+06	946133	1.33816e+06	1786500	964658	1.07121e+06	884006	0.137454	0.725073	1.05079	0.761897	0.256697	0.0964782
Q922D8	309	C-1-tetrahydrofolate synthase, cytoplasmic	Mthfd1	9.83149e+06	7.3281e+06	7.45027e+06	9399100	5.87028e+06	6.82545e+06	7.05486e+06	0.0677719	0.774328	1.05079	0.813654	0.152697	0.0954279
Q922D8	364	C-1-tetrahydrofolate synthase, cytoplasmic	Mthfd1	3.98195e+06	6.41244e+06	7.34071e+06	8218800	6.0262e+06	5.37743e+06	9.91742e+06	0.715721	1.09533	1.05079	1.15096	0.281506	0.34549
Q922D8	370	C-1-tetrahydrofolate synthase, cytoplasmic	Mthfd1	NA	1.96806e+06	1.54217e+06	2522300	1.77739e+06	1.99553e+06	1.54816e+06	0.48922	0.882065	1.05079	0.926862	0.244407	0.126126
Q922D8	488	C-1-tetrahydrofolate synthase, cytoplasmic	Mthfd1	2.08198e+06	2.02351e+06	2.55345e+06	3129300	1.88951e+06	1.59925e+06	2.01802e+06	0.114866	0.750121	1.05079	0.788218	0.209632	0.116871
Q922D8	684	C-1-tetrahydrofolate synthase, cytoplasmic	Mthfd1	1.50785e+06	1.33607e+06	713508	1445000	685376	2.40908e+06	463644	0.912367	0.948368	1.05079	0.996533	0.291883	0.897932
Q922E4	327	Ethanolamine-phosphate cytidylyltransferase	Pcyt2	705777	757624	NA	1177500	685389	737111	NA	0.447188	0.807962	1.10391	0.89192	0.29386	0.0514207
Q922Q1	66	Mitochondrial amidoxime reducing component 2	Mtarc2	2.08908e+07	1.73959e+07	1.49712e+07	24874000	9.06989e+06	1.14287e+07	1.15939e+07	0.0203979	0.547664	1.07799	0.590374	0.22069	0.13199
Q922Q1	156	Mitochondrial amidoxime reducing component 2	Mtarc2	1.12261e+07	1.39903e+07	1.6042e+07	11770000	9.93577e+06	7.39813e+06	1.84601e+07	0.68565	0.899996	1.07799	0.970184	0.166576	0.485671
Q922Q1	296	Mitochondrial amidoxime reducing component 2	Mtarc2	2.03831e+06	1.4993e+06	861786	1554400	1.06215e+06	1.28428e+06	1.2041e+06	0.342368	0.79513	1.07799	0.85714	0.324418	0.0950484
Q922Q8	108	Leucine-rich repeat-containing protein 59	Lrrc59	2.34593e+07	1.94806e+07	2.09346e+07	14774000	1.08448e+07	1.19425e+07	1.53772e+07	0.0361904	0.647004	1.13005	0.731148	0.18563	0.185865
Q922R8	85	Protein disulfide-isomerase A6	Pdia6	NA	4.39129e+06	3.1445e+06	4080900	5.96106e+06	NA	5.53833e+06	0.0345146	1.48485	0.866804	1.28708	0.16762	0.0519871
Q923D2	178	Flavin reductase	Blvrb	6.32758e+06	2.96779e+06	2.84842e+06	5059900	2.94549e+06	NA	3.34682e+06	0.415849	0.731507	1.03883	0.759915	0.392988	0.0902005
Q924D0	53	Reticulon-4-interacting protein 1, mitochondrial	Rtn4ip1	1.15618e+06	1.14211e+06	1.41657e+06	643390	965900	560616	1.07474e+06	0.380986	0.79581	1.26716	1.00842	0.296552	0.312463
Q924M7	93	Heterogeneous nuclear ribonucleoprotein L-like	Mpi	2.89292e+06	3.56248e+06	NA	2674000	NA	6.40873e+06	7.51977e+06	0.00535979	2.28851	0.595871	1.36366	0.152111	0.112808
Q924Y0	324	28S ribosomal protein S2, mitochondrial	Bbox1	1.93557e+06	1.86028e+06	1.0379e+06	1739200	1.31334e+06	1.36033e+06	1.29517e+06	0.246382	0.805086	1.05068	0.845884	0.250473	0.0254173
Q925I1	490	ATPase family AAA domain-containing protein 3	Atad3	6.04665e+06	5.37034e+06	6.49198e+06	3317100	7.21725e+06	6.82835e+06	8.02576e+06	0.0675371	1.38643	0.738803	1.0243	0.26461	0.0830263
Q93092	115	Transaldolase	Taldo1	1.02398e+06	1.11958e+06	NA	785650	300607	1.43541e+06	NA	0.822059	0.888986	1.132	1.00633	0.176128	0.924446
Q93092	219	Transaldolase	Taldo1	1.85167e+06	1.85766e+06	1.09635e+06	1599100	998964	1.77208e+06	1.09472e+06	0.335619	0.804768	1.132	0.910994	0.223262	0.327061
Q93092	230	Transaldolase	Taldo1	4.26236e+06	4.08922e+06	2.21317e+06	3443800	2.13267e+06	2.45861e+06	1.40265e+06	0.0563549	0.570502	1.132	0.645806	0.265181	0.27063
Q93092	321	Transaldolase	Taldo1	1.47884e+06	1.91868e+06	1.27032e+06	1260000	1.38441e+06	794627	1.29256e+06	0.230878	0.780856	1.132	0.883926	0.207906	0.274228
Q99J08	11	SEC14-like protein 2	Sec14l2	940452	NA	720812	1094200	986677	810536	1.44853e+06	0.496846	1.17793	1.17724	1.38671	0.204315	0.304541
Q99J08	18	SEC14-like protein 2	Sec14l2	2.76632e+06	2.29545e+06	2.05813e+06	3295800	1.9493e+06	1.85339e+06	2.47586e+06	0.21702	0.803729	1.17724	0.946183	0.210124	0.160139
Q99J08	51	SEC14-like protein 2	Sec14l2	1.18602e+07	9.25202e+06	7.42535e+06	10244000	NA	5.29125e+06	7.77194e+06	0.116788	0.673681	1.17724	0.793085	0.191455	0.268558
Q99J08	117	SEC14-like protein 2	Sec14l2	5.5636e+06	6.582e+06	3.83691e+06	5160000	3.84754e+06	2.69623e+06	NA	0.094346	0.619015	1.17724	0.72873	0.214948	0.248817
Q99J08	230	SEC14-like protein 2	Sec14l2	6.66751e+07	4.20308e+07	3.93401e+07	57246000	3.05533e+07	3.29577e+07	5.59894e+07	0.311937	0.776133	1.17724	0.913696	0.25172	0.352542
Q99J08	257	SEC14-like protein 2	Sec14l2	945986	883002	736878	737100	610668	579571	759551	0.0736087	0.787087	1.17724	0.926591	0.127956	0.148015
Q99J08	266	SEC14-like protein 2	Sec14l2	1.36084e+06	915665	NA	NA	408492	646578	414636	0.0445003	0.430398	1.17724	0.506683	0.276553	0.277035
Q99J39	385	Malonyl-CoA decarboxylase, mitochondrial	Mlycd	1.39763e+07	6.06977e+06	5.57337e+06	6822500	4.95219e+06	5.04276e+06	6.36037e+06	0.311845	0.672188	1.04457	0.702147	0.486299	0.144571
Q99J99	40	3-mercaptopyruvate sulfurtransferase	Mpst	8.00622e+06	8.63421e+06	9.2578e+06	6610800	9.93809e+06	6.79191e+06	7.70289e+06	0.987437	1.0021	1.17287	1.17533	0.139378	0.198773
Q99J99	146	3-mercaptopyruvate sulfurtransferase	Mpst	5.17798e+06	4.6266e+06	5.8145e+06	3445600	7.59915e+06	6.22877e+06	6.3807e+06	0.0367756	1.41334	1.17287	1.65767	0.210927	0.111514
Q99JB2	145	Stomatin-like protein 2, mitochondrial	Stoml2	1.85361e+06	2.73054e+06	2.51002e+06	1952200	3.69973e+06	2.68609e+06	3.79463e+06	0.0334912	1.50048	0.793075	1.19	0.188253	0.18107
Q99JW2	288	Aminoacylase-1	Acy1	1.31194e+06	831652	1.49601e+06	1265300	1.42432e+06	1.58871e+06	1.75194e+06	0.106581	1.2953	0.884096	1.14517	0.229382	0.103133
Q99JY0	53	Trifunctional enzyme subunit beta, mitochondrial	Hadhb	NA	8.07505e+06	5.06252e+06	3206200	5.24033e+06	3.63383e+06	5.0367e+06	0.618774	0.851141	1.28592	1.0945	0.451034	0.188631
Q99JY0	73	Trifunctional enzyme subunit beta, mitochondrial	Hadhb	2.41989e+08	2.72682e+08	1.60164e+08	200710000	2.52171e+08	1.71995e+08	1.43496e+08	0.489268	0.864471	1.28592	1.11164	0.223913	0.297791
Q99JY0	202	Trifunctional enzyme subunit beta, mitochondrial	Hadhb	1.01777e+08	8.23009e+07	8.23083e+07	45939000	4.94406e+07	5.95201e+07	6.00498e+07	0.183427	0.721515	1.28592	0.927808	0.298555	0.106115
Q99JY0	254	Trifunctional enzyme subunit beta, mitochondrial	Hadhb	NA	NA	4.90518e+06	2356900	7.9834e+06	6.22661e+06	NA	0.153911	1.95674	1.28592	2.5162	0.496251	0.17484
Q99JY0	333	Trifunctional enzyme subunit beta, mitochondrial	Hadhb	2.35947e+07	3.06232e+07	3.31651e+07	19034000	2.46539e+07	1.71151e+07	1.87649e+07	0.193492	0.758449	1.28592	0.975303	0.243175	0.196407
Q99JY0	335	Trifunctional enzyme subunit beta, mitochondrial	Hadhb	1.49686e+06	2.02992e+06	1.43628e+06	NA	1.50312e+06	NA	1.16472e+06	0.326982	0.80631	1.28592	1.03685	0.197455	0.179386
Q99JY0	349	Trifunctional enzyme subunit beta, mitochondrial	Hadhb	4.90191e+07	6.04504e+07	5.7569e+07	29504000	4.53875e+07	2.73755e+07	3.02653e+07	0.179735	0.698938	1.28592	0.898776	0.284091	0.281676
Q99JY0	362	Trifunctional enzyme subunit beta, mitochondrial	Hadhb	NA	4.72721e+06	4.21806e+06	2398500	3.84199e+06	3.2345e+06	NA	0.812759	0.935732	1.28592	1.20327	0.323771	0.121405
Q99JY9	240	Actin-related protein 3	Actr3	1.5145e+07	1.13764e+07	6.78405e+06	13980000	8.67406e+06	7.08265e+06	1.24705e+07	0.39097	0.795936	0.80821	0.643284	0.313788	0.294194
Q99JY9	244	Actin-related protein 3	Actr3	3.26134e+06	3.22268e+06	2.34261e+06	3731900	2.59148e+06	2.76895e+06	3.82951e+06	0.877706	0.975692	0.80821	0.788564	0.184601	0.21854
Q99JY9	251	Actin-related protein 3	Actr3	653628	NA	538181	741820	631083	NA	547900	0.550918	0.914588	0.80821	0.73918	0.158442	0.0997793
Q99JY9	254	Actin-related protein 3	Actr3	1.67639e+06	1.36611e+06	1.43057e+06	1768300	1.28535e+06	1.04449e+06	1.6245e+06	0.238648	0.844761	0.80821	0.682744	0.123433	0.221065
Q99JY9	317	Actin-related protein 3	Actr3	5.97711e+06	5.19183e+06	1.15249e+06	5477700	2.78073e+06	6.40371e+06	1.54649e+06	0.647019	0.803855	0.80821	0.649684	0.499355	0.705793
Q99K48	200	Non-POU domain-containing octamer-binding protein	Nono	1.70414e+06	1.6686e+06	2.60686e+06	2759500	2.57749e+06	3.86943e+06	3.04793e+06	0.0893479	1.44864	0.640638	0.928053	0.265041	0.206598
Q99K51	582	Plastin-3	Pls3	3.23793e+06	5.06971e+06	4.2905e+06	6561900	NA	4.88325e+06	7.42217e+06	0.355726	1.28449	0.842364	1.08201	0.292183	0.291788
Q99K51	611	Plastin-3	Pls3	7.28045e+06	6.73409e+06	6.42995e+06	9601000	5.87185e+06	5.61954e+06	7.64505e+06	0.310257	0.849221	0.842364	0.715353	0.191288	0.173046
Q99K67	45	Alpha-aminoadipic semialdehyde synthase, mitochondrial	Aass	1.42567e+07	NA	1.69158e+07	NA	9.68838e+06	7.00065e+06	1.79214e+07	0.421091	0.740193	0.829263	0.613815	0.120634	0.493222
Q99K67	52	Alpha-aminoadipic semialdehyde synthase, mitochondrial	Aass	5.54072e+06	4.85955e+06	4.86363e+06	5314700	4.285e+06	3.00557e+06	7.24877e+06	0.791719	0.942036	0.829263	0.781196	0.066016	0.449113
Q99K67	56	Alpha-aminoadipic semialdehyde synthase, mitochondrial	Aass	6.08404e+06	4.072e+06	4.75484e+06	4750400	4.38255e+06	3.22078e+06	6.29404e+06	0.766041	0.942452	0.829263	0.781541	0.171428	0.334984
Q99K67	138	Alpha-aminoadipic semialdehyde synthase, mitochondrial	Aass	NA	4.32875e+06	3.57667e+06	4478200	2.92238e+06	2.08171e+06	5.12518e+06	0.472918	0.817958	0.829263	0.678302	0.117051	0.465497
Q99K67	253	Alpha-aminoadipic semialdehyde synthase, mitochondrial	Aass	5.68257e+06	6.63407e+06	5.76228e+06	6820400	6.01318e+06	5.62639e+06	8.12321e+06	0.642943	1.05828	0.829263	0.87759	0.094139	0.204
Q99K67	286	Alpha-aminoadipic semialdehyde synthase, mitochondrial	Aass	1.62786e+07	1.54428e+07	1.28935e+07	14477000	1.68176e+07	1.42541e+07	2.37108e+07	0.223995	1.23609	0.829263	1.02505	0.0983712	0.267829
Q99K67	333	Alpha-aminoadipic semialdehyde synthase, mitochondrial	Aass	6.12539e+06	NA	NA	6593000	5.44464e+06	6.29778e+06	NA	0.421434	0.923263	0.829263	0.765628	0.0519955	0.102749
Q99K67	458	Alpha-aminoadipic semialdehyde synthase, mitochondrial	Aass	3.05481e+07	2.6355e+07	3.10371e+07	33862000	2.35445e+07	2.16234e+07	4.40715e+07	0.915142	0.976878	0.829263	0.810089	0.10169	0.418302
Q99K67	523	Alpha-aminoadipic semialdehyde synthase, mitochondrial	Aass	5.71218e+06	5.42832e+06	8.7194e+06	7276800	6.18879e+06	6.502e+06	8.52425e+06	0.80254	1.04238	0.829263	0.864406	0.224762	0.17926
Q99K67	535	Alpha-aminoadipic semialdehyde synthase, mitochondrial	Aass	NA	NA	541731	589990	553669	463549	954431	0.672285	1.16145	0.829263	0.963145	0.0603054	0.397601
Q99K67	707	Alpha-aminoadipic semialdehyde synthase, mitochondrial	Aass	3.59222e+07	2.55051e+07	2.53954e+07	37364000	2.17086e+07	2.04764e+07	4.19758e+07	0.685986	0.903594	0.829263	0.749317	0.209011	0.430344
Q99KB8	230	Hydroxyacylglutathione hydrolase, mitochondrial	Hagh	2.55867e+06	1.50225e+06	1.70574e+06	973160	2.19292e+06	3.27166e+06	3.04364e+06	0.0606234	1.68317	0.836069	1.40725	0.391259	0.200465
Q99KI0	50	Aconitate hydratase, mitochondrial	Aco2	5.26338e+07	6.57255e+07	5.34512e+07	32249000	5.78e+07	3.08689e+07	4.15686e+07	0.50146	0.850977	1.12158	0.954437	0.271878	0.312351
Q99KI0	411	Aconitate hydratase, mitochondrial	Aco2	4.8963e+06	5.97575e+06	5.4505e+06	4289100	5.46881e+06	3.4651e+06	5.00249e+06	0.479066	0.901522	1.12158	1.01113	0.140731	0.225699
Q99KI0	465	Aconitate hydratase, mitochondrial	Aco2	4.21689e+06	6.26069e+06	4.18811e+06	3271800	5.17119e+06	2.81172e+06	4.34658e+06	0.708167	0.916478	1.12158	1.0279	0.281628	0.291355
Q99KI0	573	Aconitate hydratase, mitochondrial	Aco2	5.33023e+06	5.61122e+06	4.95271e+06	4630500	4.32622e+06	4.35184e+06	NA	0.0696769	0.845622	1.12158	0.948431	0.0836422	0.00417557
Q99KI0	689	Aconitate hydratase, mitochondrial	Aco2	1.2839e+07	1.67409e+07	1.38253e+07	9321400	1.63704e+07	1.01461e+07	1.03447e+07	0.734042	0.932135	1.12158	1.04546	0.232185	0.287917
Q99KI0	730	Aconitate hydratase, mitochondrial	Aco2	1.35718e+06	2.10006e+06	1.98313e+06	2203200	1.89616e+06	1.32486e+06	2.85822e+06	0.801899	1.06045	1.12158	1.18938	0.198825	0.382416
Q99KK2	336	N-acylneuraminate cytidylyltransferase	Cmas	316600	387704	345465	505290	388525	NA	287478	0.505665	0.869424	1.09724	0.953967	0.21347	0.211392
Q99KK7	209	Dipeptidyl peptidase 3	Dpp3	NA	1.26762e+06	NA	583970	1.01406e+06	997872	2.16759e+06	0.465973	1.50484	0.801825	1.20662	0.522159	0.481428
Q99KQ4	469	Nicotinamide phosphoribosyltransferase	Nampt	1.19536e+06	1.18094e+06	1.03773e+06	1224600	337367	895491	1.52617e+06	0.447822	0.793058	0.920587	0.730079	0.0718239	0.646716
Q99KR3	102	Endoribonuclease LACTB2	Lactb2	2.18995e+06	2.27325e+06	2.26146e+06	2073900	2.15039e+06	2.7852e+06	2.54029e+06	0.134506	1.13289	0.881222	0.998331	0.0416213	0.128474
Q99KR3	282	Endoribonuclease LACTB2	Lactb2	1.30708e+06	1.9213e+06	960849	1171400	1.83198e+06	2.56915e+06	1.93456e+06	0.0558437	1.57586	0.881222	1.38868	0.308013	0.189071
Q99KR7	66	Peptidyl-prolyl cis-trans isomerase F, mitochondrial	Ppif	NA	2.28304e+06	2.388e+06	1732700	2.12141e+06	1.55308e+06	2.11963e+06	0.504764	0.904802	1.29093	1.16804	0.164891	0.169628
Q99KR7	72	Peptidyl-prolyl cis-trans isomerase F, mitochondrial	Ppif	1.88434e+07	2.32161e+07	3.0968e+07	22250000	2.03483e+07	2.15636e+07	2.11658e+07	0.400972	0.882722	1.29093	1.13953	0.215014	0.0294694
Q99KR7	85	Peptidyl-prolyl cis-trans isomerase F, mitochondrial	Ppif	1.0319e+06	1.30239e+06	1.90805e+06	1097900	1.29062e+06	963910	1.46417e+06	0.734287	0.928475	1.29093	1.1986	0.29884	0.204918
Q99KR7	90	Peptidyl-prolyl cis-trans isomerase F, mitochondrial	Ppif	NA	822098	1.40889e+06	NA	964482	763350	NA	0.502465	0.774468	1.29093	0.999785	0.371966	0.164625
Q99KR7	166	Peptidyl-prolyl cis-trans isomerase F, mitochondrial	Ppif	2.25396e+07	2.30212e+07	3.38545e+07	23987000	2.17608e+07	2.08172e+07	1.77146e+07	0.14534	0.77745	1.29093	1.00363	0.207725	0.105333
Q99KR7	189	Peptidyl-prolyl cis-trans isomerase F, mitochondrial	Ppif	5.44927e+06	7.59388e+06	1.02373e+07	5521900	9.11631e+06	6.58288e+06	7.42771e+06	0.74399	1.0706	1.29093	1.38207	0.313236	0.167328
Q99L13	55	3-hydroxyisobutyrate dehydrogenase, mitochondrial	Hibadh	3.12487e+07	2.27587e+07	2.26658e+07	29031000	2.06421e+07	2.80852e+07	2.89928e+07	0.88487	0.980346	0.827267	0.811008	0.16586	0.176858
Q99L13	59	3-hydroxyisobutyrate dehydrogenase, mitochondrial	Hibadh	1.67183e+07	1.77706e+07	8.62639e+06	5462600	1.16054e+07	1.84267e+07	1.74794e+07	0.397903	1.30406	0.827267	1.07881	0.497693	0.233329
Q99L13	120	3-hydroxyisobutyrate dehydrogenase, mitochondrial	Hibadh	6.26933e+06	1.02328e+07	9.60764e+06	8882600	8.38609e+06	1.1337e+07	7.60455e+06	0.80703	1.04128	0.827267	0.861419	0.199148	0.2161
Q99L13	241	3-hydroxyisobutyrate dehydrogenase, mitochondrial	Hibadh	2.45802e+07	3.20175e+07	3.71609e+07	28545000	2.58888e+07	2.82885e+07	3.26546e+07	0.666481	0.946627	0.827267	0.783114	0.174613	0.118511
Q99L20	79	Glutathione S-transferase theta-3	Gstt3	NA	NA	743039	570520	571905	301066	924404	0.826814	0.912216	1.34971	1.23123	0.185739	0.521692
Q99L47	152	Hsc70-interacting protein	St13	1.91411e+06	1.80373e+06	1.30343e+06	1477800	2.72573e+06	4.00316e+06	1.88275e+06	0.0699905	1.76674	0.832743	1.47124	0.1743	0.371914
Q99LB2	106	Dehydrogenase/reductase SDR family member 4	Dhrs4	6.6649e+06	7.83653e+06	4.25902e+06	5648100	7.80716e+06	4.86109e+06	7.33686e+06	0.651627	1.09279	1.19502	1.30591	0.249037	0.237347
Q99LB2	159	Dehydrogenase/reductase SDR family member 4	Dhrs4	619523	NA	NA	475210	495243	721588	NA	0.693819	1.11153	1.19502	1.32831	0.186429	0.26306
[truncated: 587 more rows]

## Sheet: NMN-induced decreased sites
NMN-induced decreased acetylation sites (N of Ac sites=108; N of proteins=79) (cutoff: Relative acetylation level_Aged-control/Aged-NMN>1.5, p<0.05)
Protein accession	Position	Protein name	Gene name	Relative acetylation level of Aged-control Rep 1	Relative acetylation level of Aged-control Rep 2	Relative acetylation level of Aged-control Rep 3	Relative acetylation level of Aged-control Rep 4	Relative acetylation level of Aged-NMN Rep 1	Relative acetylation level of Aged-NMN Rep 2	Relative acetylation level of Aged-NMN Rep 3	p value_Aged-control & Aged-NMN	Relative acetylation level_Aged-NMN/Aged-control	Protein level_Aged-NMN/Aged-control	Acetylation level_Aged-NMN/Aged-control	Coefficient of variation_Aged-control	Coefficient of variation_Aged-NMN
B1AUN2	371	Eukaryotic translation initiation factor 2B, subunit 3	Eif2b3	594997	471986	NA	NA	390336	307074	311857	0.0417725	0.630605	1.20661	0.760894	0.163042	0.138968
O09173	380	Homogentisate 1,2-dioxygenase	Hgd	3.45717e+06	4.05251e+06	2.50609e+06	3382100	1.6932e+06	2.20379e+06	NA	0.0495104	0.581734	1.03089	0.599702	0.19025	0.185292
P03930	54	ATP synthase protein 8	Mtatp8	1.07796e+08	8.37923e+07	6.27833e+07	78119000	5.42807e+07	5.04973e+07	2.77293e+07	0.0306534	0.531372	1.15232	0.612308	0.224851	0.325169
P03930	57	ATP synthase protein 8	Mtatp8	1.3239e+08	1.16946e+08	1.11972e+08	103130000	7.59766e+07	6.71277e+07	6.70762e+07	0.00183761	0.603397	1.15232	0.695303	0.105639	0.0731345
P05213	311	Tubulin alpha-1B chain	Tuba1b	1.22146e+06	1.1384e+06	700189	1048000	356827	664189	629183	0.0294904	0.535599	1.15107	0.61651	0.223082	0.305895
P11499	531	Heat shock protein HSP 90-beta	Hsp90ab1	900522	762030	NA	817880	482344	608916	480554	0.00662409	0.633686	1.09195	0.691953	0.0842718	0.140471
P11983	494	T-complex protein 1 subunit alpha	Tcp1	3.68457e+06	4.71953e+06	2.95098e+06	4253000	2.93039e+06	2.11338e+06	2.58212e+06	0.0397745	0.651449	1.15026	0.749334	0.195359	0.161285
P15626	122	Glutathione S-transferase Mu 2	Gstm2	3.89304e+06	4.33289e+06	3.11608e+06	4311100	2.40679e+06	2.6212e+06	NA	0.0315999	0.642426	1.32852	0.853477	0.145326	0.0603073
P15626	199	Glutathione S-transferase Mu 2	Gstm2	1.92031e+06	1.84374e+06	NA	1544400	901528	671904	722620	0.00170508	0.432528	1.32852	0.574622	0.112266	0.157612
P19096	59	Fatty acid synthase	Fasn	2.31752e+07	2.13694e+07	1.45625e+07	24738000	8.76665e+06	7.1622e+06	1.21803e+07	0.0107343	0.447002	1.43453	0.641236	0.213843	0.273525
P19096	776	Fatty acid synthase	Fasn	2.92425e+07	2.50713e+07	1.20326e+07	26600000	1.18167e+07	8.06953e+06	1.33901e+07	0.0499619	0.477355	1.43453	0.684779	0.329889	0.246419
P19096	993	Fatty acid synthase	Fasn	2.14404e+06	2.06225e+06	1.07902e+06	1946000	1.0671e+06	692598	923655	0.0304191	0.494766	1.43453	0.709756	0.272491	0.21125
P19096	1516	Fatty acid synthase	Fasn	2.58963e+06	3.01961e+06	2.00591e+06	2902900	1.61447e+06	854023	1.71517e+06	0.0170899	0.530347	1.43453	0.760797	0.172521	0.337609
P19096	1745	Fatty acid synthase	Fasn	4.21921e+07	3.86058e+07	3.2724e+07	40445000	1.65514e+07	1.30497e+07	NA	0.00191945	0.384513	1.43453	0.551594	0.106894	0.167292
P28271	639	Cytoplasmic aconitate hydratase	Aco1	7.77516e+07	7.17576e+07	5.98165e+07	75699000	3.9434e+07	3.88994e+07	4.32583e+07	0.00149018	0.5688	1.13022	0.642871	0.112577	0.0586562
P28271	844	Cytoplasmic aconitate hydratase	Aco1	1.32442e+07	1.25985e+07	1.18099e+07	15012000	7.74113e+06	8.21604e+06	1.01233e+07	0.00685502	0.660289	1.13022	0.746274	0.103538	0.145027
P34914	473	Bifunctional epoxide hydrolase 2	Ephx2	1.18287e+07	8.89669e+06	8.26752e+06	10189000	7.21825e+06	6.23318e+06	3.07882e+06	0.0280211	0.562512	1.18568	0.666961	0.160676	0.392439
P40142	609	Transketolase	Tkt	NA	2.62335e+07	2.4781e+07	23526000	1.81744e+07	1.47722e+07	1.48307e+07	0.0028691	0.640959	1.1718	0.751074	0.0545314	0.122291
P48036	68	Annexin A5	Anxa5	4.68454e+06	6.29546e+06	3.19492e+06	NA	2.51116e+06	2.08173e+06	1.60674e+06	0.0463695	0.437366	1.8544	0.811052	0.328184	0.218915
P50544	196	Very long-chain specific acyl-CoA dehydrogenase, mitochondrial	Acadvl	597457	552986	906923	689280	457037	441125	403264	0.0434293	0.631765	1.00868	0.637246	0.229263	0.0636749
P51660	84	Peroxisomal multifunctional enzyme type 2	Hsd17b4	2.31984e+07	2.51092e+07	NA	22365000	1.78538e+07	1.21776e+07	1.5312e+07	0.0099572	0.641598	1.33629	0.857361	0.0597235	0.188116
P51660	668	Peroxisomal multifunctional enzyme type 2	Hsd17b4	4.82168e+06	3.71575e+06	NA	4080200	2.67496e+06	2.0322e+06	1.99227e+06	0.00741732	0.530958	1.33629	0.709514	0.133997	0.171572
P51881	92	ADP/ATP translocase 2	Slc25a5	1.22056e+09	1.00454e+09	1.02996e+09	1109000000	7.28662e+08	6.38612e+08	7.54055e+08	0.00191508	0.648121	0.991782	0.642794	0.0890407	0.0857918
P51881	272	ADP/ATP translocase 2	Slc25a5	5.20386e+08	5.18989e+08	5.57234e+08	485750000	4.08554e+08	3.2096e+08	2.90954e+08	0.00325708	0.653405	0.991782	0.648035	0.0561047	0.179638
P52196	14	Thiosulfate sulfurtransferase	Tst	2.73604e+08	2.2378e+08	2.85942e+08	230930000	1.43741e+08	1.43342e+08	1.4863e+08	0.00195521	0.572784	1.16969	0.669983	0.121541	0.0202762
P54071	67	Isocitrate dehydrogenase [NADP], mitochondrial	Idh2	5.41607e+06	5.91464e+06	6.73473e+06	9155300	4.2736e+06	3.45166e+06	2.85683e+06	0.0252906	0.518335	1.33259	0.690727	0.243694	0.201684
P54869	367	Hydroxymethylglutaryl-CoA synthase, mitochondrial	Hmgcs2	4.05291e+06	4.14889e+06	3.09663e+06	2828700	1.2856e+06	1.73485e+06	1.19757e+06	0.00384123	0.398101	1.27649	0.508174	0.188957	0.204957
P56395	39	Cytochrome b5	Cyb5a	NA	3.33265e+07	NA	44436000	2.53175e+07	2.51521e+07	2.57344e+07	0.047451	0.653306	1.15063	0.751712	0.202041	0.0118128
P58710	211	L-gulonolactone oxidase	Gulo	951370	837636	NA	758210	555062	445511	NA	0.0246655	0.589215	1.02071	0.601418	0.114344	0.154841
P68372	58	Tubulin beta-4B chain	Tubb4b	2.97525e+06	2.47134e+06	2.0461e+06	2655400	1.50395e+06	1.56516e+06	1.73036e+06	0.0106858	0.630591	1.11184	0.701117	0.152891	0.0732082
P97328	134	Ketohexokinase	Khk	6.9459e+06	4.86098e+06	4.56004e+06	4178500	2.90237e+06	3.34972e+06	1.99743e+06	0.0312996	0.535368	1.19281	0.638592	0.241079	0.250534
Q14DH7	83	Acyl-CoA synthetase short-chain family member 3, mitochondrial	Acss3	5.05603e+06	5.74196e+06	3.96644e+06	3426900	2.43744e+06	1.16155e+06	980301	0.0088971	0.335639	1.9195	0.644261	0.229872	0.520261
Q2TPA8	42	Hydroxysteroid dehydrogenase-like protein 2	Hsdl2	894241	777906	NA	NA	504920	NA	359318	0.0493117	0.516843	1.33468	0.689818	0.0983904	0.23826
Q3UEG6	368	Alanine--glyoxylate aminotransferase 2, mitochondrial	Agxt2	1.46426e+07	NA	1.46606e+07	12292000	1.02611e+07	7.07761e+06	8.76817e+06	0.0129861	0.627641	1.17353	0.736559	0.0982566	0.183027
Q3UFF7	43	Lysophospholipase-like protein 1	Lyplal1	5.01722e+06	5.38047e+06	4.96645e+06	2778700	2.54731e+06	1.71712e+06	2.90086e+06	0.0369458	0.526584	1.35351	0.712737	0.261428	0.254415
Q3UFF7	216	Lysophospholipase-like protein 1	Lyplal1	9.2475e+06	8.18435e+06	9.38408e+06	6085800	4.09406e+06	3.69482e+06	6.81862e+06	0.0402057	0.591965	1.35351	0.801231	0.185267	0.349144
Q3UIU2	24	NADH dehydrogenase [ubiquinone] 1 beta subcomplex subunit 6	Ndufb6	1.31351e+06	1.7233e+06	1.5949e+06	1326200	982783	838519	784859	0.00495673	0.583239	1.38655	0.80869	0.13617	0.117829
Q3UNX5	341	Acyl-coenzyme A synthetase ACSM3, mitochondrial	Acsm3	NA	5.09958e+06	6.34113e+06	4951300	NA	2.98178e+06	3.75248e+06	0.0460639	0.616238	1.0485	0.646125	0.139682	0.16185
Q3UQ84	384	Threonine--tRNA ligase, mitochondrial	Tars2	4.2077e+06	2.66082e+06	NA	3712500	1.97083e+06	1.54171e+06	2.43904e+06	0.0423101	0.562477	0.864082	0.486027	0.22397	0.22623
Q3UZZ6	120	Sulfotransferase 1 family member D1	Sult1d1	1.20456e+07	6.5284e+06	1.03636e+07	10327000	4.11304e+06	6.6567e+06	5.01666e+06	0.0298745	0.536069	1.17217	0.628362	0.237755	0.245047
Q5SWU9	2126	Acetyl-CoA carboxylase 1	Acaca	2.6413e+07	3.04797e+07	4.03632e+07	42801000	1.9435e+07	1.42542e+07	1.78854e+07	0.013871	0.490987	1.46734	0.720447	0.22354	0.154681
Q60931	20	Voltage-dependent anion-selective channel protein 3	Vdac3	3.15867e+07	2.02705e+07	2.4479e+07	39355000	1.56807e+07	1.25681e+07	1.84209e+07	0.0486372	0.537865	1.16451	0.626349	0.289642	0.188242
Q60931	174	Voltage-dependent anion-selective channel protein 3	Vdac3	7.62561e+06	5.69106e+06	6.38089e+06	7831600	4.92788e+06	4.2486e+06	4.45732e+06	0.0135674	0.660332	1.16451	0.768964	0.148276	0.0765627
Q60931	266	Voltage-dependent anion-selective channel protein 3	Vdac3	3.94187e+07	2.72615e+07	2.67555e+07	42981000	1.77805e+07	2.08133e+07	2.2564e+07	0.0422586	0.597755	1.16451	0.696092	0.244076	0.118721
Q60932	33	Voltage-dependent anion-selective channel protein 1	Vdac1	1.19955e+08	1.03746e+08	1.02211e+08	139900000	6.97584e+07	7.38517e+07	8.43495e+07	0.0143775	0.652508	1.16763	0.761888	0.150894	0.099046
Q60932	249	Voltage-dependent anion-selective channel protein 1	Vdac1	1.40219e+08	1.22618e+08	1.44473e+08	164940000	8.70868e+07	7.90386e+07	NA	0.0106449	0.580605	1.16763	0.677932	0.121519	0.0685134
Q60932	279	Voltage-dependent anion-selective channel protein 1	Vdac1	NA	5.82416e+06	5.40664e+06	6981400	3.5756e+06	3.26103e+06	5.00894e+06	0.0412203	0.650419	1.16763	0.759449	0.134386	0.235967
Q61316	422	Heat shock 70 kDa protein 4	Hspa4	4.42836e+06	3.76698e+06	3.23784e+06	3916500	1.65068e+06	3.17593e+06	2.50933e+06	0.0313302	0.637229	1.27919	0.815135	0.127656	0.312694
Q64521	634	Glycerol-3-phosphate dehydrogenase, mitochondrial	Gpd2	3.31712e+06	3.53184e+06	2.95891e+06	NA	2.16063e+06	1.49046e+06	1.55602e+06	0.00480406	0.530912	1.5027	0.797798	0.0885334	0.212855
Q76MZ3	280	Serine/threonine-protein phosphatase 2A 65 kDa regulatory subunit A alpha isoform	Ppp2r1a	4.22527e+07	3.94852e+07	3.75397e+07	39111000	2.40173e+07	2.34923e+07	2.99074e+07	0.00116263	0.651705	0.9239	0.60211	0.0495175	0.138027
Q7TSH2	66	Phosphorylase b kinase regulatory subunit beta	Phkb	NA	4.1894e+06	3.98376e+06	6420800	1.0269e+06	1.69329e+06	3.02038e+06	0.0389989	0.393353	1.92306	0.75644	0.277837	0.530341
Q7TSH2	824	Phosphorylase b kinase regulatory subunit beta	Phkb	789107	731173	1.19438e+06	1344800	273847	259317	660238	0.0320179	0.391973	1.92306	0.753788	0.296989	0.571627
Q7TSH2	1029	Phosphorylase b kinase regulatory subunit beta	Phkb	669899	618987	825574	1006400	225180	261501	434879	0.00975355	0.393721	1.92306	0.757148	0.223693	0.364814
Q8BGA8	151	Acyl-coenzyme A synthetase ACSM5, mitochondrial	Acsm5	4.00319e+06	5.24796e+06	5.3918e+06	4449000	2.27475e+06	3.26115e+06	NA	0.0258543	0.57992	1.08563	0.629577	0.13824	0.251989
Q8BGV0	353	Probable asparagine--tRNA ligase, mitochondrial	Nars2	7.67497e+06	6.34585e+06	6.20725e+06	3984900	NA	475750	847257	0.00946512	0.109281	7.05093	0.770532	0.252661	0.397119
Q8BHE8	276	Nuclear pore complex protein Nup107	Maip1	4.51555e+06	4.70805e+06	3.74536e+06	3144100	2.78774e+06	2.68585e+06	2.30678e+06	0.0231673	0.643814	1.26496	0.814397	0.179089	0.097723
Q8BIJ6	803	Isoleucine--tRNA ligase, mitochondrial	Iars2	NA	5.2099e+06	4.40185e+06	4401100	2.98573e+06	2.40795e+06	NA	0.0169657	0.577364	0.914582	0.528047	0.0999244	0.151493
Q8BK67	291	Pyrethroid hydrolase Ces2e	Rcc2	NA	4.10711e+06	4.91449e+06	3704200	2.56917e+06	1.79691e+06	2.94894e+06	0.0213872	0.574818	1.05559	0.606771	0.145288	0.24076
Q8BWF0	347	Succinate-semialdehyde dehydrogenase, mitochondrial	Aldh5a1	1.7582e+07	1.4571e+07	1.5513e+07	14232000	9.87085e+06	7.01981e+06	1.19159e+07	0.0107976	0.620517	1.16991	0.725948	0.0973146	0.256095
Q8C196	875	Carbamoyl-phosphate synthase [ammonia], mitochondrial	Cps1	3.03462e+08	2.8552e+08	2.16957e+08	378550000	1.47485e+08	2.14729e+08	1.52871e+08	0.0346644	0.579812	0.860463	0.498907	0.22424	0.217627
Q8CC88	1029	von Willebrand factor A domain-containing protein 8	Vwa8	2.58858e+06	2.1664e+06	1.90873e+06	NA	1.63827e+06	889604	1.3512e+06	0.0345088	0.582119	1.38963	0.80893	0.154521	0.292111
Q8CC88	1074	von Willebrand factor A domain-containing protein 8	Vwa8	NA	1.13966e+06	1.13935e+06	NA	643583	573625	NA	0.00431293	0.534094	1.38963	0.742194	0.000195388	0.0812804
Q8CCJ3	570	E3 UFM1-protein ligase 1	Ufl1	4.13442e+06	2.92044e+06	NA	2712700	933413	951657	1.11029e+06	0.00722482	0.306664	2.47825	0.759989	0.235857	0.097432
Q8CHT0	129	Delta-1-pyrroline-5-carboxylate dehydrogenase, mitochondrial	Aldh4a1	2.78606e+07	2.61896e+07	2.99484e+07	30051000	2.06596e+07	1.59946e+07	1.85047e+07	0.00133622	0.644853	1.10436	0.712151	0.0648273	0.126982
Q8CHT0	174	Delta-1-pyrroline-5-carboxylate dehydrogenase, mitochondrial	Aldh4a1	3.49157e+07	3.46018e+07	2.89091e+07	25932000	2.50627e+07	1.5558e+07	2.14714e+07	0.0308797	0.665732	1.10436	0.735209	0.141831	0.231884
Q8CHT0	357	Delta-1-pyrroline-5-carboxylate dehydrogenase, mitochondrial	Aldh4a1	5.29082e+08	3.5753e+08	5.47925e+08	519060000	3.86457e+08	2.79456e+08	2.65925e+08	0.0333848	0.635981	1.10436	0.702353	0.180309	0.212583
Q8CHT0	551	Delta-1-pyrroline-5-carboxylate dehydrogenase, mitochondrial	Aldh4a1	2.17657e+06	1.78229e+06	2.60072e+06	1683100	1.23146e+06	883456	1.61534e+06	0.043477	0.603405	1.10436	0.666377	0.203033	0.29442
Q8CIH9	60	Amidophosphoribosyltransferase	Ppat	1.50164e+06	1.61931e+06	1.70745e+06	2184000	917788	840461	1.2941e+06	0.0179737	0.580372	1.81837	1.05533	0.170773	0.238525
Q8K1R3	285	Polyribonucleotide nucleotidyltransferase 1, mitochondrial	Pnpt1	7.18436e+06	8.05927e+06	9.07265e+06	8233000	4.86209e+06	3.17352e+06	4.75158e+06	0.00185514	0.523808	1.73948	0.911156	0.0951433	0.221615
Q8K370	427	Acyl-CoA dehydrogenase family member 10	Acad10	1.59833e+06	1.74305e+06	2.16564e+06	1991400	1.11299e+06	NA	909408	0.0124139	0.539419	1.31735	0.710603	0.134946	0.142358
Q8K4Z3	264	NAD(P)H-hydrate epimerase	Naxe	5.80984e+06	7.70504e+06	9.60593e+06	9036500	4.55273e+06	2.82579e+06	5.59065e+06	0.0272915	0.537739	1.31067	0.704801	0.209758	0.323073
Q8R0Y6	865	Cytosolic 10-formyltetrahydrofolate dehydrogenase	Aldh1l1	9.60791e+07	8.21389e+07	1.01375e+08	138560000	4.98826e+07	6.44072e+07	6.14346e+07	0.0262094	0.560319	0.996354	0.558276	0.230428	0.130995
Q8VE38	87	Oxidoreductase NAD-binding domain-containing protein 1	Oxnad1	3.00949e+06	2.68606e+06	2.48988e+06	NA	1.30204e+06	1.46451e+06	1.46338e+06	0.00120581	0.516763	1.58172	0.817373	0.0961676	0.0662979
Q91V92	259	ATP-citrate synthase	Acly	1.16613e+07	8.31677e+06	5.73796e+06	9334100	4.25885e+06	2.43425e+06	4.06693e+06	0.0196511	0.40932	1.28814	0.527263	0.280131	0.279543
Q91V92	938	ATP-citrate synthase	Acly	8.67771e+06	9.2976e+06	NA	7629400	2.4196e+06	4.52241e+06	NA	0.0150524	0.406684	1.28814	0.523867	0.0987963	0.428381
Q91VA0	352	Acyl-coenzyme A synthetase ACSM1, mitochondrial	Acsm1	4.87327e+07	3.15203e+07	3.54544e+07	41487000	2.38064e+07	2.44723e+07	3.03068e+07	0.0403249	0.666567	1.01352	0.675579	0.191028	0.136526
Q91WS0	55	CDGSH iron-sulfur domain-containing protein 1	Cisd1	5.29673e+06	4.57621e+06	5.06935e+06	5867600	3.16061e+06	2.40603e+06	3.85643e+06	0.00727058	0.603756	1.27443	0.769447	0.102987	0.230944
Q91XD6	34	Vacuolar protein-sorting-associated protein 36	Vps36	NA	2.14361e+06	2.31274e+06	1574500	1.13472e+06	943883	1.11196e+06	0.0149275	0.52904	1.58341	0.837685	0.19239	0.098007
Q91YI0	80	Argininosuccinate lyase	Asl	1.04499e+06	1.07603e+06	1.26384e+06	1142800	765853	NA	715458	0.00624055	0.65434	0.867994	0.567963	0.085658	0.0481124
Q920A7	292	AFG3-like protein 1	Afg3l1	1.18975e+06	1.43389e+06	1.07416e+06	864410	406739	308729	555981	0.00538224	0.371589	3.15942	1.17401	0.208176	0.293777
Q920R0	527	Alsin	Als2	649964	586983	436900	700540	222033	NA	206762	0.0115481	0.361184	1.30058	0.469747	0.1926	0.0503663
Q921G7	131	Electron transfer flavoprotein-ubiquinone oxidoreductase, mitochondrial	Etfdh	4.05179e+07	4.39323e+07	3.62693e+07	34273000	NA	2.14197e+07	2.67703e+07	0.0157277	0.621837	1.13591	0.706352	0.111681	0.157022
Q921G7	283	Electron transfer flavoprotein-ubiquinone oxidoreductase, mitochondrial	Etfdh	3.0394e+07	2.65339e+07	2.69586e+07	19044000	1.70826e+07	1.32426e+07	1.78577e+07	0.0253914	0.624148	1.13591	0.708978	0.185846	0.153873
Q922Q1	66	Mitochondrial amidoxime reducing component 2	Mtarc2	2.08908e+07	1.73959e+07	1.49712e+07	24874000	9.06989e+06	1.14287e+07	1.15939e+07	0.0203979	0.547664	1.07799	0.590374	0.22069	0.13199
Q922Q8	108	Leucine-rich repeat-containing protein 59	Lrrc59	2.34593e+07	1.94806e+07	2.09346e+07	14774000	1.08448e+07	1.19425e+07	1.53772e+07	0.0361904	0.647004	1.13005	0.731148	0.18563	0.185865
Q99J08	266	SEC14-like protein 2	Sec14l2	1.36084e+06	915665	NA	NA	408492	646578	414636	0.0445003	0.430398	1.17724	0.506683	0.276553	0.277035
Q99LC3	242	NADH dehydrogenase [ubiquinone] 1 alpha subcomplex subunit 10, mitochondrial	Ndufa10	NA	5.60219e+06	5.96288e+06	NA	4.28465e+06	3.32098e+06	3.86007e+06	0.0145595	0.660939	1.219	0.805684	0.0441061	0.126369
Q99MN9	103	Propionyl-CoA carboxylase beta chain, mitochondrial	Pccb	1.2661e+06	1.51255e+06	1.42306e+06	NA	899627	886966	1.01212e+06	0.00473029	0.66609	1.54144	1.02674	0.0890733	0.0738492
Q9CQ69	33	Cytochrome b-c1 complex subunit 8	Uqcrq	5.48008e+07	5.15436e+07	4.2713e+07	50178000	3.01065e+07	4.12613e+07	2.65468e+07	0.0157395	0.65527	1.13072	0.740928	0.102644	0.235215
Q9CQN1	334	Heat shock protein 75 kDa, mitochondrial	Trap1	1.84389e+07	1.56521e+07	1.11699e+07	12597000	8.44745e+06	8.17606e+06	8.84827e+06	0.0267733	0.586995	1.29596	0.760721	0.224193	0.0398294
Q9CYV5	235	Transmembrane protein 135	Tmem135	1.23926e+06	1.30366e+06	707561	990800	376610	297664	808663	0.0419003	0.466193	2.22662	1.03803	0.255688	0.556495
Q9CZN7	269	Serine hydroxymethyltransferase, mitochondrial	Shmt2	2.34997e+08	2.66369e+08	2.22674e+08	198670000	1.58525e+08	1.4101e+08	1.58408e+08	0.00643584	0.661737	1.09314	0.723373	0.12213	0.0660245
Q9D023	19	Mitochondrial pyruvate carrier 2	Mpc2	1.26707e+07	1.13519e+07	7.07484e+06	10947000	5.89524e+06	4.31007e+06	4.89254e+06	0.0138033	0.47879	1.23298	0.590338	0.228916	0.159323
Q9DBF1	97	Alpha-aminoadipic semialdehyde dehydrogenase	Aldh7a1	4.87612e+07	4.50886e+07	3.10038e+07	47623000	2.35434e+07	2.56428e+07	9.76745e+06	0.0145244	0.455742	0.97598	0.444795	0.190668	0.438839
Q9DBM2	172	Peroxisomal bifunctional enzyme	Ehhadh	9.73204e+07	1.31691e+08	7.88628e+07	127850000	6.34022e+07	4.83216e+07	6.64472e+07	0.0250221	0.545211	1.67742	0.914548	0.231928	0.163426
Q9DBM2	181	Peroxisomal bifunctional enzyme	Ehhadh	NA	4.88478e+06	NA	4793900	2.39931e+06	1.4255e+06	3.24327e+06	0.0352933	0.486849	1.67742	0.81665	0.0132795	0.386098
Q9DBM2	459	Peroxisomal bifunctional enzyme	Ehhadh	1.88995e+06	1.81403e+06	NA	1376700	502077	618881	886517	0.00643233	0.395119	1.67742	0.662782	0.163574	0.294534
Q9DBM2	527	Peroxisomal bifunctional enzyme	Ehhadh	3.60747e+07	4.88841e+07	2.37375e+07	44410000	2.5838e+07	1.21396e+07	1.92005e+07	0.0469502	0.497938	1.67742	0.835252	0.288713	0.35942
Q9DBM2	705	Peroxisomal bifunctional enzyme	Ehhadh	NA	2.42931e+06	NA	2006800	1.31949e+06	941164	1.06799e+06	0.0137972	0.500235	1.67742	0.839104	0.134694	0.173545
Q9DBT9	353	Dimethylglycine dehydrogenase, mitochondrial	Dmgdh	1.50329e+07	1.74355e+07	1.29558e+07	11924000	8.91301e+06	7.47743e+06	6.5916e+06	0.00763717	0.534327	1.25117	0.668536	0.169972	0.152924
Q9DBT9	427	Dimethylglycine dehydrogenase, mitochondrial	Dmgdh	1.66069e+07	1.3916e+07	1.22655e+07	10485000	8.91585e+06	8.0436e+06	7.08568e+06	0.0212063	0.601804	1.25117	0.752961	0.195355	0.114213
Q9DCN1	453	Peroxisomal NADH pyrophosphatase NUDT12	Nudt12	6.15739e+06	5.956e+06	3.31199e+06	6191100	3.39487e+06	2.09854e+06	3.17537e+06	0.0372538	0.534702	1.41292	0.755493	0.258805	0.240106
Q9EP69	101	Phosphatidylinositide phosphatase SAC1	Sacm1l	2.04676e+06	NA	NA	1981300	389124	527037	418548	0.000118909	0.220902	1.75311	0.387266	0.0229814	0.163262
Q9EQ20	129	Methylmalonate-semialdehyde dehydrogenase [acylating], mitochondrial	Aldh6a1	9.8801e+07	1.01956e+08	8.04925e+07	82581000	6.69488e+07	7.36606e+07	3.97967e+07	0.0359827	0.661135	1.07679	0.711902	0.120797	0.298171
Q9ET01	359	Glycogen phosphorylase, liver form	Pygl	4.69142e+07	4.50734e+07	4.47148e+07	48251000	2.62541e+07	3.57537e+07	2.52967e+07	0.00215986	0.62938	0.963361	0.60632	0.0357249	0.198644
Q9QXD6	269	Fructose-1,6-bisphosphatase 1	Fbp1	3.0157e+07	3.45419e+07	1.75719e+07	27637000	1.70083e+07	1.56931e+07	1.61994e+07	0.0471595	0.593235	0.99602	0.590874	0.261795	0.0406973
Q9R123	242	N-alpha-acetyltransferase 80	Naa80	4.0488e+07	2.95158e+07	3.87701e+07	50833000	1.51471e+07	1.11262e+07	1.54472e+07	0.00445055	0.348527	2.61491	0.911367	0.218953	0.173496
Q9Z0S1	245	3'(2'),5'-bisphosphate nucleotidase 1	Bpnt1	4.01306e+06	3.15355e+06	3.28417e+06	3589900	937700	2.61832e+06	NA	0.0423363	0.506531	1.08646	0.550325	0.108793	0.668375

## Sheet: NMN-induced increased sites
NMN-induced increased acetylation sites (N of Ac sites=75; N of proteins=52) (cutoff: Relative acetylation level_Aged-NMN/Aged-control>1.5, p<0.05)
Protein accession	Position	Protein name	Gene name	Relative acetylation level of Aged-control Rep 1	Relative acetylation level of Aged-control Rep 2	Relative acetylation level of Aged-control Rep 3	Relative acetylation level of Aged-control Rep 4	Relative acetylation level of Aged-NMN Rep 1	Relative acetylation level of Aged-NMN Rep 2	Relative acetylation level of Aged-NMN Rep 3	p value_Aged-control & Aged-NMN	Relative acetylation level_Aged-NMN/Aged-control	Protein level_Aged-NMN/Aged-control	Acetylation level_Aged-NMN/Aged-control	Coefficient of variation_Aged-control	Coefficient of variation_Aged-NMN
B1AR13	96	CDGSH iron-sulfur domain-containing protein 3, mitochondrial	Cisd3	1.02271e+06	1.31564e+06	1.50079e+06	1110400	2.15605e+06	1.64555e+06	2.30179e+06	0.0125044	1.64417	0.837499	1.37699	0.173153	0.169382
F8VPN4	755	Amylo-1,6-glucosidase, 4-alpha-glucanotransferase	Agl	2.74262e+06	2.66124e+06	1.62989e+06	2702000	3.06725e+06	3.90534e+06	4.33157e+06	0.0300299	1.54813	0.721071	1.11631	0.220656	0.170711
F8VPN4	1351	Amylo-1,6-glucosidase, 4-alpha-glucanotransferase	Agl	1.04065e+06	1.18617e+06	707006	1297300	1.31824e+06	1.96858e+06	2.18469e+06	0.0343523	1.72421	0.721071	1.24328	0.242373	0.247277
O08709	209	Peroxiredoxin-6	Prdx6	828588	796373	769456	894460	1.06555e+06	1.67208e+06	1.23086e+06	0.0230926	1.60885	0.959037	1.54295	0.0655382	0.237028
O09131	57	Glutathione S-transferase omega-1	Gsto1	NA	3.53251e+06	2.4595e+06	2680600	4.8794e+06	4.86594e+06	3.58186e+06	0.0454456	1.5367	0.68376	1.05073	0.195985	0.167765
O09167	60	60S ribosomal protein L21	Rpl21	2.48113e+06	4.90757e+06	4.57643e+06	3325600	6.92586e+06	7.61687e+06	4.86421e+06	0.0399499	1.69226	0.702501	1.18882	0.294106	0.221376
O09167	97	60S ribosomal protein L21	Rpl21	NA	1.09232e+06	NA	1257000	2.84502e+06	3.2099e+06	NA	0.0114705	2.57731	0.702501	1.81057	0.0991348	0.0852234
P08228	137	Superoxide dismutase [Cu-Zn]	Sod1	6.50136e+06	9.62254e+06	8.94722e+06	7482100	1.49448e+07	2.18629e+07	1.15739e+07	0.0302819	1.98164	0.813508	1.61208	0.173301	0.325255
[truncated: 67 more rows]

## Sheet: Biological processes enrichment
Top 10 biological processes enriched in Aged-control specific, Aged-NMN specific, NMN-induced decreased and NMN-induced increased acetylated proteins (cutoff: p_adjust<0.05)
[truncated: 13 more rows]

## Sheet: Impact on age dynamic sites 
Impact of NMN treatment on acetylation sites that are dynamic with age (p value_2-month & 12-month<0.05) (N of Ac sites=429)
[truncated: 430 more rows]

[truncated: 1 more sheets: BP of NMN-reversed sites]
