# Supplementary material for: Quantitative Acetylomics Reveals Dynamics of Protein Lysine Acetylation in Mouse Livers During Aging and Upon the Treatment of Nicotinamide Mononucleotide
Source: Mol Cell Proteomics. 2022 Aug 3;21(9):100276. doi: 10.1016/j.mcpro.2022.100276 (PMC9436820; doi:10.1016/j.mcpro.2022.100276)
Supplement: Supplemental Table S6 [file mmc6.xlsx]

## Sheet: Sirt1 substrates
Previously reported Sirt1 substrates
Enzyme	Substrate	Acetylation site	Reference
Sirt1	Histone H1	K26	Vaquero, A., Scher, M., Lee, D., Erdjument-Bromage, H., Tempst, P., and Reinberg, D. (2004) Human SirT1 interacts with histone H1 and promotes formation of facultative heterochromatin. Mol Cell 16, 93-105
Sirt1	Histone H3	K9	Vaquero, A., Scher, M., Lee, D., Erdjument-Bromage, H., Tempst, P., and Reinberg, D. (2004) Human SirT1 interacts with histone H1 and promotes formation of facultative heterochromatin. Mol Cell 16, 93-105
Sirt1	Histone H3	K14	Imai, S., Armstrong, C. M., Kaeberlein, M., and Guarente, L. (2000) Transcriptional silencing and longevity protein Sir2 is an NAD-dependent histone deacetylase. Nature 403, 795-800
Sirt1	Histone H3	K56	Das, C., Lucia, M. S., Hansen, K. C., and Tyler, J. K. (2009) CBP/p300-mediated acetylation of histone H3 on lysine 56. Nature 459, 113-117; Yuan, J., Pu, M., Zhang, Z., and Lou, Z. (2009) Histone H3-K56 acetylation is important for genomic stability in mammals. Cell Cycle 8, 1747-1753; Kong, S., Kim, S. J., Sandal, B., Lee, S. M., Gao, B., Zhang, D. D., and Fang, D. (2011) The type III histone d…
Sirt1	Histone H4	K16	Vaquero, A., Scher, M., Lee, D., Erdjument-Bromage, H., Tempst, P., and Reinberg, D. (2004) Human SirT1 interacts with histone H1 and promotes formation of facultative heterochromatin. Mol Cell 16, 93-105; Imai, S., Armstrong, C. M., Kaeberlein, M., and Guarente, L. (2000) Transcriptional silencing and longevity protein Sir2 is an NAD-dependent histone deacetylase. Nature 403, 795-800; Oberdoerff…
Sirt1	DNA (cytosine-5)-methyltransferase 1	K160	Peng, L., Yuan, Z., Ling, H., Fukasawa, K., Robertson, K., Olashaw, N., Koomen, J., Chen, J., Lane, W. S., and Seto, E. (2011) SIRT1 deacetylates the DNA methyltransferase 1 (DNMT1) protein and alters its activities. Mol Cell Biol 31, 4720-4734
Sirt1	DNA (cytosine-5)-methyltransferase 1	K188	Peng, L., Yuan, Z., Ling, H., Fukasawa, K., Robertson, K., Olashaw, N., Koomen, J., Chen, J., Lane, W. S., and Seto, E. (2011) SIRT1 deacetylates the DNA methyltransferase 1 (DNMT1) protein and alters its activities. Mol Cell Biol 31, 4720-4734
Sirt1	DNA (cytosine-5)-methyltransferase 1	K259	Peng, L., Yuan, Z., Ling, H., Fukasawa, K., Robertson, K., Olashaw, N., Koomen, J., Chen, J., Lane, W. S., and Seto, E. (2011) SIRT1 deacetylates the DNA methyltransferase 1 (DNMT1) protein and alters its activities. Mol Cell Biol 31, 4720-4734
Sirt1	DNA (cytosine-5)-methyltransferase 1	K366	Peng, L., Yuan, Z., Ling, H., Fukasawa, K., Robertson, K., Olashaw, N., Koomen, J., Chen, J., Lane, W. S., and Seto, E. (2011) SIRT1 deacetylates the DNA methyltransferase 1 (DNMT1) protein and alters its activities. Mol Cell Biol 31, 4720-4734
Sirt1	DNA (cytosine-5)-methyltransferase 1	K749	Peng, L., Yuan, Z., Ling, H., Fukasawa, K., Robertson, K., Olashaw, N., Koomen, J., Chen, J., Lane, W. S., and Seto, E. (2011) SIRT1 deacetylates the DNA methyltransferase 1 (DNMT1) protein and alters its activities. Mol Cell Biol 31, 4720-4734
Sirt1	DNA (cytosine-5)-methyltransferase 1	K891	Peng, L., Yuan, Z., Ling, H., Fukasawa, K., Robertson, K., Olashaw, N., Koomen, J., Chen, J., Lane, W. S., and Seto, E. (2011) SIRT1 deacetylates the DNA methyltransferase 1 (DNMT1) protein and alters its activities. Mol Cell Biol 31, 4720-4734
Sirt1	DNA (cytosine-5)-methyltransferase 1	K957	Peng, L., Yuan, Z., Ling, H., Fukasawa, K., Robertson, K., Olashaw, N., Koomen, J., Chen, J., Lane, W. S., and Seto, E. (2011) SIRT1 deacetylates the DNA methyltransferase 1 (DNMT1) protein and alters its activities. Mol Cell Biol 31, 4720-4734
Sirt1	DNA (cytosine-5)-methyltransferase 1	K961	Peng, L., Yuan, Z., Ling, H., Fukasawa, K., Robertson, K., Olashaw, N., Koomen, J., Chen, J., Lane, W. S., and Seto, E. (2011) SIRT1 deacetylates the DNA methyltransferase 1 (DNMT1) protein and alters its activities. Mol Cell Biol 31, 4720-4734
Sirt1	DNA (cytosine-5)-methyltransferase 1	K975	Peng, L., Yuan, Z., Ling, H., Fukasawa, K., Robertson, K., Olashaw, N., Koomen, J., Chen, J., Lane, W. S., and Seto, E. (2011) SIRT1 deacetylates the DNA methyltransferase 1 (DNMT1) protein and alters its activities. Mol Cell Biol 31, 4720-4734
Sirt1	DNA (cytosine-5)-methyltransferase 1	K1054	Peng, L., Yuan, Z., Ling, H., Fukasawa, K., Robertson, K., Olashaw, N., Koomen, J., Chen, J., Lane, W. S., and Seto, E. (2011) SIRT1 deacetylates the DNA methyltransferase 1 (DNMT1) protein and alters its activities. Mol Cell Biol 31, 4720-4734
Sirt1	DNA (cytosine-5)-methyltransferase 1	K1111	Peng, L., Yuan, Z., Ling, H., Fukasawa, K., Robertson, K., Olashaw, N., Koomen, J., Chen, J., Lane, W. S., and Seto, E. (2011) SIRT1 deacetylates the DNA methyltransferase 1 (DNMT1) protein and alters its activities. Mol Cell Biol 31, 4720-4734
Sirt1	DNA (cytosine-5)-methyltransferase 1	K1113	Peng, L., Yuan, Z., Ling, H., Fukasawa, K., Robertson, K., Olashaw, N., Koomen, J., Chen, J., Lane, W. S., and Seto, E. (2011) SIRT1 deacetylates the DNA methyltransferase 1 (DNMT1) protein and alters its activities. Mol Cell Biol 31, 4720-4734
Sirt1	DNA (cytosine-5)-methyltransferase 1	K1115	Peng, L., Yuan, Z., Ling, H., Fukasawa, K., Robertson, K., Olashaw, N., Koomen, J., Chen, J., Lane, W. S., and Seto, E. (2011) SIRT1 deacetylates the DNA methyltransferase 1 (DNMT1) protein and alters its activities. Mol Cell Biol 31, 4720-4734
Sirt1	DNA (cytosine-5)-methyltransferase 1	K1117	Peng, L., Yuan, Z., Ling, H., Fukasawa, K., Robertson, K., Olashaw, N., Koomen, J., Chen, J., Lane, W. S., and Seto, E. (2011) SIRT1 deacetylates the DNA methyltransferase 1 (DNMT1) protein and alters its activities. Mol Cell Biol 31, 4720-4734
Sirt1	DNA (cytosine-5)-methyltransferase 1	K1349	Peng, L., Yuan, Z., Ling, H., Fukasawa, K., Robertson, K., Olashaw, N., Koomen, J., Chen, J., Lane, W. S., and Seto, E. (2011) SIRT1 deacetylates the DNA methyltransferase 1 (DNMT1) protein and alters its activities. Mol Cell Biol 31, 4720-4734
Sirt1	DNA (cytosine-5)-methyltransferase 1	K1415	Peng, L., Yuan, Z., Ling, H., Fukasawa, K., Robertson, K., Olashaw, N., Koomen, J., Chen, J., Lane, W. S., and Seto, E. (2011) SIRT1 deacetylates the DNA methyltransferase 1 (DNMT1) protein and alters its activities. Mol Cell Biol 31, 4720-4734
Sirt1	Histone deacetylase 1	K89	Dobbin, M. M., Madabhushi, R., Pan, L., Chen, Y., Kim, D., Gao, J., Ahanonu, B., Pao, P. C., Qiu, Y., Zhao, Y., and Tsai, L. H. (2013) SIRT1 collaborates with ATM and HDAC1 to maintain genomic stability in neurons. Nat Neurosci 16, 1008-1015
Sirt1	Histone deacetylase 1	K220	Dobbin, M. M., Madabhushi, R., Pan, L., Chen, Y., Kim, D., Gao, J., Ahanonu, B., Pao, P. C., Qiu, Y., Zhao, Y., and Tsai, L. H. (2013) SIRT1 collaborates with ATM and HDAC1 to maintain genomic stability in neurons. Nat Neurosci 16, 1008-1015
Sirt1	Histone deacetylase 1	K432	Dobbin, M. M., Madabhushi, R., Pan, L., Chen, Y., Kim, D., Gao, J., Ahanonu, B., Pao, P. C., Qiu, Y., Zhao, Y., and Tsai, L. H. (2013) SIRT1 collaborates with ATM and HDAC1 to maintain genomic stability in neurons. Nat Neurosci 16, 1008-1015
Sirt1	Histone deacetylase 1	K438	Dobbin, M. M., Madabhushi, R., Pan, L., Chen, Y., Kim, D., Gao, J., Ahanonu, B., Pao, P. C., Qiu, Y., Zhao, Y., and Tsai, L. H. (2013) SIRT1 collaborates with ATM and HDAC1 to maintain genomic stability in neurons. Nat Neurosci 16, 1008-1015
Sirt1	Histone deacetylase 1	K439	Dobbin, M. M., Madabhushi, R., Pan, L., Chen, Y., Kim, D., Gao, J., Ahanonu, B., Pao, P. C., Qiu, Y., Zhao, Y., and Tsai, L. H. (2013) SIRT1 collaborates with ATM and HDAC1 to maintain genomic stability in neurons. Nat Neurosci 16, 1008-1015
Sirt1	Histone deacetylase 1	K441	Dobbin, M. M., Madabhushi, R., Pan, L., Chen, Y., Kim, D., Gao, J., Ahanonu, B., Pao, P. C., Qiu, Y., Zhao, Y., and Tsai, L. H. (2013) SIRT1 collaborates with ATM and HDAC1 to maintain genomic stability in neurons. Nat Neurosci 16, 1008-1015
Sirt1	Human ortholog of MOF	K274	Lu, L., Li, L., Lv, X., Wu, X. S., Liu, D. P., and Liang, C. C. (2011) Modulations of hMOF autoacetylation by SIRT1 regulate hMOF recruitment and activities on the chromatin. Cell Res 21, 1182-1195; Peng, L., Ling, H., Yuan, Z., Fang, B., Bloom, G., Fukasawa, K., Koomen, J., Chen, J., Lane, W. S., and Seto, E. (2012) SIRT1 negatively regulates the activities, functions, and protein levels of hMOF…
Sirt1	Histone acetyltransferase p300	K1020	Bouras, T., Fu, M., Sauve, A. A., Wang, F., Quong, A. A., Perkins, N. D., Hay, R. T., Gu, W., and Pestell, R. G. (2005) SIRT1 deacetylation and repression of p300 involves lysine residues 1020/1024 within the cell cycle regulatory domain 1. J Biol Chem 280, 10264-10276; Kuno, A., Hori, Y. S., Hosoda, R., Tanno, M., Miura, T., Shimamoto, K., and Horio, Y. (2013) Resveratrol improves cardiomyopathy…
Sirt1	Histone acetyltransferase p300	K1024	Bouras, T., Fu, M., Sauve, A. A., Wang, F., Quong, A. A., Perkins, N. D., Hay, R. T., Gu, W., and Pestell, R. G. (2005) SIRT1 deacetylation and repression of p300 involves lysine residues 1020/1024 within the cell cycle regulatory domain 1. J Biol Chem 280, 10264-10276; Kuno, A., Hori, Y. S., Hosoda, R., Tanno, M., Miura, T., Shimamoto, K., and Horio, Y. (2013) Resveratrol improves cardiomyopathy…
Sirt1	Histone acetyltransferase KAT2B	Unknown	Fulco, M., Schiltz, R. L., Iezzi, S., King, M. T., Zhao, P., Kashiwaya, Y., Hoffman, E., Veech, R. L., and Sartorelli, V. (2003) Sir2 regulates skeletal muscle differentiation as a potential sensor of the redox state. Mol Cell 12, 51-62
Sirt1	DNA-binding protein SATB1	K136	Xue, Z., Lv, X., Song, W., Wang, X., Zhao, G. N., Wang, W. T., Xiong, J., Mao, B. B., Yu, W., Yang, B., Wu, J., Zhou, L. Q., Hao, D. L., Dong, W. J., Liu, D. P., and Liang, C. C. (2012) SIRT1 deacetylates SATB1 to facilitate MAR HS2-MAR ε interaction and promote ε-globin expression. Nucleic Acids Res 40, 4804-4815
Sirt1	DNA-binding protein SATB1	K175	Xue, Z., Lv, X., Song, W., Wang, X., Zhao, G. N., Wang, W. T., Xiong, J., Mao, B. B., Yu, W., Yang, B., Wu, J., Zhou, L. Q., Hao, D. L., Dong, W. J., Liu, D. P., and Liang, C. C. (2012) SIRT1 deacetylates SATB1 to facilitate MAR HS2-MAR ε interaction and promote ε-globin expression. Nucleic Acids Res 40, 4804-4815
Sirt1	Suppressor of variegation 3-9 homologue 1	K266	Vaquero, A., Scher, M., Erdjument-Bromage, H., Tempst, P., Serrano, L., and Reinberg, D. (2007) SIRT1 regulates the histone methyl-transferase SUV39H1 during heterochromatin formation. Nature 450, 440-444
Sirt1	Transcription Termination Factor I-Interacting Protein 5	K633	Zhou, Y., Schmitz, K. M., Mayer, C., Yuan, X., Akhtar, A., and Grummt, I. (2009) Reversible acetylation of the chromatin remodelling complex NoRC is required for non-coding RNA-dependent silencing. Nat Cell Biol 11, 1010-1016
Sirt1	60 kDa Tat-interactive protein	K327	Peng, L., Ling, H., Yuan, Z., Fang, B., Bloom, G., Fukasawa, K., Koomen, J., Chen, J., Lane, W. S., and Seto, E. (2012) SIRT1 negatively regulates the activities, functions, and protein levels of hMOF and TIP60. Mol Cell Biol 32, 2823-2836; Wang, J., and Chen, J. (2010) SIRT1 regulates autoacetylation and histone acetyltransferase activity of TIP60. J Biol Chem 285, 11458-11464
Sirt1	Androgen receptor	K630	Fu, M., Liu, M., Sauve, A. A., Jiao, X., Zhang, X., Wu, X., Powell, M. J., Yang, T., Gu, W., Avantaggiati, M. L., Pattabiraman, N., Pestell, T. G., Wang, F., Quong, A. A., Wang, C., and Pestell, R. G. (2006) Hormonal control of androgen receptor function through SIRT1. Mol Cell Biol 26, 8122-8135
Sirt1	Androgen receptor	K632	Fu, M., Liu, M., Sauve, A. A., Jiao, X., Zhang, X., Wu, X., Powell, M. J., Yang, T., Gu, W., Avantaggiati, M. L., Pattabiraman, N., Pestell, T. G., Wang, F., Quong, A. A., Wang, C., and Pestell, R. G. (2006) Hormonal control of androgen receptor function through SIRT1. Mol Cell Biol 26, 8122-8135
Sirt1	Androgen receptor	K633	Fu, M., Liu, M., Sauve, A. A., Jiao, X., Zhang, X., Wu, X., Powell, M. J., Yang, T., Gu, W., Avantaggiati, M. L., Pattabiraman, N., Pestell, T. G., Wang, F., Quong, A. A., Wang, C., and Pestell, R. G. (2006) Hormonal control of androgen receptor function through SIRT1. Mol Cell Biol 26, 8122-8135
Sirt1	Brain and muscle ARNT-like 1	K537	Nakahata, Y., Kaluzova, M., Grimaldi, B., Sahar, S., Hirayama, J., Chen, D., Guarente, L. P., and Sassone-Corsi, P. (2008) The NAD+-dependent deacetylase SIRT1 modulates CLOCK-mediated chromatin remodeling and circadian control. Cell 134, 329-340
Sirt1	Proto-oncoprotein c-JUN	K268	Zhang, J., Lee, S. M., Shannon, S., Gao, B., Chen, W., Chen, A., Divekar, R., McBurney, M. W., Braley-Mullen, H., Zaghouani, H., and Fang, D. (2009) The type III histone deacetylase Sirt1 is essential for maintenance of T cell tolerance in mice. J Clin Invest 119, 3048-3058
Sirt1	Proto-oncoprotein c-JUN	K271	Zhang, J., Lee, S. M., Shannon, S., Gao, B., Chen, W., Chen, A., Divekar, R., McBurney, M. W., Braley-Mullen, H., Zaghouani, H., and Fang, D. (2009) The type III histone deacetylase Sirt1 is essential for maintenance of T cell tolerance in mice. J Clin Invest 119, 3048-3058
Sirt1	Proto-oncoprotein c-JUN	K273	Zhang, J., Lee, S. M., Shannon, S., Gao, B., Chen, W., Chen, A., Divekar, R., McBurney, M. W., Braley-Mullen, H., Zaghouani, H., and Fang, D. (2009) The type III histone deacetylase Sirt1 is essential for maintenance of T cell tolerance in mice. J Clin Invest 119, 3048-3058
Sirt1	Proto-oncoprotein c-MYC	K323	Mao, B., Zhao, G., Lv, X., Chen, H. Z., Xue, Z., Yang, B., Liu, D. P., and Liang, C. C. (2011) Sirt1 deacetylates c-Myc and promotes c-Myc/Max association. Int J Biochem Cell Biol 43, 1573-1581; Xie, Y., Zhang, J., Xu, Y., and Shao, C. (2012) SirT1 confers hypoxia-induced radioresistance via the modulation of c-Myc stabilization on hepatoma cells. J Radiat Res 53, 44-50; Yuan, J., Minter-Dykhouse…
Sirt1	Class II transactivator	Unknown	Wu, X., Kong, X., Chen, D., Li, H., Zhao, Y., Xia, M., Fang, M., Li, P., Fang, F., Sun, L., Tian, W., Xu, H., Yang, Y., Qi, X., Gao, Y., Sha, J., Chen, Q., and Xu, Y. (2011) SIRT1 links CIITA deacetylation to MHC II activation. Nucleic Acids Res 39, 9549-9558
Sirt1	CREB-regulated transcription coactivator 1	K13	Jeong, H., Cohen, D. E., Cui, L., Supinski, A., Savas, J. N., Mazzulli, J. R., Yates, J. R., 3rd, Bordone, L., Guarente, L., and Krainc, D. (2011) Sirt1 mediates neuroprotection from mutant huntingtin by activation of the TORC1 and CREB transcriptional pathway. Nat Med 18, 159-165
Sirt1	CREB-regulated transcription coactivator 1	K20	Jeong, H., Cohen, D. E., Cui, L., Supinski, A., Savas, J. N., Mazzulli, J. R., Yates, J. R., 3rd, Bordone, L., Guarente, L., and Krainc, D. (2011) Sirt1 mediates neuroprotection from mutant huntingtin by activation of the TORC1 and CREB transcriptional pathway. Nat Med 18, 159-165
Sirt1	CREB-regulated transcription coactivator 1	K33	Jeong, H., Cohen, D. E., Cui, L., Supinski, A., Savas, J. N., Mazzulli, J. R., Yates, J. R., 3rd, Bordone, L., Guarente, L., and Krainc, D. (2011) Sirt1 mediates neuroprotection from mutant huntingtin by activation of the TORC1 and CREB transcriptional pathway. Nat Med 18, 159-165
Sirt1	CREB-regulated transcription coactivator 1	K178	Jeong, H., Cohen, D. E., Cui, L., Supinski, A., Savas, J. N., Mazzulli, J. R., Yates, J. R., 3rd, Bordone, L., Guarente, L., and Krainc, D. (2011) Sirt1 mediates neuroprotection from mutant huntingtin by activation of the TORC1 and CREB transcriptional pathway. Nat Med 18, 159-165
Sirt1	CREB-regulated transcription coactivator 1	K197	Jeong, H., Cohen, D. E., Cui, L., Supinski, A., Savas, J. N., Mazzulli, J. R., Yates, J. R., 3rd, Bordone, L., Guarente, L., and Krainc, D. (2011) Sirt1 mediates neuroprotection from mutant huntingtin by activation of the TORC1 and CREB transcriptional pathway. Nat Med 18, 159-165
Sirt1	CREB-regulated transcription coactivator 2	K628	Liu, Y., Dentin, R., Chen, D., Hedrick, S., Ravnskjaer, K., Schenk, S., Milne, J., Meyers, D. J., Cole, P., Yates, J., 3rd, Olefsky, J., Guarente, L., and Montminy, M. (2008) A fasting inducible switch modulates gluconeogenesis via activator/coactivator exchange. Nature 456, 269-273
Sirt1	Dimerization cofactor of HNF-1α	K124	Kazgan, N., Metukuri, M. R., Purushotham, A., Lu, J., Rao, A., Lee, S., Pratt-Hyatt, M., Lickteig, A., Csanaky, I. L., Zhao, Y., Dawson, P. A., and Li, X. (2014) Intestine-specific deletion of SIRT1 in mice impairs DCoH2-HNF-1α-FXR signaling and alters systemic bile acid homeostasis. Gastroenterology 146, 1006-1016
Sirt1	Dimerization cofactor of HNF-1α	K131	Kazgan, N., Metukuri, M. R., Purushotham, A., Lu, J., Rao, A., Lee, S., Pratt-Hyatt, M., Lickteig, A., Csanaky, I. L., Zhao, Y., Dawson, P. A., and Li, X. (2014) Intestine-specific deletion of SIRT1 in mice impairs DCoH2-HNF-1α-FXR signaling and alters systemic bile acid homeostasis. Gastroenterology 146, 1006-1016
Sirt1	E2F transcription factor 1	K117	Wang, C., Chen, L., Hou, X., Li, Z., Kabra, N., Ma, Y., Nemoto, S., Finkel, T., Gu, W., Cress, W. D., and Chen, J. (2006) Interactions between E2F1 and SirT1 regulate apoptotic response to DNA damage. Nat Cell Biol 8, 1025-1031
Sirt1	E2F transcription factor 1	K120	Wang, C., Chen, L., Hou, X., Li, Z., Kabra, N., Ma, Y., Nemoto, S., Finkel, T., Gu, W., Cress, W. D., and Chen, J. (2006) Interactions between E2F1 and SirT1 regulate apoptotic response to DNA damage. Nat Cell Biol 8, 1025-1031
Sirt1	E2F transcription factor 1	K125	Wang, C., Chen, L., Hou, X., Li, Z., Kabra, N., Ma, Y., Nemoto, S., Finkel, T., Gu, W., Cress, W. D., and Chen, J. (2006) Interactions between E2F1 and SirT1 regulate apoptotic response to DNA damage. Nat Cell Biol 8, 1025-1031
Sirt1	Estrogen receptor α	K266	Wilson, B. J., Tremblay, A. M., Deblois, G., Sylvain-Drolet, G., and Giguère, V. (2010) An acetylation switch modulates the transcriptional activity of estrogen-related receptor alpha. Mol Endocrinol 24, 1349-1358; Kim, M. Y., Woo, E. M., Chong, Y. T., Homenko, D. R., and Kraus, W. L. (2006) Acetylation of estrogen receptor alpha by p300 at lysines 266 and 268 enhances the deoxyribonucleic acid b…
Sirt1	Estrogen receptor α	K268	Wilson, B. J., Tremblay, A. M., Deblois, G., Sylvain-Drolet, G., and Giguère, V. (2010) An acetylation switch modulates the transcriptional activity of estrogen-related receptor alpha. Mol Endocrinol 24, 1349-1358; Kim, M. Y., Woo, E. M., Chong, Y. T., Homenko, D. R., and Kraus, W. L. (2006) Acetylation of estrogen receptor alpha by p300 at lysines 266 and 268 enhances the deoxyribonucleic acid b…
Sirt1	Forkhead box protein A2	K6	von Meyenn, F., Porstmann, T., Gasser, E., Selevsek, N., Schmidt, A., Aebersold, R., and Stoffel, M. (2013) Glucagon-induced acetylation of Foxa2 regulates hepatic lipid metabolism. Cell Metab 17, 436-447; van Gent, R., Di Sanza, C., van den Broek, N. J., Fleskens, V., Veenstra, A., Stout, G. J., and Brenkman, A. B. (2014) SIRT1 mediates FOXA2 breakdown by deacetylation in a nutrient-dependent ma…
Sirt1	Forkhead box protein A2	K259	von Meyenn, F., Porstmann, T., Gasser, E., Selevsek, N., Schmidt, A., Aebersold, R., and Stoffel, M. (2013) Glucagon-induced acetylation of Foxa2 regulates hepatic lipid metabolism. Cell Metab 17, 436-447; van Gent, R., Di Sanza, C., van den Broek, N. J., Fleskens, V., Veenstra, A., Stout, G. J., and Brenkman, A. B. (2014) SIRT1 mediates FOXA2 breakdown by deacetylation in a nutrient-dependent ma…
Sirt1	Forkhead box protein A2	K264	von Meyenn, F., Porstmann, T., Gasser, E., Selevsek, N., Schmidt, A., Aebersold, R., and Stoffel, M. (2013) Glucagon-induced acetylation of Foxa2 regulates hepatic lipid metabolism. Cell Metab 17, 436-447; van Gent, R., Di Sanza, C., van den Broek, N. J., Fleskens, V., Veenstra, A., Stout, G. J., and Brenkman, A. B. (2014) SIRT1 mediates FOXA2 breakdown by deacetylation in a nutrient-dependent ma…
Sirt1	Forkhead box protein A2	K274	von Meyenn, F., Porstmann, T., Gasser, E., Selevsek, N., Schmidt, A., Aebersold, R., and Stoffel, M. (2013) Glucagon-induced acetylation of Foxa2 regulates hepatic lipid metabolism. Cell Metab 17, 436-447; van Gent, R., Di Sanza, C., van den Broek, N. J., Fleskens, V., Veenstra, A., Stout, G. J., and Brenkman, A. B. (2014) SIRT1 mediates FOXA2 breakdown by deacetylation in a nutrient-dependent ma…
Sirt1	Forkhead box protein A2	K275	von Meyenn, F., Porstmann, T., Gasser, E., Selevsek, N., Schmidt, A., Aebersold, R., and Stoffel, M. (2013) Glucagon-induced acetylation of Foxa2 regulates hepatic lipid metabolism. Cell Metab 17, 436-447; van Gent, R., Di Sanza, C., van den Broek, N. J., Fleskens, V., Veenstra, A., Stout, G. J., and Brenkman, A. B. (2014) SIRT1 mediates FOXA2 breakdown by deacetylation in a nutrient-dependent ma…
Sirt1	Forkhead box protein O1	K242	Liu, Y., Dentin, R., Chen, D., Hedrick, S., Ravnskjaer, K., Schenk, S., Milne, J., Meyers, D. J., Cole, P., Yates, J., 3rd, Olefsky, J., Guarente, L., and Montminy, M. (2008) A fasting inducible switch modulates gluconeogenesis via activator/coactivator exchange. Nature 456, 269-273; Qiao, L., and Shao, J. (2006) SIRT1 regulates adiponectin gene expression through Foxo1-C/enhancer-binding protein…
Sirt1	Forkhead box protein O1	K245	Liu, Y., Dentin, R., Chen, D., Hedrick, S., Ravnskjaer, K., Schenk, S., Milne, J., Meyers, D. J., Cole, P., Yates, J., 3rd, Olefsky, J., Guarente, L., and Montminy, M. (2008) A fasting inducible switch modulates gluconeogenesis via activator/coactivator exchange. Nature 456, 269-273; Qiao, L., and Shao, J. (2006) SIRT1 regulates adiponectin gene expression through Foxo1-C/enhancer-binding protein…
Sirt1	Forkhead box protein O1	K262	Liu, Y., Dentin, R., Chen, D., Hedrick, S., Ravnskjaer, K., Schenk, S., Milne, J., Meyers, D. J., Cole, P., Yates, J., 3rd, Olefsky, J., Guarente, L., and Montminy, M. (2008) A fasting inducible switch modulates gluconeogenesis via activator/coactivator exchange. Nature 456, 269-273; Qiao, L., and Shao, J. (2006) SIRT1 regulates adiponectin gene expression through Foxo1-C/enhancer-binding protein…
Sirt1	Forkhead box protein O3a	Unknown	Motta, M. C., Divecha, N., Lemieux, M., Kamel, C., Chen, D., Gu, W., Bultsma, Y., McBurney, M., and Guarente, L. (2004) Mammalian SIRT1 represses forkhead transcription factors. Cell 116, 551-563; Jiang, M., Wang, J., Fu, J., Du, L., Jeong, H., West, T., Xiang, L., Peng, Q., Hou, Z., Cai, H., Seredenina, T., Arbez, N., Zhu, S., Sommers, K., Qian, J., Zhang, J., Mori, S., Yang, X. W., Tamashiro, K…
Sirt1	Forkhead box protein O4	Unknown	van der Horst, A., Tertoolen, L. G., de Vries-Smits, L. M., Frye, R. A., Medema, R. H., and Burgering, B. M. (2004) FOXO4 is acetylated upon peroxide stress and deacetylated by the longevity protein hSir2(SIRT1). J Biol Chem 279, 28873-28879; Ford, J., Jiang, M., and Milner, J. (2005) Cancer-specific functions of SIRT1 enable human epithelial cancer cell growth and survival. Cancer Res 65, 10457-…
Sirt1	Forkhead box protein P3	Unknown	van Loosdregt, J., Vercoulen, Y., Guichelaar, T., Gent, Y. Y., Beekman, J. M., van Beekum, O., Brenkman, A. B., Hijnen, D. J., Mutis, T., Kalkhoven, E., Prakken, B. J., and Coffer, P. J. (2010) Regulation of Treg functionality by acetylation-mediated Foxp3 protein stabilization. Blood 115, 965-974; Beier, U. H., Wang, L., Bhatti, T. R., Liu, Y., Han, R., Ge, G., and Hancock, W. W. (2011) Sirtuin-…
Sirt1	Farnesoid X receptor	K217	Kemper, J. K., Xiao, Z., Ponugoti, B., Miao, J., Fang, S., Kanamaluru, D., Tsang, S., Wu, S. Y., Chiang, C. M., and Veenstra, T. D. (2009) FXR acetylation is normally dynamically regulated by p300 and SIRT1 but constitutively elevated in metabolic disease states. Cell Metab 10, 392-404; Curtil, C., Enache, L. S., Radreau, P., Dron, A. G., Scholtès, C., Deloire, A., Roche, D., Lotteau, V., André, …
Sirt1	Hypoxia-inducible factor 1α	K674	Lim, J. H., Lee, Y. M., Chun, Y. S., Chen, J., Kim, J. E., and Park, J. W. (2010) Sirtuin 1 modulates cellular responses to hypoxia by deacetylating hypoxia-inducible factor 1alpha. Mol Cell 38, 864-878
Sirt1	Hypoxia-inducible factor 2α	K385	Dioum, E. M., Chen, R., Alexander, M. S., Zhang, Q., Hogg, R. T., Gerard, R. D., and Garcia, J. A. (2009) Regulation of hypoxia-inducible factor 2alpha signaling by the stress-responsive deacetylase sirtuin 1. Science 324, 1289-1293
Sirt1	Hypoxia-inducible factor 2α	K685	Dioum, E. M., Chen, R., Alexander, M. S., Zhang, Q., Hogg, R. T., Gerard, R. D., and Garcia, J. A. (2009) Regulation of hypoxia-inducible factor 2alpha signaling by the stress-responsive deacetylase sirtuin 1. Science 324, 1289-1293
Sirt1	Hypoxia-inducible factor 2α	K741	Dioum, E. M., Chen, R., Alexander, M. S., Zhang, Q., Hogg, R. T., Gerard, R. D., and Garcia, J. A. (2009) Regulation of hypoxia-inducible factor 2alpha signaling by the stress-responsive deacetylase sirtuin 1. Science 324, 1289-1293
Sirt1	Heat shock factor 1	K80	Westerheide, S. D., Anckar, J., Stevens, S. M., Jr., Sistonen, L., and Morimoto, R. I. (2009) Stress-inducible regulation of heat shock factor 1 by the deacetylase SIRT1. Science 323, 1063-1066; Huang, C. Y., Kuo, W. W., Yeh, Y. L., Ho, T. J., Lin, J. Y., Lin, D. Y., Chu, C. H., Tsai, F. J., Tsai, C. H., and Huang, C. Y. (2014) ANG II promotes IGF-IIR expression and cardiomyocyte apoptosis by inh…
Sirt1	Liver X receptor protein α	K432	Huang, C. Y., Kuo, W. W., Yeh, Y. L., Ho, T. J., Lin, J. Y., Lin, D. Y., Chu, C. H., Tsai, F. J., Tsai, C. H., and Huang, C. Y. (2014) ANG II promotes IGF-IIR expression and cardiomyocyte apoptosis by inhibiting HSF1 via JNK activation and SIRT1 degradation. Cell Death Differ 21, 1262-1274
Sirt1	Methyl-CpG binding protein 2	K464	Zocchi, L., and Sassone-Corsi, P. (2012) SIRT1-mediated deacetylation of MeCP2 contributes to BDNF expression. Epigenetics 7, 695-700
Sirt1	Myogenic determining factor	K99	Fulco, M., Schiltz, R. L., Iezzi, S., King, M. T., Zhao, P., Kashiwaya, Y., Hoffman, E., Veech, R. L., and Sartorelli, V. (2003) Sir2 regulates skeletal muscle differentiation as a potential sensor of the redox state. Mol Cell 12, 51-62
Sirt1	Myogenic determining factor	K102	Fulco, M., Schiltz, R. L., Iezzi, S., King, M. T., Zhao, P., Kashiwaya, Y., Hoffman, E., Veech, R. L., and Sartorelli, V. (2003) Sir2 regulates skeletal muscle differentiation as a potential sensor of the redox state. Mol Cell 12, 51-62
Sirt1	Myogenic determining factor	K104	Fulco, M., Schiltz, R. L., Iezzi, S., King, M. T., Zhao, P., Kashiwaya, Y., Hoffman, E., Veech, R. L., and Sartorelli, V. (2003) Sir2 regulates skeletal muscle differentiation as a potential sensor of the redox state. Mol Cell 12, 51-62
Sirt1	Nuclear factor of activated T cells	Unknown	Jia, Y. Y., Lu, J., Huang, Y., Liu, G., Gao, P., Wan, Y. Z., Zhang, R., Zhang, Z. Q., Yang, R. F., Tang, X., Xu, J., Wang, X., Chen, H. Z., and Liu, D. P. (2014) The involvement of NFAT transcriptional activity suppression in SIRT1-mediated inhibition of COX-2 expression induced by PMA/Ionomycin. PLoS One 9, e97999
Sirt1	Helix-loop-helix protein 2	K49	Libert, S., Pointer, K., Bell, E. L., Das, A., Cohen, D. E., Asara, J. M., Kapur, K., Bergmann, S., Preisig, M., Otowa, T., Kendler, K. S., Chen, X., Hettema, J. M., van den Oord, E. J., Rubio, J. P., and Guarente, L. (2011) SIRT1 activates MAO-A in the brain to mediate anxiety and exploratory drive. Cell 147, 1459-1472
Sirt1	Neurogenic locus notch homolog protein 1	K1764	Guarani, V., Deflorian, G., Franco, C. A., Krüger, M., Phng, L. K., Bentley, K., Toussaint, L., Dequiedt, F., Mostoslavsky, R., Schmidt, M. H. H., Zimmermann, B., Brandes, R. P., Mione, M., Westphal, C. H., Braun, T., Zeiher, A. M., Gerhardt, H., Dimmeler, S., and Potente, M. (2011) Acetylation-dependent regulation of endothelial Notch signalling by the SIRT1 deacetylase. Nature 473, 234-238
Sirt1	Neurogenic locus notch homolog protein 1	K1770	Guarani, V., Deflorian, G., Franco, C. A., Krüger, M., Phng, L. K., Bentley, K., Toussaint, L., Dequiedt, F., Mostoslavsky, R., Schmidt, M. H. H., Zimmermann, B., Brandes, R. P., Mione, M., Westphal, C. H., Braun, T., Zeiher, A. M., Gerhardt, H., Dimmeler, S., and Potente, M. (2011) Acetylation-dependent regulation of endothelial Notch signalling by the SIRT1 deacetylase. Nature 473, 234-238
Sirt1	Neurogenic locus notch homolog protein 1	K1771	Guarani, V., Deflorian, G., Franco, C. A., Krüger, M., Phng, L. K., Bentley, K., Toussaint, L., Dequiedt, F., Mostoslavsky, R., Schmidt, M. H. H., Zimmermann, B., Brandes, R. P., Mione, M., Westphal, C. H., Braun, T., Zeiher, A. M., Gerhardt, H., Dimmeler, S., and Potente, M. (2011) Acetylation-dependent regulation of endothelial Notch signalling by the SIRT1 deacetylase. Nature 473, 234-238
Sirt1	Neurogenic locus notch homolog protein 1	K1772	Guarani, V., Deflorian, G., Franco, C. A., Krüger, M., Phng, L. K., Bentley, K., Toussaint, L., Dequiedt, F., Mostoslavsky, R., Schmidt, M. H. H., Zimmermann, B., Brandes, R. P., Mione, M., Westphal, C. H., Braun, T., Zeiher, A. M., Gerhardt, H., Dimmeler, S., and Potente, M. (2011) Acetylation-dependent regulation of endothelial Notch signalling by the SIRT1 deacetylase. Nature 473, 234-238
Sirt1	Neurogenic locus notch homolog protein 1	K1785	Guarani, V., Deflorian, G., Franco, C. A., Krüger, M., Phng, L. K., Bentley, K., Toussaint, L., Dequiedt, F., Mostoslavsky, R., Schmidt, M. H. H., Zimmermann, B., Brandes, R. P., Mione, M., Westphal, C. H., Braun, T., Zeiher, A. M., Gerhardt, H., Dimmeler, S., and Potente, M. (2011) Acetylation-dependent regulation of endothelial Notch signalling by the SIRT1 deacetylase. Nature 473, 234-238
Sirt1	Neurogenic locus notch homolog protein 1	K1935	Guarani, V., Deflorian, G., Franco, C. A., Krüger, M., Phng, L. K., Bentley, K., Toussaint, L., Dequiedt, F., Mostoslavsky, R., Schmidt, M. H. H., Zimmermann, B., Brandes, R. P., Mione, M., Westphal, C. H., Braun, T., Zeiher, A. M., Gerhardt, H., Dimmeler, S., and Potente, M. (2011) Acetylation-dependent regulation of endothelial Notch signalling by the SIRT1 deacetylase. Nature 473, 234-238
Sirt1	Neurogenic locus notch homolog protein 1	K2050	Guarani, V., Deflorian, G., Franco, C. A., Krüger, M., Phng, L. K., Bentley, K., Toussaint, L., Dequiedt, F., Mostoslavsky, R., Schmidt, M. H. H., Zimmermann, B., Brandes, R. P., Mione, M., Westphal, C. H., Braun, T., Zeiher, A. M., Gerhardt, H., Dimmeler, S., and Potente, M. (2011) Acetylation-dependent regulation of endothelial Notch signalling by the SIRT1 deacetylase. Nature 473, 234-238
Sirt1	Neurogenic locus notch homolog protein 1	K2068	Guarani, V., Deflorian, G., Franco, C. A., Krüger, M., Phng, L. K., Bentley, K., Toussaint, L., Dequiedt, F., Mostoslavsky, R., Schmidt, M. H. H., Zimmermann, B., Brandes, R. P., Mione, M., Westphal, C. H., Braun, T., Zeiher, A. M., Gerhardt, H., Dimmeler, S., and Potente, M. (2011) Acetylation-dependent regulation of endothelial Notch signalling by the SIRT1 deacetylase. Nature 473, 234-238
Sirt1	Neurogenic locus notch homolog protein 1	K2146	Guarani, V., Deflorian, G., Franco, C. A., Krüger, M., Phng, L. K., Bentley, K., Toussaint, L., Dequiedt, F., Mostoslavsky, R., Schmidt, M. H. H., Zimmermann, B., Brandes, R. P., Mione, M., Westphal, C. H., Braun, T., Zeiher, A. M., Gerhardt, H., Dimmeler, S., and Potente, M. (2011) Acetylation-dependent regulation of endothelial Notch signalling by the SIRT1 deacetylase. Nature 473, 234-238
Sirt1	Neurogenic locus notch homolog protein 1	K2147	Guarani, V., Deflorian, G., Franco, C. A., Krüger, M., Phng, L. K., Bentley, K., Toussaint, L., Dequiedt, F., Mostoslavsky, R., Schmidt, M. H. H., Zimmermann, B., Brandes, R. P., Mione, M., Westphal, C. H., Braun, T., Zeiher, A. M., Gerhardt, H., Dimmeler, S., and Potente, M. (2011) Acetylation-dependent regulation of endothelial Notch signalling by the SIRT1 deacetylase. Nature 473, 234-238
Sirt1	Neurogenic locus notch homolog protein 1	K2150	Guarani, V., Deflorian, G., Franco, C. A., Krüger, M., Phng, L. K., Bentley, K., Toussaint, L., Dequiedt, F., Mostoslavsky, R., Schmidt, M. H. H., Zimmermann, B., Brandes, R. P., Mione, M., Westphal, C. H., Braun, T., Zeiher, A. M., Gerhardt, H., Dimmeler, S., and Potente, M. (2011) Acetylation-dependent regulation of endothelial Notch signalling by the SIRT1 deacetylase. Nature 473, 234-238
Sirt1	Neurogenic locus notch homolog protein 1	K2154	Guarani, V., Deflorian, G., Franco, C. A., Krüger, M., Phng, L. K., Bentley, K., Toussaint, L., Dequiedt, F., Mostoslavsky, R., Schmidt, M. H. H., Zimmermann, B., Brandes, R. P., Mione, M., Westphal, C. H., Braun, T., Zeiher, A. M., Gerhardt, H., Dimmeler, S., and Potente, M. (2011) Acetylation-dependent regulation of endothelial Notch signalling by the SIRT1 deacetylase. Nature 473, 234-238
Sirt1	Neurogenic locus notch homolog protein 1	K2161	Guarani, V., Deflorian, G., Franco, C. A., Krüger, M., Phng, L. K., Bentley, K., Toussaint, L., Dequiedt, F., Mostoslavsky, R., Schmidt, M. H. H., Zimmermann, B., Brandes, R. P., Mione, M., Westphal, C. H., Braun, T., Zeiher, A. M., Gerhardt, H., Dimmeler, S., and Potente, M. (2011) Acetylation-dependent regulation of endothelial Notch signalling by the SIRT1 deacetylase. Nature 473, 234-238
Sirt1	Neurogenic locus notch homolog protein 1	K2164	Guarani, V., Deflorian, G., Franco, C. A., Krüger, M., Phng, L. K., Bentley, K., Toussaint, L., Dequiedt, F., Mostoslavsky, R., Schmidt, M. H. H., Zimmermann, B., Brandes, R. P., Mione, M., Westphal, C. H., Braun, T., Zeiher, A. M., Gerhardt, H., Dimmeler, S., and Potente, M. (2011) Acetylation-dependent regulation of endothelial Notch signalling by the SIRT1 deacetylase. Nature 473, 234-238
Sirt1	Nucleophosmin 1	K212	Shandilya, J., Swaminathan, V., Gadad, S. S., Choudhari, R., Kodaganur, G. S., and Kundu, T. K. (2009) Acetylated NPM1 localizes in the nucleoplasm and regulates transcriptional activation of genes implicated in oral cancer manifestation. Mol Cell Biol 29, 5115-5127
Sirt1	Nucleophosmin 1	K215	Shandilya, J., Swaminathan, V., Gadad, S. S., Choudhari, R., Kodaganur, G. S., and Kundu, T. K. (2009) Acetylated NPM1 localizes in the nucleoplasm and regulates transcriptional activation of genes implicated in oral cancer manifestation. Mol Cell Biol 29, 5115-5127
Sirt1	Nucleophosmin 1	K229	Shandilya, J., Swaminathan, V., Gadad, S. S., Choudhari, R., Kodaganur, G. S., and Kundu, T. K. (2009) Acetylated NPM1 localizes in the nucleoplasm and regulates transcriptional activation of genes implicated in oral cancer manifestation. Mol Cell Biol 29, 5115-5127
Sirt1	Nucleophosmin 1	K230	Shandilya, J., Swaminathan, V., Gadad, S. S., Choudhari, R., Kodaganur, G. S., and Kundu, T. K. (2009) Acetylated NPM1 localizes in the nucleoplasm and regulates transcriptional activation of genes implicated in oral cancer manifestation. Mol Cell Biol 29, 5115-5127
Sirt1	Nucleophosmin 1	K257	Shandilya, J., Swaminathan, V., Gadad, S. S., Choudhari, R., Kodaganur, G. S., and Kundu, T. K. (2009) Acetylated NPM1 localizes in the nucleoplasm and regulates transcriptional activation of genes implicated in oral cancer manifestation. Mol Cell Biol 29, 5115-5127
Sirt1	Nucleophosmin 1	K267	Shandilya, J., Swaminathan, V., Gadad, S. S., Choudhari, R., Kodaganur, G. S., and Kundu, T. K. (2009) Acetylated NPM1 localizes in the nucleoplasm and regulates transcriptional activation of genes implicated in oral cancer manifestation. Mol Cell Biol 29, 5115-5127
Sirt1	Tumor suppressor p53	K382	Vaziri, H., Dessain, S. K., Ng Eaton, E., Imai, S. I., Frye, R. A., Pandita, T. K., Guarente, L., and Weinberg, R. A. (2001) hSIR2(SIRT1) functions as an NAD-dependent p53 deacetylase. Cell 107, 149-159; Langley, E., Pearson, M., Faretta, M., Bauer, U. M., Frye, R. A., Minucci, S., Pelicci, P. G., and Kouzarides, T. (2002) Human SIR2 deacetylates p53 and antagonizes PML/p53-induced cellular senes…
Sirt1	Tumor protein p73	Unknown	Dai, J. M., Wang, Z. Y., Sun, D. C., Lin, R. X., and Wang, S. Q. (2007) SIRT1 interacts with p73 and suppresses p73-dependent transcriptional activity. J Cell Physiol 210, 161-166
Sirt1	Period circadian protein homolog 2	Unknown	Asher, G., Gatfield, D., Stratmann, M., Reinke, H., Dibner, C., Kreppel, F., Mostoslavsky, R., Alt, F. W., and Schibler, U. (2008) SIRT1 regulates circadian clock gene expression through PER2 deacetylation. Cell 134, 317-328
Sirt1	Peroxisome proliferator-activated receptor-γ coactivator 1α	K77	Liu, Y., Dentin, R., Chen, D., Hedrick, S., Ravnskjaer, K., Schenk, S., Milne, J., Meyers, D. J., Cole, P., Yates, J., 3rd, Olefsky, J., Guarente, L., and Montminy, M. (2008) A fasting inducible switch modulates gluconeogenesis via activator/coactivator exchange. Nature 456, 269-273; Rodgers, J. T., Lerin, C., Haas, W., Gygi, S. P., Spiegelman, B. M., and Puigserver, P. (2005) Nutrient control of…
Sirt1	Peroxisome proliferator-activated receptor-γ coactivator 1α	K144	Liu, Y., Dentin, R., Chen, D., Hedrick, S., Ravnskjaer, K., Schenk, S., Milne, J., Meyers, D. J., Cole, P., Yates, J., 3rd, Olefsky, J., Guarente, L., and Montminy, M. (2008) A fasting inducible switch modulates gluconeogenesis via activator/coactivator exchange. Nature 456, 269-273; Rodgers, J. T., Lerin, C., Haas, W., Gygi, S. P., Spiegelman, B. M., and Puigserver, P. (2005) Nutrient control of…
Sirt1	Peroxisome proliferator-activated receptor-γ coactivator 1α	K183	Liu, Y., Dentin, R., Chen, D., Hedrick, S., Ravnskjaer, K., Schenk, S., Milne, J., Meyers, D. J., Cole, P., Yates, J., 3rd, Olefsky, J., Guarente, L., and Montminy, M. (2008) A fasting inducible switch modulates gluconeogenesis via activator/coactivator exchange. Nature 456, 269-273; Rodgers, J. T., Lerin, C., Haas, W., Gygi, S. P., Spiegelman, B. M., and Puigserver, P. (2005) Nutrient control of…
Sirt1	Peroxisome proliferator-activated receptor-γ coactivator 1α	K253	Liu, Y., Dentin, R., Chen, D., Hedrick, S., Ravnskjaer, K., Schenk, S., Milne, J., Meyers, D. J., Cole, P., Yates, J., 3rd, Olefsky, J., Guarente, L., and Montminy, M. (2008) A fasting inducible switch modulates gluconeogenesis via activator/coactivator exchange. Nature 456, 269-273; Rodgers, J. T., Lerin, C., Haas, W., Gygi, S. P., Spiegelman, B. M., and Puigserver, P. (2005) Nutrient control of…
Sirt1	Peroxisome proliferator-activated receptor-γ coactivator 1α	K270	Liu, Y., Dentin, R., Chen, D., Hedrick, S., Ravnskjaer, K., Schenk, S., Milne, J., Meyers, D. J., Cole, P., Yates, J., 3rd, Olefsky, J., Guarente, L., and Montminy, M. (2008) A fasting inducible switch modulates gluconeogenesis via activator/coactivator exchange. Nature 456, 269-273; Rodgers, J. T., Lerin, C., Haas, W., Gygi, S. P., Spiegelman, B. M., and Puigserver, P. (2005) Nutrient control of…
Sirt1	Peroxisome proliferator-activated receptor-γ coactivator 1α	K277	Liu, Y., Dentin, R., Chen, D., Hedrick, S., Ravnskjaer, K., Schenk, S., Milne, J., Meyers, D. J., Cole, P., Yates, J., 3rd, Olefsky, J., Guarente, L., and Montminy, M. (2008) A fasting inducible switch modulates gluconeogenesis via activator/coactivator exchange. Nature 456, 269-273; Rodgers, J. T., Lerin, C., Haas, W., Gygi, S. P., Spiegelman, B. M., and Puigserver, P. (2005) Nutrient control of…
Sirt1	Peroxisome proliferator-activated receptor-γ coactivator 1α	K320	Liu, Y., Dentin, R., Chen, D., Hedrick, S., Ravnskjaer, K., Schenk, S., Milne, J., Meyers, D. J., Cole, P., Yates, J., 3rd, Olefsky, J., Guarente, L., and Montminy, M. (2008) A fasting inducible switch modulates gluconeogenesis via activator/coactivator exchange. Nature 456, 269-273; Rodgers, J. T., Lerin, C., Haas, W., Gygi, S. P., Spiegelman, B. M., and Puigserver, P. (2005) Nutrient control of…
Sirt1	Peroxisome proliferator-activated receptor-γ coactivator 1α	K346	Liu, Y., Dentin, R., Chen, D., Hedrick, S., Ravnskjaer, K., Schenk, S., Milne, J., Meyers, D. J., Cole, P., Yates, J., 3rd, Olefsky, J., Guarente, L., and Montminy, M. (2008) A fasting inducible switch modulates gluconeogenesis via activator/coactivator exchange. Nature 456, 269-273; Rodgers, J. T., Lerin, C., Haas, W., Gygi, S. P., Spiegelman, B. M., and Puigserver, P. (2005) Nutrient control of…
Sirt1	Peroxisome proliferator-activated receptor-γ coactivator 1α	K412	Liu, Y., Dentin, R., Chen, D., Hedrick, S., Ravnskjaer, K., Schenk, S., Milne, J., Meyers, D. J., Cole, P., Yates, J., 3rd, Olefsky, J., Guarente, L., and Montminy, M. (2008) A fasting inducible switch modulates gluconeogenesis via activator/coactivator exchange. Nature 456, 269-273; Rodgers, J. T., Lerin, C., Haas, W., Gygi, S. P., Spiegelman, B. M., and Puigserver, P. (2005) Nutrient control of…
Sirt1	Peroxisome proliferator-activated receptor-γ coactivator 1α	K441	Liu, Y., Dentin, R., Chen, D., Hedrick, S., Ravnskjaer, K., Schenk, S., Milne, J., Meyers, D. J., Cole, P., Yates, J., 3rd, Olefsky, J., Guarente, L., and Montminy, M. (2008) A fasting inducible switch modulates gluconeogenesis via activator/coactivator exchange. Nature 456, 269-273; Rodgers, J. T., Lerin, C., Haas, W., Gygi, S. P., Spiegelman, B. M., and Puigserver, P. (2005) Nutrient control of…
Sirt1	Peroxisome proliferator-activated receptor-γ coactivator 1α	K450	Liu, Y., Dentin, R., Chen, D., Hedrick, S., Ravnskjaer, K., Schenk, S., Milne, J., Meyers, D. J., Cole, P., Yates, J., 3rd, Olefsky, J., Guarente, L., and Montminy, M. (2008) A fasting inducible switch modulates gluconeogenesis via activator/coactivator exchange. Nature 456, 269-273; Rodgers, J. T., Lerin, C., Haas, W., Gygi, S. P., Spiegelman, B. M., and Puigserver, P. (2005) Nutrient control of…
Sirt1	Peroxisome proliferator-activated receptor-γ coactivator 1α	K757	Liu, Y., Dentin, R., Chen, D., Hedrick, S., Ravnskjaer, K., Schenk, S., Milne, J., Meyers, D. J., Cole, P., Yates, J., 3rd, Olefsky, J., Guarente, L., and Montminy, M. (2008) A fasting inducible switch modulates gluconeogenesis via activator/coactivator exchange. Nature 456, 269-273; Rodgers, J. T., Lerin, C., Haas, W., Gygi, S. P., Spiegelman, B. M., and Puigserver, P. (2005) Nutrient control of…
Sirt1	Peroxisome proliferator-activated receptor-γ coactivator 1α	K778	Liu, Y., Dentin, R., Chen, D., Hedrick, S., Ravnskjaer, K., Schenk, S., Milne, J., Meyers, D. J., Cole, P., Yates, J., 3rd, Olefsky, J., Guarente, L., and Montminy, M. (2008) A fasting inducible switch modulates gluconeogenesis via activator/coactivator exchange. Nature 456, 269-273; Rodgers, J. T., Lerin, C., Haas, W., Gygi, S. P., Spiegelman, B. M., and Puigserver, P. (2005) Nutrient control of…
Sirt1	Pancreatic transcription factor-1a	Unknown	Wauters, E., Sanchez-Arévalo Lobo, V. J., Pinho, A. V., Mawson, A., Herranz, D., Wu, J., Cowley, M. J., Colvin, E. K., Njicop, E. N., Sutherland, R. L., Liu, T., Serrano, M., Bouwens, L., Real, F. X., Biankin, A. V., and Rooman, I. (2013) Sirtuin-1 regulates acinar-to-ductal metaplasia and supports cancer cell viability in pancreatic cancer. Cancer Res 73, 2357-2367
Sirt1	RelA/p65 subunit of nuclear factor-κB	K310	Yeung, F., Hoberg, J. E., Ramsey, C. S., Keller, M. D., Jones, D. R., Frye, R. A., and Mayo, M. W. (2004) Modulation of NF-kappaB-dependent transcription and cell survival by the SIRT1 deacetylase. Embo j 23, 2369-2380
Sirt1	Regulatory factor for X-box RFX5	Unknown	Xia, J., Wu, X., Yang, Y., Zhao, Y., Fang, M., Xie, W., Wang, H., and Xu, Y. (2012) SIRT1 deacetylates RFX5 and antagonizes repression of collagen type I (COL1A2) transcription in smooth muscle cells. Biochem Biophys Res Commun 428, 264-270
Sirt1	Mothers against decapentaplegic homolog 3	Unknown	Huang, X. Z., Wen, D., Zhang, M., Xie, Q., Ma, L., Guan, Y., Ren, Y., Chen, J., and Hao, C. M. (2014) Sirt1 activation ameliorates renal fibrosis by inhibiting the TGF-β/Smad3 pathway. J Cell Biochem 115, 996-1005
Sirt1	Mothers against decapentaplegic homolog 4	Unknown	Simic, P., Williams, E. O., Bell, E. L., Gong, J. J., Bonkowski, M., and Guarente, L. (2013) SIRT1 suppresses the epithelial-to-mesenchymal transition in cancer metastasis and organ fibrosis. Cell Rep 3, 1175-1186
Sirt1	Mothers against decapentaplegic homolog 7	K64	Kume, S., Haneda, M., Kanasaki, K., Sugimoto, T., Araki, S., Isshiki, K., Isono, M., Uzu, T., Guarente, L., Kashiwagi, A., and Koya, D. (2007) SIRT1 inhibits transforming growth factor beta-induced apoptosis in glomerular mesangial cells via Smad7 deacetylation. J Biol Chem 282, 151-158
Sirt1	Mothers against decapentaplegic homolog 7	K70	Kume, S., Haneda, M., Kanasaki, K., Sugimoto, T., Araki, S., Isshiki, K., Isono, M., Uzu, T., Guarente, L., Kashiwagi, A., and Koya, D. (2007) SIRT1 inhibits transforming growth factor beta-induced apoptosis in glomerular mesangial cells via Smad7 deacetylation. J Biol Chem 282, 151-158
Sirt1	Sterol regulatory element-binding protein 1c	K289	Ponugoti, B., Kim, D. H., Xiao, Z., Smith, Z., Miao, J., Zang, M., Wu, S. Y., Chiang, C. M., Veenstra, T. D., and Kemper, J. K. (2010) SIRT1 deacetylates and inhibits SREBP-1C activity in regulation of hepatic lipid metabolism. J Biol Chem 285, 33959-33970; Walker, A. K., Yang, F., Jiang, K., Ji, J. Y., Watts, J. L., Purushotham, A., Boss, O., Hirsch, M. L., Ribich, S., Smith, J. J., Israelian, K…
Sirt1	Sterol regulatory element-binding protein 1c	K309	Ponugoti, B., Kim, D. H., Xiao, Z., Smith, Z., Miao, J., Zang, M., Wu, S. Y., Chiang, C. M., Veenstra, T. D., and Kemper, J. K. (2010) SIRT1 deacetylates and inhibits SREBP-1C activity in regulation of hepatic lipid metabolism. J Biol Chem 285, 33959-33970; Walker, A. K., Yang, F., Jiang, K., Ji, J. Y., Watts, J. L., Purushotham, A., Boss, O., Hirsch, M. L., Ribich, S., Smith, J. J., Israelian, K…
Sirt1	Signal transducer and activator of transcription 3	K679	Nie, Y., Erion, D. M., Yuan, Z., Dietrich, M., Shulman, G. I., Horvath, T. L., and Gao, Q. (2009) STAT3 inhibition of gluconeogenesis is downregulated by SirT1. Nat Cell Biol 11, 492-500
Sirt1	Signal transducer and activator of transcription 3	K685	Nie, Y., Erion, D. M., Yuan, Z., Dietrich, M., Shulman, G. I., Horvath, T. L., and Gao, Q. (2009) STAT3 inhibition of gluconeogenesis is downregulated by SirT1. Nat Cell Biol 11, 492-500
Sirt1	Signal transducer and activator of transcription 3	K707	Nie, Y., Erion, D. M., Yuan, Z., Dietrich, M., Shulman, G. I., Horvath, T. L., and Gao, Q. (2009) STAT3 inhibition of gluconeogenesis is downregulated by SirT1. Nat Cell Biol 11, 492-500
Sirt1	Signal transducer and activator of transcription 3	K709	Nie, Y., Erion, D. M., Yuan, Z., Dietrich, M., Shulman, G. I., Horvath, T. L., and Gao, Q. (2009) STAT3 inhibition of gluconeogenesis is downregulated by SirT1. Nat Cell Biol 11, 492-500
Sirt1	Signal transducer and activator of transcription 5	K681	Yamamoto, M., Iguchi, G., Fukuoka, H., Suda, K., Bando, H., Takahashi, M., Nishizawa, H., Seino, S., and Takahashi, Y. (2013) SIRT1 regulates adaptive response of the growth hormone--insulin-like growth factor-I axis under fasting conditions in liver. Proc Natl Acad Sci U S A 110, 14948-14953
Sirt1	Signal transducer and activator of transcription 5	K694	Yamamoto, M., Iguchi, G., Fukuoka, H., Suda, K., Bando, H., Takahashi, M., Nishizawa, H., Seino, S., and Takahashi, Y. (2013) SIRT1 regulates adaptive response of the growth hormone--insulin-like growth factor-I axis under fasting conditions in liver. Proc Natl Acad Sci U S A 110, 14948-14953
Sirt1	Signal transducer and activator of transcription 5	K701	Yamamoto, M., Iguchi, G., Fukuoka, H., Suda, K., Bando, H., Takahashi, M., Nishizawa, H., Seino, S., and Takahashi, Y. (2013) SIRT1 regulates adaptive response of the growth hormone--insulin-like growth factor-I axis under fasting conditions in liver. Proc Natl Acad Sci U S A 110, 14948-14953
Sirt1	Signal transducer and activator of transcription 5	K705	Yamamoto, M., Iguchi, G., Fukuoka, H., Suda, K., Bando, H., Takahashi, M., Nishizawa, H., Seino, S., and Takahashi, Y. (2013) SIRT1 regulates adaptive response of the growth hormone--insulin-like growth factor-I axis under fasting conditions in liver. Proc Natl Acad Sci U S A 110, 14948-14953
Sirt1	TATA box-binding protein-associated factor RNA polymerase I subunit B	Unknown	Muth, V., Nadaud, S., Grummt, I., and Voit, R. (2001) Acetylation of TAF(I)68, a subunit of TIF-IB/SL1, activates RNA polymerase I transcription. Embo j 20, 1353-1362
Sirt1	Human immunodeficiency virus (HIV) TAT protein	K50	Pagans, S., Pedal, A., North, B. J., Kaehlcke, K., Marshall, B. L., Dorr, A., Hetzer-Egger, C., Henklein, P., Frye, R., McBurney, M. W., Hruby, H., Jung, M., Verdin, E., and Ott, M. (2005) SIRT1 regulates HIV transcription via Tat deacetylation. PLoS Biol 3, e41; Kwon, H. S., Brent, M. M., Getachew, R., Jayakumar, P., Chen, L. F., Schnolzer, M., McBurney, M. W., Marmorstein, R., Greene, W. C., an…
Sirt1	Mammalian Ste20-like kinase/Yes-associated protein 2	K76	Mao, B., Hu, F., Cheng, J., Wang, P., Xu, M., Yuan, F., Meng, S., Wang, Y., Yuan, Z., and Bi, W. (2014) SIRT1 regulates YAP2-mediated cell proliferation and chemoresistance in hepatocellular carcinoma. Oncogene 33, 1468-1474
Sirt1	Mammalian Ste20-like kinase/Yes-associated protein 2	K90	Mao, B., Hu, F., Cheng, J., Wang, P., Xu, M., Yuan, F., Meng, S., Wang, Y., Yuan, Z., and Bi, W. (2014) SIRT1 regulates YAP2-mediated cell proliferation and chemoresistance in hepatocellular carcinoma. Oncogene 33, 1468-1474
Sirt1	Mammalian Ste20-like kinase/Yes-associated protein 2	K97	Mao, B., Hu, F., Cheng, J., Wang, P., Xu, M., Yuan, F., Meng, S., Wang, Y., Yuan, Z., and Bi, W. (2014) SIRT1 regulates YAP2-mediated cell proliferation and chemoresistance in hepatocellular carcinoma. Oncogene 33, 1468-1474
Sirt1	Mammalian Ste20-like kinase/Yes-associated protein 2	K102	Mao, B., Hu, F., Cheng, J., Wang, P., Xu, M., Yuan, F., Meng, S., Wang, Y., Yuan, Z., and Bi, W. (2014) SIRT1 regulates YAP2-mediated cell proliferation and chemoresistance in hepatocellular carcinoma. Oncogene 33, 1468-1474
Sirt1	β-catenin	K49	Wauters, E., Sanchez-Arévalo Lobo, V. J., Pinho, A. V., Mawson, A., Herranz, D., Wu, J., Cowley, M. J., Colvin, E. K., Njicop, E. N., Sutherland, R. L., Liu, T., Serrano, M., Bouwens, L., Real, F. X., Biankin, A. V., and Rooman, I. (2013) Sirtuin-1 regulates acinar-to-ductal metaplasia and supports cancer cell viability in pancreatic cancer. Cancer Res 73, 2357-2367; Firestein, R., Blander, G., M…
Sirt1	β-catenin	K345	Wauters, E., Sanchez-Arévalo Lobo, V. J., Pinho, A. V., Mawson, A., Herranz, D., Wu, J., Cowley, M. J., Colvin, E. K., Njicop, E. N., Sutherland, R. L., Liu, T., Serrano, M., Bouwens, L., Real, F. X., Biankin, A. V., and Rooman, I. (2013) Sirtuin-1 regulates acinar-to-ductal metaplasia and supports cancer cell viability in pancreatic cancer. Cancer Res 73, 2357-2367; Firestein, R., Blander, G., M…
Sirt1	Apurinic/apyrimidinic endonuclease-1	K6	Yamamori, T., DeRicco, J., Naqvi, A., Hoffman, T. A., Mattagajasingh, I., Kasuno, K., Jung, S. B., Kim, C. S., and Irani, K. (2010) SIRT1 deacetylates APE1 and regulates cellular base excision repair. Nucleic Acids Res 38, 832-845
Sirt1	Apurinic/apyrimidinic endonuclease-1	K7	Yamamori, T., DeRicco, J., Naqvi, A., Hoffman, T. A., Mattagajasingh, I., Kasuno, K., Jung, S. B., Kim, C. S., and Irani, K. (2010) SIRT1 deacetylates APE1 and regulates cellular base excision repair. Nucleic Acids Res 38, 832-845
Sirt1	DNA repair factor KU70	K539	Cohen, H. Y., Miller, C., Bitterman, K. J., Wall, N. R., Hekking, B., Kessler, B., Howitz, K. T., Gorospe, M., de Cabo, R., and Sinclair, D. A. (2004) Calorie restriction promotes mammalian cell survival by inducing the SIRT1 deacetylase. Science 305, 390-392; Jeong, J., Juhn, K., Lee, H., Kim, S. H., Min, B. H., Lee, K. M., Cho, M. H., Park, G. H., and Lee, K. H. (2007) SIRT1 promotes DNA repair…
Sirt1	DNA repair factor KU70	K542	Cohen, H. Y., Miller, C., Bitterman, K. J., Wall, N. R., Hekking, B., Kessler, B., Howitz, K. T., Gorospe, M., de Cabo, R., and Sinclair, D. A. (2004) Calorie restriction promotes mammalian cell survival by inducing the SIRT1 deacetylase. Science 305, 390-392; Jeong, J., Juhn, K., Lee, H., Kim, S. H., Min, B. H., Lee, K. M., Cho, M. H., Park, G. H., and Lee, K. H. (2007) SIRT1 promotes DNA repair…
Sirt1	Protein MCM10 homolog	K312	Fatoba, S. T., Tognetti, S., Berto, M., Leo, E., Mulvey, C. M., Godovac-Zimmermann, J., Pommier, Y., and Okorokov, A. L. (2013) Human SIRT1 regulates DNA binding and stability of the Mcm10 DNA replication factor via deacetylation. Nucleic Acids Res 41, 4065-4079
Sirt1	Protein MCM10 homolog	K390	Fatoba, S. T., Tognetti, S., Berto, M., Leo, E., Mulvey, C. M., Godovac-Zimmermann, J., Pommier, Y., and Okorokov, A. L. (2013) Human SIRT1 regulates DNA binding and stability of the Mcm10 DNA replication factor via deacetylation. Nucleic Acids Res 41, 4065-4079
Sirt1	Protein MCM10 homolog	K674	Fatoba, S. T., Tognetti, S., Berto, M., Leo, E., Mulvey, C. M., Godovac-Zimmermann, J., Pommier, Y., and Okorokov, A. L. (2013) Human SIRT1 regulates DNA binding and stability of the Mcm10 DNA replication factor via deacetylation. Nucleic Acids Res 41, 4065-4079
Sirt1	Protein MCM10 homolog	K681	Fatoba, S. T., Tognetti, S., Berto, M., Leo, E., Mulvey, C. M., Godovac-Zimmermann, J., Pommier, Y., and Okorokov, A. L. (2013) Human SIRT1 regulates DNA binding and stability of the Mcm10 DNA replication factor via deacetylation. Nucleic Acids Res 41, 4065-4079
Sirt1	Protein MCM10 homolog	K682	Fatoba, S. T., Tognetti, S., Berto, M., Leo, E., Mulvey, C. M., Godovac-Zimmermann, J., Pommier, Y., and Okorokov, A. L. (2013) Human SIRT1 regulates DNA binding and stability of the Mcm10 DNA replication factor via deacetylation. Nucleic Acids Res 41, 4065-4079
Sirt1	Protein MCM10 homolog	K683	Fatoba, S. T., Tognetti, S., Berto, M., Leo, E., Mulvey, C. M., Godovac-Zimmermann, J., Pommier, Y., and Okorokov, A. L. (2013) Human SIRT1 regulates DNA binding and stability of the Mcm10 DNA replication factor via deacetylation. Nucleic Acids Res 41, 4065-4079
Sirt1	Protein MCM10 homolog	K685	Fatoba, S. T., Tognetti, S., Berto, M., Leo, E., Mulvey, C. M., Godovac-Zimmermann, J., Pommier, Y., and Okorokov, A. L. (2013) Human SIRT1 regulates DNA binding and stability of the Mcm10 DNA replication factor via deacetylation. Nucleic Acids Res 41, 4065-4079
Sirt1	Protein MCM10 homolog	K737	Fatoba, S. T., Tognetti, S., Berto, M., Leo, E., Mulvey, C. M., Godovac-Zimmermann, J., Pommier, Y., and Okorokov, A. L. (2013) Human SIRT1 regulates DNA binding and stability of the Mcm10 DNA replication factor via deacetylation. Nucleic Acids Res 41, 4065-4079
Sirt1	Protein MCM10 homolog	K739	Fatoba, S. T., Tognetti, S., Berto, M., Leo, E., Mulvey, C. M., Godovac-Zimmermann, J., Pommier, Y., and Okorokov, A. L. (2013) Human SIRT1 regulates DNA binding and stability of the Mcm10 DNA replication factor via deacetylation. Nucleic Acids Res 41, 4065-4079
Sirt1	Protein MCM10 homolog	K745	Fatoba, S. T., Tognetti, S., Berto, M., Leo, E., Mulvey, C. M., Godovac-Zimmermann, J., Pommier, Y., and Okorokov, A. L. (2013) Human SIRT1 regulates DNA binding and stability of the Mcm10 DNA replication factor via deacetylation. Nucleic Acids Res 41, 4065-4079
Sirt1	Protein MCM10 homolog	K761	Fatoba, S. T., Tognetti, S., Berto, M., Leo, E., Mulvey, C. M., Godovac-Zimmermann, J., Pommier, Y., and Okorokov, A. L. (2013) Human SIRT1 regulates DNA binding and stability of the Mcm10 DNA replication factor via deacetylation. Nucleic Acids Res 41, 4065-4079
Sirt1	Protein MCM10 homolog	K768	Fatoba, S. T., Tognetti, S., Berto, M., Leo, E., Mulvey, C. M., Godovac-Zimmermann, J., Pommier, Y., and Okorokov, A. L. (2013) Human SIRT1 regulates DNA binding and stability of the Mcm10 DNA replication factor via deacetylation. Nucleic Acids Res 41, 4065-4079
Sirt1	Protein MCM10 homolog	K847	Fatoba, S. T., Tognetti, S., Berto, M., Leo, E., Mulvey, C. M., Godovac-Zimmermann, J., Pommier, Y., and Okorokov, A. L. (2013) Human SIRT1 regulates DNA binding and stability of the Mcm10 DNA replication factor via deacetylation. Nucleic Acids Res 41, 4065-4079
Sirt1	Protein MCM10 homolog	K849	Fatoba, S. T., Tognetti, S., Berto, M., Leo, E., Mulvey, C. M., Godovac-Zimmermann, J., Pommier, Y., and Okorokov, A. L. (2013) Human SIRT1 regulates DNA binding and stability of the Mcm10 DNA replication factor via deacetylation. Nucleic Acids Res 41, 4065-4079
Sirt1	Protein MCM10 homolog	K868	Fatoba, S. T., Tognetti, S., Berto, M., Leo, E., Mulvey, C. M., Godovac-Zimmermann, J., Pommier, Y., and Okorokov, A. L. (2013) Human SIRT1 regulates DNA binding and stability of the Mcm10 DNA replication factor via deacetylation. Nucleic Acids Res 41, 4065-4079
Sirt1	Protein MCM10 homolog	K874	Fatoba, S. T., Tognetti, S., Berto, M., Leo, E., Mulvey, C. M., Godovac-Zimmermann, J., Pommier, Y., and Okorokov, A. L. (2013) Human SIRT1 regulates DNA binding and stability of the Mcm10 DNA replication factor via deacetylation. Nucleic Acids Res 41, 4065-4079
Sirt1	Nijmegen Breakage Syndrome 1	Unknown	Yuan, Z., Zhang, X., Sengupta, N., Lane, W. S., and Seto, E. (2007) SIRT1 regulates the function of the Nijmegen breakage syndrome protein. Mol Cell 27, 149-162
Sirt1	Werner syndrome ATP-dependent helicase	Unknown	Li, K., Casta, A., Wang, R., Lozada, E., Fan, W., Kane, S., Ge, Q., Gu, W., Orren, D., and Luo, J. (2008) Regulation of WRN protein cellular localization and enzymatic activities by SIRT1-mediated deacetylation. J Biol Chem 283, 7590-7598
Sirt1	Xeroderma pigmentosum group A	K63	Fan, W., and Luo, J. (2010) SIRT1 regulates UV-induced DNA repair through deacetylating XPA. Mol Cell 39, 247-258
Sirt1	Xeroderma pigmentosum group A	K67	Fan, W., and Luo, J. (2010) SIRT1 regulates UV-induced DNA repair through deacetylating XPA. Mol Cell 39, 247-258
Sirt1	Acetyl-CoA synthetase 1	K661	Hallows, W. C., Lee, S., and Denu, J. M. (2006) Sirtuins deacetylate and activate mammalian acetyl-CoA synthetases. Proc Natl Acad Sci U S A 103, 10230-10235
Sirt1	RAC-alpha serine/threonine-protein kinase	Unknown	Li, X. H., Chen, C., Tu, Y., Sun, H. T., Zhao, M. L., Cheng, S. X., Qu, Y., and Zhang, S. (2013) Sirt1 promotes axonogenesis by deacetylation of Akt and inactivation of GSK3. Mol Neurobiol 48, 490-499
Sirt1	Autophagy-related protein 5	Unknown	Lee, I. H., Cao, L., Mostoslavsky, R., Lombard, D. B., Liu, J., Bruns, N. E., Tsokos, M., Alt, F. W., and Finkel, T. (2008) A role for the NAD-dependent deacetylase Sirt1 in the regulation of autophagy. Proc Natl Acad Sci U S A 105, 3374-3379
Sirt1	Autophagy-related protein 7	Unknown	Lee, I. H., Cao, L., Mostoslavsky, R., Lombard, D. B., Liu, J., Bruns, N. E., Tsokos, M., Alt, F. W., and Finkel, T. (2008) A role for the NAD-dependent deacetylase Sirt1 in the regulation of autophagy. Proc Natl Acad Sci U S A 105, 3374-3379
Sirt1	Autophagy-related protein 8	Unknown	Lee, I. H., Cao, L., Mostoslavsky, R., Lombard, D. B., Liu, J., Bruns, N. E., Tsokos, M., Alt, F. W., and Finkel, T. (2008) A role for the NAD-dependent deacetylase Sirt1 in the regulation of autophagy. Proc Natl Acad Sci U S A 105, 3374-3379
Sirt1	B cell lymphoma 6 protein	K379	Heltweg, B., Gatbonton, T., Schuler, A. D., Posakony, J., Li, H., Goehle, S., Kollipara, R., Depinho, R. A., Gu, Y., Simon, J. A., and Bedalov, A. (2006) Antitumor activity of a small-molecule inhibitor of human silent information regulator 2 enzymes. Cancer Res 66, 4368-4377
Sirt1	Cortactin	Unknown	Zhang, Y., Zhang, M., Dong, H., Yong, S., Li, X., Olashaw, N., Kruk, P. A., Cheng, J. Q., Bai, W., Chen, J., Nicosia, S. V., and Zhang, X. (2009) Deacetylation of cortactin by SIRT1 promotes cell migration. Oncogene 28, 445-460
Sirt1	cAMP response element binding protein	K136	Qiang, L., Lin, H. V., Kim-Muller, J. Y., Welch, C. L., Gu, W., and Accili, D. (2011) Proatherogenic abnormalities of lipid metabolism in SirT1 transgenic mice are mediated through Creb deacetylation. Cell Metab 14, 758-767
Sirt1	Endothelial nitric oxide synthase	K496	Mattagajasingh, I., Kim, C. S., Naqvi, A., Yamamori, T., Hoffman, T. A., Jung, S. B., DeRicco, J., Kasuno, K., and Irani, K. (2007) SIRT1 promotes endothelium-dependent vascular relaxation by activating endothelial nitric oxide synthase. Proc Natl Acad Sci U S A 104, 14855-14860
Sirt1	Endothelial nitric oxide synthase	K506	Mattagajasingh, I., Kim, C. S., Naqvi, A., Yamamori, T., Hoffman, T. A., Jung, S. B., DeRicco, J., Kasuno, K., and Irani, K. (2007) SIRT1 promotes endothelium-dependent vascular relaxation by activating endothelial nitric oxide synthase. Proc Natl Acad Sci U S A 104, 14855-14860
Sirt1	Ectopic viral integration site I	Unknown	Pradhan, A. K., Kuila, N., Singh, S., and Chakraborty, S. (2011) EVI1 up-regulates the stress responsive gene SIRT1 which triggers deacetylation and degradation of EVI1. Biochim Biophys Acta 1809, 269-275
Sirt1	High-mobility group box 1	K55	Kim, Y. S., Lee, Y. M., Park, J. S., Lee, S. K., and Kim, E. C. (2010) SIRT1 modulates high-mobility group box 1-induced osteoclastogenic cytokines in human periodontal ligament cells. J Cell Biochem 111, 1310-1320
Sirt1	High-mobility group box 1	K88	Kim, Y. S., Lee, Y. M., Park, J. S., Lee, S. K., and Kim, E. C. (2010) SIRT1 modulates high-mobility group box 1-induced osteoclastogenic cytokines in human periodontal ligament cells. J Cell Biochem 111, 1310-1320
Sirt1	High-mobility group box 1	K90	Kim, Y. S., Lee, Y. M., Park, J. S., Lee, S. K., and Kim, E. C. (2010) SIRT1 modulates high-mobility group box 1-induced osteoclastogenic cytokines in human periodontal ligament cells. J Cell Biochem 111, 1310-1320
Sirt1	High-mobility group box 1	K177	Kim, Y. S., Lee, Y. M., Park, J. S., Lee, S. K., and Kim, E. C. (2010) SIRT1 modulates high-mobility group box 1-induced osteoclastogenic cytokines in human periodontal ligament cells. J Cell Biochem 111, 1310-1320
Sirt1	Hydroxymethylglutaryl-CoA synthase 1	Unknown	Hirschey, M. D., Shimazu, T., Capra, J. A., Pollard, K. S., and Verdin, E. (2011) SIRT1 and SIRT3 deacetylate homologous substrates: AceCS1,2 and HMGCS1,2. Aging (Albany NY) 3, 635-642
Sirt1	Insulin receptor substrate 1	Unknown	Lu, M., Sarruf, D. A., Li, P., Osborn, O., Sanchez-Alavez, M., Talukdar, S., Chen, A., Bandyopadhyay, G., Xu, J., Morinaga, H., Dines, K., Watkins, S., Kaiyala, K., Schwartz, M. W., and Olefsky, J. M. (2013) Neuronal Sirt1 deficiency increases insulin sensitivity in both brain and peripheral tissues. J Biol Chem 288, 10722-10735
Sirt1	Insulin receptor substrate 2	Unknown	Zhang, J. (2007) The direct involvement of SirT1 in insulin-induced insulin receptor substrate-2 tyrosine phosphorylation. J Biol Chem 282, 34356-34364
Sirt1	Protein LIN-28	Unknown	Wang, L. X., Wang, J., Qu, T. T., Zhang, Y., and Shen, Y. F. (2014) Reversible acetylation of Lin28 mediated by PCAF and SIRT1. Biochim Biophys Acta 1843, 1188-1195
Sirt1	Matrix metalloproteinase-2	Unknown	Lovaas, J. D., Zhu, L., Chiao, C. Y., Byles, V., Faller, D. V., and Dai, Y. (2013) SIRT1 enhances matrix metalloproteinase-2 expression and tumor cell invasion in prostate cancer cells. Prostate 73, 522-530
Sirt1	Poly (ADP-ribose) polymerase 1	K498	Rajamohan, S. B., Pillai, V. B., Gupta, M., Sundaresan, N. R., Birukov, K. G., Samant, S., Hottiger, M. O., and Gupta, M. P. (2009) SIRT1 promotes cell survival under stress by deacetylation-dependent deactivation of poly(ADP-ribose) polymerase 1. Mol Cell Biol 29, 4116-4129
Sirt1	Poly (ADP-ribose) polymerase 1	K505	Rajamohan, S. B., Pillai, V. B., Gupta, M., Sundaresan, N. R., Birukov, K. G., Samant, S., Hottiger, M. O., and Gupta, M. P. (2009) SIRT1 promotes cell survival under stress by deacetylation-dependent deactivation of poly(ADP-ribose) polymerase 1. Mol Cell Biol 29, 4116-4129
Sirt1	Poly (ADP-ribose) polymerase 1	K508	Rajamohan, S. B., Pillai, V. B., Gupta, M., Sundaresan, N. R., Birukov, K. G., Samant, S., Hottiger, M. O., and Gupta, M. P. (2009) SIRT1 promotes cell survival under stress by deacetylation-dependent deactivation of poly(ADP-ribose) polymerase 1. Mol Cell Biol 29, 4116-4129
Sirt1	Poly (ADP-ribose) polymerase 1	K521	Rajamohan, S. B., Pillai, V. B., Gupta, M., Sundaresan, N. R., Birukov, K. G., Samant, S., Hottiger, M. O., and Gupta, M. P. (2009) SIRT1 promotes cell survival under stress by deacetylation-dependent deactivation of poly(ADP-ribose) polymerase 1. Mol Cell Biol 29, 4116-4129
Sirt1	Poly (ADP-ribose) polymerase 1	K524	Rajamohan, S. B., Pillai, V. B., Gupta, M., Sundaresan, N. R., Birukov, K. G., Samant, S., Hottiger, M. O., and Gupta, M. P. (2009) SIRT1 promotes cell survival under stress by deacetylation-dependent deactivation of poly(ADP-ribose) polymerase 1. Mol Cell Biol 29, 4116-4129
Sirt1	Glycolytic enzyme phosphoglycerate mutase-1	K251	Hallows, W. C., Yu, W., and Denu, J. M. (2012) Regulation of glycolytic enzyme phosphoglycerate mutase-1 by Sirt1 protein-mediated deacetylation. J Biol Chem 287, 3850-3858
Sirt1	Glycolytic enzyme phosphoglycerate mutase-1	K253	Hallows, W. C., Yu, W., and Denu, J. M. (2012) Regulation of glycolytic enzyme phosphoglycerate mutase-1 by Sirt1 protein-mediated deacetylation. J Biol Chem 287, 3850-3858
Sirt1	Glycolytic enzyme phosphoglycerate mutase-1	K254	Hallows, W. C., Yu, W., and Denu, J. M. (2012) Regulation of glycolytic enzyme phosphoglycerate mutase-1 by Sirt1 protein-mediated deacetylation. J Biol Chem 287, 3850-3858
Sirt1	Phosphatidylinositol-4-phosphate 5-kinase gamma	K265	Akieda-Asai, S., Zaima, N., Ikegami, K., Kahyo, T., Yao, I., Hatanaka, T., Iemura, S., Sugiyama, R., Yokozeki, T., Eishi, Y., Koike, M., Ikeda, K., Chiba, T., Yamaza, H., Shimokawa, I., Song, S. Y., Matsuno, A., Mizutani, A., Sawabe, M., Chao, M. V., Tanaka, M., Kanaho, Y., Natsume, T., Sugimura, H., Date, Y., McBurney, M. W., Guarente, L., and Setou, M. (2010) SIRT1 Regulates Thyroid-Stimulating…
Sirt1	Phosphatidylinositol-4-phosphate 5-kinase gamma	K268	Akieda-Asai, S., Zaima, N., Ikegami, K., Kahyo, T., Yao, I., Hatanaka, T., Iemura, S., Sugiyama, R., Yokozeki, T., Eishi, Y., Koike, M., Ikeda, K., Chiba, T., Yamaza, H., Shimokawa, I., Song, S. Y., Matsuno, A., Mizutani, A., Sawabe, M., Chao, M. V., Tanaka, M., Kanaho, Y., Natsume, T., Sugimura, H., Date, Y., McBurney, M. W., Guarente, L., and Setou, M. (2010) SIRT1 Regulates Thyroid-Stimulating…
Sirt1	Phosphatase and tensin homolog	Unknown	Chae, H. D., and Broxmeyer, H. E. (2011) SIRT1 deficiency downregulates PTEN/JNK/FOXO1 pathway to block reactive oxygen species-induced apoptosis in mouse embryonic stem cells. Stem Cells Dev 20, 1277-1285
Sirt1	Retinoblastoma tumour suppressor protein	K873	Wong, S., and Weber, J. D. (2007) Deacetylation of the retinoblastoma tumour suppressor protein by SIRT1. Biochem J 407, 451-460
Sirt1	Retinoblastoma tumour suppressor protein	K874	Wong, S., and Weber, J. D. (2007) Deacetylation of the retinoblastoma tumour suppressor protein by SIRT1. Biochem J 407, 451-460
Sirt1	p70 ribosomal S6 kinase	K484	Hong, S., Zhao, B., Lombard, D. B., Fingar, D. C., and Inoki, K. (2014) Cross-talk between sirtuin and mammalian target of rapamycin complex 1 (mTORC1) signaling in the regulation of S6 kinase 1 (S6K1) phosphorylation. J Biol Chem 289, 13132-13141
Sirt1	p70 ribosomal S6 kinase	K485	Hong, S., Zhao, B., Lombard, D. B., Fingar, D. C., and Inoki, K. (2014) Cross-talk between sirtuin and mammalian target of rapamycin complex 1 (mTORC1) signaling in the regulation of S6 kinase 1 (S6K1) phosphorylation. J Biol Chem 289, 13132-13141
Sirt1	p70 ribosomal S6 kinase	K493	Hong, S., Zhao, B., Lombard, D. B., Fingar, D. C., and Inoki, K. (2014) Cross-talk between sirtuin and mammalian target of rapamycin complex 1 (mTORC1) signaling in the regulation of S6 kinase 1 (S6K1) phosphorylation. J Biol Chem 289, 13132-13141
Sirt1	Microtubule-associated protein tau	Unknown	Min, S. W., Cho, S. H., Zhou, Y., Schroeder, S., Haroutunian, V., Seeley, W. W., Huang, E. J., Shen, Y., Masliah, E., Mukherjee, C., Meyers, D., Cole, P. A., Ott, M., and Gan, L. (2010) Acetylation of tau inhibits its degradation and contributes to tauopathy. Neuron 67, 953-966
Sirt1	Thymine DNA glycosylase	Unknown	Madabushi, A., Hwang, B. J., Jin, J., and Lu, A. L. (2013) Histone deacetylase SIRT1 modulates and deacetylates DNA base excision repair enzyme thymine DNA glycosylase. Biochem J 456, 89-98
Sirt1	T-cell lymphoma invasion and metastasis 1	K1420	Saxena, M., Dykes, S. S., Malyarchuk, S., Wang, A. E., Cardelli, J. A., and Pruitt, K. (2015) The sirtuins promote Dishevelled-1 scaffolding of TIAM1, Rac activation and cell migration. Oncogene 34, 188-198
Sirt1	Zyxin	Unknown	Fujita, Y., Yamaguchi, A., Hata, K., Endo, M., Yamaguchi, N., and Yamashita, T. (2009) Zyxin is a novel interacting partner for SIRT1. BMC Cell Biol 10, 6
Sirt1	14-3-3 zeta	K49	Andersen, J. L., Thompson, J. W., Lindblom, K. R., Johnson, E. S., Yang, C. S., Lilley, L. R., Freel, C. D., Moseley, M. A., and Kornbluth, S. (2011) A biotin switch-based proteomics approach identifies 14-3-3ζ as a target of Sirt1 in the metabolic regulation of caspase-2. Mol Cell 43, 834-842
Sirt1	14-3-3 zeta	K157	Andersen, J. L., Thompson, J. W., Lindblom, K. R., Johnson, E. S., Yang, C. S., Lilley, L. R., Freel, C. D., Moseley, M. A., and Kornbluth, S. (2011) A biotin switch-based proteomics approach identifies 14-3-3ζ as a target of Sirt1 in the metabolic regulation of caspase-2. Mol Cell 43, 834-842
Sirt1	14-3-3 zeta	K212	Andersen, J. L., Thompson, J. W., Lindblom, K. R., Johnson, E. S., Yang, C. S., Lilley, L. R., Freel, C. D., Moseley, M. A., and Kornbluth, S. (2011) A biotin switch-based proteomics approach identifies 14-3-3ζ as a target of Sirt1 in the metabolic regulation of caspase-2. Mol Cell 43, 834-842
Sirt1	Crebbp	Unknown	Chen, Y., Zhao, W., Yang, J. S., Cheng, Z., Luo, H., Lu, Z., Tan, M., Gu, W., and Zhao, Y. (2012) Quantitative acetylome analysis reveals the roles of SIRT1 in regulating diverse substrates and cellular pathways. Mol Cell Proteomics 11, 1048-1062
Sirt1	Lysine acetyltransferase 7 (Myst2)	Unknown	Chen, Y., Zhao, W., Yang, J. S., Cheng, Z., Luo, H., Lu, Z., Tan, M., Gu, W., and Zhao, Y. (2012) Quantitative acetylome analysis reveals the roles of SIRT1 in regulating diverse substrates and cellular pathways. Mol Cell Proteomics 11, 1048-1062
Sirt1	Lysine acetyltransferase 8 (Myst1)	K113	Chen, Y., Zhao, W., Yang, J. S., Cheng, Z., Luo, H., Lu, Z., Tan, M., Gu, W., and Zhao, Y. (2012) Quantitative acetylome analysis reveals the roles of SIRT1 in regulating diverse substrates and cellular pathways. Mol Cell Proteomics 11, 1048-1062
Sirt1	Lysine acetyltransferase 8 (Myst1)	K154	Chen, Y., Zhao, W., Yang, J. S., Cheng, Z., Luo, H., Lu, Z., Tan, M., Gu, W., and Zhao, Y. (2012) Quantitative acetylome analysis reveals the roles of SIRT1 in regulating diverse substrates and cellular pathways. Mol Cell Proteomics 11, 1048-1062
Sirt1	Lysine acetyltransferase 8 (Myst1)	K168	Chen, Y., Zhao, W., Yang, J. S., Cheng, Z., Luo, H., Lu, Z., Tan, M., Gu, W., and Zhao, Y. (2012) Quantitative acetylome analysis reveals the roles of SIRT1 in regulating diverse substrates and cellular pathways. Mol Cell Proteomics 11, 1048-1062
Sirt1	Lysine acetyltransferase 8 (Myst1)	K410	Chen, Y., Zhao, W., Yang, J. S., Cheng, Z., Luo, H., Lu, Z., Tan, M., Gu, W., and Zhao, Y. (2012) Quantitative acetylome analysis reveals the roles of SIRT1 in regulating diverse substrates and cellular pathways. Mol Cell Proteomics 11, 1048-1062
Sirt1	Lysine acetyltransferase 6a (Myst3)	Unknown	Chen, Y., Zhao, W., Yang, J. S., Cheng, Z., Luo, H., Lu, Z., Tan, M., Gu, W., and Zhao, Y. (2012) Quantitative acetylome analysis reveals the roles of SIRT1 in regulating diverse substrates and cellular pathways. Mol Cell Proteomics 11, 1048-1062
Sirt1	Lysine acetyltransferase 6b (Myst4)	Unknown	Chen, Y., Zhao, W., Yang, J. S., Cheng, Z., Luo, H., Lu, Z., Tan, M., Gu, W., and Zhao, Y. (2012) Quantitative acetylome analysis reveals the roles of SIRT1 in regulating diverse substrates and cellular pathways. Mol Cell Proteomics 11, 1048-1062
Sirt1	Lysine acetyltransferase 14 (Csrp2bp)	Unknown	Chen, Y., Zhao, W., Yang, J. S., Cheng, Z., Luo, H., Lu, Z., Tan, M., Gu, W., and Zhao, Y. (2012) Quantitative acetylome analysis reveals the roles of SIRT1 in regulating diverse substrates and cellular pathways. Mol Cell Proteomics 11, 1048-1062
Sirt1	Histone acetyltransferase 1	Unknown	Chen, Y., Zhao, W., Yang, J. S., Cheng, Z., Luo, H., Lu, Z., Tan, M., Gu, W., and Zhao, Y. (2012) Quantitative acetylome analysis reveals the roles of SIRT1 in regulating diverse substrates and cellular pathways. Mol Cell Proteomics 11, 1048-1062

## Sheet: Sirt2 substrates
Previously reported Sirt2 substrates
Enzyme	Substrate	Acetylation site	Reference
Sirt2	Histone H3	K18	Eskandarian, H. A., Impens, F., Nahori, M. A., Soubigou, G., Coppée, J. Y., Cossart, P., and Hamon, M. A. (2013) A role for SIRT2-dependent histone H3K18 deacetylation in bacterial infection. Science 341, 1238858
Sirt2	Histone H3	K56	Vempati, R. K., Jayani, R. S., Notani, D., Sengupta, A., Galande, S., and Haldar, D. (2010) p300-mediated acetylation of histone H3 lysine 56 functions in DNA damage response in mammals. J Biol Chem 285, 28553-28564; Das, C., Lucia, M. S., Hansen, K. C., and Tyler, J. K. (2009) CBP/p300-mediated acetylation of histone H3 on lysine 56. Nature 459, 113-117
Sirt2	Histone H4	K16	Vaquero, A., Scher, M. B., Lee, D. H., Sutton, A., Cheng, H. L., Alt, F. W., Serrano, L., Sternglanz, R., and Reinberg, D. (2006) SirT2 is a histone deacetylase with preference for histone H4 Lys 16 during mitosis. Genes Dev 20, 1256-1261; Serrano, L., Martínez-Redondo, P., Marazuela-Duque, A., Vazquez, B. N., Dooley, S. J., Voigt, P., Beck, D. B., Kane-Goldsmith, N., Tong, Q., Rabanal, R. M., Fo…
Sirt2	Histone acetyltransferase p300	K373	Black, J. C., Mosley, A., Kitada, T., Washburn, M., and Carey, M. (2008) The SIRT2 deacetylase regulates autoacetylation of p300. Mol Cell 32, 449-455
Sirt2	Histone acetyltransferase p300	K418	Black, J. C., Mosley, A., Kitada, T., Washburn, M., and Carey, M. (2008) The SIRT2 deacetylase regulates autoacetylation of p300. Mol Cell 32, 449-455
Sirt2	Histone acetyltransferase p300	K423	Black, J. C., Mosley, A., Kitada, T., Washburn, M., and Carey, M. (2008) The SIRT2 deacetylase regulates autoacetylation of p300. Mol Cell 32, 449-455
Sirt2	Histone acetyltransferase p300	K1499	Black, J. C., Mosley, A., Kitada, T., Washburn, M., and Carey, M. (2008) The SIRT2 deacetylase regulates autoacetylation of p300. Mol Cell 32, 449-455
Sirt2	Histone acetyltransferase p300	K1542	Black, J. C., Mosley, A., Kitada, T., Washburn, M., and Carey, M. (2008) The SIRT2 deacetylase regulates autoacetylation of p300. Mol Cell 32, 449-455
Sirt2	Histone acetyltransferase p300	K1546	Black, J. C., Mosley, A., Kitada, T., Washburn, M., and Carey, M. (2008) The SIRT2 deacetylase regulates autoacetylation of p300. Mol Cell 32, 449-455
Sirt2	Histone acetyltransferase p300	K1549	Black, J. C., Mosley, A., Kitada, T., Washburn, M., and Carey, M. (2008) The SIRT2 deacetylase regulates autoacetylation of p300. Mol Cell 32, 449-455
Sirt2	Histone acetyltransferase p300	K1699	Black, J. C., Mosley, A., Kitada, T., Washburn, M., and Carey, M. (2008) The SIRT2 deacetylase regulates autoacetylation of p300. Mol Cell 32, 449-455
Sirt2	Histone acetyltransferase p300	K1704	Black, J. C., Mosley, A., Kitada, T., Washburn, M., and Carey, M. (2008) The SIRT2 deacetylase regulates autoacetylation of p300. Mol Cell 32, 449-455
Sirt2	Histone acetyltransferase p300	K1707	Black, J. C., Mosley, A., Kitada, T., Washburn, M., and Carey, M. (2008) The SIRT2 deacetylase regulates autoacetylation of p300. Mol Cell 32, 449-455
Sirt2	Forkhead box protein O3	Unknown	Wang, F., Nguyen, M., Qin, F. X., and Tong, Q. (2007) SIRT2 deacetylates FOXO3a in response to oxidative stress and caloric restriction. Aging Cell 6, 505-514; Wang, F., Chan, C. H., Chen, K., Guan, X., Lin, H. K., and Tong, Q. (2012) Deacetylation of FOXO3 by SIRT1 or SIRT2 leads to Skp2-mediated FOXO3 ubiquitination and degradation. Oncogene 31, 1546-1557
Sirt2	Forkhead box protein O1	Unknown	Jing, E., Gesta, S., and Kahn, C. R. (2007) SIRT2 regulates adipocyte differentiation through FoxO1 acetylation/deacetylation. Cell Metab 6, 105-114; Wang, F., and Tong, Q. (2009) SIRT2 suppresses adipocyte differentiation by deacetylating FOXO1 and enhancing FOXO1's repressive interaction with PPARgamma. Mol Biol Cell 20, 801-808; Zhao, Y., Yang, J., Liao, W., Liu, X., Zhang, H., Wang, S., Wang,…
Sirt2	Hypoxia-inducible factor 1α	K709	Seo, K. S., Park, J. H., Heo, J. Y., Jing, K., Han, J., Min, K. N., Kim, C., Koh, G. Y., Lim, K., Kang, G. Y., Uee Lee, J., Yim, Y. H., Shong, M., Kwak, T. H., and Kweon, G. R. (2015) SIRT2 regulates tumour hypoxia response by promoting HIF-1α hydroxylation. Oncogene 34, 1354-1362
Sirt2	RelA/p65 subunit of nuclear factor-κB	K310	Rothgiesser, K. M., Erener, S., Waibel, S., Lüscher, B., and Hottiger, M. O. (2010) SIRT2 regulates NF-κB dependent gene expression through deacetylation of p65 Lys310. J Cell Sci 123, 4251-4258
Sirt2	Peroxisome proliferator-activated receptor-γ coactivator 1α	Unknown	Krishnan, J., Danzer, C., Simka, T., Ukropec, J., Walter, K. M., Kumpf, S., Mirtschink, P., Ukropcova, B., Gasperikova, D., Pedrazzini, T., and Krek, W. (2012) Dietary obesity-associated Hif1α activation in adipocytes restricts fatty acid oxidation and energy expenditure via suppression of the Sirt2-NAD+ system. Genes Dev 26, 259-270
Sirt2	Mitotic checkpoint serine/threonine-protein kinase BUB1 β	K668	North, B. J., Rosenberg, M. A., Jeganathan, K. B., Hafner, A. V., Michan, S., Dai, J., Baker, D. J., Cen, Y., Wu, L. E., Sauve, A. A., van Deursen, J. M., Rosenzweig, A., and Sinclair, D. A. (2014) SIRT2 induces the checkpoint kinase BubR1 to increase lifespan. Embo j 33, 1438-1453
Sirt2	Cyclin dependent kinase 9	Likely K48	Zhang, H., Park, S. H., Pantazides, B. G., Karpiuk, O., Warren, M. D., Hardy, C. W., Duong, D. M., Park, S. J., Kim, H. S., Vassilopoulos, A., Seyfried, N. T., Johnsen, S. A., Gius, D., and Yu, D. S. (2013) SIRT2 directs the replication stress response through CDK9 deacetylation. Proc Natl Acad Sci U S A 110, 13546-13551
Sirt2	Fizzy/cell division cycle 20 related 1	K69	Kim, H. S., Vassilopoulos, A., Wang, R. H., Lahusen, T., Xiao, Z., Xu, X., Li, C., Veenstra, T. D., Li, B., Yu, H., Ji, J., Wang, X. W., Park, S. H., Cha, Y. I., Gius, D., and Deng, C. X. (2011) SIRT2 maintains genome integrity and suppresses tumorigenesis through regulating APC/C activity. Cancer Cell 20, 487-499
Sirt2	Fizzy/cell division cycle 20 related 1	K159	Kim, H. S., Vassilopoulos, A., Wang, R. H., Lahusen, T., Xiao, Z., Xu, X., Li, C., Veenstra, T. D., Li, B., Yu, H., Ji, J., Wang, X. W., Park, S. H., Cha, Y. I., Gius, D., and Deng, C. X. (2011) SIRT2 maintains genome integrity and suppresses tumorigenesis through regulating APC/C activity. Cancer Cell 20, 487-499
Sirt2	Cell division cycle protein 20	K66	Kim, H. S., Vassilopoulos, A., Wang, R. H., Lahusen, T., Xiao, Z., Xu, X., Li, C., Veenstra, T. D., Li, B., Yu, H., Ji, J., Wang, X. W., Park, S. H., Cha, Y. I., Gius, D., and Deng, C. X. (2011) SIRT2 maintains genome integrity and suppresses tumorigenesis through regulating APC/C activity. Cancer Cell 20, 487-499
Sirt2	Lactate dehydrogenase A	K5	Zhao, D., Zou, S. W., Liu, Y., Zhou, X., Mo, Y., Wang, P., Xu, Y. H., Dong, B., Xiong, Y., Lei, Q. Y., and Guan, K. L. (2013) Lysine-5 acetylation negatively regulates lactate dehydrogenase A and is decreased in pancreatic cancer. Cancer Cell 23, 464-476
Sirt2	Phosphoenolpyruvate carboxykinase	K70	Jiang, W., Wang, S., Xiao, M., Lin, Y., Zhou, L., Lei, Q., Xiong, Y., Guan, K. L., and Zhao, S. (2011) Acetylation regulates gluconeogenesis by promoting PEPCK1 degradation via recruiting the UBR5 ubiquitin ligase. Mol Cell 43, 33-44
Sirt2	Phosphoenolpyruvate carboxykinase	K71	Jiang, W., Wang, S., Xiao, M., Lin, Y., Zhou, L., Lei, Q., Xiong, Y., Guan, K. L., and Zhao, S. (2011) Acetylation regulates gluconeogenesis by promoting PEPCK1 degradation via recruiting the UBR5 ubiquitin ligase. Mol Cell 43, 33-44
Sirt2	ATP-citrate lysase	Likely K540	Lin, R., Tao, R., Gao, X., Li, T., Zhou, X., Guan, K. L., Xiong, Y., and Lei, Q. Y. (2013) Acetylation stabilizes ATP-citrate lyase to promote lipid biosynthesis and tumor growth. Mol Cell 51, 506-518
Sirt2	ATP-citrate lysase	Likely K546	Lin, R., Tao, R., Gao, X., Li, T., Zhou, X., Guan, K. L., Xiong, Y., and Lei, Q. Y. (2013) Acetylation stabilizes ATP-citrate lyase to promote lipid biosynthesis and tumor growth. Mol Cell 51, 506-518
Sirt2	ATP-citrate lysase	Likely K554	Lin, R., Tao, R., Gao, X., Li, T., Zhou, X., Guan, K. L., Xiong, Y., and Lei, Q. Y. (2013) Acetylation stabilizes ATP-citrate lyase to promote lipid biosynthesis and tumor growth. Mol Cell 51, 506-518
Sirt2	Glucose-6-phosphate dehydrogenase	K403	Wang, Y. P., Zhou, L. S., Zhao, Y. Z., Wang, S. W., Chen, L. L., Liu, L. X., Ling, Z. Q., Hu, F. J., Sun, Y. P., Zhang, J. Y., Yang, C., Yang, Y., Xiong, Y., Guan, K. L., and Ye, D. (2014) Regulation of G6PD acetylation by SIRT2 and KAT9 modulates NADPH homeostasis and cell survival during oxidative stress. Embo j 33, 1304-1320
Sirt2	Phosphoglycerate mutase	K100	Xu, Y., Li, F., Lv, L., Li, T., Zhou, X., Deng, C. X., Guan, K. L., Lei, Q. Y., and Xiong, Y. (2014) Oxidative stress activates SIRT2 to deacetylate and stimulate phosphoglycerate mutase. Cancer Res 74, 3630-3642
Sirt2	Prolactin receptor	K277	Ma, L., Gao, J. S., Guan, Y., Shi, X., Zhang, H., Ayrapetov, M. K., Zhang, Z., Xu, L., Hyun, Y. M., Kim, M., Zhuang, S., and Chin, Y. E. (2010) Acetylation modulates prolactin receptor dimerization. Proc Natl Acad Sci U S A 107, 19314-19319
Sirt2	Prolactin receptor	K339	Ma, L., Gao, J. S., Guan, Y., Shi, X., Zhang, H., Ayrapetov, M. K., Zhang, Z., Xu, L., Hyun, Y. M., Kim, M., Zhuang, S., and Chin, Y. E. (2010) Acetylation modulates prolactin receptor dimerization. Proc Natl Acad Sci U S A 107, 19314-19319
Sirt2	Prolactin receptor	K412	Ma, L., Gao, J. S., Guan, Y., Shi, X., Zhang, H., Ayrapetov, M. K., Zhang, Z., Xu, L., Hyun, Y. M., Kim, M., Zhuang, S., and Chin, Y. E. (2010) Acetylation modulates prolactin receptor dimerization. Proc Natl Acad Sci U S A 107, 19314-19319
Sirt2	Prolactin receptor	K456	Ma, L., Gao, J. S., Guan, Y., Shi, X., Zhang, H., Ayrapetov, M. K., Zhang, Z., Xu, L., Hyun, Y. M., Kim, M., Zhuang, S., and Chin, Y. E. (2010) Acetylation modulates prolactin receptor dimerization. Proc Natl Acad Sci U S A 107, 19314-19319
Sirt2	Prolactin receptor	K466	Ma, L., Gao, J. S., Guan, Y., Shi, X., Zhang, H., Ayrapetov, M. K., Zhang, Z., Xu, L., Hyun, Y. M., Kim, M., Zhuang, S., and Chin, Y. E. (2010) Acetylation modulates prolactin receptor dimerization. Proc Natl Acad Sci U S A 107, 19314-19319
Sirt2	Prolactin receptor	K472	Ma, L., Gao, J. S., Guan, Y., Shi, X., Zhang, H., Ayrapetov, M. K., Zhang, Z., Xu, L., Hyun, Y. M., Kim, M., Zhuang, S., and Chin, Y. E. (2010) Acetylation modulates prolactin receptor dimerization. Proc Natl Acad Sci U S A 107, 19314-19319
Sirt2	Prolactin receptor	K505	Ma, L., Gao, J. S., Guan, Y., Shi, X., Zhang, H., Ayrapetov, M. K., Zhang, Z., Xu, L., Hyun, Y. M., Kim, M., Zhuang, S., and Chin, Y. E. (2010) Acetylation modulates prolactin receptor dimerization. Proc Natl Acad Sci U S A 107, 19314-19319
Sirt2	Prolactin receptor	K514	Ma, L., Gao, J. S., Guan, Y., Shi, X., Zhang, H., Ayrapetov, M. K., Zhang, Z., Xu, L., Hyun, Y. M., Kim, M., Zhuang, S., and Chin, Y. E. (2010) Acetylation modulates prolactin receptor dimerization. Proc Natl Acad Sci U S A 107, 19314-19319
Sirt2	Prolactin receptor	K517	Ma, L., Gao, J. S., Guan, Y., Shi, X., Zhang, H., Ayrapetov, M. K., Zhang, Z., Xu, L., Hyun, Y. M., Kim, M., Zhuang, S., and Chin, Y. E. (2010) Acetylation modulates prolactin receptor dimerization. Proc Natl Acad Sci U S A 107, 19314-19319
Sirt2	Prolactin receptor	K526	Ma, L., Gao, J. S., Guan, Y., Shi, X., Zhang, H., Ayrapetov, M. K., Zhang, Z., Xu, L., Hyun, Y. M., Kim, M., Zhuang, S., and Chin, Y. E. (2010) Acetylation modulates prolactin receptor dimerization. Proc Natl Acad Sci U S A 107, 19314-19319
Sirt2	Prolactin receptor	K533	Ma, L., Gao, J. S., Guan, Y., Shi, X., Zhang, H., Ayrapetov, M. K., Zhang, Z., Xu, L., Hyun, Y. M., Kim, M., Zhuang, S., and Chin, Y. E. (2010) Acetylation modulates prolactin receptor dimerization. Proc Natl Acad Sci U S A 107, 19314-19319
Sirt2	Prolactin receptor	K536	Ma, L., Gao, J. S., Guan, Y., Shi, X., Zhang, H., Ayrapetov, M. K., Zhang, Z., Xu, L., Hyun, Y. M., Kim, M., Zhuang, S., and Chin, Y. E. (2010) Acetylation modulates prolactin receptor dimerization. Proc Natl Acad Sci U S A 107, 19314-19319
Sirt2	Prolactin receptor	K567	Ma, L., Gao, J. S., Guan, Y., Shi, X., Zhang, H., Ayrapetov, M. K., Zhang, Z., Xu, L., Hyun, Y. M., Kim, M., Zhuang, S., and Chin, Y. E. (2010) Acetylation modulates prolactin receptor dimerization. Proc Natl Acad Sci U S A 107, 19314-19319
Sirt2	Prolactin receptor	K590	Ma, L., Gao, J. S., Guan, Y., Shi, X., Zhang, H., Ayrapetov, M. K., Zhang, Z., Xu, L., Hyun, Y. M., Kim, M., Zhuang, S., and Chin, Y. E. (2010) Acetylation modulates prolactin receptor dimerization. Proc Natl Acad Sci U S A 107, 19314-19319
Sirt2	Prolactin receptor	K601	Ma, L., Gao, J. S., Guan, Y., Shi, X., Zhang, H., Ayrapetov, M. K., Zhang, Z., Xu, L., Hyun, Y. M., Kim, M., Zhuang, S., and Chin, Y. E. (2010) Acetylation modulates prolactin receptor dimerization. Proc Natl Acad Sci U S A 107, 19314-19319
Sirt2	Kirsten rat sarcoma viral oncogene homolog	K104	Yang, M. H., Laurent, G., Bause, A. S., Spang, R., German, N., Haigis, M. C., and Haigis, K. M. (2013) HDAC6 and SIRT2 regulate the acetylation state and oncogenic activity of mutant K-RAS. Mol Cancer Res 11, 1072-1077
Sirt2	Partitioning defective 3 homolog	K831	Beirowski, B., Gustin, J., Armour, S. M., Yamamoto, H., Viader, A., North, B. J., Michán, S., Baloh, R. H., Golden, J. P., Schmidt, R. E., Sinclair, D. A., Auwerx, J., and Milbrandt, J. (2011) Sir-two-homolog 2 (Sirt2) modulates peripheral myelination through polarity protein Par-3/atypical protein kinase C (aPKC) signaling. Proc Natl Acad Sci U S A 108, E952-961
Sirt2	Partitioning defective 3 homolog	K848	Beirowski, B., Gustin, J., Armour, S. M., Yamamoto, H., Viader, A., North, B. J., Michán, S., Baloh, R. H., Golden, J. P., Schmidt, R. E., Sinclair, D. A., Auwerx, J., and Milbrandt, J. (2011) Sir-two-homolog 2 (Sirt2) modulates peripheral myelination through polarity protein Par-3/atypical protein kinase C (aPKC) signaling. Proc Natl Acad Sci U S A 108, E952-961
Sirt2	Partitioning defective 3 homolog	K881	Beirowski, B., Gustin, J., Armour, S. M., Yamamoto, H., Viader, A., North, B. J., Michán, S., Baloh, R. H., Golden, J. P., Schmidt, R. E., Sinclair, D. A., Auwerx, J., and Milbrandt, J. (2011) Sir-two-homolog 2 (Sirt2) modulates peripheral myelination through polarity protein Par-3/atypical protein kinase C (aPKC) signaling. Proc Natl Acad Sci U S A 108, E952-961
Sirt2	Partitioning defective 3 homolog	K1327	Beirowski, B., Gustin, J., Armour, S. M., Yamamoto, H., Viader, A., North, B. J., Michán, S., Baloh, R. H., Golden, J. P., Schmidt, R. E., Sinclair, D. A., Auwerx, J., and Milbrandt, J. (2011) Sir-two-homolog 2 (Sirt2) modulates peripheral myelination through polarity protein Par-3/atypical protein kinase C (aPKC) signaling. Proc Natl Acad Sci U S A 108, E952-961
Sirt2	T-cell lymphoma invasion and metastasis 1	K1420	Saxena, M., Dykes, S. S., Malyarchuk, S., Wang, A. E., Cardelli, J. A., and Pruitt, K. (2015) The sirtuins promote Dishevelled-1 scaffolding of TIAM1, Rac activation and cell migration. Oncogene 34, 188-198
Sirt2	Keratin 8	K207	Snider, N. T., Leonard, J. M., Kwan, R., Griggs, N. W., Rui, L., and Omary, M. B. (2013) Glucose and SIRT2 reciprocally mediate the regulation of keratin 8 by lysine acetylation. J Cell Biol 200, 241-247
Sirt2	α-tubulin	K40	North, B. J., Marshall, B. L., Borra, M. T., Denu, J. M., and Verdin, E. (2003) The human Sir2 ortholog, SIRT2, is an NAD+-dependent tubulin deacetylase. Mol Cell 11, 437-444

## Sheet: Sirt3 substrates
Previously reported Sirt3 substrates
Enzyme	Substrate	Acetylation site	Reference
Sirt3	Acetyl-coa synthetase 2	K642	Schwer, B., Bunkenborg, J., Verdin, R. O., Andersen, J. S., and Verdin, E. (2006) Reversible lysine acetylation controls the activity of the mitochondrial enzyme acetyl-CoA synthetase 2. Proc Natl Acad Sci U S A 103, 10224-10229; Hallows, W. C., Lee, S., and Denu, J. M. (2006) Sirtuins deacetylate and activate mammalian acetyl-CoA synthetases. Proc Natl Acad Sci U S A 103, 10230-10235
Sirt3	Aconitase	Unknown (likely K144) (K50,86,144,233)	Fernandes, J., Weddle, A., Kinter, C. S., Humphries, K. M., Mather, T., Szweda, L. I., and Kinter, M. (2015) Lysine Acetylation Activates Mitochondrial Aconitase in the Heart. Biochemistry 54, 4008-4018
Sirt3	Aldehyde dehydrogenase 2	Unknown	Fernandes, J., Weddle, A., Kinter, C. S., Humphries, K. M., Mather, T., Szweda, L. I., and Kinter, M. (2015) Lysine Acetylation Activates Mitochondrial Aconitase in the Heart. Biochemistry 54, 4008-4018
Sirt3	Atp synthase β	K259	Rahman, M., Nirala, N. K., Singh, A., Zhu, L. J., Taguchi, K., Bamba, T., Fukusaki, E., Shaw, L. M., Lambright, D. G., Acharya, J. K., and Acharya, U. R. (2014) Drosophila Sirt2/mammalian SIRT3 deacetylates ATP synthase β and regulates complex V activity. J Cell Biol 206, 289-305
Sirt3	Atp synthase β	K480	Rahman, M., Nirala, N. K., Singh, A., Zhu, L. J., Taguchi, K., Bamba, T., Fukusaki, E., Shaw, L. M., Lambright, D. G., Acharya, J. K., and Acharya, U. R. (2014) Drosophila Sirt2/mammalian SIRT3 deacetylates ATP synthase β and regulates complex V activity. J Cell Biol 206, 289-305
Sirt3	Cyclophilin d	K166	Hafner, A. V., Dai, J., Gomes, A. P., Xiao, C. Y., Palmeira, C. M., Rosenzweig, A., and Sinclair, D. A. (2010) Regulation of the mPTP by SIRT3-mediated deacetylation of CypD at lysine 166 suppresses age-related cardiac hypertrophy. Aging (Albany NY) 2, 914-923
Sirt3	Forkhead box o3	K271	Tseng, A. H., Shieh, S. S., and Wang, D. L. (2013) SIRT3 deacetylates FOXO3 to protect mitochondria against oxidative damage. Free Radic Biol Med 63, 222-234
Sirt3	Forkhead box o3	K290	Tseng, A. H., Shieh, S. S., and Wang, D. L. (2013) SIRT3 deacetylates FOXO3 to protect mitochondria against oxidative damage. Free Radic Biol Med 63, 222-234
Sirt3	Glutamate dehydrogenase	Unknown	Lombard, D. B., Alt, F. W., Cheng, H. L., Bunkenborg, J., Streeper, R. S., Mostoslavsky, R., Kim, J., Yancopoulos, G., Valenzuela, D., Murphy, A., Yang, Y., Chen, Y., Hirschey, M. D., Bronson, R. T., Haigis, M., Guarente, L. P., Farese, R. V., Jr., Weissman, S., Verdin, E., and Schwer, B. (2007) Mammalian Sir2 homolog SIRT3 regulates global mitochondrial lysine acetylation. Mol Cell Biol 27, 8807…
Sirt3	Glutamate oxaloacetate transaminase 2	K159 (also likely K185 and K404)	Yang, H., Zhou, L., Shi, Q., Zhao, Y., Lin, H., Zhang, M., Zhao, S., Yang, Y., Ling, Z. Q., Guan, K. L., Xiong, Y., and Ye, D. (2015) SIRT3-dependent GOT2 acetylation status affects the malate-aspartate NADH shuttle activity and pancreatic tumor growth. Embo j 34, 1110-1125
Sirt3	Glycogen synthase kinase 3b	K205	Song, C. L., Tang, H., Ran, L. K., Ko, B. C., Zhang, Z. Z., Chen, X., Ren, J. H., Tao, N. N., Li, W. Y., Huang, A. L., and Chen, J. (2016) Sirtuin 3 inhibits hepatocellular carcinoma growth through the glycogen synthase kinase-3β/BCL2-associated X protein-dependent apoptotic pathway. Oncogene 35, 631-641
Sirt3	Histone 4	K16	Scher, M. B., Vaquero, A., and Reinberg, D. (2007) SirT3 is a nuclear NAD+-dependent histone deacetylase that translocates to the mitochondria upon cellular stress. Genes Dev 21, 920-928
Sirt3	3-hydroxy-3-methylglutaryl coa synthase 2	K310	Shimazu, T., Hirschey, M. D., Hua, L., Dittenhafer-Reed, K. E., Schwer, B., Lombard, D. B., Li, Y., Bunkenborg, J., Alt, F. W., Denu, J. M., Jacobson, M. P., and Verdin, E. (2010) SIRT3 deacetylates mitochondrial 3-hydroxy-3-methylglutaryl CoA synthase 2 and regulates ketone body production. Cell Metab 12, 654-661
Sirt3	3-hydroxy-3-methylglutaryl coa synthase 2	K447	Shimazu, T., Hirschey, M. D., Hua, L., Dittenhafer-Reed, K. E., Schwer, B., Lombard, D. B., Li, Y., Bunkenborg, J., Alt, F. W., Denu, J. M., Jacobson, M. P., and Verdin, E. (2010) SIRT3 deacetylates mitochondrial 3-hydroxy-3-methylglutaryl CoA synthase 2 and regulates ketone body production. Cell Metab 12, 654-661
Sirt3	3-hydroxy-3-methylglutaryl coa synthase 2	K473	Shimazu, T., Hirschey, M. D., Hua, L., Dittenhafer-Reed, K. E., Schwer, B., Lombard, D. B., Li, Y., Bunkenborg, J., Alt, F. W., Denu, J. M., Jacobson, M. P., and Verdin, E. (2010) SIRT3 deacetylates mitochondrial 3-hydroxy-3-methylglutaryl CoA synthase 2 and regulates ketone body production. Cell Metab 12, 654-661
Sirt3	Heat shock protein 10	K56	Lu, Z., Chen, Y., Aponte, A. M., Battaglia, V., Gucek, M., and Sack, M. N. (2015) Prolonged fasting identifies heat shock protein 10 as a Sirtuin 3 substrate: elucidating a new mechanism linking mitochondrial protein acetylation to fatty acid oxidation enzyme folding and function. J Biol Chem 290, 2466-2476
Sirt3	Isocitrate dehydrogenase 2	K413	Yu, W., Dittenhafer-Reed, K. E., and Denu, J. M. (2012) SIRT3 protein deacetylates isocitrate dehydrogenase 2 (IDH2) and regulates mitochondrial redox status. J Biol Chem 287, 14078-14086
Sirt3	Lupus ku autoantigen protein p70	Unknown	Sundaresan, N. R., Samant, S. A., Pillai, V. B., Rajamohan, S. B., and Gupta, M. P. (2008) SIRT3 is a stress-responsive deacetylase in cardiomyocytes that protects cells from stress-mediated cell death by deacetylation of Ku70. Mol Cell Biol 28, 6384-6401
Sirt3	Long chain acyl-coa dehydrogenase	K42	Hirschey, M. D., Shimazu, T., Goetzman, E., Jing, E., Schwer, B., Lombard, D. B., Grueter, C. A., Harris, C., Biddinger, S., Ilkayeva, O. R., Stevens, R. D., Li, Y., Saha, A. K., Ruderman, N. B., Bain, J. R., Newgard, C. B., Farese, R. V., Jr., Alt, F. W., Kahn, C. R., and Verdin, E. (2010) SIRT3 regulates mitochondrial fatty-acid oxidation by reversible enzyme deacetylation. Nature 464, 121-125
Sirt3	Long chain acyl-coa dehydrogenase	K318	Bharathi, S. S., Zhang, Y., Mohsen, A. W., Uppala, R., Balasubramani, M., Schreiber, E., Uechi, G., Beck, M. E., Rardin, M. J., Vockley, J., Verdin, E., Gibson, B. W., Hirschey, M. D., and Goetzman, E. S. (2013) Sirtuin 3 (SIRT3) protein regulates long-chain acyl-CoA dehydrogenase by deacetylating conserved lysines near the active site. J Biol Chem 288, 33837-33847
Sirt3	Long chain acyl-coa dehydrogenase	K322	Bharathi, S. S., Zhang, Y., Mohsen, A. W., Uppala, R., Balasubramani, M., Schreiber, E., Uechi, G., Beck, M. E., Rardin, M. J., Vockley, J., Verdin, E., Gibson, B. W., Hirschey, M. D., and Goetzman, E. S. (2013) Sirtuin 3 (SIRT3) protein regulates long-chain acyl-CoA dehydrogenase by deacetylating conserved lysines near the active site. J Biol Chem 288, 33837-33847
Sirt3	Long chain acyl-coa dehydrogenase	Unknown	Alrob, O. A., Sankaralingam, S., Ma, C., Wagg, C. S., Fillmore, N., Jaswal, J. S., Sack, M. N., Lehner, R., Gupta, M. P., Michelakis, E. D., Padwal, R. S., Johnstone, D. E., Sharma, A. M., and Lopaschuk, G. D. (2014) Obesity-induced lysine acetylation increases cardiac fatty acid oxidation and impairs insulin signalling. Cardiovasc Res 103, 485-497
Sirt3	Long chain acyl-coa dehydrogenase	Unknown	Chen, T., Liu, J., Li, N., Wang, S., Liu, H., Li, J., Zhang, Y., and Bu, P. (2015) Mouse SIRT3 attenuates hypertrophy-related lipid accumulation in the heart through the deacetylation of LCAD. PLoS One 10, e0118909
Sirt3	Lactate dehydrogenase a	Unknown (not K5 or K318)	Cui, Y., Qin, L., Wu, J., Qu, X., Hou, C., Sun, W., Li, S., Vaughan, A. T., Li, J. J., and Liu, J. (2015) SIRT3 Enhances Glycolysis and Proliferation in SIRT3-Expressing Gastric Cancer Cells. PLoS One 10, e0129834
Sirt3	Lactate dehydrogenase a	Unknown (likely K917)	Gibellini, L., Pinti, M., Beretti, F., Pierri, C. L., Onofrio, A., Riccio, M., Carnevale, G., De Biasi, S., Nasi, M., Torelli, F., Boraldi, F., De Pol, A., and Cossarizza, A. (2014) Sirtuin 3 interacts with Lon protease and regulates its acetylation status. Mitochondrion 18, 76-81
Sirt3	Malate dehydrogenase	K239	Hebert, A. S., Dittenhafer-Reed, K. E., Yu, W., Bailey, D. J., Selen, E. S., Boersma, M. D., Carson, J. J., Tonelli, M., Balloon, A. J., Higbee, A. J., Westphall, M. S., Pagliarini, D. J., Prolla, T. A., Assadi-Porter, F., Roy, S., Denu, J. M., and Coon, J. J. (2013) Calorie restriction and SIRT3 trigger global reprogramming of the mitochondrial protein acetylome. Mol Cell 49, 186-199
Sirt3	Nicotinamide mononucleotide adenylyltransferase 2	Unknown	Li, H., Feng, Z., Wu, W., Li, J., Zhang, J., and Xia, T. (2013) SIRT3 regulates cell proliferation and apoptosis related to energy metabolism in non-small cell lung cancer cells through deacetylation of NMNAT2. Int J Oncol 43, 1420-1430
Sirt3	8-oxoguanine-dna glycosylase 1	Unknown	Cheng, Y., Ren, X., Gowda, A. S., Shan, Y., Zhang, L., Yuan, Y. S., Patel, R., Wu, H., Huber-Keener, K., Yang, J. W., Liu, D., Spratt, T. E., and Yang, J. M. (2013) Interaction of Sirt3 with OGG1 contributes to repair of mitochondrial DNA and protects from apoptotic cell death under oxidative stress. Cell Death Dis 4, e731
Sirt3	Dynamin-like 120 kda protein, mitochondrial	K926	Samant, S. A., Zhang, H. J., Hong, Z., Pillai, V. B., Sundaresan, N. R., Wolfgeher, D., Archer, S. L., Chan, D. C., and Gupta, M. P. (2014) SIRT3 deacetylates and activates OPA1 to regulate mitochondrial dynamics during stress. Mol Cell Biol 34, 807-819
Sirt3	Dynamin-like 120 kda protein, mitochondrial	K931	Samant, S. A., Zhang, H. J., Hong, Z., Pillai, V. B., Sundaresan, N. R., Wolfgeher, D., Archer, S. L., Chan, D. C., and Gupta, M. P. (2014) SIRT3 deacetylates and activates OPA1 to regulate mitochondrial dynamics during stress. Mol Cell Biol 34, 807-819
Sirt3	Oligomycin sensitivity-conferring protein, atp synthase subunit o	K139 (K162 in Uniprot)	Vassilopoulos, A., Pennington, J. D., Andresson, T., Rees, D. M., Bosley, A. D., Fearnley, I. M., Ham, A., Flynn, C. R., Hill, S., Rose, K. L., Kim, H. S., Deng, C. X., Walker, J. E., and Gius, D. (2014) SIRT3 deacetylates ATP synthase F1 complex proteins in response to nutrient- and exercise-induced stress. Antioxid Redox Signal 21, 551-564
Sirt3	Ornithine transcarbamoylase	Likely K88	Hallows, W. C., Yu, W., Smith, B. C., Devries, M. K., Ellinger, J. J., Someya, S., Shortreed, M. R., Prolla, T., Markley, J. L., Smith, L. M., Zhao, S., Guan, K. L., and Denu, J. M. (2011) Sirt3 promotes the urea cycle and fatty acid oxidation during dietary restriction. Mol Cell 41, 139-149
Sirt3	Pyruvate dehydrogenase e1α	K321	Ozden, O., Park, S. H., Wagner, B. A., Song, H. Y., Zhu, Y., Vassilopoulos, A., Jung, B., Buettner, G. R., and Gius, D. (2014) SIRT3 deacetylates and increases pyruvate dehydrogenase activity in cancer cells. Free Radic Biol Med 76, 163-172
Sirt3	Pdh phosphatase	K202	Fan, J., Shan, C., Kang, H. B., Elf, S., Xie, J., Tucker, M., Gu, T. L., Aguiar, M., Lonning, S., Chen, H., Mohammadi, M., Britton, L. M., Garcia, B. A., Alečković, M., Kang, Y., Kaluz, S., Devi, N., Van Meir, E. G., Hitosugi, T., Seo, J. H., Lonial, S., Gaddh, M., Arellano, M., Khoury, H. J., Khuri, F. R., Boggon, T. J., Kang, S., and Chen, J. (2014) Tyr phosphorylation of PDP1 toggles recruitme…
Sirt3	Succinate dehydrogenase a and b	Multiple K (identified by MS)	Finley, L. W., Haas, W., Desquiret-Dumas, V., Wallace, D. C., Procaccio, V., Gygi, S. P., and Haigis, M. C. (2011) Succinate dehydrogenase is a direct target of sirtuin 3 deacetylase activity. PLoS One 6, e23295; Cimen, H., Han, M. J., Yang, Y., Tong, Q., Koc, H., and Koc, E. C. (2010) Regulation of succinate dehydrogenase activity by SIRT3 in mammalian mitochondria. Biochemistry 49, 304-311
Sirt3	S-phase kinase associated protein 2	K68	Inuzuka, H., Gao, D., Finley, L. W., Yang, W., Wan, L., Fukushima, H., Chin, Y. R., Zhai, B., Shaik, S., Lau, A. W., Wang, Z., Gygi, S. P., Nakayama, K., Teruya-Feldstein, J., Toker, A., Haigis, M. C., Pandolfi, P. P., and Wei, W. (2012) Acetylation-dependent regulation of Skp2 function. Cell 150, 179-193
Sirt3	S-phase kinase associated protein 2	K71	Inuzuka, H., Gao, D., Finley, L. W., Yang, W., Wan, L., Fukushima, H., Chin, Y. R., Zhai, B., Shaik, S., Lau, A. W., Wang, Z., Gygi, S. P., Nakayama, K., Teruya-Feldstein, J., Toker, A., Haigis, M. C., Pandolfi, P. P., and Wei, W. (2012) Acetylation-dependent regulation of Skp2 function. Cell 150, 179-193
Sirt3	Mitochondria manganese superoxide dismutase	K53	Qiu, X., Brown, K., Hirschey, M. D., Verdin, E., and Chen, D. (2010) Calorie restriction reduces oxidative stress by SIRT3-mediated SOD2 activation. Cell Metab 12, 662-667
Sirt3	Mitochondria manganese superoxide dismutase	K89	Qiu, X., Brown, K., Hirschey, M. D., Verdin, E., and Chen, D. (2010) Calorie restriction reduces oxidative stress by SIRT3-mediated SOD2 activation. Cell Metab 12, 662-667
Sirt3	Mitochondria manganese superoxide dismutase	K68	Chen, Y., Zhang, J., Lin, Y., Lei, Q., Guan, K. L., Zhao, S., and Xiong, Y. (2011) Tumour suppressor SIRT3 deacetylates and activates manganese superoxide dismutase to scavenge ROS. EMBO Rep 12, 534-541
Sirt3	Mitochondria manganese superoxide dismutase	K122	Tao, R., Coleman, M. C., Pennington, J. D., Ozden, O., Park, S. H., Jiang, H., Kim, H. S., Flynn, C. R., Hill, S., Hayes McDonald, W., Olivier, A. K., Spitz, D. R., and Gius, D. (2010) Sirt3-mediated deacetylation of evolutionarily conserved lysine 122 regulates MnSOD activity in response to stress. Mol Cell 40, 893-904
Sirt3	Very long chain acyl-coa dehydrogenase	K299 (determined in vitro)	Zhang, Y., Bharathi, S. S., Rardin, M. J., Uppala, R., Verdin, E., Gibson, B. W., and Goetzman, E. S. (2015) SIRT3 and SIRT5 regulate the enzyme activity and cardiolipin binding of very long-chain acyl-CoA dehydrogenase. PLoS One 10, e0122297
Sirt3	Very long chain acyl-coa dehydrogenase	K507 (determined in vitro)	Zhang, Y., Bharathi, S. S., Rardin, M. J., Uppala, R., Verdin, E., Gibson, B. W., and Goetzman, E. S. (2015) SIRT3 and SIRT5 regulate the enzyme activity and cardiolipin binding of very long-chain acyl-CoA dehydrogenase. PLoS One 10, e0122297
Sirt3	Mitochondrial ribosomal protein L10 (MRPL10)	Unknown	Drazic, A., Myklebust, L. M., Ree, R., and Arnesen, T. (2016) The world of protein acetylation. Biochim Biophys Acta 1864, 1372-1401
Sirt3	10 kDa heat shock protein, mitochondrial	K8 (identified by MS)	Rardin, M. J., Newman, J. C., Held, J. M., Cusack, M. P., Sorensen, D. J., Li, B., Schilling, B., Mooney, S. D., Kahn, C. R., Verdin, E., and Gibson, B. W. (2013) Label-free quantitative proteomics of the lysine acetylome in mitochondria identifies substrates of SIRT3 in metabolic pathways. Proc Natl Acad Sci U S A 110, 6601-6606
Sirt3	2-oxoglutarate dehydrogenase, mitochondrial	K276 (identified by MS)	Rardin, M. J., Newman, J. C., Held, J. M., Cusack, M. P., Sorensen, D. J., Li, B., Schilling, B., Mooney, S. D., Kahn, C. R., Verdin, E., and Gibson, B. W. (2013) Label-free quantitative proteomics of the lysine acetylome in mitochondria identifies substrates of SIRT3 in metabolic pathways. Proc Natl Acad Sci U S A 110, 6601-6606
Sirt3	3 beta-hydroxysteroid dehydrogenase type 5	K49 (identified by MS)	Rardin, M. J., Newman, J. C., Held, J. M., Cusack, M. P., Sorensen, D. J., Li, B., Schilling, B., Mooney, S. D., Kahn, C. R., Verdin, E., and Gibson, B. W. (2013) Label-free quantitative proteomics of the lysine acetylome in mitochondria identifies substrates of SIRT3 in metabolic pathways. Proc Natl Acad Sci U S A 110, 6601-6606
Sirt3	3 beta-hydroxysteroid dehydrogenase type 5	K362 (identified by MS)	Rardin, M. J., Newman, J. C., Held, J. M., Cusack, M. P., Sorensen, D. J., Li, B., Schilling, B., Mooney, S. D., Kahn, C. R., Verdin, E., and Gibson, B. W. (2013) Label-free quantitative proteomics of the lysine acetylome in mitochondria identifies substrates of SIRT3 in metabolic pathways. Proc Natl Acad Sci U S A 110, 6601-6606
Sirt3	3-hydroxyacyl-CoA dehydrogenase type-2	K99 (identified by MS)	Rardin, M. J., Newman, J. C., Held, J. M., Cusack, M. P., Sorensen, D. J., Li, B., Schilling, B., Mooney, S. D., Kahn, C. R., Verdin, E., and Gibson, B. W. (2013) Label-free quantitative proteomics of the lysine acetylome in mitochondria identifies substrates of SIRT3 in metabolic pathways. Proc Natl Acad Sci U S A 110, 6601-6606
Sirt3	3-hydroxyacyl-CoA dehydrogenase type-2	K212 (identified by MS)	Rardin, M. J., Newman, J. C., Held, J. M., Cusack, M. P., Sorensen, D. J., Li, B., Schilling, B., Mooney, S. D., Kahn, C. R., Verdin, E., and Gibson, B. W. (2013) Label-free quantitative proteomics of the lysine acetylome in mitochondria identifies substrates of SIRT3 in metabolic pathways. Proc Natl Acad Sci U S A 110, 6601-6606
Sirt3	3-hydroxyacyl-CoA dehydrogenase type-2	K105 (identified by MS)	Rardin, M. J., Newman, J. C., Held, J. M., Cusack, M. P., Sorensen, D. J., Li, B., Schilling, B., Mooney, S. D., Kahn, C. R., Verdin, E., and Gibson, B. W. (2013) Label-free quantitative proteomics of the lysine acetylome in mitochondria identifies substrates of SIRT3 in metabolic pathways. Proc Natl Acad Sci U S A 110, 6601-6606
Sirt3	3-hydroxyacyl-CoA dehydrogenase type-2	K107 (identified by MS)	Rardin, M. J., Newman, J. C., Held, J. M., Cusack, M. P., Sorensen, D. J., Li, B., Schilling, B., Mooney, S. D., Kahn, C. R., Verdin, E., and Gibson, B. W. (2013) Label-free quantitative proteomics of the lysine acetylome in mitochondria identifies substrates of SIRT3 in metabolic pathways. Proc Natl Acad Sci U S A 110, 6601-6606
Sirt3	3-hydroxyisobutyryl-CoA hydrolase, mitochondrial	K100 (identified by MS)	Rardin, M. J., Newman, J. C., Held, J. M., Cusack, M. P., Sorensen, D. J., Li, B., Schilling, B., Mooney, S. D., Kahn, C. R., Verdin, E., and Gibson, B. W. (2013) Label-free quantitative proteomics of the lysine acetylome in mitochondria identifies substrates of SIRT3 in metabolic pathways. Proc Natl Acad Sci U S A 110, 6601-6606
Sirt3	3-hydroxyisobutyryl-CoA hydrolase, mitochondrial	K300 (identified by MS)	Rardin, M. J., Newman, J. C., Held, J. M., Cusack, M. P., Sorensen, D. J., Li, B., Schilling, B., Mooney, S. D., Kahn, C. R., Verdin, E., and Gibson, B. W. (2013) Label-free quantitative proteomics of the lysine acetylome in mitochondria identifies substrates of SIRT3 in metabolic pathways. Proc Natl Acad Sci U S A 110, 6601-6606
Sirt3	3-hydroxyisobutyryl-CoA hydrolase, mitochondrial	K384 (identified by MS)	Rardin, M. J., Newman, J. C., Held, J. M., Cusack, M. P., Sorensen, D. J., Li, B., Schilling, B., Mooney, S. D., Kahn, C. R., Verdin, E., and Gibson, B. W. (2013) Label-free quantitative proteomics of the lysine acetylome in mitochondria identifies substrates of SIRT3 in metabolic pathways. Proc Natl Acad Sci U S A 110, 6601-6606
Sirt3	3-ketoacyl-CoA thiolase, mitochondrial	K209 (identified by MS)	Rardin, M. J., Newman, J. C., Held, J. M., Cusack, M. P., Sorensen, D. J., Li, B., Schilling, B., Mooney, S. D., Kahn, C. R., Verdin, E., and Gibson, B. W. (2013) Label-free quantitative proteomics of the lysine acetylome in mitochondria identifies substrates of SIRT3 in metabolic pathways. Proc Natl Acad Sci U S A 110, 6601-6606
Sirt3	3-ketoacyl-CoA thiolase, mitochondrial	K209 (identified by MS)	Rardin, M. J., Newman, J. C., Held, J. M., Cusack, M. P., Sorensen, D. J., Li, B., Schilling, B., Mooney, S. D., Kahn, C. R., Verdin, E., and Gibson, B. W. (2013) Label-free quantitative proteomics of the lysine acetylome in mitochondria identifies substrates of SIRT3 in metabolic pathways. Proc Natl Acad Sci U S A 110, 6601-6606
Sirt3	3-ketoacyl-CoA thiolase, mitochondrial	K209 (identified by MS)	Rardin, M. J., Newman, J. C., Held, J. M., Cusack, M. P., Sorensen, D. J., Li, B., Schilling, B., Mooney, S. D., Kahn, C. R., Verdin, E., and Gibson, B. W. (2013) Label-free quantitative proteomics of the lysine acetylome in mitochondria identifies substrates of SIRT3 in metabolic pathways. Proc Natl Acad Sci U S A 110, 6601-6606
Sirt3	3-ketoacyl-CoA thiolase, mitochondrial	K211 (identified by MS)	Rardin, M. J., Newman, J. C., Held, J. M., Cusack, M. P., Sorensen, D. J., Li, B., Schilling, B., Mooney, S. D., Kahn, C. R., Verdin, E., and Gibson, B. W. (2013) Label-free quantitative proteomics of the lysine acetylome in mitochondria identifies substrates of SIRT3 in metabolic pathways. Proc Natl Acad Sci U S A 110, 6601-6606
Sirt3	3-mercaptopyruvate sulfurtransferase	K21 (identified by MS)	Rardin, M. J., Newman, J. C., Held, J. M., Cusack, M. P., Sorensen, D. J., Li, B., Schilling, B., Mooney, S. D., Kahn, C. R., Verdin, E., and Gibson, B. W. (2013) Label-free quantitative proteomics of the lysine acetylome in mitochondria identifies substrates of SIRT3 in metabolic pathways. Proc Natl Acad Sci U S A 110, 6601-6606
Sirt3	3-oxoacyl-[acyl-carrier-protein] synthase, mitochondrial	K109 (identified by MS)	Rardin, M. J., Newman, J. C., Held, J. M., Cusack, M. P., Sorensen, D. J., Li, B., Schilling, B., Mooney, S. D., Kahn, C. R., Verdin, E., and Gibson, B. W. (2013) Label-free quantitative proteomics of the lysine acetylome in mitochondria identifies substrates of SIRT3 in metabolic pathways. Proc Natl Acad Sci U S A 110, 6601-6606
Sirt3	39S ribosomal protein L12, mitochondrial	K165 (identified by MS)	Rardin, M. J., Newman, J. C., Held, J. M., Cusack, M. P., Sorensen, D. J., Li, B., Schilling, B., Mooney, S. D., Kahn, C. R., Verdin, E., and Gibson, B. W. (2013) Label-free quantitative proteomics of the lysine acetylome in mitochondria identifies substrates of SIRT3 in metabolic pathways. Proc Natl Acad Sci U S A 110, 6601-6606
Sirt3	Abhydrolase domain-containing protein 11	K203 (identified by MS)	Rardin, M. J., Newman, J. C., Held, J. M., Cusack, M. P., Sorensen, D. J., Li, B., Schilling, B., Mooney, S. D., Kahn, C. R., Verdin, E., and Gibson, B. W. (2013) Label-free quantitative proteomics of the lysine acetylome in mitochondria identifies substrates of SIRT3 in metabolic pathways. Proc Natl Acad Sci U S A 110, 6601-6606
Sirt3	Acetyl-CoA acetyltransferase, mitochondrial	K260 (identified by MS)	Rardin, M. J., Newman, J. C., Held, J. M., Cusack, M. P., Sorensen, D. J., Li, B., Schilling, B., Mooney, S. D., Kahn, C. R., Verdin, E., and Gibson, B. W. (2013) Label-free quantitative proteomics of the lysine acetylome in mitochondria identifies substrates of SIRT3 in metabolic pathways. Proc Natl Acad Sci U S A 110, 6601-6606
Sirt3	Acetyl-CoA acetyltransferase, mitochondrial	K260 (identified by MS)	Rardin, M. J., Newman, J. C., Held, J. M., Cusack, M. P., Sorensen, D. J., Li, B., Schilling, B., Mooney, S. D., Kahn, C. R., Verdin, E., and Gibson, B. W. (2013) Label-free quantitative proteomics of the lysine acetylome in mitochondria identifies substrates of SIRT3 in metabolic pathways. Proc Natl Acad Sci U S A 110, 6601-6606
Sirt3	Acetyl-CoA acetyltransferase, mitochondrial	K265 (identified by MS)	Rardin, M. J., Newman, J. C., Held, J. M., Cusack, M. P., Sorensen, D. J., Li, B., Schilling, B., Mooney, S. D., Kahn, C. R., Verdin, E., and Gibson, B. W. (2013) Label-free quantitative proteomics of the lysine acetylome in mitochondria identifies substrates of SIRT3 in metabolic pathways. Proc Natl Acad Sci U S A 110, 6601-6606
Sirt3	Acetyl-CoA acetyltransferase, mitochondrial	K270 (identified by MS)	Rardin, M. J., Newman, J. C., Held, J. M., Cusack, M. P., Sorensen, D. J., Li, B., Schilling, B., Mooney, S. D., Kahn, C. R., Verdin, E., and Gibson, B. W. (2013) Label-free quantitative proteomics of the lysine acetylome in mitochondria identifies substrates of SIRT3 in metabolic pathways. Proc Natl Acad Sci U S A 110, 6601-6606
Sirt3	Aconitate hydratase, mitochondrial	K138 (identified by MS)	Rardin, M. J., Newman, J. C., Held, J. M., Cusack, M. P., Sorensen, D. J., Li, B., Schilling, B., Mooney, S. D., Kahn, C. R., Verdin, E., and Gibson, B. W. (2013) Label-free quantitative proteomics of the lysine acetylome in mitochondria identifies substrates of SIRT3 in metabolic pathways. Proc Natl Acad Sci U S A 110, 6601-6606
Sirt3	Aconitate hydratase, mitochondrial	K549 (identified by MS)	Rardin, M. J., Newman, J. C., Held, J. M., Cusack, M. P., Sorensen, D. J., Li, B., Schilling, B., Mooney, S. D., Kahn, C. R., Verdin, E., and Gibson, B. W. (2013) Label-free quantitative proteomics of the lysine acetylome in mitochondria identifies substrates of SIRT3 in metabolic pathways. Proc Natl Acad Sci U S A 110, 6601-6606
Sirt3	Aconitate hydratase, mitochondrial	K605 (identified by MS)	Rardin, M. J., Newman, J. C., Held, J. M., Cusack, M. P., Sorensen, D. J., Li, B., Schilling, B., Mooney, S. D., Kahn, C. R., Verdin, E., and Gibson, B. W. (2013) Label-free quantitative proteomics of the lysine acetylome in mitochondria identifies substrates of SIRT3 in metabolic pathways. Proc Natl Acad Sci U S A 110, 6601-6606
Sirt3	Acyl-CoA dehydrogenase family member 10	K413 (identified by MS)	Rardin, M. J., Newman, J. C., Held, J. M., Cusack, M. P., Sorensen, D. J., Li, B., Schilling, B., Mooney, S. D., Kahn, C. R., Verdin, E., and Gibson, B. W. (2013) Label-free quantitative proteomics of the lysine acetylome in mitochondria identifies substrates of SIRT3 in metabolic pathways. Proc Natl Acad Sci U S A 110, 6601-6606
Sirt3	Acyl-CoA synthetase family member 2, mitochondrial	K544 (identified by MS)	Rardin, M. J., Newman, J. C., Held, J. M., Cusack, M. P., Sorensen, D. J., Li, B., Schilling, B., Mooney, S. D., Kahn, C. R., Verdin, E., and Gibson, B. W. (2013) Label-free quantitative proteomics of the lysine acetylome in mitochondria identifies substrates of SIRT3 in metabolic pathways. Proc Natl Acad Sci U S A 110, 6601-6606
Sirt3	Acyl-CoA synthetase family member 2, mitochondrial	K559 (identified by MS)	Rardin, M. J., Newman, J. C., Held, J. M., Cusack, M. P., Sorensen, D. J., Li, B., Schilling, B., Mooney, S. D., Kahn, C. R., Verdin, E., and Gibson, B. W. (2013) Label-free quantitative proteomics of the lysine acetylome in mitochondria identifies substrates of SIRT3 in metabolic pathways. Proc Natl Acad Sci U S A 110, 6601-6606
Sirt3	Acyl-CoA synthetase family member 2, mitochondrial	K570 (identified by MS)	Rardin, M. J., Newman, J. C., Held, J. M., Cusack, M. P., Sorensen, D. J., Li, B., Schilling, B., Mooney, S. D., Kahn, C. R., Verdin, E., and Gibson, B. W. (2013) Label-free quantitative proteomics of the lysine acetylome in mitochondria identifies substrates of SIRT3 in metabolic pathways. Proc Natl Acad Sci U S A 110, 6601-6606
Sirt3	Acyl-CoA synthetase family member 2, mitochondrial	K570 (identified by MS)	Rardin, M. J., Newman, J. C., Held, J. M., Cusack, M. P., Sorensen, D. J., Li, B., Schilling, B., Mooney, S. D., Kahn, C. R., Verdin, E., and Gibson, B. W. (2013) Label-free quantitative proteomics of the lysine acetylome in mitochondria identifies substrates of SIRT3 in metabolic pathways. Proc Natl Acad Sci U S A 110, 6601-6606
Sirt3	Acyl-CoA synthetase family member 2, mitochondrial	K581 (identified by MS)	Rardin, M. J., Newman, J. C., Held, J. M., Cusack, M. P., Sorensen, D. J., Li, B., Schilling, B., Mooney, S. D., Kahn, C. R., Verdin, E., and Gibson, B. W. (2013) Label-free quantitative proteomics of the lysine acetylome in mitochondria identifies substrates of SIRT3 in metabolic pathways. Proc Natl Acad Sci U S A 110, 6601-6606
Sirt3	Acyl-CoA synthetase family member 2, mitochondrial	K599 (identified by MS)	Rardin, M. J., Newman, J. C., Held, J. M., Cusack, M. P., Sorensen, D. J., Li, B., Schilling, B., Mooney, S. D., Kahn, C. R., Verdin, E., and Gibson, B. W. (2013) Label-free quantitative proteomics of the lysine acetylome in mitochondria identifies substrates of SIRT3 in metabolic pathways. Proc Natl Acad Sci U S A 110, 6601-6606
Sirt3	Acyl-CoA synthetase family member 2, mitochondrial	K614 (identified by MS)	Rardin, M. J., Newman, J. C., Held, J. M., Cusack, M. P., Sorensen, D. J., Li, B., Schilling, B., Mooney, S. D., Kahn, C. R., Verdin, E., and Gibson, B. W. (2013) Label-free quantitative proteomics of the lysine acetylome in mitochondria identifies substrates of SIRT3 in metabolic pathways. Proc Natl Acad Sci U S A 110, 6601-6606
Sirt3	Acyl-CoA synthetase short-chain family member 3, mitochondrial	K601 (identified by MS)	Rardin, M. J., Newman, J. C., Held, J. M., Cusack, M. P., Sorensen, D. J., Li, B., Schilling, B., Mooney, S. D., Kahn, C. R., Verdin, E., and Gibson, B. W. (2013) Label-free quantitative proteomics of the lysine acetylome in mitochondria identifies substrates of SIRT3 in metabolic pathways. Proc Natl Acad Sci U S A 110, 6601-6606
Sirt3	Acyl-CoA-binding protein	K51 (identified by MS)	Rardin, M. J., Newman, J. C., Held, J. M., Cusack, M. P., Sorensen, D. J., Li, B., Schilling, B., Mooney, S. D., Kahn, C. R., Verdin, E., and Gibson, B. W. (2013) Label-free quantitative proteomics of the lysine acetylome in mitochondria identifies substrates of SIRT3 in metabolic pathways. Proc Natl Acad Sci U S A 110, 6601-6606
Sirt3	Acyl-coenzyme A synthetase ACSM1, mitochondrial	K501 (identified by MS)	Rardin, M. J., Newman, J. C., Held, J. M., Cusack, M. P., Sorensen, D. J., Li, B., Schilling, B., Mooney, S. D., Kahn, C. R., Verdin, E., and Gibson, B. W. (2013) Label-free quantitative proteomics of the lysine acetylome in mitochondria identifies substrates of SIRT3 in metabolic pathways. Proc Natl Acad Sci U S A 110, 6601-6606
Sirt3	Acyl-coenzyme A synthetase ACSM1, mitochondrial	K527 (identified by MS)	Rardin, M. J., Newman, J. C., Held, J. M., Cusack, M. P., Sorensen, D. J., Li, B., Schilling, B., Mooney, S. D., Kahn, C. R., Verdin, E., and Gibson, B. W. (2013) Label-free quantitative proteomics of the lysine acetylome in mitochondria identifies substrates of SIRT3 in metabolic pathways. Proc Natl Acad Sci U S A 110, 6601-6606
Sirt3	Acyl-coenzyme A synthetase ACSM1, mitochondrial	K534 (identified by MS)	Rardin, M. J., Newman, J. C., Held, J. M., Cusack, M. P., Sorensen, D. J., Li, B., Schilling, B., Mooney, S. D., Kahn, C. R., Verdin, E., and Gibson, B. W. (2013) Label-free quantitative proteomics of the lysine acetylome in mitochondria identifies substrates of SIRT3 in metabolic pathways. Proc Natl Acad Sci U S A 110, 6601-6606
Sirt3	Acyl-coenzyme A synthetase ACSM1, mitochondrial	K534 (identified by MS)	Rardin, M. J., Newman, J. C., Held, J. M., Cusack, M. P., Sorensen, D. J., Li, B., Schilling, B., Mooney, S. D., Kahn, C. R., Verdin, E., and Gibson, B. W. (2013) Label-free quantitative proteomics of the lysine acetylome in mitochondria identifies substrates of SIRT3 in metabolic pathways. Proc Natl Acad Sci U S A 110, 6601-6606
Sirt3	Acyl-coenzyme A synthetase ACSM1, mitochondrial	K541 (identified by MS)	Rardin, M. J., Newman, J. C., Held, J. M., Cusack, M. P., Sorensen, D. J., Li, B., Schilling, B., Mooney, S. D., Kahn, C. R., Verdin, E., and Gibson, B. W. (2013) Label-free quantitative proteomics of the lysine acetylome in mitochondria identifies substrates of SIRT3 in metabolic pathways. Proc Natl Acad Sci U S A 110, 6601-6606
Sirt3	Acyl-coenzyme A synthetase ACSM1, mitochondrial	K545 (identified by MS)	Rardin, M. J., Newman, J. C., Held, J. M., Cusack, M. P., Sorensen, D. J., Li, B., Schilling, B., Mooney, S. D., Kahn, C. R., Verdin, E., and Gibson, B. W. (2013) Label-free quantitative proteomics of the lysine acetylome in mitochondria identifies substrates of SIRT3 in metabolic pathways. Proc Natl Acad Sci U S A 110, 6601-6606
Sirt3	Acyl-coenzyme A synthetase ACSM1, mitochondrial	K568 (identified by MS)	Rardin, M. J., Newman, J. C., Held, J. M., Cusack, M. P., Sorensen, D. J., Li, B., Schilling, B., Mooney, S. D., Kahn, C. R., Verdin, E., and Gibson, B. W. (2013) Label-free quantitative proteomics of the lysine acetylome in mitochondria identifies substrates of SIRT3 in metabolic pathways. Proc Natl Acad Sci U S A 110, 6601-6606
Sirt3	Acyl-coenzyme A synthetase ACSM5, mitochondrial	K547 (identified by MS)	Rardin, M. J., Newman, J. C., Held, J. M., Cusack, M. P., Sorensen, D. J., Li, B., Schilling, B., Mooney, S. D., Kahn, C. R., Verdin, E., and Gibson, B. W. (2013) Label-free quantitative proteomics of the lysine acetylome in mitochondria identifies substrates of SIRT3 in metabolic pathways. Proc Natl Acad Sci U S A 110, 6601-6606
Sirt3	Acyl-coenzyme A thioesterase 13	K13 (identified by MS)	Rardin, M. J., Newman, J. C., Held, J. M., Cusack, M. P., Sorensen, D. J., Li, B., Schilling, B., Mooney, S. D., Kahn, C. R., Verdin, E., and Gibson, B. W. (2013) Label-free quantitative proteomics of the lysine acetylome in mitochondria identifies substrates of SIRT3 in metabolic pathways. Proc Natl Acad Sci U S A 110, 6601-6606
Sirt3	Adenylate kinase isoenzyme 4, mitochondrial	K175 (identified by MS)	Rardin, M. J., Newman, J. C., Held, J. M., Cusack, M. P., Sorensen, D. J., Li, B., Schilling, B., Mooney, S. D., Kahn, C. R., Verdin, E., and Gibson, B. W. (2013) Label-free quantitative proteomics of the lysine acetylome in mitochondria identifies substrates of SIRT3 in metabolic pathways. Proc Natl Acad Sci U S A 110, 6601-6606
Sirt3	ADP/ATP translocase 2	K33 (identified by MS)	Rardin, M. J., Newman, J. C., Held, J. M., Cusack, M. P., Sorensen, D. J., Li, B., Schilling, B., Mooney, S. D., Kahn, C. R., Verdin, E., and Gibson, B. W. (2013) Label-free quantitative proteomics of the lysine acetylome in mitochondria identifies substrates of SIRT3 in metabolic pathways. Proc Natl Acad Sci U S A 110, 6601-6606
Sirt3	ADP/ATP translocase 2	K43 (identified by MS)	Rardin, M. J., Newman, J. C., Held, J. M., Cusack, M. P., Sorensen, D. J., Li, B., Schilling, B., Mooney, S. D., Kahn, C. R., Verdin, E., and Gibson, B. W. (2013) Label-free quantitative proteomics of the lysine acetylome in mitochondria identifies substrates of SIRT3 in metabolic pathways. Proc Natl Acad Sci U S A 110, 6601-6606
Sirt3	ADP/ATP translocase 2	K147 (identified by MS)	Rardin, M. J., Newman, J. C., Held, J. M., Cusack, M. P., Sorensen, D. J., Li, B., Schilling, B., Mooney, S. D., Kahn, C. R., Verdin, E., and Gibson, B. W. (2013) Label-free quantitative proteomics of the lysine acetylome in mitochondria identifies substrates of SIRT3 in metabolic pathways. Proc Natl Acad Sci U S A 110, 6601-6606
Sirt3	ADP/ATP translocase 2	K49 (identified by MS)	Rardin, M. J., Newman, J. C., Held, J. M., Cusack, M. P., Sorensen, D. J., Li, B., Schilling, B., Mooney, S. D., Kahn, C. R., Verdin, E., and Gibson, B. W. (2013) Label-free quantitative proteomics of the lysine acetylome in mitochondria identifies substrates of SIRT3 in metabolic pathways. Proc Natl Acad Sci U S A 110, 6601-6606
Sirt3	ADP/ATP translocase 2	K52 (identified by MS)	Rardin, M. J., Newman, J. C., Held, J. M., Cusack, M. P., Sorensen, D. J., Li, B., Schilling, B., Mooney, S. D., Kahn, C. R., Verdin, E., and Gibson, B. W. (2013) Label-free quantitative proteomics of the lysine acetylome in mitochondria identifies substrates of SIRT3 in metabolic pathways. Proc Natl Acad Sci U S A 110, 6601-6606
Sirt3	AFG3-like protein 2	K116 (identified by MS)	Rardin, M. J., Newman, J. C., Held, J. M., Cusack, M. P., Sorensen, D. J., Li, B., Schilling, B., Mooney, S. D., Kahn, C. R., Verdin, E., and Gibson, B. W. (2013) Label-free quantitative proteomics of the lysine acetylome in mitochondria identifies substrates of SIRT3 in metabolic pathways. Proc Natl Acad Sci U S A 110, 6601-6606
Sirt3	Aflatoxin B1 aldehyde reductase member 2	K250 (identified by MS)	Rardin, M. J., Newman, J. C., Held, J. M., Cusack, M. P., Sorensen, D. J., Li, B., Schilling, B., Mooney, S. D., Kahn, C. R., Verdin, E., and Gibson, B. W. (2013) Label-free quantitative proteomics of the lysine acetylome in mitochondria identifies substrates of SIRT3 in metabolic pathways. Proc Natl Acad Sci U S A 110, 6601-6606
Sirt3	Alanine--glyoxylate aminotransferase 2, mitochondrial	K56 (identified by MS)	Rardin, M. J., Newman, J. C., Held, J. M., Cusack, M. P., Sorensen, D. J., Li, B., Schilling, B., Mooney, S. D., Kahn, C. R., Verdin, E., and Gibson, B. W. (2013) Label-free quantitative proteomics of the lysine acetylome in mitochondria identifies substrates of SIRT3 in metabolic pathways. Proc Natl Acad Sci U S A 110, 6601-6606
Sirt3	Aldehyde dehydrogenase, mitochondrial	K370 (identified by MS)	Rardin, M. J., Newman, J. C., Held, J. M., Cusack, M. P., Sorensen, D. J., Li, B., Schilling, B., Mooney, S. D., Kahn, C. R., Verdin, E., and Gibson, B. W. (2013) Label-free quantitative proteomics of the lysine acetylome in mitochondria identifies substrates of SIRT3 in metabolic pathways. Proc Natl Acad Sci U S A 110, 6601-6606
Sirt3	Aldehyde dehydrogenase, mitochondrial	K377 (identified by MS)	Rardin, M. J., Newman, J. C., Held, J. M., Cusack, M. P., Sorensen, D. J., Li, B., Schilling, B., Mooney, S. D., Kahn, C. R., Verdin, E., and Gibson, B. W. (2013) Label-free quantitative proteomics of the lysine acetylome in mitochondria identifies substrates of SIRT3 in metabolic pathways. Proc Natl Acad Sci U S A 110, 6601-6606
Sirt3	Aldehyde dehydrogenase, mitochondrial	K377 (identified by MS)	Rardin, M. J., Newman, J. C., Held, J. M., Cusack, M. P., Sorensen, D. J., Li, B., Schilling, B., Mooney, S. D., Kahn, C. R., Verdin, E., and Gibson, B. W. (2013) Label-free quantitative proteomics of the lysine acetylome in mitochondria identifies substrates of SIRT3 in metabolic pathways. Proc Natl Acad Sci U S A 110, 6601-6606
Sirt3	Aldehyde dehydrogenase, mitochondrial	K385 (identified by MS)	Rardin, M. J., Newman, J. C., Held, J. M., Cusack, M. P., Sorensen, D. J., Li, B., Schilling, B., Mooney, S. D., Kahn, C. R., Verdin, E., and Gibson, B. W. (2013) Label-free quantitative proteomics of the lysine acetylome in mitochondria identifies substrates of SIRT3 in metabolic pathways. Proc Natl Acad Sci U S A 110, 6601-6606
Sirt3	Alpha-aminoadipic semialdehyde synthase, mitochondrial	K464 (identified by MS)	Rardin, M. J., Newman, J. C., Held, J. M., Cusack, M. P., Sorensen, D. J., Li, B., Schilling, B., Mooney, S. D., Kahn, C. R., Verdin, E., and Gibson, B. W. (2013) Label-free quantitative proteomics of the lysine acetylome in mitochondria identifies substrates of SIRT3 in metabolic pathways. Proc Natl Acad Sci U S A 110, 6601-6606
Sirt3	Alpha-methylacyl-CoA racemase	K340 (identified by MS)	Rardin, M. J., Newman, J. C., Held, J. M., Cusack, M. P., Sorensen, D. J., Li, B., Schilling, B., Mooney, S. D., Kahn, C. R., Verdin, E., and Gibson, B. W. (2013) Label-free quantitative proteomics of the lysine acetylome in mitochondria identifies substrates of SIRT3 in metabolic pathways. Proc Natl Acad Sci U S A 110, 6601-6606
Sirt3	Aminomethyltransferase, mitochondrial	K357 (identified by MS)	Rardin, M. J., Newman, J. C., Held, J. M., Cusack, M. P., Sorensen, D. J., Li, B., Schilling, B., Mooney, S. D., Kahn, C. R., Verdin, E., and Gibson, B. W. (2013) Label-free quantitative proteomics of the lysine acetylome in mitochondria identifies substrates of SIRT3 in metabolic pathways. Proc Natl Acad Sci U S A 110, 6601-6606
Sirt3	ATP synthase protein 8	K46 (identified by MS)	Rardin, M. J., Newman, J. C., Held, J. M., Cusack, M. P., Sorensen, D. J., Li, B., Schilling, B., Mooney, S. D., Kahn, C. R., Verdin, E., and Gibson, B. W. (2013) Label-free quantitative proteomics of the lysine acetylome in mitochondria identifies substrates of SIRT3 in metabolic pathways. Proc Natl Acad Sci U S A 110, 6601-6606
Sirt3	ATP synthase subunit alpha, mitochondrial	K434 (identified by MS)	Rardin, M. J., Newman, J. C., Held, J. M., Cusack, M. P., Sorensen, D. J., Li, B., Schilling, B., Mooney, S. D., Kahn, C. R., Verdin, E., and Gibson, B. W. (2013) Label-free quantitative proteomics of the lysine acetylome in mitochondria identifies substrates of SIRT3 in metabolic pathways. Proc Natl Acad Sci U S A 110, 6601-6606
Sirt3	ATP synthase subunit alpha, mitochondrial	K498 (identified by MS)	Rardin, M. J., Newman, J. C., Held, J. M., Cusack, M. P., Sorensen, D. J., Li, B., Schilling, B., Mooney, S. D., Kahn, C. R., Verdin, E., and Gibson, B. W. (2013) Label-free quantitative proteomics of the lysine acetylome in mitochondria identifies substrates of SIRT3 in metabolic pathways. Proc Natl Acad Sci U S A 110, 6601-6606
Sirt3	ATP synthase subunit O, mitochondrial	K84 (identified by MS)	Rardin, M. J., Newman, J. C., Held, J. M., Cusack, M. P., Sorensen, D. J., Li, B., Schilling, B., Mooney, S. D., Kahn, C. R., Verdin, E., and Gibson, B. W. (2013) Label-free quantitative proteomics of the lysine acetylome in mitochondria identifies substrates of SIRT3 in metabolic pathways. Proc Natl Acad Sci U S A 110, 6601-6606
Sirt3	ATP synthase subunit O, mitochondrial	K90 (identified by MS)	Rardin, M. J., Newman, J. C., Held, J. M., Cusack, M. P., Sorensen, D. J., Li, B., Schilling, B., Mooney, S. D., Kahn, C. R., Verdin, E., and Gibson, B. W. (2013) Label-free quantitative proteomics of the lysine acetylome in mitochondria identifies substrates of SIRT3 in metabolic pathways. Proc Natl Acad Sci U S A 110, 6601-6606
Sirt3	ATP synthase subunit O, mitochondrial	K97 (identified by MS)	Rardin, M. J., Newman, J. C., Held, J. M., Cusack, M. P., Sorensen, D. J., Li, B., Schilling, B., Mooney, S. D., Kahn, C. R., Verdin, E., and Gibson, B. W. (2013) Label-free quantitative proteomics of the lysine acetylome in mitochondria identifies substrates of SIRT3 in metabolic pathways. Proc Natl Acad Sci U S A 110, 6601-6606
Sirt3	ATP synthase-coupling factor 6, mitochondrial	K79 (identified by MS)	Rardin, M. J., Newman, J. C., Held, J. M., Cusack, M. P., Sorensen, D. J., Li, B., Schilling, B., Mooney, S. D., Kahn, C. R., Verdin, E., and Gibson, B. W. (2013) Label-free quantitative proteomics of the lysine acetylome in mitochondria identifies substrates of SIRT3 in metabolic pathways. Proc Natl Acad Sci U S A 110, 6601-6606
Sirt3	ATP synthase-coupling factor 6, mitochondrial	K84 (identified by MS)	Rardin, M. J., Newman, J. C., Held, J. M., Cusack, M. P., Sorensen, D. J., Li, B., Schilling, B., Mooney, S. D., Kahn, C. R., Verdin, E., and Gibson, B. W. (2013) Label-free quantitative proteomics of the lysine acetylome in mitochondria identifies substrates of SIRT3 in metabolic pathways. Proc Natl Acad Sci U S A 110, 6601-6606
Sirt3	ATPase inhibitor, mitochondrial	K49 (identified by MS)	Rardin, M. J., Newman, J. C., Held, J. M., Cusack, M. P., Sorensen, D. J., Li, B., Schilling, B., Mooney, S. D., Kahn, C. R., Verdin, E., and Gibson, B. W. (2013) Label-free quantitative proteomics of the lysine acetylome in mitochondria identifies substrates of SIRT3 in metabolic pathways. Proc Natl Acad Sci U S A 110, 6601-6606
Sirt3	Beta-lactamase-like protein 2	K247 (identified by MS)	Rardin, M. J., Newman, J. C., Held, J. M., Cusack, M. P., Sorensen, D. J., Li, B., Schilling, B., Mooney, S. D., Kahn, C. R., Verdin, E., and Gibson, B. W. (2013) Label-free quantitative proteomics of the lysine acetylome in mitochondria identifies substrates of SIRT3 in metabolic pathways. Proc Natl Acad Sci U S A 110, 6601-6606
Sirt3	BolA-like protein 3	K76 (identified by MS)	Rardin, M. J., Newman, J. C., Held, J. M., Cusack, M. P., Sorensen, D. J., Li, B., Schilling, B., Mooney, S. D., Kahn, C. R., Verdin, E., and Gibson, B. W. (2013) Label-free quantitative proteomics of the lysine acetylome in mitochondria identifies substrates of SIRT3 in metabolic pathways. Proc Natl Acad Sci U S A 110, 6601-6606
Sirt3	BolA-like protein 3	K76 (identified by MS)	Rardin, M. J., Newman, J. C., Held, J. M., Cusack, M. P., Sorensen, D. J., Li, B., Schilling, B., Mooney, S. D., Kahn, C. R., Verdin, E., and Gibson, B. W. (2013) Label-free quantitative proteomics of the lysine acetylome in mitochondria identifies substrates of SIRT3 in metabolic pathways. Proc Natl Acad Sci U S A 110, 6601-6606
Sirt3	Brain protein 44	K26 (identified by MS)	Rardin, M. J., Newman, J. C., Held, J. M., Cusack, M. P., Sorensen, D. J., Li, B., Schilling, B., Mooney, S. D., Kahn, C. R., Verdin, E., and Gibson, B. W. (2013) Label-free quantitative proteomics of the lysine acetylome in mitochondria identifies substrates of SIRT3 in metabolic pathways. Proc Natl Acad Sci U S A 110, 6601-6606
Sirt3	Brain protein 44	K26 (identified by MS)	Rardin, M. J., Newman, J. C., Held, J. M., Cusack, M. P., Sorensen, D. J., Li, B., Schilling, B., Mooney, S. D., Kahn, C. R., Verdin, E., and Gibson, B. W. (2013) Label-free quantitative proteomics of the lysine acetylome in mitochondria identifies substrates of SIRT3 in metabolic pathways. Proc Natl Acad Sci U S A 110, 6601-6606
Sirt3	Calcium-binding mitochondrial carrier protein Aralar2	K373 (identified by MS)	Rardin, M. J., Newman, J. C., Held, J. M., Cusack, M. P., Sorensen, D. J., Li, B., Schilling, B., Mooney, S. D., Kahn, C. R., Verdin, E., and Gibson, B. W. (2013) Label-free quantitative proteomics of the lysine acetylome in mitochondria identifies substrates of SIRT3 in metabolic pathways. Proc Natl Acad Sci U S A 110, 6601-6606
Sirt3	Calcium-binding mitochondrial carrier protein Aralar2	K546 (identified by MS)	Rardin, M. J., Newman, J. C., Held, J. M., Cusack, M. P., Sorensen, D. J., Li, B., Schilling, B., Mooney, S. D., Kahn, C. R., Verdin, E., and Gibson, B. W. (2013) Label-free quantitative proteomics of the lysine acetylome in mitochondria identifies substrates of SIRT3 in metabolic pathways. Proc Natl Acad Sci U S A 110, 6601-6606
Sirt3	Carbamoyl-phosphate synthase [ammonia], mitochondrial	K1486 (identified by MS)	Rardin, M. J., Newman, J. C., Held, J. M., Cusack, M. P., Sorensen, D. J., Li, B., Schilling, B., Mooney, S. D., Kahn, C. R., Verdin, E., and Gibson, B. W. (2013) Label-free quantitative proteomics of the lysine acetylome in mitochondria identifies substrates of SIRT3 in metabolic pathways. Proc Natl Acad Sci U S A 110, 6601-6606
Sirt3	Carbamoyl-phosphate synthase [ammonia], mitochondrial	K1486 (identified by MS)	Rardin, M. J., Newman, J. C., Held, J. M., Cusack, M. P., Sorensen, D. J., Li, B., Schilling, B., Mooney, S. D., Kahn, C. R., Verdin, E., and Gibson, B. W. (2013) Label-free quantitative proteomics of the lysine acetylome in mitochondria identifies substrates of SIRT3 in metabolic pathways. Proc Natl Acad Sci U S A 110, 6601-6606
Sirt3	Carbamoyl-phosphate synthase [ammonia], mitochondrial	K1498 (identified by MS)	Rardin, M. J., Newman, J. C., Held, J. M., Cusack, M. P., Sorensen, D. J., Li, B., Schilling, B., Mooney, S. D., Kahn, C. R., Verdin, E., and Gibson, B. W. (2013) Label-free quantitative proteomics of the lysine acetylome in mitochondria identifies substrates of SIRT3 in metabolic pathways. Proc Natl Acad Sci U S A 110, 6601-6606
Sirt3	Carbonyl reductase family member 4	K189 (identified by MS)	Rardin, M. J., Newman, J. C., Held, J. M., Cusack, M. P., Sorensen, D. J., Li, B., Schilling, B., Mooney, S. D., Kahn, C. R., Verdin, E., and Gibson, B. W. (2013) Label-free quantitative proteomics of the lysine acetylome in mitochondria identifies substrates of SIRT3 in metabolic pathways. Proc Natl Acad Sci U S A 110, 6601-6606
Sirt3	Carnitine O-palmitoyltransferase 2, mitochondrial	K79 (identified by MS)	Rardin, M. J., Newman, J. C., Held, J. M., Cusack, M. P., Sorensen, D. J., Li, B., Schilling, B., Mooney, S. D., Kahn, C. R., Verdin, E., and Gibson, B. W. (2013) Label-free quantitative proteomics of the lysine acetylome in mitochondria identifies substrates of SIRT3 in metabolic pathways. Proc Natl Acad Sci U S A 110, 6601-6606
Sirt3	Carnitine O-palmitoyltransferase 2, mitochondrial	K85 (identified by MS)	Rardin, M. J., Newman, J. C., Held, J. M., Cusack, M. P., Sorensen, D. J., Li, B., Schilling, B., Mooney, S. D., Kahn, C. R., Verdin, E., and Gibson, B. W. (2013) Label-free quantitative proteomics of the lysine acetylome in mitochondria identifies substrates of SIRT3 in metabolic pathways. Proc Natl Acad Sci U S A 110, 6601-6606
Sirt3	Carnitine O-palmitoyltransferase 2, mitochondrial	K457 (identified by MS)	Rardin, M. J., Newman, J. C., Held, J. M., Cusack, M. P., Sorensen, D. J., Li, B., Schilling, B., Mooney, S. D., Kahn, C. R., Verdin, E., and Gibson, B. W. (2013) Label-free quantitative proteomics of the lysine acetylome in mitochondria identifies substrates of SIRT3 in metabolic pathways. Proc Natl Acad Sci U S A 110, 6601-6606
Sirt3	Carnitine O-palmitoyltransferase 2, mitochondrial	K510 (identified by MS)	Rardin, M. J., Newman, J. C., Held, J. M., Cusack, M. P., Sorensen, D. J., Li, B., Schilling, B., Mooney, S. D., Kahn, C. R., Verdin, E., and Gibson, B. W. (2013) Label-free quantitative proteomics of the lysine acetylome in mitochondria identifies substrates of SIRT3 in metabolic pathways. Proc Natl Acad Sci U S A 110, 6601-6606
Sirt3	Carnitine O-palmitoyltransferase 2, mitochondrial	K544 (identified by MS)	Rardin, M. J., Newman, J. C., Held, J. M., Cusack, M. P., Sorensen, D. J., Li, B., Schilling, B., Mooney, S. D., Kahn, C. R., Verdin, E., and Gibson, B. W. (2013) Label-free quantitative proteomics of the lysine acetylome in mitochondria identifies substrates of SIRT3 in metabolic pathways. Proc Natl Acad Sci U S A 110, 6601-6606
Sirt3	Catalase	K499 (identified by MS)	Rardin, M. J., Newman, J. C., Held, J. M., Cusack, M. P., Sorensen, D. J., Li, B., Schilling, B., Mooney, S. D., Kahn, C. R., Verdin, E., and Gibson, B. W. (2013) Label-free quantitative proteomics of the lysine acetylome in mitochondria identifies substrates of SIRT3 in metabolic pathways. Proc Natl Acad Sci U S A 110, 6601-6606
Sirt3	CDGSH iron-sulfur domain-containing protein 3, mitochondrial	K96 (identified by MS)	Rardin, M. J., Newman, J. C., Held, J. M., Cusack, M. P., Sorensen, D. J., Li, B., Schilling, B., Mooney, S. D., Kahn, C. R., Verdin, E., and Gibson, B. W. (2013) Label-free quantitative proteomics of the lysine acetylome in mitochondria identifies substrates of SIRT3 in metabolic pathways. Proc Natl Acad Sci U S A 110, 6601-6606
Sirt3	Citrate lyase subunit beta-like protein, mitochondrial	K307 (identified by MS)	Rardin, M. J., Newman, J. C., Held, J. M., Cusack, M. P., Sorensen, D. J., Li, B., Schilling, B., Mooney, S. D., Kahn, C. R., Verdin, E., and Gibson, B. W. (2013) Label-free quantitative proteomics of the lysine acetylome in mitochondria identifies substrates of SIRT3 in metabolic pathways. Proc Natl Acad Sci U S A 110, 6601-6606
Sirt3	Citrate synthase, mitochondrial	K52 (identified by MS)	Rardin, M. J., Newman, J. C., Held, J. M., Cusack, M. P., Sorensen, D. J., Li, B., Schilling, B., Mooney, S. D., Kahn, C. R., Verdin, E., and Gibson, B. W. (2013) Label-free quantitative proteomics of the lysine acetylome in mitochondria identifies substrates of SIRT3 in metabolic pathways. Proc Natl Acad Sci U S A 110, 6601-6606
Sirt3	Citrate synthase, mitochondrial	K450 (identified by MS)	Rardin, M. J., Newman, J. C., Held, J. M., Cusack, M. P., Sorensen, D. J., Li, B., Schilling, B., Mooney, S. D., Kahn, C. R., Verdin, E., and Gibson, B. W. (2013) Label-free quantitative proteomics of the lysine acetylome in mitochondria identifies substrates of SIRT3 in metabolic pathways. Proc Natl Acad Sci U S A 110, 6601-6606
Sirt3	Citrate synthase, mitochondrial	K459 (identified by MS)	Rardin, M. J., Newman, J. C., Held, J. M., Cusack, M. P., Sorensen, D. J., Li, B., Schilling, B., Mooney, S. D., Kahn, C. R., Verdin, E., and Gibson, B. W. (2013) Label-free quantitative proteomics of the lysine acetylome in mitochondria identifies substrates of SIRT3 in metabolic pathways. Proc Natl Acad Sci U S A 110, 6601-6606
Sirt3	Citrate synthase, mitochondrial	K49 (identified by MS)	Rardin, M. J., Newman, J. C., Held, J. M., Cusack, M. P., Sorensen, D. J., Li, B., Schilling, B., Mooney, S. D., Kahn, C. R., Verdin, E., and Gibson, B. W. (2013) Label-free quantitative proteomics of the lysine acetylome in mitochondria identifies substrates of SIRT3 in metabolic pathways. Proc Natl Acad Sci U S A 110, 6601-6606
Sirt3	Citrate synthase, mitochondrial	K52 (identified by MS)	Rardin, M. J., Newman, J. C., Held, J. M., Cusack, M. P., Sorensen, D. J., Li, B., Schilling, B., Mooney, S. D., Kahn, C. R., Verdin, E., and Gibson, B. W. (2013) Label-free quantitative proteomics of the lysine acetylome in mitochondria identifies substrates of SIRT3 in metabolic pathways. Proc Natl Acad Sci U S A 110, 6601-6606
Sirt3	Cob(I)yrinic acid a,c-diamide adenosyltransferase, mitochondrial	K224 (identified by MS)	Rardin, M. J., Newman, J. C., Held, J. M., Cusack, M. P., Sorensen, D. J., Li, B., Schilling, B., Mooney, S. D., Kahn, C. R., Verdin, E., and Gibson, B. W. (2013) Label-free quantitative proteomics of the lysine acetylome in mitochondria identifies substrates of SIRT3 in metabolic pathways. Proc Natl Acad Sci U S A 110, 6601-6606
Sirt3	Complement component 1 Q subcomponent-binding protein, mitochondrial	K91 (identified by MS)	Rardin, M. J., Newman, J. C., Held, J. M., Cusack, M. P., Sorensen, D. J., Li, B., Schilling, B., Mooney, S. D., Kahn, C. R., Verdin, E., and Gibson, B. W. (2013) Label-free quantitative proteomics of the lysine acetylome in mitochondria identifies substrates of SIRT3 in metabolic pathways. Proc Natl Acad Sci U S A 110, 6601-6606
Sirt3	Cytochrome c oxidase subunit 4 isoform 1, mitochondrial	K29 (identified by MS)	Rardin, M. J., Newman, J. C., Held, J. M., Cusack, M. P., Sorensen, D. J., Li, B., Schilling, B., Mooney, S. D., Kahn, C. R., Verdin, E., and Gibson, B. W. (2013) Label-free quantitative proteomics of the lysine acetylome in mitochondria identifies substrates of SIRT3 in metabolic pathways. Proc Natl Acad Sci U S A 110, 6601-6606
Sirt3	Cytochrome c oxidase subunit 4 isoform 1, mitochondrial	K29 (identified by MS)	Rardin, M. J., Newman, J. C., Held, J. M., Cusack, M. P., Sorensen, D. J., Li, B., Schilling, B., Mooney, S. D., Kahn, C. R., Verdin, E., and Gibson, B. W. (2013) Label-free quantitative proteomics of the lysine acetylome in mitochondria identifies substrates of SIRT3 in metabolic pathways. Proc Natl Acad Sci U S A 110, 6601-6606
Sirt3	D-beta-hydroxybutyrate dehydrogenase, mitochondrial	K97 (identified by MS)	Rardin, M. J., Newman, J. C., Held, J. M., Cusack, M. P., Sorensen, D. J., Li, B., Schilling, B., Mooney, S. D., Kahn, C. R., Verdin, E., and Gibson, B. W. (2013) Label-free quantitative proteomics of the lysine acetylome in mitochondria identifies substrates of SIRT3 in metabolic pathways. Proc Natl Acad Sci U S A 110, 6601-6606
Sirt3	D-beta-hydroxybutyrate dehydrogenase, mitochondrial	K97 (identified by MS)	Rardin, M. J., Newman, J. C., Held, J. M., Cusack, M. P., Sorensen, D. J., Li, B., Schilling, B., Mooney, S. D., Kahn, C. R., Verdin, E., and Gibson, B. W. (2013) Label-free quantitative proteomics of the lysine acetylome in mitochondria identifies substrates of SIRT3 in metabolic pathways. Proc Natl Acad Sci U S A 110, 6601-6606
Sirt3	D-beta-hydroxybutyrate dehydrogenase, mitochondrial	K103 (identified by MS)	Rardin, M. J., Newman, J. C., Held, J. M., Cusack, M. P., Sorensen, D. J., Li, B., Schilling, B., Mooney, S. D., Kahn, C. R., Verdin, E., and Gibson, B. W. (2013) Label-free quantitative proteomics of the lysine acetylome in mitochondria identifies substrates of SIRT3 in metabolic pathways. Proc Natl Acad Sci U S A 110, 6601-6606
Sirt3	D-beta-hydroxybutyrate dehydrogenase, mitochondrial	K258 (identified by MS)	Rardin, M. J., Newman, J. C., Held, J. M., Cusack, M. P., Sorensen, D. J., Li, B., Schilling, B., Mooney, S. D., Kahn, C. R., Verdin, E., and Gibson, B. W. (2013) Label-free quantitative proteomics of the lysine acetylome in mitochondria identifies substrates of SIRT3 in metabolic pathways. Proc Natl Acad Sci U S A 110, 6601-6606
Sirt3	D-beta-hydroxybutyrate dehydrogenase, mitochondrial	K275 (identified by MS)	Rardin, M. J., Newman, J. C., Held, J. M., Cusack, M. P., Sorensen, D. J., Li, B., Schilling, B., Mooney, S. D., Kahn, C. R., Verdin, E., and Gibson, B. W. (2013) Label-free quantitative proteomics of the lysine acetylome in mitochondria identifies substrates of SIRT3 in metabolic pathways. Proc Natl Acad Sci U S A 110, 6601-6606
Sirt3	Dehydrogenase/reductase SDR family member 4	K228 (identified by MS)	Rardin, M. J., Newman, J. C., Held, J. M., Cusack, M. P., Sorensen, D. J., Li, B., Schilling, B., Mooney, S. D., Kahn, C. R., Verdin, E., and Gibson, B. W. (2013) Label-free quantitative proteomics of the lysine acetylome in mitochondria identifies substrates of SIRT3 in metabolic pathways. Proc Natl Acad Sci U S A 110, 6601-6606
Sirt3	Dehydrogenase/reductase SDR family member 4	K228 (identified by MS)	Rardin, M. J., Newman, J. C., Held, J. M., Cusack, M. P., Sorensen, D. J., Li, B., Schilling, B., Mooney, S. D., Kahn, C. R., Verdin, E., and Gibson, B. W. (2013) Label-free quantitative proteomics of the lysine acetylome in mitochondria identifies substrates of SIRT3 in metabolic pathways. Proc Natl Acad Sci U S A 110, 6601-6606
Sirt3	Delta-1-pyrroline-5-carboxylate dehydrogenase, mitochondrial	K51 (identified by MS)	Rardin, M. J., Newman, J. C., Held, J. M., Cusack, M. P., Sorensen, D. J., Li, B., Schilling, B., Mooney, S. D., Kahn, C. R., Verdin, E., and Gibson, B. W. (2013) Label-free quantitative proteomics of the lysine acetylome in mitochondria identifies substrates of SIRT3 in metabolic pathways. Proc Natl Acad Sci U S A 110, 6601-6606
Sirt3	Delta-1-pyrroline-5-carboxylate dehydrogenase, mitochondrial	K508 (identified by MS)	Rardin, M. J., Newman, J. C., Held, J. M., Cusack, M. P., Sorensen, D. J., Li, B., Schilling, B., Mooney, S. D., Kahn, C. R., Verdin, E., and Gibson, B. W. (2013) Label-free quantitative proteomics of the lysine acetylome in mitochondria identifies substrates of SIRT3 in metabolic pathways. Proc Natl Acad Sci U S A 110, 6601-6606
Sirt3	Delta(3,5)-Delta(2,4)-dienoyl-CoA isomerase, mitochondrial	K94 (identified by MS)	Rardin, M. J., Newman, J. C., Held, J. M., Cusack, M. P., Sorensen, D. J., Li, B., Schilling, B., Mooney, S. D., Kahn, C. R., Verdin, E., and Gibson, B. W. (2013) Label-free quantitative proteomics of the lysine acetylome in mitochondria identifies substrates of SIRT3 in metabolic pathways. Proc Natl Acad Sci U S A 110, 6601-6606
Sirt3	Delta(3,5)-Delta(2,4)-dienoyl-CoA isomerase, mitochondrial	K316 (identified by MS)	Rardin, M. J., Newman, J. C., Held, J. M., Cusack, M. P., Sorensen, D. J., Li, B., Schilling, B., Mooney, S. D., Kahn, C. R., Verdin, E., and Gibson, B. W. (2013) Label-free quantitative proteomics of the lysine acetylome in mitochondria identifies substrates of SIRT3 in metabolic pathways. Proc Natl Acad Sci U S A 110, 6601-6606
Sirt3	Delta(3,5)-Delta(2,4)-dienoyl-CoA isomerase, mitochondrial	K316 (identified by MS)	Rardin, M. J., Newman, J. C., Held, J. M., Cusack, M. P., Sorensen, D. J., Li, B., Schilling, B., Mooney, S. D., Kahn, C. R., Verdin, E., and Gibson, B. W. (2013) Label-free quantitative proteomics of the lysine acetylome in mitochondria identifies substrates of SIRT3 in metabolic pathways. Proc Natl Acad Sci U S A 110, 6601-6606
Sirt3	Dihydrolipoyllysine-residue acetyltransferase component of pyruvate dehydrogenase complex, mitochondrial	K542 (identified by MS)	Rardin, M. J., Newman, J. C., Held, J. M., Cusack, M. P., Sorensen, D. J., Li, B., Schilling, B., Mooney, S. D., Kahn, C. R., Verdin, E., and Gibson, B. W. (2013) Label-free quantitative proteomics of the lysine acetylome in mitochondria identifies substrates of SIRT3 in metabolic pathways. Proc Natl Acad Sci U S A 110, 6601-6606
Sirt3	Dihydrolipoyllysine-residue succinyltransferase component of 2-oxoglutarate dehydrogenase complex, mitochondrial	K153 (identified by MS)	Rardin, M. J., Newman, J. C., Held, J. M., Cusack, M. P., Sorensen, D. J., Li, B., Schilling, B., Mooney, S. D., Kahn, C. R., Verdin, E., and Gibson, B. W. (2013) Label-free quantitative proteomics of the lysine acetylome in mitochondria identifies substrates of SIRT3 in metabolic pathways. Proc Natl Acad Sci U S A 110, 6601-6606
Sirt3	Dimethylglycine dehydrogenase, mitochondrial	K107 (identified by MS)	Rardin, M. J., Newman, J. C., Held, J. M., Cusack, M. P., Sorensen, D. J., Li, B., Schilling, B., Mooney, S. D., Kahn, C. R., Verdin, E., and Gibson, B. W. (2013) Label-free quantitative proteomics of the lysine acetylome in mitochondria identifies substrates of SIRT3 in metabolic pathways. Proc Natl Acad Sci U S A 110, 6601-6606
Sirt3	Dimethylglycine dehydrogenase, mitochondrial	K861 (identified by MS)	Rardin, M. J., Newman, J. C., Held, J. M., Cusack, M. P., Sorensen, D. J., Li, B., Schilling, B., Mooney, S. D., Kahn, C. R., Verdin, E., and Gibson, B. W. (2013) Label-free quantitative proteomics of the lysine acetylome in mitochondria identifies substrates of SIRT3 in metabolic pathways. Proc Natl Acad Sci U S A 110, 6601-6606
Sirt3	DNA-dependent protein kinase catalytic subunit	K2746 (identified by MS)	Rardin, M. J., Newman, J. C., Held, J. M., Cusack, M. P., Sorensen, D. J., Li, B., Schilling, B., Mooney, S. D., Kahn, C. R., Verdin, E., and Gibson, B. W. (2013) Label-free quantitative proteomics of the lysine acetylome in mitochondria identifies substrates of SIRT3 in metabolic pathways. Proc Natl Acad Sci U S A 110, 6601-6606
Sirt3	DnaJ homolog subfamily A member 3, mitochondrial	K119 (identified by MS)	Rardin, M. J., Newman, J. C., Held, J. M., Cusack, M. P., Sorensen, D. J., Li, B., Schilling, B., Mooney, S. D., Kahn, C. R., Verdin, E., and Gibson, B. W. (2013) Label-free quantitative proteomics of the lysine acetylome in mitochondria identifies substrates of SIRT3 in metabolic pathways. Proc Natl Acad Sci U S A 110, 6601-6606
Sirt3	Electron transfer flavoprotein subunit alpha, mitochondrial	K203 (identified by MS)	Rardin, M. J., Newman, J. C., Held, J. M., Cusack, M. P., Sorensen, D. J., Li, B., Schilling, B., Mooney, S. D., Kahn, C. R., Verdin, E., and Gibson, B. W. (2013) Label-free quantitative proteomics of the lysine acetylome in mitochondria identifies substrates of SIRT3 in metabolic pathways. Proc Natl Acad Sci U S A 110, 6601-6606
Sirt3	Electron transfer flavoprotein subunit alpha, mitochondrial	K216 (identified by MS)	Rardin, M. J., Newman, J. C., Held, J. M., Cusack, M. P., Sorensen, D. J., Li, B., Schilling, B., Mooney, S. D., Kahn, C. R., Verdin, E., and Gibson, B. W. (2013) Label-free quantitative proteomics of the lysine acetylome in mitochondria identifies substrates of SIRT3 in metabolic pathways. Proc Natl Acad Sci U S A 110, 6601-6606
Sirt3	Electron transfer flavoprotein subunit alpha, mitochondrial	K226 (identified by MS)	Rardin, M. J., Newman, J. C., Held, J. M., Cusack, M. P., Sorensen, D. J., Li, B., Schilling, B., Mooney, S. D., Kahn, C. R., Verdin, E., and Gibson, B. W. (2013) Label-free quantitative proteomics of the lysine acetylome in mitochondria identifies substrates of SIRT3 in metabolic pathways. Proc Natl Acad Sci U S A 110, 6601-6606
Sirt3	Electron transfer flavoprotein subunit alpha, mitochondrial	K331 (identified by MS)	Rardin, M. J., Newman, J. C., Held, J. M., Cusack, M. P., Sorensen, D. J., Li, B., Schilling, B., Mooney, S. D., Kahn, C. R., Verdin, E., and Gibson, B. W. (2013) Label-free quantitative proteomics of the lysine acetylome in mitochondria identifies substrates of SIRT3 in metabolic pathways. Proc Natl Acad Sci U S A 110, 6601-6606
Sirt3	Electron transfer flavoprotein subunit beta	K19 (identified by MS)	Rardin, M. J., Newman, J. C., Held, J. M., Cusack, M. P., Sorensen, D. J., Li, B., Schilling, B., Mooney, S. D., Kahn, C. R., Verdin, E., and Gibson, B. W. (2013) Label-free quantitative proteomics of the lysine acetylome in mitochondria identifies substrates of SIRT3 in metabolic pathways. Proc Natl Acad Sci U S A 110, 6601-6606
Sirt3	Electron transfer flavoprotein subunit beta	K250 (identified by MS)	Rardin, M. J., Newman, J. C., Held, J. M., Cusack, M. P., Sorensen, D. J., Li, B., Schilling, B., Mooney, S. D., Kahn, C. R., Verdin, E., and Gibson, B. W. (2013) Label-free quantitative proteomics of the lysine acetylome in mitochondria identifies substrates of SIRT3 in metabolic pathways. Proc Natl Acad Sci U S A 110, 6601-6606
Sirt3	Elongation factor Ts, mitochondrial	K51 (identified by MS)	Rardin, M. J., Newman, J. C., Held, J. M., Cusack, M. P., Sorensen, D. J., Li, B., Schilling, B., Mooney, S. D., Kahn, C. R., Verdin, E., and Gibson, B. W. (2013) Label-free quantitative proteomics of the lysine acetylome in mitochondria identifies substrates of SIRT3 in metabolic pathways. Proc Natl Acad Sci U S A 110, 6601-6606
Sirt3	Elongation factor Ts, mitochondrial	K64 (identified by MS)	Rardin, M. J., Newman, J. C., Held, J. M., Cusack, M. P., Sorensen, D. J., Li, B., Schilling, B., Mooney, S. D., Kahn, C. R., Verdin, E., and Gibson, B. W. (2013) Label-free quantitative proteomics of the lysine acetylome in mitochondria identifies substrates of SIRT3 in metabolic pathways. Proc Natl Acad Sci U S A 110, 6601-6606
Sirt3	Elongation factor Tu, mitochondrial	K79 (identified by MS)	Rardin, M. J., Newman, J. C., Held, J. M., Cusack, M. P., Sorensen, D. J., Li, B., Schilling, B., Mooney, S. D., Kahn, C. R., Verdin, E., and Gibson, B. W. (2013) Label-free quantitative proteomics of the lysine acetylome in mitochondria identifies substrates of SIRT3 in metabolic pathways. Proc Natl Acad Sci U S A 110, 6601-6606
Sirt3	Elongation factor Tu, mitochondrial	K91 (identified by MS)	Rardin, M. J., Newman, J. C., Held, J. M., Cusack, M. P., Sorensen, D. J., Li, B., Schilling, B., Mooney, S. D., Kahn, C. R., Verdin, E., and Gibson, B. W. (2013) Label-free quantitative proteomics of the lysine acetylome in mitochondria identifies substrates of SIRT3 in metabolic pathways. Proc Natl Acad Sci U S A 110, 6601-6606
Sirt3	Elongation factor Tu, mitochondrial	K447 (identified by MS)	Rardin, M. J., Newman, J. C., Held, J. M., Cusack, M. P., Sorensen, D. J., Li, B., Schilling, B., Mooney, S. D., Kahn, C. R., Verdin, E., and Gibson, B. W. (2013) Label-free quantitative proteomics of the lysine acetylome in mitochondria identifies substrates of SIRT3 in metabolic pathways. Proc Natl Acad Sci U S A 110, 6601-6606
Sirt3	Enoyl-CoA delta isomerase 1, mitochondrial	K270 (identified by MS)	Rardin, M. J., Newman, J. C., Held, J. M., Cusack, M. P., Sorensen, D. J., Li, B., Schilling, B., Mooney, S. D., Kahn, C. R., Verdin, E., and Gibson, B. W. (2013) Label-free quantitative proteomics of the lysine acetylome in mitochondria identifies substrates of SIRT3 in metabolic pathways. Proc Natl Acad Sci U S A 110, 6601-6606
Sirt3	Enoyl-CoA delta isomerase 1, mitochondrial	K275 (identified by MS)	Rardin, M. J., Newman, J. C., Held, J. M., Cusack, M. P., Sorensen, D. J., Li, B., Schilling, B., Mooney, S. D., Kahn, C. R., Verdin, E., and Gibson, B. W. (2013) Label-free quantitative proteomics of the lysine acetylome in mitochondria identifies substrates of SIRT3 in metabolic pathways. Proc Natl Acad Sci U S A 110, 6601-6606
Sirt3	Enoyl-CoA delta isomerase 1, mitochondrial	K283 (identified by MS)	Rardin, M. J., Newman, J. C., Held, J. M., Cusack, M. P., Sorensen, D. J., Li, B., Schilling, B., Mooney, S. D., Kahn, C. R., Verdin, E., and Gibson, B. W. (2013) Label-free quantitative proteomics of the lysine acetylome in mitochondria identifies substrates of SIRT3 in metabolic pathways. Proc Natl Acad Sci U S A 110, 6601-6606
Sirt3	Enoyl-CoA delta isomerase 1, mitochondrial	K283 (identified by MS)	Rardin, M. J., Newman, J. C., Held, J. M., Cusack, M. P., Sorensen, D. J., Li, B., Schilling, B., Mooney, S. D., Kahn, C. R., Verdin, E., and Gibson, B. W. (2013) Label-free quantitative proteomics of the lysine acetylome in mitochondria identifies substrates of SIRT3 in metabolic pathways. Proc Natl Acad Sci U S A 110, 6601-6606
Sirt3	Enoyl-CoA delta isomerase 2, mitochondrial	K49 (identified by MS)	Rardin, M. J., Newman, J. C., Held, J. M., Cusack, M. P., Sorensen, D. J., Li, B., Schilling, B., Mooney, S. D., Kahn, C. R., Verdin, E., and Gibson, B. W. (2013) Label-free quantitative proteomics of the lysine acetylome in mitochondria identifies substrates of SIRT3 in metabolic pathways. Proc Natl Acad Sci U S A 110, 6601-6606
Sirt3	Enoyl-CoA delta isomerase 2, mitochondrial	K52 (identified by MS)	Rardin, M. J., Newman, J. C., Held, J. M., Cusack, M. P., Sorensen, D. J., Li, B., Schilling, B., Mooney, S. D., Kahn, C. R., Verdin, E., and Gibson, B. W. (2013) Label-free quantitative proteomics of the lysine acetylome in mitochondria identifies substrates of SIRT3 in metabolic pathways. Proc Natl Acad Sci U S A 110, 6601-6606
Sirt3	Enoyl-CoA delta isomerase 2, mitochondrial	K60 (identified by MS)	Rardin, M. J., Newman, J. C., Held, J. M., Cusack, M. P., Sorensen, D. J., Li, B., Schilling, B., Mooney, S. D., Kahn, C. R., Verdin, E., and Gibson, B. W. (2013) Label-free quantitative proteomics of the lysine acetylome in mitochondria identifies substrates of SIRT3 in metabolic pathways. Proc Natl Acad Sci U S A 110, 6601-6606
Sirt3	Enoyl-CoA delta isomerase 2, mitochondrial	K60 (identified by MS)	Rardin, M. J., Newman, J. C., Held, J. M., Cusack, M. P., Sorensen, D. J., Li, B., Schilling, B., Mooney, S. D., Kahn, C. R., Verdin, E., and Gibson, B. W. (2013) Label-free quantitative proteomics of the lysine acetylome in mitochondria identifies substrates of SIRT3 in metabolic pathways. Proc Natl Acad Sci U S A 110, 6601-6606
Sirt3	Enoyl-CoA delta isomerase 2, mitochondrial	K90 (identified by MS)	Rardin, M. J., Newman, J. C., Held, J. M., Cusack, M. P., Sorensen, D. J., Li, B., Schilling, B., Mooney, S. D., Kahn, C. R., Verdin, E., and Gibson, B. W. (2013) Label-free quantitative proteomics of the lysine acetylome in mitochondria identifies substrates of SIRT3 in metabolic pathways. Proc Natl Acad Sci U S A 110, 6601-6606
Sirt3	Enoyl-CoA delta isomerase 2, mitochondrial	K127 (identified by MS)	Rardin, M. J., Newman, J. C., Held, J. M., Cusack, M. P., Sorensen, D. J., Li, B., Schilling, B., Mooney, S. D., Kahn, C. R., Verdin, E., and Gibson, B. W. (2013) Label-free quantitative proteomics of the lysine acetylome in mitochondria identifies substrates of SIRT3 in metabolic pathways. Proc Natl Acad Sci U S A 110, 6601-6606
Sirt3	Enoyl-CoA delta isomerase 2, mitochondrial	K127 (identified by MS)	Rardin, M. J., Newman, J. C., Held, J. M., Cusack, M. P., Sorensen, D. J., Li, B., Schilling, B., Mooney, S. D., Kahn, C. R., Verdin, E., and Gibson, B. W. (2013) Label-free quantitative proteomics of the lysine acetylome in mitochondria identifies substrates of SIRT3 in metabolic pathways. Proc Natl Acad Sci U S A 110, 6601-6606
Sirt3	Enoyl-CoA delta isomerase 2, mitochondrial	K53 (identified by MS)	Rardin, M. J., Newman, J. C., Held, J. M., Cusack, M. P., Sorensen, D. J., Li, B., Schilling, B., Mooney, S. D., Kahn, C. R., Verdin, E., and Gibson, B. W. (2013) Label-free quantitative proteomics of the lysine acetylome in mitochondria identifies substrates of SIRT3 in metabolic pathways. Proc Natl Acad Sci U S A 110, 6601-6606
Sirt3	Enoyl-CoA delta isomerase 2, mitochondrial	K60 (identified by MS)	Rardin, M. J., Newman, J. C., Held, J. M., Cusack, M. P., Sorensen, D. J., Li, B., Schilling, B., Mooney, S. D., Kahn, C. R., Verdin, E., and Gibson, B. W. (2013) Label-free quantitative proteomics of the lysine acetylome in mitochondria identifies substrates of SIRT3 in metabolic pathways. Proc Natl Acad Sci U S A 110, 6601-6606
Sirt3	Enoyl-CoA hydratase domain-containing protein 1	K316 (identified by MS)	Rardin, M. J., Newman, J. C., Held, J. M., Cusack, M. P., Sorensen, D. J., Li, B., Schilling, B., Mooney, S. D., Kahn, C. R., Verdin, E., and Gibson, B. W. (2013) Label-free quantitative proteomics of the lysine acetylome in mitochondria identifies substrates of SIRT3 in metabolic pathways. Proc Natl Acad Sci U S A 110, 6601-6606
Sirt3	Enoyl-CoA hydratase domain-containing protein 3, mitochondrial	K257 (identified by MS)	Rardin, M. J., Newman, J. C., Held, J. M., Cusack, M. P., Sorensen, D. J., Li, B., Schilling, B., Mooney, S. D., Kahn, C. R., Verdin, E., and Gibson, B. W. (2013) Label-free quantitative proteomics of the lysine acetylome in mitochondria identifies substrates of SIRT3 in metabolic pathways. Proc Natl Acad Sci U S A 110, 6601-6606
Sirt3	Enoyl-CoA hydratase, mitochondrial	K282 (identified by MS)	Rardin, M. J., Newman, J. C., Held, J. M., Cusack, M. P., Sorensen, D. J., Li, B., Schilling, B., Mooney, S. D., Kahn, C. R., Verdin, E., and Gibson, B. W. (2013) Label-free quantitative proteomics of the lysine acetylome in mitochondria identifies substrates of SIRT3 in metabolic pathways. Proc Natl Acad Sci U S A 110, 6601-6606
Sirt3	Enoyl-CoA hydratase, mitochondrial	K282 (identified by MS)	Rardin, M. J., Newman, J. C., Held, J. M., Cusack, M. P., Sorensen, D. J., Li, B., Schilling, B., Mooney, S. D., Kahn, C. R., Verdin, E., and Gibson, B. W. (2013) Label-free quantitative proteomics of the lysine acetylome in mitochondria identifies substrates of SIRT3 in metabolic pathways. Proc Natl Acad Sci U S A 110, 6601-6606
Sirt3	Frataxin, mitochondrial	K194 (identified by MS)	Rardin, M. J., Newman, J. C., Held, J. M., Cusack, M. P., Sorensen, D. J., Li, B., Schilling, B., Mooney, S. D., Kahn, C. R., Verdin, E., and Gibson, B. W. (2013) Label-free quantitative proteomics of the lysine acetylome in mitochondria identifies substrates of SIRT3 in metabolic pathways. Proc Natl Acad Sci U S A 110, 6601-6606
Sirt3	Fumarate hydratase, mitochondrial	K464 (identified by MS)	Rardin, M. J., Newman, J. C., Held, J. M., Cusack, M. P., Sorensen, D. J., Li, B., Schilling, B., Mooney, S. D., Kahn, C. R., Verdin, E., and Gibson, B. W. (2013) Label-free quantitative proteomics of the lysine acetylome in mitochondria identifies substrates of SIRT3 in metabolic pathways. Proc Natl Acad Sci U S A 110, 6601-6606
Sirt3	Glutamate dehydrogenase 1, mitochondrial	K457 (identified by MS)	Rardin, M. J., Newman, J. C., Held, J. M., Cusack, M. P., Sorensen, D. J., Li, B., Schilling, B., Mooney, S. D., Kahn, C. R., Verdin, E., and Gibson, B. W. (2013) Label-free quantitative proteomics of the lysine acetylome in mitochondria identifies substrates of SIRT3 in metabolic pathways. Proc Natl Acad Sci U S A 110, 6601-6606
Sirt3	Glutamate dehydrogenase 1, mitochondrial	K477 (identified by MS)	Rardin, M. J., Newman, J. C., Held, J. M., Cusack, M. P., Sorensen, D. J., Li, B., Schilling, B., Mooney, S. D., Kahn, C. R., Verdin, E., and Gibson, B. W. (2013) Label-free quantitative proteomics of the lysine acetylome in mitochondria identifies substrates of SIRT3 in metabolic pathways. Proc Natl Acad Sci U S A 110, 6601-6606
Sirt3	Glutamate dehydrogenase 1, mitochondrial	K480 (identified by MS)	Rardin, M. J., Newman, J. C., Held, J. M., Cusack, M. P., Sorensen, D. J., Li, B., Schilling, B., Mooney, S. D., Kahn, C. R., Verdin, E., and Gibson, B. W. (2013) Label-free quantitative proteomics of the lysine acetylome in mitochondria identifies substrates of SIRT3 in metabolic pathways. Proc Natl Acad Sci U S A 110, 6601-6606
Sirt3	Glutamate dehydrogenase 1, mitochondrial	K480 (identified by MS)	Rardin, M. J., Newman, J. C., Held, J. M., Cusack, M. P., Sorensen, D. J., Li, B., Schilling, B., Mooney, S. D., Kahn, C. R., Verdin, E., and Gibson, B. W. (2013) Label-free quantitative proteomics of the lysine acetylome in mitochondria identifies substrates of SIRT3 in metabolic pathways. Proc Natl Acad Sci U S A 110, 6601-6606
Sirt3	Glutamate dehydrogenase 1, mitochondrial	K477 (identified by MS)	Rardin, M. J., Newman, J. C., Held, J. M., Cusack, M. P., Sorensen, D. J., Li, B., Schilling, B., Mooney, S. D., Kahn, C. R., Verdin, E., and Gibson, B. W. (2013) Label-free quantitative proteomics of the lysine acetylome in mitochondria identifies substrates of SIRT3 in metabolic pathways. Proc Natl Acad Sci U S A 110, 6601-6606
Sirt3	Glutamate dehydrogenase 1, mitochondrial	K480 (identified by MS)	Rardin, M. J., Newman, J. C., Held, J. M., Cusack, M. P., Sorensen, D. J., Li, B., Schilling, B., Mooney, S. D., Kahn, C. R., Verdin, E., and Gibson, B. W. (2013) Label-free quantitative proteomics of the lysine acetylome in mitochondria identifies substrates of SIRT3 in metabolic pathways. Proc Natl Acad Sci U S A 110, 6601-6606
Sirt3	Glutaredoxin-like protein C5orf63 homolog	K37 (identified by MS)	Rardin, M. J., Newman, J. C., Held, J. M., Cusack, M. P., Sorensen, D. J., Li, B., Schilling, B., Mooney, S. D., Kahn, C. R., Verdin, E., and Gibson, B. W. (2013) Label-free quantitative proteomics of the lysine acetylome in mitochondria identifies substrates of SIRT3 in metabolic pathways. Proc Natl Acad Sci U S A 110, 6601-6606
Sirt3	Glutaredoxin-related protein 5, mitochondrial	K55 (identified by MS)	Rardin, M. J., Newman, J. C., Held, J. M., Cusack, M. P., Sorensen, D. J., Li, B., Schilling, B., Mooney, S. D., Kahn, C. R., Verdin, E., and Gibson, B. W. (2013) Label-free quantitative proteomics of the lysine acetylome in mitochondria identifies substrates of SIRT3 in metabolic pathways. Proc Natl Acad Sci U S A 110, 6601-6606
Sirt3	Glutaredoxin-related protein 5, mitochondrial	K147 (identified by MS)	Rardin, M. J., Newman, J. C., Held, J. M., Cusack, M. P., Sorensen, D. J., Li, B., Schilling, B., Mooney, S. D., Kahn, C. R., Verdin, E., and Gibson, B. W. (2013) Label-free quantitative proteomics of the lysine acetylome in mitochondria identifies substrates of SIRT3 in metabolic pathways. Proc Natl Acad Sci U S A 110, 6601-6606
Sirt3	Glutaryl-CoA dehydrogenase, mitochondrial	K35 (identified by MS)	Rardin, M. J., Newman, J. C., Held, J. M., Cusack, M. P., Sorensen, D. J., Li, B., Schilling, B., Mooney, S. D., Kahn, C. R., Verdin, E., and Gibson, B. W. (2013) Label-free quantitative proteomics of the lysine acetylome in mitochondria identifies substrates of SIRT3 in metabolic pathways. Proc Natl Acad Sci U S A 110, 6601-6606
Sirt3	Glutaryl-CoA dehydrogenase, mitochondrial	K253 (identified by MS)	Rardin, M. J., Newman, J. C., Held, J. M., Cusack, M. P., Sorensen, D. J., Li, B., Schilling, B., Mooney, S. D., Kahn, C. R., Verdin, E., and Gibson, B. W. (2013) Label-free quantitative proteomics of the lysine acetylome in mitochondria identifies substrates of SIRT3 in metabolic pathways. Proc Natl Acad Sci U S A 110, 6601-6606
Sirt3	Glutathione S-transferase kappa 1	K93 (identified by MS)	Rardin, M. J., Newman, J. C., Held, J. M., Cusack, M. P., Sorensen, D. J., Li, B., Schilling, B., Mooney, S. D., Kahn, C. R., Verdin, E., and Gibson, B. W. (2013) Label-free quantitative proteomics of the lysine acetylome in mitochondria identifies substrates of SIRT3 in metabolic pathways. Proc Natl Acad Sci U S A 110, 6601-6606
Sirt3	Glycine dehydrogenase [decarboxylating], mitochondrial	K452 (identified by MS)	Rardin, M. J., Newman, J. C., Held, J. M., Cusack, M. P., Sorensen, D. J., Li, B., Schilling, B., Mooney, S. D., Kahn, C. R., Verdin, E., and Gibson, B. W. (2013) Label-free quantitative proteomics of the lysine acetylome in mitochondria identifies substrates of SIRT3 in metabolic pathways. Proc Natl Acad Sci U S A 110, 6601-6606
Sirt3	Glycine N-acyltransferase	K151 (identified by MS)	Rardin, M. J., Newman, J. C., Held, J. M., Cusack, M. P., Sorensen, D. J., Li, B., Schilling, B., Mooney, S. D., Kahn, C. R., Verdin, E., and Gibson, B. W. (2013) Label-free quantitative proteomics of the lysine acetylome in mitochondria identifies substrates of SIRT3 in metabolic pathways. Proc Natl Acad Sci U S A 110, 6601-6606
Sirt3	Glycine N-acyltransferase	K167 (identified by MS)	Rardin, M. J., Newman, J. C., Held, J. M., Cusack, M. P., Sorensen, D. J., Li, B., Schilling, B., Mooney, S. D., Kahn, C. R., Verdin, E., and Gibson, B. W. (2013) Label-free quantitative proteomics of the lysine acetylome in mitochondria identifies substrates of SIRT3 in metabolic pathways. Proc Natl Acad Sci U S A 110, 6601-6606
Sirt3	Glycine N-acyltransferase	K169 (identified by MS)	Rardin, M. J., Newman, J. C., Held, J. M., Cusack, M. P., Sorensen, D. J., Li, B., Schilling, B., Mooney, S. D., Kahn, C. R., Verdin, E., and Gibson, B. W. (2013) Label-free quantitative proteomics of the lysine acetylome in mitochondria identifies substrates of SIRT3 in metabolic pathways. Proc Natl Acad Sci U S A 110, 6601-6606
Sirt3	Glycine N-acyltransferase-like protein Keg1	K140 (identified by MS)	Rardin, M. J., Newman, J. C., Held, J. M., Cusack, M. P., Sorensen, D. J., Li, B., Schilling, B., Mooney, S. D., Kahn, C. R., Verdin, E., and Gibson, B. W. (2013) Label-free quantitative proteomics of the lysine acetylome in mitochondria identifies substrates of SIRT3 in metabolic pathways. Proc Natl Acad Sci U S A 110, 6601-6606
Sirt3	Glycine N-acyltransferase-like protein Keg1	K140 (identified by MS)	Rardin, M. J., Newman, J. C., Held, J. M., Cusack, M. P., Sorensen, D. J., Li, B., Schilling, B., Mooney, S. D., Kahn, C. R., Verdin, E., and Gibson, B. W. (2013) Label-free quantitative proteomics of the lysine acetylome in mitochondria identifies substrates of SIRT3 in metabolic pathways. Proc Natl Acad Sci U S A 110, 6601-6606
Sirt3	Glycine N-acyltransferase-like protein Keg1	K140 (identified by MS)	Rardin, M. J., Newman, J. C., Held, J. M., Cusack, M. P., Sorensen, D. J., Li, B., Schilling, B., Mooney, S. D., Kahn, C. R., Verdin, E., and Gibson, B. W. (2013) Label-free quantitative proteomics of the lysine acetylome in mitochondria identifies substrates of SIRT3 in metabolic pathways. Proc Natl Acad Sci U S A 110, 6601-6606
Sirt3	Glycine N-acyltransferase-like protein Keg1	K140 (identified by MS)	Rardin, M. J., Newman, J. C., Held, J. M., Cusack, M. P., Sorensen, D. J., Li, B., Schilling, B., Mooney, S. D., Kahn, C. R., Verdin, E., and Gibson, B. W. (2013) Label-free quantitative proteomics of the lysine acetylome in mitochondria identifies substrates of SIRT3 in metabolic pathways. Proc Natl Acad Sci U S A 110, 6601-6606
Sirt3	Glycine N-acyltransferase-like protein Keg1	K140 (identified by MS)	Rardin, M. J., Newman, J. C., Held, J. M., Cusack, M. P., Sorensen, D. J., Li, B., Schilling, B., Mooney, S. D., Kahn, C. R., Verdin, E., and Gibson, B. W. (2013) Label-free quantitative proteomics of the lysine acetylome in mitochondria identifies substrates of SIRT3 in metabolic pathways. Proc Natl Acad Sci U S A 110, 6601-6606
Sirt3	Glycine N-acyltransferase-like protein Keg1	K150 (identified by MS)	Rardin, M. J., Newman, J. C., Held, J. M., Cusack, M. P., Sorensen, D. J., Li, B., Schilling, B., Mooney, S. D., Kahn, C. R., Verdin, E., and Gibson, B. W. (2013) Label-free quantitative proteomics of the lysine acetylome in mitochondria identifies substrates of SIRT3 in metabolic pathways. Proc Natl Acad Sci U S A 110, 6601-6606
Sirt3	Glycine N-acyltransferase-like protein Keg1	K150 (identified by MS)	Rardin, M. J., Newman, J. C., Held, J. M., Cusack, M. P., Sorensen, D. J., Li, B., Schilling, B., Mooney, S. D., Kahn, C. R., Verdin, E., and Gibson, B. W. (2013) Label-free quantitative proteomics of the lysine acetylome in mitochondria identifies substrates of SIRT3 in metabolic pathways. Proc Natl Acad Sci U S A 110, 6601-6606
Sirt3	Glycine N-acyltransferase-like protein Keg1	K158 (identified by MS)	Rardin, M. J., Newman, J. C., Held, J. M., Cusack, M. P., Sorensen, D. J., Li, B., Schilling, B., Mooney, S. D., Kahn, C. R., Verdin, E., and Gibson, B. W. (2013) Label-free quantitative proteomics of the lysine acetylome in mitochondria identifies substrates of SIRT3 in metabolic pathways. Proc Natl Acad Sci U S A 110, 6601-6606
Sirt3	Glycine N-acyltransferase-like protein Keg1	K235 (identified by MS)	Rardin, M. J., Newman, J. C., Held, J. M., Cusack, M. P., Sorensen, D. J., Li, B., Schilling, B., Mooney, S. D., Kahn, C. R., Verdin, E., and Gibson, B. W. (2013) Label-free quantitative proteomics of the lysine acetylome in mitochondria identifies substrates of SIRT3 in metabolic pathways. Proc Natl Acad Sci U S A 110, 6601-6606
Sirt3	Glycine N-acyltransferase-like protein Keg1	K128 (identified by MS)	Rardin, M. J., Newman, J. C., Held, J. M., Cusack, M. P., Sorensen, D. J., Li, B., Schilling, B., Mooney, S. D., Kahn, C. R., Verdin, E., and Gibson, B. W. (2013) Label-free quantitative proteomics of the lysine acetylome in mitochondria identifies substrates of SIRT3 in metabolic pathways. Proc Natl Acad Sci U S A 110, 6601-6606
Sirt3	Glycine N-acyltransferase-like protein Keg1	K140 (identified by MS)	Rardin, M. J., Newman, J. C., Held, J. M., Cusack, M. P., Sorensen, D. J., Li, B., Schilling, B., Mooney, S. D., Kahn, C. R., Verdin, E., and Gibson, B. W. (2013) Label-free quantitative proteomics of the lysine acetylome in mitochondria identifies substrates of SIRT3 in metabolic pathways. Proc Natl Acad Sci U S A 110, 6601-6606
Sirt3	Glycine N-acyltransferase-like protein Keg1	K141 (identified by MS)	Rardin, M. J., Newman, J. C., Held, J. M., Cusack, M. P., Sorensen, D. J., Li, B., Schilling, B., Mooney, S. D., Kahn, C. R., Verdin, E., and Gibson, B. W. (2013) Label-free quantitative proteomics of the lysine acetylome in mitochondria identifies substrates of SIRT3 in metabolic pathways. Proc Natl Acad Sci U S A 110, 6601-6606
Sirt3	Glycine N-acyltransferase-like protein Keg1	K150 (identified by MS)	Rardin, M. J., Newman, J. C., Held, J. M., Cusack, M. P., Sorensen, D. J., Li, B., Schilling, B., Mooney, S. D., Kahn, C. R., Verdin, E., and Gibson, B. W. (2013) Label-free quantitative proteomics of the lysine acetylome in mitochondria identifies substrates of SIRT3 in metabolic pathways. Proc Natl Acad Sci U S A 110, 6601-6606
Sirt3	Glycine N-acyltransferase-like protein	K169 (identified by MS)	Rardin, M. J., Newman, J. C., Held, J. M., Cusack, M. P., Sorensen, D. J., Li, B., Schilling, B., Mooney, S. D., Kahn, C. R., Verdin, E., and Gibson, B. W. (2013) Label-free quantitative proteomics of the lysine acetylome in mitochondria identifies substrates of SIRT3 in metabolic pathways. Proc Natl Acad Sci U S A 110, 6601-6606
Sirt3	Glycine N-acyltransferase-like protein	K270 (identified by MS)	Rardin, M. J., Newman, J. C., Held, J. M., Cusack, M. P., Sorensen, D. J., Li, B., Schilling, B., Mooney, S. D., Kahn, C. R., Verdin, E., and Gibson, B. W. (2013) Label-free quantitative proteomics of the lysine acetylome in mitochondria identifies substrates of SIRT3 in metabolic pathways. Proc Natl Acad Sci U S A 110, 6601-6606
Sirt3	GrpE protein homolog 1, mitochondrial	K127 (identified by MS)	Rardin, M. J., Newman, J. C., Held, J. M., Cusack, M. P., Sorensen, D. J., Li, B., Schilling, B., Mooney, S. D., Kahn, C. R., Verdin, E., and Gibson, B. W. (2013) Label-free quantitative proteomics of the lysine acetylome in mitochondria identifies substrates of SIRT3 in metabolic pathways. Proc Natl Acad Sci U S A 110, 6601-6606
Sirt3	GrpE protein homolog 1, mitochondrial	K215 (identified by MS)	Rardin, M. J., Newman, J. C., Held, J. M., Cusack, M. P., Sorensen, D. J., Li, B., Schilling, B., Mooney, S. D., Kahn, C. R., Verdin, E., and Gibson, B. W. (2013) Label-free quantitative proteomics of the lysine acetylome in mitochondria identifies substrates of SIRT3 in metabolic pathways. Proc Natl Acad Sci U S A 110, 6601-6606
Sirt3	GTP:AMP phosphotransferase, mitochondrial	K57 (identified by MS)	Rardin, M. J., Newman, J. C., Held, J. M., Cusack, M. P., Sorensen, D. J., Li, B., Schilling, B., Mooney, S. D., Kahn, C. R., Verdin, E., and Gibson, B. W. (2013) Label-free quantitative proteomics of the lysine acetylome in mitochondria identifies substrates of SIRT3 in metabolic pathways. Proc Natl Acad Sci U S A 110, 6601-6606
Sirt3	GTP:AMP phosphotransferase, mitochondrial	K165 (identified by MS)	Rardin, M. J., Newman, J. C., Held, J. M., Cusack, M. P., Sorensen, D. J., Li, B., Schilling, B., Mooney, S. D., Kahn, C. R., Verdin, E., and Gibson, B. W. (2013) Label-free quantitative proteomics of the lysine acetylome in mitochondria identifies substrates of SIRT3 in metabolic pathways. Proc Natl Acad Sci U S A 110, 6601-6606
Sirt3	GTP:AMP phosphotransferase, mitochondrial	K171 (identified by MS)	Rardin, M. J., Newman, J. C., Held, J. M., Cusack, M. P., Sorensen, D. J., Li, B., Schilling, B., Mooney, S. D., Kahn, C. R., Verdin, E., and Gibson, B. W. (2013) Label-free quantitative proteomics of the lysine acetylome in mitochondria identifies substrates of SIRT3 in metabolic pathways. Proc Natl Acad Sci U S A 110, 6601-6606
Sirt3	Hairy and enhancer of split-related protein HELT	K48 (identified by MS)	Rardin, M. J., Newman, J. C., Held, J. M., Cusack, M. P., Sorensen, D. J., Li, B., Schilling, B., Mooney, S. D., Kahn, C. R., Verdin, E., and Gibson, B. W. (2013) Label-free quantitative proteomics of the lysine acetylome in mitochondria identifies substrates of SIRT3 in metabolic pathways. Proc Natl Acad Sci U S A 110, 6601-6606
Sirt3	Histidine triad nucleotide-binding protein 2, mitochondrial	K128 (identified by MS)	Rardin, M. J., Newman, J. C., Held, J. M., Cusack, M. P., Sorensen, D. J., Li, B., Schilling, B., Mooney, S. D., Kahn, C. R., Verdin, E., and Gibson, B. W. (2013) Label-free quantitative proteomics of the lysine acetylome in mitochondria identifies substrates of SIRT3 in metabolic pathways. Proc Natl Acad Sci U S A 110, 6601-6606
Sirt3	Hydroxyacyl-coenzyme A dehydrogenase, mitochondrial	K75 (identified by MS)	Rardin, M. J., Newman, J. C., Held, J. M., Cusack, M. P., Sorensen, D. J., Li, B., Schilling, B., Mooney, S. D., Kahn, C. R., Verdin, E., and Gibson, B. W. (2013) Label-free quantitative proteomics of the lysine acetylome in mitochondria identifies substrates of SIRT3 in metabolic pathways. Proc Natl Acad Sci U S A 110, 6601-6606
Sirt3	Hydroxyacyl-coenzyme A dehydrogenase, mitochondrial	K75 (identified by MS)	Rardin, M. J., Newman, J. C., Held, J. M., Cusack, M. P., Sorensen, D. J., Li, B., Schilling, B., Mooney, S. D., Kahn, C. R., Verdin, E., and Gibson, B. W. (2013) Label-free quantitative proteomics of the lysine acetylome in mitochondria identifies substrates of SIRT3 in metabolic pathways. Proc Natl Acad Sci U S A 110, 6601-6606
Sirt3	Hydroxyacyl-coenzyme A dehydrogenase, mitochondrial	K300 (identified by MS)	Rardin, M. J., Newman, J. C., Held, J. M., Cusack, M. P., Sorensen, D. J., Li, B., Schilling, B., Mooney, S. D., Kahn, C. R., Verdin, E., and Gibson, B. W. (2013) Label-free quantitative proteomics of the lysine acetylome in mitochondria identifies substrates of SIRT3 in metabolic pathways. Proc Natl Acad Sci U S A 110, 6601-6606
Sirt3	Hydroxyacyl-coenzyme A dehydrogenase, mitochondrial	K312 (identified by MS)	Rardin, M. J., Newman, J. C., Held, J. M., Cusack, M. P., Sorensen, D. J., Li, B., Schilling, B., Mooney, S. D., Kahn, C. R., Verdin, E., and Gibson, B. W. (2013) Label-free quantitative proteomics of the lysine acetylome in mitochondria identifies substrates of SIRT3 in metabolic pathways. Proc Natl Acad Sci U S A 110, 6601-6606
Sirt3	Hydroxymethylglutaryl-CoA lyase, mitochondrial	K80 (identified by MS)	Rardin, M. J., Newman, J. C., Held, J. M., Cusack, M. P., Sorensen, D. J., Li, B., Schilling, B., Mooney, S. D., Kahn, C. R., Verdin, E., and Gibson, B. W. (2013) Label-free quantitative proteomics of the lysine acetylome in mitochondria identifies substrates of SIRT3 in metabolic pathways. Proc Natl Acad Sci U S A 110, 6601-6606
Sirt3	Hydroxymethylglutaryl-CoA lyase, mitochondrial	K137 (identified by MS)	Rardin, M. J., Newman, J. C., Held, J. M., Cusack, M. P., Sorensen, D. J., Li, B., Schilling, B., Mooney, S. D., Kahn, C. R., Verdin, E., and Gibson, B. W. (2013) Label-free quantitative proteomics of the lysine acetylome in mitochondria identifies substrates of SIRT3 in metabolic pathways. Proc Natl Acad Sci U S A 110, 6601-6606
Sirt3	Hydroxymethylglutaryl-CoA lyase, mitochondrial	K324 (identified by MS)	Rardin, M. J., Newman, J. C., Held, J. M., Cusack, M. P., Sorensen, D. J., Li, B., Schilling, B., Mooney, S. D., Kahn, C. R., Verdin, E., and Gibson, B. W. (2013) Label-free quantitative proteomics of the lysine acetylome in mitochondria identifies substrates of SIRT3 in metabolic pathways. Proc Natl Acad Sci U S A 110, 6601-6606
Sirt3	Hydroxymethylglutaryl-CoA synthase, mitochondrial	K46 (identified by MS)	Rardin, M. J., Newman, J. C., Held, J. M., Cusack, M. P., Sorensen, D. J., Li, B., Schilling, B., Mooney, S. D., Kahn, C. R., Verdin, E., and Gibson, B. W. (2013) Label-free quantitative proteomics of the lysine acetylome in mitochondria identifies substrates of SIRT3 in metabolic pathways. Proc Natl Acad Sci U S A 110, 6601-6606
Sirt3	Hydroxymethylglutaryl-CoA synthase, mitochondrial	K83 (identified by MS)	Rardin, M. J., Newman, J. C., Held, J. M., Cusack, M. P., Sorensen, D. J., Li, B., Schilling, B., Mooney, S. D., Kahn, C. R., Verdin, E., and Gibson, B. W. (2013) Label-free quantitative proteomics of the lysine acetylome in mitochondria identifies substrates of SIRT3 in metabolic pathways. Proc Natl Acad Sci U S A 110, 6601-6606
Sirt3	Hydroxymethylglutaryl-CoA synthase, mitochondrial	K83 (identified by MS)	Rardin, M. J., Newman, J. C., Held, J. M., Cusack, M. P., Sorensen, D. J., Li, B., Schilling, B., Mooney, S. D., Kahn, C. R., Verdin, E., and Gibson, B. W. (2013) Label-free quantitative proteomics of the lysine acetylome in mitochondria identifies substrates of SIRT3 in metabolic pathways. Proc Natl Acad Sci U S A 110, 6601-6606
Sirt3	Hydroxymethylglutaryl-CoA synthase, mitochondrial	K83 (identified by MS)	Rardin, M. J., Newman, J. C., Held, J. M., Cusack, M. P., Sorensen, D. J., Li, B., Schilling, B., Mooney, S. D., Kahn, C. R., Verdin, E., and Gibson, B. W. (2013) Label-free quantitative proteomics of the lysine acetylome in mitochondria identifies substrates of SIRT3 in metabolic pathways. Proc Natl Acad Sci U S A 110, 6601-6606
Sirt3	Hydroxymethylglutaryl-CoA synthase, mitochondrial	K137 (identified by MS)	Rardin, M. J., Newman, J. C., Held, J. M., Cusack, M. P., Sorensen, D. J., Li, B., Schilling, B., Mooney, S. D., Kahn, C. R., Verdin, E., and Gibson, B. W. (2013) Label-free quantitative proteomics of the lysine acetylome in mitochondria identifies substrates of SIRT3 in metabolic pathways. Proc Natl Acad Sci U S A 110, 6601-6606
Sirt3	Hydroxymethylglutaryl-CoA synthase, mitochondrial	K256 (identified by MS)	Rardin, M. J., Newman, J. C., Held, J. M., Cusack, M. P., Sorensen, D. J., Li, B., Schilling, B., Mooney, S. D., Kahn, C. R., Verdin, E., and Gibson, B. W. (2013) Label-free quantitative proteomics of the lysine acetylome in mitochondria identifies substrates of SIRT3 in metabolic pathways. Proc Natl Acad Sci U S A 110, 6601-6606
Sirt3	Hydroxymethylglutaryl-CoA synthase, mitochondrial	K256 (identified by MS)	Rardin, M. J., Newman, J. C., Held, J. M., Cusack, M. P., Sorensen, D. J., Li, B., Schilling, B., Mooney, S. D., Kahn, C. R., Verdin, E., and Gibson, B. W. (2013) Label-free quantitative proteomics of the lysine acetylome in mitochondria identifies substrates of SIRT3 in metabolic pathways. Proc Natl Acad Sci U S A 110, 6601-6606
Sirt3	Hydroxymethylglutaryl-CoA synthase, mitochondrial	K327 (identified by MS)	Rardin, M. J., Newman, J. C., Held, J. M., Cusack, M. P., Sorensen, D. J., Li, B., Schilling, B., Mooney, S. D., Kahn, C. R., Verdin, E., and Gibson, B. W. (2013) Label-free quantitative proteomics of the lysine acetylome in mitochondria identifies substrates of SIRT3 in metabolic pathways. Proc Natl Acad Sci U S A 110, 6601-6606
Sirt3	Hydroxymethylglutaryl-CoA synthase, mitochondrial	K327 (identified by MS)	Rardin, M. J., Newman, J. C., Held, J. M., Cusack, M. P., Sorensen, D. J., Li, B., Schilling, B., Mooney, S. D., Kahn, C. R., Verdin, E., and Gibson, B. W. (2013) Label-free quantitative proteomics of the lysine acetylome in mitochondria identifies substrates of SIRT3 in metabolic pathways. Proc Natl Acad Sci U S A 110, 6601-6606
Sirt3	Hydroxymethylglutaryl-CoA synthase, mitochondrial	K333 (identified by MS)	Rardin, M. J., Newman, J. C., Held, J. M., Cusack, M. P., Sorensen, D. J., Li, B., Schilling, B., Mooney, S. D., Kahn, C. R., Verdin, E., and Gibson, B. W. (2013) Label-free quantitative proteomics of the lysine acetylome in mitochondria identifies substrates of SIRT3 in metabolic pathways. Proc Natl Acad Sci U S A 110, 6601-6606
Sirt3	Hydroxymethylglutaryl-CoA synthase, mitochondrial	K333 (identified by MS)	Rardin, M. J., Newman, J. C., Held, J. M., Cusack, M. P., Sorensen, D. J., Li, B., Schilling, B., Mooney, S. D., Kahn, C. R., Verdin, E., and Gibson, B. W. (2013) Label-free quantitative proteomics of the lysine acetylome in mitochondria identifies substrates of SIRT3 in metabolic pathways. Proc Natl Acad Sci U S A 110, 6601-6606
Sirt3	Hydroxymethylglutaryl-CoA synthase, mitochondrial	K333 (identified by MS)	Rardin, M. J., Newman, J. C., Held, J. M., Cusack, M. P., Sorensen, D. J., Li, B., Schilling, B., Mooney, S. D., Kahn, C. R., Verdin, E., and Gibson, B. W. (2013) Label-free quantitative proteomics of the lysine acetylome in mitochondria identifies substrates of SIRT3 in metabolic pathways. Proc Natl Acad Sci U S A 110, 6601-6606
Sirt3	Hydroxymethylglutaryl-CoA synthase, mitochondrial	K333 (identified by MS)	Rardin, M. J., Newman, J. C., Held, J. M., Cusack, M. P., Sorensen, D. J., Li, B., Schilling, B., Mooney, S. D., Kahn, C. R., Verdin, E., and Gibson, B. W. (2013) Label-free quantitative proteomics of the lysine acetylome in mitochondria identifies substrates of SIRT3 in metabolic pathways. Proc Natl Acad Sci U S A 110, 6601-6606
Sirt3	Hydroxymethylglutaryl-CoA synthase, mitochondrial	K358 (identified by MS)	Rardin, M. J., Newman, J. C., Held, J. M., Cusack, M. P., Sorensen, D. J., Li, B., Schilling, B., Mooney, S. D., Kahn, C. R., Verdin, E., and Gibson, B. W. (2013) Label-free quantitative proteomics of the lysine acetylome in mitochondria identifies substrates of SIRT3 in metabolic pathways. Proc Natl Acad Sci U S A 110, 6601-6606
Sirt3	Hydroxymethylglutaryl-CoA synthase, mitochondrial	K243 (identified by MS)	Rardin, M. J., Newman, J. C., Held, J. M., Cusack, M. P., Sorensen, D. J., Li, B., Schilling, B., Mooney, S. D., Kahn, C. R., Verdin, E., and Gibson, B. W. (2013) Label-free quantitative proteomics of the lysine acetylome in mitochondria identifies substrates of SIRT3 in metabolic pathways. Proc Natl Acad Sci U S A 110, 6601-6606
Sirt3	Hydroxymethylglutaryl-CoA synthase, mitochondrial	K256 (identified by MS)	Rardin, M. J., Newman, J. C., Held, J. M., Cusack, M. P., Sorensen, D. J., Li, B., Schilling, B., Mooney, S. D., Kahn, C. R., Verdin, E., and Gibson, B. W. (2013) Label-free quantitative proteomics of the lysine acetylome in mitochondria identifies substrates of SIRT3 in metabolic pathways. Proc Natl Acad Sci U S A 110, 6601-6606
Sirt3	Hydroxymethylglutaryl-CoA synthase, mitochondrial	K327 (identified by MS)	Rardin, M. J., Newman, J. C., Held, J. M., Cusack, M. P., Sorensen, D. J., Li, B., Schilling, B., Mooney, S. D., Kahn, C. R., Verdin, E., and Gibson, B. W. (2013) Label-free quantitative proteomics of the lysine acetylome in mitochondria identifies substrates of SIRT3 in metabolic pathways. Proc Natl Acad Sci U S A 110, 6601-6606
Sirt3	Hydroxymethylglutaryl-CoA synthase, mitochondrial	K333 (identified by MS)	Rardin, M. J., Newman, J. C., Held, J. M., Cusack, M. P., Sorensen, D. J., Li, B., Schilling, B., Mooney, S. D., Kahn, C. R., Verdin, E., and Gibson, B. W. (2013) Label-free quantitative proteomics of the lysine acetylome in mitochondria identifies substrates of SIRT3 in metabolic pathways. Proc Natl Acad Sci U S A 110, 6601-6606
Sirt3	Inorganic pyrophosphatase 2, mitochondrial	K316 (identified by MS)	Rardin, M. J., Newman, J. C., Held, J. M., Cusack, M. P., Sorensen, D. J., Li, B., Schilling, B., Mooney, S. D., Kahn, C. R., Verdin, E., and Gibson, B. W. (2013) Label-free quantitative proteomics of the lysine acetylome in mitochondria identifies substrates of SIRT3 in metabolic pathways. Proc Natl Acad Sci U S A 110, 6601-6606
Sirt3	Isochorismatase domain-containing protein 2A, mitochondrial	K185 (identified by MS)	Rardin, M. J., Newman, J. C., Held, J. M., Cusack, M. P., Sorensen, D. J., Li, B., Schilling, B., Mooney, S. D., Kahn, C. R., Verdin, E., and Gibson, B. W. (2013) Label-free quantitative proteomics of the lysine acetylome in mitochondria identifies substrates of SIRT3 in metabolic pathways. Proc Natl Acad Sci U S A 110, 6601-6606
Sirt3	Isochorismatase domain-containing protein 2B, mitochondrial	K185 (identified by MS)	Rardin, M. J., Newman, J. C., Held, J. M., Cusack, M. P., Sorensen, D. J., Li, B., Schilling, B., Mooney, S. D., Kahn, C. R., Verdin, E., and Gibson, B. W. (2013) Label-free quantitative proteomics of the lysine acetylome in mitochondria identifies substrates of SIRT3 in metabolic pathways. Proc Natl Acad Sci U S A 110, 6601-6606
Sirt3	Isocitrate dehydrogenase [NADP] cytoplasmic	K87 (identified by MS)	Rardin, M. J., Newman, J. C., Held, J. M., Cusack, M. P., Sorensen, D. J., Li, B., Schilling, B., Mooney, S. D., Kahn, C. R., Verdin, E., and Gibson, B. W. (2013) Label-free quantitative proteomics of the lysine acetylome in mitochondria identifies substrates of SIRT3 in metabolic pathways. Proc Natl Acad Sci U S A 110, 6601-6606
Sirt3	Isocitrate dehydrogenase [NADP], mitochondrial	K80 (identified by MS)	Rardin, M. J., Newman, J. C., Held, J. M., Cusack, M. P., Sorensen, D. J., Li, B., Schilling, B., Mooney, S. D., Kahn, C. R., Verdin, E., and Gibson, B. W. (2013) Label-free quantitative proteomics of the lysine acetylome in mitochondria identifies substrates of SIRT3 in metabolic pathways. Proc Natl Acad Sci U S A 110, 6601-6606
Sirt3	Isocitrate dehydrogenase [NADP], mitochondrial	K360 (identified by MS)	Rardin, M. J., Newman, J. C., Held, J. M., Cusack, M. P., Sorensen, D. J., Li, B., Schilling, B., Mooney, S. D., Kahn, C. R., Verdin, E., and Gibson, B. W. (2013) Label-free quantitative proteomics of the lysine acetylome in mitochondria identifies substrates of SIRT3 in metabolic pathways. Proc Natl Acad Sci U S A 110, 6601-6606
Sirt3	Kynurenine/alpha-aminoadipate aminotransferase, mitochondrial	K28 (identified by MS)	Rardin, M. J., Newman, J. C., Held, J. M., Cusack, M. P., Sorensen, D. J., Li, B., Schilling, B., Mooney, S. D., Kahn, C. R., Verdin, E., and Gibson, B. W. (2013) Label-free quantitative proteomics of the lysine acetylome in mitochondria identifies substrates of SIRT3 in metabolic pathways. Proc Natl Acad Sci U S A 110, 6601-6606
Sirt3	Kynurenine/alpha-aminoadipate aminotransferase, mitochondrial	K373 (identified by MS)	Rardin, M. J., Newman, J. C., Held, J. M., Cusack, M. P., Sorensen, D. J., Li, B., Schilling, B., Mooney, S. D., Kahn, C. R., Verdin, E., and Gibson, B. W. (2013) Label-free quantitative proteomics of the lysine acetylome in mitochondria identifies substrates of SIRT3 in metabolic pathways. Proc Natl Acad Sci U S A 110, 6601-6606
Sirt3	L-2-hydroxyglutarate dehydrogenase, mitochondrial	K174 (identified by MS)	Rardin, M. J., Newman, J. C., Held, J. M., Cusack, M. P., Sorensen, D. J., Li, B., Schilling, B., Mooney, S. D., Kahn, C. R., Verdin, E., and Gibson, B. W. (2013) Label-free quantitative proteomics of the lysine acetylome in mitochondria identifies substrates of SIRT3 in metabolic pathways. Proc Natl Acad Sci U S A 110, 6601-6606
Sirt3	LETM1 and EF-hand domain-containing protein 1, mitochondrial	K458 (identified by MS)	Rardin, M. J., Newman, J. C., Held, J. M., Cusack, M. P., Sorensen, D. J., Li, B., Schilling, B., Mooney, S. D., Kahn, C. R., Verdin, E., and Gibson, B. W. (2013) Label-free quantitative proteomics of the lysine acetylome in mitochondria identifies substrates of SIRT3 in metabolic pathways. Proc Natl Acad Sci U S A 110, 6601-6606
Sirt3	Lipoamide acyltransferase component of branched-chain alpha-keto acid dehydrogenase complex, mitochondrial	K82 (identified by MS)	Rardin, M. J., Newman, J. C., Held, J. M., Cusack, M. P., Sorensen, D. J., Li, B., Schilling, B., Mooney, S. D., Kahn, C. R., Verdin, E., and Gibson, B. W. (2013) Label-free quantitative proteomics of the lysine acetylome in mitochondria identifies substrates of SIRT3 in metabolic pathways. Proc Natl Acad Sci U S A 110, 6601-6606
Sirt3	Lipoamide acyltransferase component of branched-chain alpha-keto acid dehydrogenase complex, mitochondrial	K119 (identified by MS)	Rardin, M. J., Newman, J. C., Held, J. M., Cusack, M. P., Sorensen, D. J., Li, B., Schilling, B., Mooney, S. D., Kahn, C. R., Verdin, E., and Gibson, B. W. (2013) Label-free quantitative proteomics of the lysine acetylome in mitochondria identifies substrates of SIRT3 in metabolic pathways. Proc Natl Acad Sci U S A 110, 6601-6606
Sirt3	Lipoamide acyltransferase component of branched-chain alpha-keto acid dehydrogenase complex, mitochondrial	K202 (identified by MS)	Rardin, M. J., Newman, J. C., Held, J. M., Cusack, M. P., Sorensen, D. J., Li, B., Schilling, B., Mooney, S. D., Kahn, C. R., Verdin, E., and Gibson, B. W. (2013) Label-free quantitative proteomics of the lysine acetylome in mitochondria identifies substrates of SIRT3 in metabolic pathways. Proc Natl Acad Sci U S A 110, 6601-6606
Sirt3	Lipoamide acyltransferase component of branched-chain alpha-keto acid dehydrogenase complex, mitochondrial	K233 (identified by MS)	Rardin, M. J., Newman, J. C., Held, J. M., Cusack, M. P., Sorensen, D. J., Li, B., Schilling, B., Mooney, S. D., Kahn, C. R., Verdin, E., and Gibson, B. W. (2013) Label-free quantitative proteomics of the lysine acetylome in mitochondria identifies substrates of SIRT3 in metabolic pathways. Proc Natl Acad Sci U S A 110, 6601-6606
Sirt3	Lipoamide acyltransferase component of branched-chain alpha-keto acid dehydrogenase complex, mitochondrial	K261 (identified by MS)	Rardin, M. J., Newman, J. C., Held, J. M., Cusack, M. P., Sorensen, D. J., Li, B., Schilling, B., Mooney, S. D., Kahn, C. R., Verdin, E., and Gibson, B. W. (2013) Label-free quantitative proteomics of the lysine acetylome in mitochondria identifies substrates of SIRT3 in metabolic pathways. Proc Natl Acad Sci U S A 110, 6601-6606
Sirt3	Lon protease homolog, mitochondrial	K363 (identified by MS)	Rardin, M. J., Newman, J. C., Held, J. M., Cusack, M. P., Sorensen, D. J., Li, B., Schilling, B., Mooney, S. D., Kahn, C. R., Verdin, E., and Gibson, B. W. (2013) Label-free quantitative proteomics of the lysine acetylome in mitochondria identifies substrates of SIRT3 in metabolic pathways. Proc Natl Acad Sci U S A 110, 6601-6606
Sirt3	Lon protease homolog, mitochondrial	K382 (identified by MS)	Rardin, M. J., Newman, J. C., Held, J. M., Cusack, M. P., Sorensen, D. J., Li, B., Schilling, B., Mooney, S. D., Kahn, C. R., Verdin, E., and Gibson, B. W. (2013) Label-free quantitative proteomics of the lysine acetylome in mitochondria identifies substrates of SIRT3 in metabolic pathways. Proc Natl Acad Sci U S A 110, 6601-6606
Sirt3	Long-chain specific acyl-CoA dehydrogenase, mitochondrial	K81 (identified by MS)	Rardin, M. J., Newman, J. C., Held, J. M., Cusack, M. P., Sorensen, D. J., Li, B., Schilling, B., Mooney, S. D., Kahn, C. R., Verdin, E., and Gibson, B. W. (2013) Label-free quantitative proteomics of the lysine acetylome in mitochondria identifies substrates of SIRT3 in metabolic pathways. Proc Natl Acad Sci U S A 110, 6601-6606
Sirt3	Long-chain specific acyl-CoA dehydrogenase, mitochondrial	K322 (identified by MS)	Rardin, M. J., Newman, J. C., Held, J. M., Cusack, M. P., Sorensen, D. J., Li, B., Schilling, B., Mooney, S. D., Kahn, C. R., Verdin, E., and Gibson, B. W. (2013) Label-free quantitative proteomics of the lysine acetylome in mitochondria identifies substrates of SIRT3 in metabolic pathways. Proc Natl Acad Sci U S A 110, 6601-6606
Sirt3	Malate dehydrogenase, mitochondrial	K239 (identified by MS)	Rardin, M. J., Newman, J. C., Held, J. M., Cusack, M. P., Sorensen, D. J., Li, B., Schilling, B., Mooney, S. D., Kahn, C. R., Verdin, E., and Gibson, B. W. (2013) Label-free quantitative proteomics of the lysine acetylome in mitochondria identifies substrates of SIRT3 in metabolic pathways. Proc Natl Acad Sci U S A 110, 6601-6606
Sirt3	Malonyl-CoA decarboxylase, mitochondrial	K167 (identified by MS)	Rardin, M. J., Newman, J. C., Held, J. M., Cusack, M. P., Sorensen, D. J., Li, B., Schilling, B., Mooney, S. D., Kahn, C. R., Verdin, E., and Gibson, B. W. (2013) Label-free quantitative proteomics of the lysine acetylome in mitochondria identifies substrates of SIRT3 in metabolic pathways. Proc Natl Acad Sci U S A 110, 6601-6606
Sirt3	Malonyl-CoA decarboxylase, mitochondrial	K346 (identified by MS)	Rardin, M. J., Newman, J. C., Held, J. M., Cusack, M. P., Sorensen, D. J., Li, B., Schilling, B., Mooney, S. D., Kahn, C. R., Verdin, E., and Gibson, B. W. (2013) Label-free quantitative proteomics of the lysine acetylome in mitochondria identifies substrates of SIRT3 in metabolic pathways. Proc Natl Acad Sci U S A 110, 6601-6606
Sirt3	Medium-chain specific acyl-CoA dehydrogenase, mitochondrial	K30 (identified by MS)	Rardin, M. J., Newman, J. C., Held, J. M., Cusack, M. P., Sorensen, D. J., Li, B., Schilling, B., Mooney, S. D., Kahn, C. R., Verdin, E., and Gibson, B. W. (2013) Label-free quantitative proteomics of the lysine acetylome in mitochondria identifies substrates of SIRT3 in metabolic pathways. Proc Natl Acad Sci U S A 110, 6601-6606
Sirt3	Methionine-R-sulfoxide reductase B2, mitochondrial	K76 (identified by MS)	Rardin, M. J., Newman, J. C., Held, J. M., Cusack, M. P., Sorensen, D. J., Li, B., Schilling, B., Mooney, S. D., Kahn, C. R., Verdin, E., and Gibson, B. W. (2013) Label-free quantitative proteomics of the lysine acetylome in mitochondria identifies substrates of SIRT3 in metabolic pathways. Proc Natl Acad Sci U S A 110, 6601-6606
Sirt3	Methylcrotonoyl-CoA carboxylase beta chain, mitochondrial	K70 (identified by MS)	Rardin, M. J., Newman, J. C., Held, J. M., Cusack, M. P., Sorensen, D. J., Li, B., Schilling, B., Mooney, S. D., Kahn, C. R., Verdin, E., and Gibson, B. W. (2013) Label-free quantitative proteomics of the lysine acetylome in mitochondria identifies substrates of SIRT3 in metabolic pathways. Proc Natl Acad Sci U S A 110, 6601-6606
Sirt3	Methylcrotonoyl-CoA carboxylase beta chain, mitochondrial	K495 (identified by MS)	Rardin, M. J., Newman, J. C., Held, J. M., Cusack, M. P., Sorensen, D. J., Li, B., Schilling, B., Mooney, S. D., Kahn, C. R., Verdin, E., and Gibson, B. W. (2013) Label-free quantitative proteomics of the lysine acetylome in mitochondria identifies substrates of SIRT3 in metabolic pathways. Proc Natl Acad Sci U S A 110, 6601-6606
Sirt3	Methylcrotonoyl-CoA carboxylase beta chain, mitochondrial	K511 (identified by MS)	Rardin, M. J., Newman, J. C., Held, J. M., Cusack, M. P., Sorensen, D. J., Li, B., Schilling, B., Mooney, S. D., Kahn, C. R., Verdin, E., and Gibson, B. W. (2013) Label-free quantitative proteomics of the lysine acetylome in mitochondria identifies substrates of SIRT3 in metabolic pathways. Proc Natl Acad Sci U S A 110, 6601-6606
Sirt3	Methylcrotonoyl-CoA carboxylase subunit alpha, mitochondrial	K659 (identified by MS)	Rardin, M. J., Newman, J. C., Held, J. M., Cusack, M. P., Sorensen, D. J., Li, B., Schilling, B., Mooney, S. D., Kahn, C. R., Verdin, E., and Gibson, B. W. (2013) Label-free quantitative proteomics of the lysine acetylome in mitochondria identifies substrates of SIRT3 in metabolic pathways. Proc Natl Acad Sci U S A 110, 6601-6606
Sirt3	Methylglutaconyl-CoA hydratase, mitochondrial	K47 (identified by MS)	Rardin, M. J., Newman, J. C., Held, J. M., Cusack, M. P., Sorensen, D. J., Li, B., Schilling, B., Mooney, S. D., Kahn, C. R., Verdin, E., and Gibson, B. W. (2013) Label-free quantitative proteomics of the lysine acetylome in mitochondria identifies substrates of SIRT3 in metabolic pathways. Proc Natl Acad Sci U S A 110, 6601-6606
Sirt3	Methylglutaconyl-CoA hydratase, mitochondrial	K119 (identified by MS)	Rardin, M. J., Newman, J. C., Held, J. M., Cusack, M. P., Sorensen, D. J., Li, B., Schilling, B., Mooney, S. D., Kahn, C. R., Verdin, E., and Gibson, B. W. (2013) Label-free quantitative proteomics of the lysine acetylome in mitochondria identifies substrates of SIRT3 in metabolic pathways. Proc Natl Acad Sci U S A 110, 6601-6606
Sirt3	Methylglutaconyl-CoA hydratase, mitochondrial	K304 (identified by MS)	Rardin, M. J., Newman, J. C., Held, J. M., Cusack, M. P., Sorensen, D. J., Li, B., Schilling, B., Mooney, S. D., Kahn, C. R., Verdin, E., and Gibson, B. W. (2013) Label-free quantitative proteomics of the lysine acetylome in mitochondria identifies substrates of SIRT3 in metabolic pathways. Proc Natl Acad Sci U S A 110, 6601-6606
Sirt3	Methylmalonyl-CoA mutase, mitochondrial	K575 (identified by MS)	Rardin, M. J., Newman, J. C., Held, J. M., Cusack, M. P., Sorensen, D. J., Li, B., Schilling, B., Mooney, S. D., Kahn, C. R., Verdin, E., and Gibson, B. W. (2013) Label-free quantitative proteomics of the lysine acetylome in mitochondria identifies substrates of SIRT3 in metabolic pathways. Proc Natl Acad Sci U S A 110, 6601-6606
Sirt3	Methylmalonyl-CoA mutase, mitochondrial	K593 (identified by MS)	Rardin, M. J., Newman, J. C., Held, J. M., Cusack, M. P., Sorensen, D. J., Li, B., Schilling, B., Mooney, S. D., Kahn, C. R., Verdin, E., and Gibson, B. W. (2013) Label-free quantitative proteomics of the lysine acetylome in mitochondria identifies substrates of SIRT3 in metabolic pathways. Proc Natl Acad Sci U S A 110, 6601-6606
Sirt3	Methylmalonyl-CoA mutase, mitochondrial	K600 (identified by MS)	Rardin, M. J., Newman, J. C., Held, J. M., Cusack, M. P., Sorensen, D. J., Li, B., Schilling, B., Mooney, S. D., Kahn, C. R., Verdin, E., and Gibson, B. W. (2013) Label-free quantitative proteomics of the lysine acetylome in mitochondria identifies substrates of SIRT3 in metabolic pathways. Proc Natl Acad Sci U S A 110, 6601-6606
Sirt3	Mitochondrial carnitine/acylcarnitine carrier protein	K157 (identified by MS)	Rardin, M. J., Newman, J. C., Held, J. M., Cusack, M. P., Sorensen, D. J., Li, B., Schilling, B., Mooney, S. D., Kahn, C. R., Verdin, E., and Gibson, B. W. (2013) Label-free quantitative proteomics of the lysine acetylome in mitochondria identifies substrates of SIRT3 in metabolic pathways. Proc Natl Acad Sci U S A 110, 6601-6606
Sirt3	Mitochondrial import inner membrane translocase subunit TIM44	K146 (identified by MS)	Rardin, M. J., Newman, J. C., Held, J. M., Cusack, M. P., Sorensen, D. J., Li, B., Schilling, B., Mooney, S. D., Kahn, C. R., Verdin, E., and Gibson, B. W. (2013) Label-free quantitative proteomics of the lysine acetylome in mitochondria identifies substrates of SIRT3 in metabolic pathways. Proc Natl Acad Sci U S A 110, 6601-6606
Sirt3	Mitochondrial peptide methionine sulfoxide reductase	K179 (identified by MS)	Rardin, M. J., Newman, J. C., Held, J. M., Cusack, M. P., Sorensen, D. J., Li, B., Schilling, B., Mooney, S. D., Kahn, C. R., Verdin, E., and Gibson, B. W. (2013) Label-free quantitative proteomics of the lysine acetylome in mitochondria identifies substrates of SIRT3 in metabolic pathways. Proc Natl Acad Sci U S A 110, 6601-6606
Sirt3	NAD(P) transhydrogenase, mitochondrial	K70 (identified by MS)	Rardin, M. J., Newman, J. C., Held, J. M., Cusack, M. P., Sorensen, D. J., Li, B., Schilling, B., Mooney, S. D., Kahn, C. R., Verdin, E., and Gibson, B. W. (2013) Label-free quantitative proteomics of the lysine acetylome in mitochondria identifies substrates of SIRT3 in metabolic pathways. Proc Natl Acad Sci U S A 110, 6601-6606
Sirt3	NAD(P) transhydrogenase, mitochondrial	K117 (identified by MS)	Rardin, M. J., Newman, J. C., Held, J. M., Cusack, M. P., Sorensen, D. J., Li, B., Schilling, B., Mooney, S. D., Kahn, C. R., Verdin, E., and Gibson, B. W. (2013) Label-free quantitative proteomics of the lysine acetylome in mitochondria identifies substrates of SIRT3 in metabolic pathways. Proc Natl Acad Sci U S A 110, 6601-6606
Sirt3	NAD(P) transhydrogenase, mitochondrial	K229 (identified by MS)	Rardin, M. J., Newman, J. C., Held, J. M., Cusack, M. P., Sorensen, D. J., Li, B., Schilling, B., Mooney, S. D., Kahn, C. R., Verdin, E., and Gibson, B. W. (2013) Label-free quantitative proteomics of the lysine acetylome in mitochondria identifies substrates of SIRT3 in metabolic pathways. Proc Natl Acad Sci U S A 110, 6601-6606
Sirt3	NAD(P) transhydrogenase, mitochondrial	K290 (identified by MS)	Rardin, M. J., Newman, J. C., Held, J. M., Cusack, M. P., Sorensen, D. J., Li, B., Schilling, B., Mooney, S. D., Kahn, C. R., Verdin, E., and Gibson, B. W. (2013) Label-free quantitative proteomics of the lysine acetylome in mitochondria identifies substrates of SIRT3 in metabolic pathways. Proc Natl Acad Sci U S A 110, 6601-6606
Sirt3	NAD(P) transhydrogenase, mitochondrial	K394 (identified by MS)	Rardin, M. J., Newman, J. C., Held, J. M., Cusack, M. P., Sorensen, D. J., Li, B., Schilling, B., Mooney, S. D., Kahn, C. R., Verdin, E., and Gibson, B. W. (2013) Label-free quantitative proteomics of the lysine acetylome in mitochondria identifies substrates of SIRT3 in metabolic pathways. Proc Natl Acad Sci U S A 110, 6601-6606
Sirt3	NAD(P) transhydrogenase, mitochondrial	K403 (identified by MS)	Rardin, M. J., Newman, J. C., Held, J. M., Cusack, M. P., Sorensen, D. J., Li, B., Schilling, B., Mooney, S. D., Kahn, C. R., Verdin, E., and Gibson, B. W. (2013) Label-free quantitative proteomics of the lysine acetylome in mitochondria identifies substrates of SIRT3 in metabolic pathways. Proc Natl Acad Sci U S A 110, 6601-6606
Sirt3	NAD(P) transhydrogenase, mitochondrial	K451 (identified by MS)	Rardin, M. J., Newman, J. C., Held, J. M., Cusack, M. P., Sorensen, D. J., Li, B., Schilling, B., Mooney, S. D., Kahn, C. R., Verdin, E., and Gibson, B. W. (2013) Label-free quantitative proteomics of the lysine acetylome in mitochondria identifies substrates of SIRT3 in metabolic pathways. Proc Natl Acad Sci U S A 110, 6601-6606
Sirt3	NAD(P) transhydrogenase, mitochondrial	K1071 (identified by MS)	Rardin, M. J., Newman, J. C., Held, J. M., Cusack, M. P., Sorensen, D. J., Li, B., Schilling, B., Mooney, S. D., Kahn, C. R., Verdin, E., and Gibson, B. W. (2013) Label-free quantitative proteomics of the lysine acetylome in mitochondria identifies substrates of SIRT3 in metabolic pathways. Proc Natl Acad Sci U S A 110, 6601-6606
Sirt3	NADH dehydrogenase [ubiquinone] 1 alpha subcomplex subunit 9, mitochondrial	K370 (identified by MS)	Rardin, M. J., Newman, J. C., Held, J. M., Cusack, M. P., Sorensen, D. J., Li, B., Schilling, B., Mooney, S. D., Kahn, C. R., Verdin, E., and Gibson, B. W. (2013) Label-free quantitative proteomics of the lysine acetylome in mitochondria identifies substrates of SIRT3 in metabolic pathways. Proc Natl Acad Sci U S A 110, 6601-6606
Sirt3	NADH dehydrogenase [ubiquinone] 1 beta subcomplex subunit 11, mitochondrial	K43 (identified by MS)	Rardin, M. J., Newman, J. C., Held, J. M., Cusack, M. P., Sorensen, D. J., Li, B., Schilling, B., Mooney, S. D., Kahn, C. R., Verdin, E., and Gibson, B. W. (2013) Label-free quantitative proteomics of the lysine acetylome in mitochondria identifies substrates of SIRT3 in metabolic pathways. Proc Natl Acad Sci U S A 110, 6601-6606
Sirt3	NADH dehydrogenase [ubiquinone] iron-sulfur protein 7, mitochondrial	K62 (identified by MS)	Rardin, M. J., Newman, J. C., Held, J. M., Cusack, M. P., Sorensen, D. J., Li, B., Schilling, B., Mooney, S. D., Kahn, C. R., Verdin, E., and Gibson, B. W. (2013) Label-free quantitative proteomics of the lysine acetylome in mitochondria identifies substrates of SIRT3 in metabolic pathways. Proc Natl Acad Sci U S A 110, 6601-6606
Sirt3	Ornithine aminotransferase, mitochondrial	K32 (identified by MS)	Rardin, M. J., Newman, J. C., Held, J. M., Cusack, M. P., Sorensen, D. J., Li, B., Schilling, B., Mooney, S. D., Kahn, C. R., Verdin, E., and Gibson, B. W. (2013) Label-free quantitative proteomics of the lysine acetylome in mitochondria identifies substrates of SIRT3 in metabolic pathways. Proc Natl Acad Sci U S A 110, 6601-6606
Sirt3	Ornithine carbamoyltransferase, mitochondrial	K274 (identified by MS)	Rardin, M. J., Newman, J. C., Held, J. M., Cusack, M. P., Sorensen, D. J., Li, B., Schilling, B., Mooney, S. D., Kahn, C. R., Verdin, E., and Gibson, B. W. (2013) Label-free quantitative proteomics of the lysine acetylome in mitochondria identifies substrates of SIRT3 in metabolic pathways. Proc Natl Acad Sci U S A 110, 6601-6606
Sirt3	Ornithine carbamoyltransferase, mitochondrial	K274 (identified by MS)	Rardin, M. J., Newman, J. C., Held, J. M., Cusack, M. P., Sorensen, D. J., Li, B., Schilling, B., Mooney, S. D., Kahn, C. R., Verdin, E., and Gibson, B. W. (2013) Label-free quantitative proteomics of the lysine acetylome in mitochondria identifies substrates of SIRT3 in metabolic pathways. Proc Natl Acad Sci U S A 110, 6601-6606
Sirt3	Ornithine carbamoyltransferase, mitochondrial	K289 (identified by MS)	Rardin, M. J., Newman, J. C., Held, J. M., Cusack, M. P., Sorensen, D. J., Li, B., Schilling, B., Mooney, S. D., Kahn, C. R., Verdin, E., and Gibson, B. W. (2013) Label-free quantitative proteomics of the lysine acetylome in mitochondria identifies substrates of SIRT3 in metabolic pathways. Proc Natl Acad Sci U S A 110, 6601-6606
Sirt3	Ornithine carbamoyltransferase, mitochondrial	K289 (identified by MS)	Rardin, M. J., Newman, J. C., Held, J. M., Cusack, M. P., Sorensen, D. J., Li, B., Schilling, B., Mooney, S. D., Kahn, C. R., Verdin, E., and Gibson, B. W. (2013) Label-free quantitative proteomics of the lysine acetylome in mitochondria identifies substrates of SIRT3 in metabolic pathways. Proc Natl Acad Sci U S A 110, 6601-6606
Sirt3	Ornithine carbamoyltransferase, mitochondrial	K292 (identified by MS)	Rardin, M. J., Newman, J. C., Held, J. M., Cusack, M. P., Sorensen, D. J., Li, B., Schilling, B., Mooney, S. D., Kahn, C. R., Verdin, E., and Gibson, B. W. (2013) Label-free quantitative proteomics of the lysine acetylome in mitochondria identifies substrates of SIRT3 in metabolic pathways. Proc Natl Acad Sci U S A 110, 6601-6606
Sirt3	Peptidyl-prolyl cis-trans isomerase F, mitochondrial	K166 (identified by MS)	Rardin, M. J., Newman, J. C., Held, J. M., Cusack, M. P., Sorensen, D. J., Li, B., Schilling, B., Mooney, S. D., Kahn, C. R., Verdin, E., and Gibson, B. W. (2013) Label-free quantitative proteomics of the lysine acetylome in mitochondria identifies substrates of SIRT3 in metabolic pathways. Proc Natl Acad Sci U S A 110, 6601-6606
Sirt3	Peptidyl-prolyl cis-trans isomerase F, mitochondrial	K181 (identified by MS)	Rardin, M. J., Newman, J. C., Held, J. M., Cusack, M. P., Sorensen, D. J., Li, B., Schilling, B., Mooney, S. D., Kahn, C. R., Verdin, E., and Gibson, B. W. (2013) Label-free quantitative proteomics of the lysine acetylome in mitochondria identifies substrates of SIRT3 in metabolic pathways. Proc Natl Acad Sci U S A 110, 6601-6606
Sirt3	Probable 2-oxoglutarate dehydrogenase E1 component DHKTD1, mitochondrial	K554 (identified by MS)	Rardin, M. J., Newman, J. C., Held, J. M., Cusack, M. P., Sorensen, D. J., Li, B., Schilling, B., Mooney, S. D., Kahn, C. R., Verdin, E., and Gibson, B. W. (2013) Label-free quantitative proteomics of the lysine acetylome in mitochondria identifies substrates of SIRT3 in metabolic pathways. Proc Natl Acad Sci U S A 110, 6601-6606
Sirt3	Probable arginyl-tRNA synthetase, mitochondrial	K111 (identified by MS)	Rardin, M. J., Newman, J. C., Held, J. M., Cusack, M. P., Sorensen, D. J., Li, B., Schilling, B., Mooney, S. D., Kahn, C. R., Verdin, E., and Gibson, B. W. (2013) Label-free quantitative proteomics of the lysine acetylome in mitochondria identifies substrates of SIRT3 in metabolic pathways. Proc Natl Acad Sci U S A 110, 6601-6606
Sirt3	Probable D-lactate dehydrogenase, mitochondrial	K335 (identified by MS)	Rardin, M. J., Newman, J. C., Held, J. M., Cusack, M. P., Sorensen, D. J., Li, B., Schilling, B., Mooney, S. D., Kahn, C. R., Verdin, E., and Gibson, B. W. (2013) Label-free quantitative proteomics of the lysine acetylome in mitochondria identifies substrates of SIRT3 in metabolic pathways. Proc Natl Acad Sci U S A 110, 6601-6606
Sirt3	Probable leucyl-tRNA synthetase, mitochondrial	K67 (identified by MS)	Rardin, M. J., Newman, J. C., Held, J. M., Cusack, M. P., Sorensen, D. J., Li, B., Schilling, B., Mooney, S. D., Kahn, C. R., Verdin, E., and Gibson, B. W. (2013) Label-free quantitative proteomics of the lysine acetylome in mitochondria identifies substrates of SIRT3 in metabolic pathways. Proc Natl Acad Sci U S A 110, 6601-6606
Sirt3	Probable tRNA threonylcarbamoyladenosine biosynthesis protein Osgepl1	K299 (identified by MS)	Rardin, M. J., Newman, J. C., Held, J. M., Cusack, M. P., Sorensen, D. J., Li, B., Schilling, B., Mooney, S. D., Kahn, C. R., Verdin, E., and Gibson, B. W. (2013) Label-free quantitative proteomics of the lysine acetylome in mitochondria identifies substrates of SIRT3 in metabolic pathways. Proc Natl Acad Sci U S A 110, 6601-6606
Sirt3	Probable Xaa-Pro aminopeptidase 3	K411 (identified by MS)	Rardin, M. J., Newman, J. C., Held, J. M., Cusack, M. P., Sorensen, D. J., Li, B., Schilling, B., Mooney, S. D., Kahn, C. R., Verdin, E., and Gibson, B. W. (2013) Label-free quantitative proteomics of the lysine acetylome in mitochondria identifies substrates of SIRT3 in metabolic pathways. Proc Natl Acad Sci U S A 110, 6601-6606
Sirt3	Proline dehydrogenase 1, mitochondrial	K178 (identified by MS)	Rardin, M. J., Newman, J. C., Held, J. M., Cusack, M. P., Sorensen, D. J., Li, B., Schilling, B., Mooney, S. D., Kahn, C. R., Verdin, E., and Gibson, B. W. (2013) Label-free quantitative proteomics of the lysine acetylome in mitochondria identifies substrates of SIRT3 in metabolic pathways. Proc Natl Acad Sci U S A 110, 6601-6606
Sirt3	Propionyl-CoA carboxylase beta chain, mitochondrial	K101 (identified by MS)	Rardin, M. J., Newman, J. C., Held, J. M., Cusack, M. P., Sorensen, D. J., Li, B., Schilling, B., Mooney, S. D., Kahn, C. R., Verdin, E., and Gibson, B. W. (2013) Label-free quantitative proteomics of the lysine acetylome in mitochondria identifies substrates of SIRT3 in metabolic pathways. Proc Natl Acad Sci U S A 110, 6601-6606
Sirt3	Propionyl-CoA carboxylase beta chain, mitochondrial	K103 (identified by MS)	Rardin, M. J., Newman, J. C., Held, J. M., Cusack, M. P., Sorensen, D. J., Li, B., Schilling, B., Mooney, S. D., Kahn, C. R., Verdin, E., and Gibson, B. W. (2013) Label-free quantitative proteomics of the lysine acetylome in mitochondria identifies substrates of SIRT3 in metabolic pathways. Proc Natl Acad Sci U S A 110, 6601-6606
Sirt3	Propionyl-CoA carboxylase beta chain, mitochondrial	K476 (identified by MS)	Rardin, M. J., Newman, J. C., Held, J. M., Cusack, M. P., Sorensen, D. J., Li, B., Schilling, B., Mooney, S. D., Kahn, C. R., Verdin, E., and Gibson, B. W. (2013) Label-free quantitative proteomics of the lysine acetylome in mitochondria identifies substrates of SIRT3 in metabolic pathways. Proc Natl Acad Sci U S A 110, 6601-6606
Sirt3	Propionyl-CoA carboxylase beta chain, mitochondrial	K527 (identified by MS)	Rardin, M. J., Newman, J. C., Held, J. M., Cusack, M. P., Sorensen, D. J., Li, B., Schilling, B., Mooney, S. D., Kahn, C. R., Verdin, E., and Gibson, B. W. (2013) Label-free quantitative proteomics of the lysine acetylome in mitochondria identifies substrates of SIRT3 in metabolic pathways. Proc Natl Acad Sci U S A 110, 6601-6606
Sirt3	Protein NipSnap homolog 1	K37 (identified by MS)	Rardin, M. J., Newman, J. C., Held, J. M., Cusack, M. P., Sorensen, D. J., Li, B., Schilling, B., Mooney, S. D., Kahn, C. R., Verdin, E., and Gibson, B. W. (2013) Label-free quantitative proteomics of the lysine acetylome in mitochondria identifies substrates of SIRT3 in metabolic pathways. Proc Natl Acad Sci U S A 110, 6601-6606
Sirt3	Protein NipSnap homolog 1	K51 (identified by MS)	Rardin, M. J., Newman, J. C., Held, J. M., Cusack, M. P., Sorensen, D. J., Li, B., Schilling, B., Mooney, S. D., Kahn, C. R., Verdin, E., and Gibson, B. W. (2013) Label-free quantitative proteomics of the lysine acetylome in mitochondria identifies substrates of SIRT3 in metabolic pathways. Proc Natl Acad Sci U S A 110, 6601-6606
Sirt3	Protein NipSnap homolog 1	K65 (identified by MS)	Rardin, M. J., Newman, J. C., Held, J. M., Cusack, M. P., Sorensen, D. J., Li, B., Schilling, B., Mooney, S. D., Kahn, C. R., Verdin, E., and Gibson, B. W. (2013) Label-free quantitative proteomics of the lysine acetylome in mitochondria identifies substrates of SIRT3 in metabolic pathways. Proc Natl Acad Sci U S A 110, 6601-6606
Sirt3	Protein-tyrosine phosphatase mitochondrial 1	K85 (identified by MS)	Rardin, M. J., Newman, J. C., Held, J. M., Cusack, M. P., Sorensen, D. J., Li, B., Schilling, B., Mooney, S. D., Kahn, C. R., Verdin, E., and Gibson, B. W. (2013) Label-free quantitative proteomics of the lysine acetylome in mitochondria identifies substrates of SIRT3 in metabolic pathways. Proc Natl Acad Sci U S A 110, 6601-6606
Sirt3	Pterin-4-alpha-carbinolamine dehydratase 2	K120 (identified by MS)	Rardin, M. J., Newman, J. C., Held, J. M., Cusack, M. P., Sorensen, D. J., Li, B., Schilling, B., Mooney, S. D., Kahn, C. R., Verdin, E., and Gibson, B. W. (2013) Label-free quantitative proteomics of the lysine acetylome in mitochondria identifies substrates of SIRT3 in metabolic pathways. Proc Natl Acad Sci U S A 110, 6601-6606
Sirt3	Pyruvate carboxylase, mitochondrial	K1119 (identified by MS)	Rardin, M. J., Newman, J. C., Held, J. M., Cusack, M. P., Sorensen, D. J., Li, B., Schilling, B., Mooney, S. D., Kahn, C. R., Verdin, E., and Gibson, B. W. (2013) Label-free quantitative proteomics of the lysine acetylome in mitochondria identifies substrates of SIRT3 in metabolic pathways. Proc Natl Acad Sci U S A 110, 6601-6606
Sirt3	Pyruvate dehydrogenase protein X component, mitochondrial	K194 (identified by MS)	Rardin, M. J., Newman, J. C., Held, J. M., Cusack, M. P., Sorensen, D. J., Li, B., Schilling, B., Mooney, S. D., Kahn, C. R., Verdin, E., and Gibson, B. W. (2013) Label-free quantitative proteomics of the lysine acetylome in mitochondria identifies substrates of SIRT3 in metabolic pathways. Proc Natl Acad Sci U S A 110, 6601-6606
Sirt3	Pyruvate dehydrogenase protein X component, mitochondrial	K213 (identified by MS)	Rardin, M. J., Newman, J. C., Held, J. M., Cusack, M. P., Sorensen, D. J., Li, B., Schilling, B., Mooney, S. D., Kahn, C. R., Verdin, E., and Gibson, B. W. (2013) Label-free quantitative proteomics of the lysine acetylome in mitochondria identifies substrates of SIRT3 in metabolic pathways. Proc Natl Acad Sci U S A 110, 6601-6606
Sirt3	Sarcosine dehydrogenase, mitochondrial	K913 (identified by MS)	Rardin, M. J., Newman, J. C., Held, J. M., Cusack, M. P., Sorensen, D. J., Li, B., Schilling, B., Mooney, S. D., Kahn, C. R., Verdin, E., and Gibson, B. W. (2013) Label-free quantitative proteomics of the lysine acetylome in mitochondria identifies substrates of SIRT3 in metabolic pathways. Proc Natl Acad Sci U S A 110, 6601-6606
Sirt3	Single-stranded DNA-binding protein, mitochondrial	K122 (identified by MS)	Rardin, M. J., Newman, J. C., Held, J. M., Cusack, M. P., Sorensen, D. J., Li, B., Schilling, B., Mooney, S. D., Kahn, C. R., Verdin, E., and Gibson, B. W. (2013) Label-free quantitative proteomics of the lysine acetylome in mitochondria identifies substrates of SIRT3 in metabolic pathways. Proc Natl Acad Sci U S A 110, 6601-6606
Sirt3	SPRY domain-containing protein 4	K53 (identified by MS)	Rardin, M. J., Newman, J. C., Held, J. M., Cusack, M. P., Sorensen, D. J., Li, B., Schilling, B., Mooney, S. D., Kahn, C. R., Verdin, E., and Gibson, B. W. (2013) Label-free quantitative proteomics of the lysine acetylome in mitochondria identifies substrates of SIRT3 in metabolic pathways. Proc Natl Acad Sci U S A 110, 6601-6606
Sirt3	Stress-70 protein, mitochondrial	K143 (identified by MS)	Rardin, M. J., Newman, J. C., Held, J. M., Cusack, M. P., Sorensen, D. J., Li, B., Schilling, B., Mooney, S. D., Kahn, C. R., Verdin, E., and Gibson, B. W. (2013) Label-free quantitative proteomics of the lysine acetylome in mitochondria identifies substrates of SIRT3 in metabolic pathways. Proc Natl Acad Sci U S A 110, 6601-6606
Sirt3	Stress-70 protein, mitochondrial	K467 (identified by MS)	Rardin, M. J., Newman, J. C., Held, J. M., Cusack, M. P., Sorensen, D. J., Li, B., Schilling, B., Mooney, S. D., Kahn, C. R., Verdin, E., and Gibson, B. W. (2013) Label-free quantitative proteomics of the lysine acetylome in mitochondria identifies substrates of SIRT3 in metabolic pathways. Proc Natl Acad Sci U S A 110, 6601-6606
Sirt3	Stress-70 protein, mitochondrial	K563 (identified by MS)	Rardin, M. J., Newman, J. C., Held, J. M., Cusack, M. P., Sorensen, D. J., Li, B., Schilling, B., Mooney, S. D., Kahn, C. R., Verdin, E., and Gibson, B. W. (2013) Label-free quantitative proteomics of the lysine acetylome in mitochondria identifies substrates of SIRT3 in metabolic pathways. Proc Natl Acad Sci U S A 110, 6601-6606
Sirt3	Stress-70 protein, mitochondrial	K567 (identified by MS)	Rardin, M. J., Newman, J. C., Held, J. M., Cusack, M. P., Sorensen, D. J., Li, B., Schilling, B., Mooney, S. D., Kahn, C. R., Verdin, E., and Gibson, B. W. (2013) Label-free quantitative proteomics of the lysine acetylome in mitochondria identifies substrates of SIRT3 in metabolic pathways. Proc Natl Acad Sci U S A 110, 6601-6606
Sirt3	Stress-70 protein, mitochondrial	K567 (identified by MS)	Rardin, M. J., Newman, J. C., Held, J. M., Cusack, M. P., Sorensen, D. J., Li, B., Schilling, B., Mooney, S. D., Kahn, C. R., Verdin, E., and Gibson, B. W. (2013) Label-free quantitative proteomics of the lysine acetylome in mitochondria identifies substrates of SIRT3 in metabolic pathways. Proc Natl Acad Sci U S A 110, 6601-6606
Sirt3	Stress-70 protein, mitochondrial	K653 (identified by MS)	Rardin, M. J., Newman, J. C., Held, J. M., Cusack, M. P., Sorensen, D. J., Li, B., Schilling, B., Mooney, S. D., Kahn, C. R., Verdin, E., and Gibson, B. W. (2013) Label-free quantitative proteomics of the lysine acetylome in mitochondria identifies substrates of SIRT3 in metabolic pathways. Proc Natl Acad Sci U S A 110, 6601-6606
Sirt3	Stress-70 protein, mitochondrial	K671 (identified by MS)	Rardin, M. J., Newman, J. C., Held, J. M., Cusack, M. P., Sorensen, D. J., Li, B., Schilling, B., Mooney, S. D., Kahn, C. R., Verdin, E., and Gibson, B. W. (2013) Label-free quantitative proteomics of the lysine acetylome in mitochondria identifies substrates of SIRT3 in metabolic pathways. Proc Natl Acad Sci U S A 110, 6601-6606
Sirt3	Stress-70 protein, mitochondrial	K671 (identified by MS)	Rardin, M. J., Newman, J. C., Held, J. M., Cusack, M. P., Sorensen, D. J., Li, B., Schilling, B., Mooney, S. D., Kahn, C. R., Verdin, E., and Gibson, B. W. (2013) Label-free quantitative proteomics of the lysine acetylome in mitochondria identifies substrates of SIRT3 in metabolic pathways. Proc Natl Acad Sci U S A 110, 6601-6606
Sirt3	Stress-70 protein, mitochondrial	K675 (identified by MS)	Rardin, M. J., Newman, J. C., Held, J. M., Cusack, M. P., Sorensen, D. J., Li, B., Schilling, B., Mooney, S. D., Kahn, C. R., Verdin, E., and Gibson, B. W. (2013) Label-free quantitative proteomics of the lysine acetylome in mitochondria identifies substrates of SIRT3 in metabolic pathways. Proc Natl Acad Sci U S A 110, 6601-6606
Sirt3	Stress-70 protein, mitochondrial	K678 (identified by MS)	Rardin, M. J., Newman, J. C., Held, J. M., Cusack, M. P., Sorensen, D. J., Li, B., Schilling, B., Mooney, S. D., Kahn, C. R., Verdin, E., and Gibson, B. W. (2013) Label-free quantitative proteomics of the lysine acetylome in mitochondria identifies substrates of SIRT3 in metabolic pathways. Proc Natl Acad Sci U S A 110, 6601-6606
Sirt3	Succinate dehydrogenase [ubiquinone] flavoprotein subunit, mitochondrial	K179 (identified by MS)	Rardin, M. J., Newman, J. C., Held, J. M., Cusack, M. P., Sorensen, D. J., Li, B., Schilling, B., Mooney, S. D., Kahn, C. R., Verdin, E., and Gibson, B. W. (2013) Label-free quantitative proteomics of the lysine acetylome in mitochondria identifies substrates of SIRT3 in metabolic pathways. Proc Natl Acad Sci U S A 110, 6601-6606
Sirt3	Succinate-semialdehyde dehydrogenase, mitochondrial	K399 (identified by MS)	Rardin, M. J., Newman, J. C., Held, J. M., Cusack, M. P., Sorensen, D. J., Li, B., Schilling, B., Mooney, S. D., Kahn, C. R., Verdin, E., and Gibson, B. W. (2013) Label-free quantitative proteomics of the lysine acetylome in mitochondria identifies substrates of SIRT3 in metabolic pathways. Proc Natl Acad Sci U S A 110, 6601-6606
Sirt3	Succinyl-CoA ligase [ADP-forming] subunit beta, mitochondrial	K88 (identified by MS)	Rardin, M. J., Newman, J. C., Held, J. M., Cusack, M. P., Sorensen, D. J., Li, B., Schilling, B., Mooney, S. D., Kahn, C. R., Verdin, E., and Gibson, B. W. (2013) Label-free quantitative proteomics of the lysine acetylome in mitochondria identifies substrates of SIRT3 in metabolic pathways. Proc Natl Acad Sci U S A 110, 6601-6606
Sirt3	Succinyl-CoA ligase [ADP-forming] subunit beta, mitochondrial	K143 (identified by MS)	Rardin, M. J., Newman, J. C., Held, J. M., Cusack, M. P., Sorensen, D. J., Li, B., Schilling, B., Mooney, S. D., Kahn, C. R., Verdin, E., and Gibson, B. W. (2013) Label-free quantitative proteomics of the lysine acetylome in mitochondria identifies substrates of SIRT3 in metabolic pathways. Proc Natl Acad Sci U S A 110, 6601-6606
Sirt3	Succinyl-CoA ligase [GDP-forming] subunit beta, mitochondrial	K79 (identified by MS)	Rardin, M. J., Newman, J. C., Held, J. M., Cusack, M. P., Sorensen, D. J., Li, B., Schilling, B., Mooney, S. D., Kahn, C. R., Verdin, E., and Gibson, B. W. (2013) Label-free quantitative proteomics of the lysine acetylome in mitochondria identifies substrates of SIRT3 in metabolic pathways. Proc Natl Acad Sci U S A 110, 6601-6606
Sirt3	Succinyl-CoA ligase [GDP-forming] subunit beta, mitochondrial	K133 (identified by MS)	Rardin, M. J., Newman, J. C., Held, J. M., Cusack, M. P., Sorensen, D. J., Li, B., Schilling, B., Mooney, S. D., Kahn, C. R., Verdin, E., and Gibson, B. W. (2013) Label-free quantitative proteomics of the lysine acetylome in mitochondria identifies substrates of SIRT3 in metabolic pathways. Proc Natl Acad Sci U S A 110, 6601-6606
Sirt3	Succinyl-CoA ligase [GDP-forming] subunit beta, mitochondrial	K133 (identified by MS)	Rardin, M. J., Newman, J. C., Held, J. M., Cusack, M. P., Sorensen, D. J., Li, B., Schilling, B., Mooney, S. D., Kahn, C. R., Verdin, E., and Gibson, B. W. (2013) Label-free quantitative proteomics of the lysine acetylome in mitochondria identifies substrates of SIRT3 in metabolic pathways. Proc Natl Acad Sci U S A 110, 6601-6606
Sirt3	Succinyl-CoA ligase [GDP-forming] subunit beta, mitochondrial	K432 (identified by MS)	Rardin, M. J., Newman, J. C., Held, J. M., Cusack, M. P., Sorensen, D. J., Li, B., Schilling, B., Mooney, S. D., Kahn, C. R., Verdin, E., and Gibson, B. W. (2013) Label-free quantitative proteomics of the lysine acetylome in mitochondria identifies substrates of SIRT3 in metabolic pathways. Proc Natl Acad Sci U S A 110, 6601-6606
Sirt3	Thioesterase superfamily member 4	K65 (identified by MS)	Rardin, M. J., Newman, J. C., Held, J. M., Cusack, M. P., Sorensen, D. J., Li, B., Schilling, B., Mooney, S. D., Kahn, C. R., Verdin, E., and Gibson, B. W. (2013) Label-free quantitative proteomics of the lysine acetylome in mitochondria identifies substrates of SIRT3 in metabolic pathways. Proc Natl Acad Sci U S A 110, 6601-6606
Sirt3	Thioesterase superfamily member 4	K98 (identified by MS)	Rardin, M. J., Newman, J. C., Held, J. M., Cusack, M. P., Sorensen, D. J., Li, B., Schilling, B., Mooney, S. D., Kahn, C. R., Verdin, E., and Gibson, B. W. (2013) Label-free quantitative proteomics of the lysine acetylome in mitochondria identifies substrates of SIRT3 in metabolic pathways. Proc Natl Acad Sci U S A 110, 6601-6606
Sirt3	Thioredoxin-dependent peroxide reductase, mitochondrial	K249 (identified by MS)	Rardin, M. J., Newman, J. C., Held, J. M., Cusack, M. P., Sorensen, D. J., Li, B., Schilling, B., Mooney, S. D., Kahn, C. R., Verdin, E., and Gibson, B. W. (2013) Label-free quantitative proteomics of the lysine acetylome in mitochondria identifies substrates of SIRT3 in metabolic pathways. Proc Natl Acad Sci U S A 110, 6601-6606
Sirt3	Thioredoxin-dependent peroxide reductase, mitochondrial	K254 (identified by MS)	Rardin, M. J., Newman, J. C., Held, J. M., Cusack, M. P., Sorensen, D. J., Li, B., Schilling, B., Mooney, S. D., Kahn, C. R., Verdin, E., and Gibson, B. W. (2013) Label-free quantitative proteomics of the lysine acetylome in mitochondria identifies substrates of SIRT3 in metabolic pathways. Proc Natl Acad Sci U S A 110, 6601-6606
Sirt3	Thiosulfate sulfurtransferase	K46 (identified by MS)	Rardin, M. J., Newman, J. C., Held, J. M., Cusack, M. P., Sorensen, D. J., Li, B., Schilling, B., Mooney, S. D., Kahn, C. R., Verdin, E., and Gibson, B. W. (2013) Label-free quantitative proteomics of the lysine acetylome in mitochondria identifies substrates of SIRT3 in metabolic pathways. Proc Natl Acad Sci U S A 110, 6601-6606
Sirt3	Thiosulfate sulfurtransferase	K175 (identified by MS)	Rardin, M. J., Newman, J. C., Held, J. M., Cusack, M. P., Sorensen, D. J., Li, B., Schilling, B., Mooney, S. D., Kahn, C. R., Verdin, E., and Gibson, B. W. (2013) Label-free quantitative proteomics of the lysine acetylome in mitochondria identifies substrates of SIRT3 in metabolic pathways. Proc Natl Acad Sci U S A 110, 6601-6606
Sirt3	Thiosulfate sulfurtransferase	K219 (identified by MS)	Rardin, M. J., Newman, J. C., Held, J. M., Cusack, M. P., Sorensen, D. J., Li, B., Schilling, B., Mooney, S. D., Kahn, C. R., Verdin, E., and Gibson, B. W. (2013) Label-free quantitative proteomics of the lysine acetylome in mitochondria identifies substrates of SIRT3 in metabolic pathways. Proc Natl Acad Sci U S A 110, 6601-6606
Sirt3	Thiosulfate sulfurtransferase	K219 (identified by MS)	Rardin, M. J., Newman, J. C., Held, J. M., Cusack, M. P., Sorensen, D. J., Li, B., Schilling, B., Mooney, S. D., Kahn, C. R., Verdin, E., and Gibson, B. W. (2013) Label-free quantitative proteomics of the lysine acetylome in mitochondria identifies substrates of SIRT3 in metabolic pathways. Proc Natl Acad Sci U S A 110, 6601-6606
Sirt3	Thiosulfate sulfurtransferase	K224 (identified by MS)	Rardin, M. J., Newman, J. C., Held, J. M., Cusack, M. P., Sorensen, D. J., Li, B., Schilling, B., Mooney, S. D., Kahn, C. R., Verdin, E., and Gibson, B. W. (2013) Label-free quantitative proteomics of the lysine acetylome in mitochondria identifies substrates of SIRT3 in metabolic pathways. Proc Natl Acad Sci U S A 110, 6601-6606
Sirt3	Thiosulfate sulfurtransferase	K236 (identified by MS)	Rardin, M. J., Newman, J. C., Held, J. M., Cusack, M. P., Sorensen, D. J., Li, B., Schilling, B., Mooney, S. D., Kahn, C. R., Verdin, E., and Gibson, B. W. (2013) Label-free quantitative proteomics of the lysine acetylome in mitochondria identifies substrates of SIRT3 in metabolic pathways. Proc Natl Acad Sci U S A 110, 6601-6606
Sirt3	Trans-2-enoyl-CoA reductase, mitochondrial	K252 (identified by MS)	Rardin, M. J., Newman, J. C., Held, J. M., Cusack, M. P., Sorensen, D. J., Li, B., Schilling, B., Mooney, S. D., Kahn, C. R., Verdin, E., and Gibson, B. W. (2013) Label-free quantitative proteomics of the lysine acetylome in mitochondria identifies substrates of SIRT3 in metabolic pathways. Proc Natl Acad Sci U S A 110, 6601-6606
Sirt3	Transcription factor A, mitochondrial	K107 (identified by MS)	Rardin, M. J., Newman, J. C., Held, J. M., Cusack, M. P., Sorensen, D. J., Li, B., Schilling, B., Mooney, S. D., Kahn, C. R., Verdin, E., and Gibson, B. W. (2013) Label-free quantitative proteomics of the lysine acetylome in mitochondria identifies substrates of SIRT3 in metabolic pathways. Proc Natl Acad Sci U S A 110, 6601-6606
Sirt3	Translational activator of cytochrome c oxidase 1	K162 (identified by MS)	Rardin, M. J., Newman, J. C., Held, J. M., Cusack, M. P., Sorensen, D. J., Li, B., Schilling, B., Mooney, S. D., Kahn, C. R., Verdin, E., and Gibson, B. W. (2013) Label-free quantitative proteomics of the lysine acetylome in mitochondria identifies substrates of SIRT3 in metabolic pathways. Proc Natl Acad Sci U S A 110, 6601-6606
Sirt3	Trifunctional enzyme subunit alpha, mitochondrial	K129 (identified by MS)	Rardin, M. J., Newman, J. C., Held, J. M., Cusack, M. P., Sorensen, D. J., Li, B., Schilling, B., Mooney, S. D., Kahn, C. R., Verdin, E., and Gibson, B. W. (2013) Label-free quantitative proteomics of the lysine acetylome in mitochondria identifies substrates of SIRT3 in metabolic pathways. Proc Natl Acad Sci U S A 110, 6601-6606
Sirt3	Trifunctional enzyme subunit alpha, mitochondrial	K166 (identified by MS)	Rardin, M. J., Newman, J. C., Held, J. M., Cusack, M. P., Sorensen, D. J., Li, B., Schilling, B., Mooney, S. D., Kahn, C. R., Verdin, E., and Gibson, B. W. (2013) Label-free quantitative proteomics of the lysine acetylome in mitochondria identifies substrates of SIRT3 in metabolic pathways. Proc Natl Acad Sci U S A 110, 6601-6606
Sirt3	Trifunctional enzyme subunit alpha, mitochondrial	K230 (identified by MS)	Rardin, M. J., Newman, J. C., Held, J. M., Cusack, M. P., Sorensen, D. J., Li, B., Schilling, B., Mooney, S. D., Kahn, C. R., Verdin, E., and Gibson, B. W. (2013) Label-free quantitative proteomics of the lysine acetylome in mitochondria identifies substrates of SIRT3 in metabolic pathways. Proc Natl Acad Sci U S A 110, 6601-6606
Sirt3	Trifunctional enzyme subunit alpha, mitochondrial	K289 (identified by MS)	Rardin, M. J., Newman, J. C., Held, J. M., Cusack, M. P., Sorensen, D. J., Li, B., Schilling, B., Mooney, S. D., Kahn, C. R., Verdin, E., and Gibson, B. W. (2013) Label-free quantitative proteomics of the lysine acetylome in mitochondria identifies substrates of SIRT3 in metabolic pathways. Proc Natl Acad Sci U S A 110, 6601-6606
Sirt3	Trifunctional enzyme subunit alpha, mitochondrial	K289 (identified by MS)	Rardin, M. J., Newman, J. C., Held, J. M., Cusack, M. P., Sorensen, D. J., Li, B., Schilling, B., Mooney, S. D., Kahn, C. R., Verdin, E., and Gibson, B. W. (2013) Label-free quantitative proteomics of the lysine acetylome in mitochondria identifies substrates of SIRT3 in metabolic pathways. Proc Natl Acad Sci U S A 110, 6601-6606
Sirt3	Trifunctional enzyme subunit alpha, mitochondrial	K295 (identified by MS)	Rardin, M. J., Newman, J. C., Held, J. M., Cusack, M. P., Sorensen, D. J., Li, B., Schilling, B., Mooney, S. D., Kahn, C. R., Verdin, E., and Gibson, B. W. (2013) Label-free quantitative proteomics of the lysine acetylome in mitochondria identifies substrates of SIRT3 in metabolic pathways. Proc Natl Acad Sci U S A 110, 6601-6606
Sirt3	Trifunctional enzyme subunit alpha, mitochondrial	K334 (identified by MS)	Rardin, M. J., Newman, J. C., Held, J. M., Cusack, M. P., Sorensen, D. J., Li, B., Schilling, B., Mooney, S. D., Kahn, C. R., Verdin, E., and Gibson, B. W. (2013) Label-free quantitative proteomics of the lysine acetylome in mitochondria identifies substrates of SIRT3 in metabolic pathways. Proc Natl Acad Sci U S A 110, 6601-6606
Sirt3	Trifunctional enzyme subunit alpha, mitochondrial	K350 (identified by MS)	Rardin, M. J., Newman, J. C., Held, J. M., Cusack, M. P., Sorensen, D. J., Li, B., Schilling, B., Mooney, S. D., Kahn, C. R., Verdin, E., and Gibson, B. W. (2013) Label-free quantitative proteomics of the lysine acetylome in mitochondria identifies substrates of SIRT3 in metabolic pathways. Proc Natl Acad Sci U S A 110, 6601-6606
Sirt3	Trifunctional enzyme subunit alpha, mitochondrial	K406 (identified by MS)	Rardin, M. J., Newman, J. C., Held, J. M., Cusack, M. P., Sorensen, D. J., Li, B., Schilling, B., Mooney, S. D., Kahn, C. R., Verdin, E., and Gibson, B. W. (2013) Label-free quantitative proteomics of the lysine acetylome in mitochondria identifies substrates of SIRT3 in metabolic pathways. Proc Natl Acad Sci U S A 110, 6601-6606
Sirt3	Trifunctional enzyme subunit alpha, mitochondrial	K406 (identified by MS)	Rardin, M. J., Newman, J. C., Held, J. M., Cusack, M. P., Sorensen, D. J., Li, B., Schilling, B., Mooney, S. D., Kahn, C. R., Verdin, E., and Gibson, B. W. (2013) Label-free quantitative proteomics of the lysine acetylome in mitochondria identifies substrates of SIRT3 in metabolic pathways. Proc Natl Acad Sci U S A 110, 6601-6606
Sirt3	Trifunctional enzyme subunit alpha, mitochondrial	K620 (identified by MS)	Rardin, M. J., Newman, J. C., Held, J. M., Cusack, M. P., Sorensen, D. J., Li, B., Schilling, B., Mooney, S. D., Kahn, C. R., Verdin, E., and Gibson, B. W. (2013) Label-free quantitative proteomics of the lysine acetylome in mitochondria identifies substrates of SIRT3 in metabolic pathways. Proc Natl Acad Sci U S A 110, 6601-6606
Sirt3	Trifunctional enzyme subunit alpha, mitochondrial	K625 (identified by MS)	Rardin, M. J., Newman, J. C., Held, J. M., Cusack, M. P., Sorensen, D. J., Li, B., Schilling, B., Mooney, S. D., Kahn, C. R., Verdin, E., and Gibson, B. W. (2013) Label-free quantitative proteomics of the lysine acetylome in mitochondria identifies substrates of SIRT3 in metabolic pathways. Proc Natl Acad Sci U S A 110, 6601-6606
Sirt3	Trifunctional enzyme subunit alpha, mitochondrial	K634 (identified by MS)	Rardin, M. J., Newman, J. C., Held, J. M., Cusack, M. P., Sorensen, D. J., Li, B., Schilling, B., Mooney, S. D., Kahn, C. R., Verdin, E., and Gibson, B. W. (2013) Label-free quantitative proteomics of the lysine acetylome in mitochondria identifies substrates of SIRT3 in metabolic pathways. Proc Natl Acad Sci U S A 110, 6601-6606
Sirt3	Trifunctional enzyme subunit alpha, mitochondrial	K644 (identified by MS)	Rardin, M. J., Newman, J. C., Held, J. M., Cusack, M. P., Sorensen, D. J., Li, B., Schilling, B., Mooney, S. D., Kahn, C. R., Verdin, E., and Gibson, B. W. (2013) Label-free quantitative proteomics of the lysine acetylome in mitochondria identifies substrates of SIRT3 in metabolic pathways. Proc Natl Acad Sci U S A 110, 6601-6606
Sirt3	Trifunctional enzyme subunit alpha, mitochondrial	K644 (identified by MS)	Rardin, M. J., Newman, J. C., Held, J. M., Cusack, M. P., Sorensen, D. J., Li, B., Schilling, B., Mooney, S. D., Kahn, C. R., Verdin, E., and Gibson, B. W. (2013) Label-free quantitative proteomics of the lysine acetylome in mitochondria identifies substrates of SIRT3 in metabolic pathways. Proc Natl Acad Sci U S A 110, 6601-6606
Sirt3	Trifunctional enzyme subunit alpha, mitochondrial	K644 (identified by MS)	Rardin, M. J., Newman, J. C., Held, J. M., Cusack, M. P., Sorensen, D. J., Li, B., Schilling, B., Mooney, S. D., Kahn, C. R., Verdin, E., and Gibson, B. W. (2013) Label-free quantitative proteomics of the lysine acetylome in mitochondria identifies substrates of SIRT3 in metabolic pathways. Proc Natl Acad Sci U S A 110, 6601-6606
Sirt3	Trifunctional enzyme subunit alpha, mitochondrial	K213 (identified by MS)	Rardin, M. J., Newman, J. C., Held, J. M., Cusack, M. P., Sorensen, D. J., Li, B., Schilling, B., Mooney, S. D., Kahn, C. R., Verdin, E., and Gibson, B. W. (2013) Label-free quantitative proteomics of the lysine acetylome in mitochondria identifies substrates of SIRT3 in metabolic pathways. Proc Natl Acad Sci U S A 110, 6601-6606
Sirt3	Trifunctional enzyme subunit alpha, mitochondrial	K214 (identified by MS)	Rardin, M. J., Newman, J. C., Held, J. M., Cusack, M. P., Sorensen, D. J., Li, B., Schilling, B., Mooney, S. D., Kahn, C. R., Verdin, E., and Gibson, B. W. (2013) Label-free quantitative proteomics of the lysine acetylome in mitochondria identifies substrates of SIRT3 in metabolic pathways. Proc Natl Acad Sci U S A 110, 6601-6606
Sirt3	Trifunctional enzyme subunit alpha, mitochondrial	K289 (identified by MS)	Rardin, M. J., Newman, J. C., Held, J. M., Cusack, M. P., Sorensen, D. J., Li, B., Schilling, B., Mooney, S. D., Kahn, C. R., Verdin, E., and Gibson, B. W. (2013) Label-free quantitative proteomics of the lysine acetylome in mitochondria identifies substrates of SIRT3 in metabolic pathways. Proc Natl Acad Sci U S A 110, 6601-6606
Sirt3	Trifunctional enzyme subunit alpha, mitochondrial	K291 (identified by MS)	Rardin, M. J., Newman, J. C., Held, J. M., Cusack, M. P., Sorensen, D. J., Li, B., Schilling, B., Mooney, S. D., Kahn, C. R., Verdin, E., and Gibson, B. W. (2013) Label-free quantitative proteomics of the lysine acetylome in mitochondria identifies substrates of SIRT3 in metabolic pathways. Proc Natl Acad Sci U S A 110, 6601-6606
Sirt3	Trifunctional enzyme subunit alpha, mitochondrial	K411 (identified by MS)	Rardin, M. J., Newman, J. C., Held, J. M., Cusack, M. P., Sorensen, D. J., Li, B., Schilling, B., Mooney, S. D., Kahn, C. R., Verdin, E., and Gibson, B. W. (2013) Label-free quantitative proteomics of the lysine acetylome in mitochondria identifies substrates of SIRT3 in metabolic pathways. Proc Natl Acad Sci U S A 110, 6601-6606
Sirt3	Trifunctional enzyme subunit alpha, mitochondrial	K413 (identified by MS)	Rardin, M. J., Newman, J. C., Held, J. M., Cusack, M. P., Sorensen, D. J., Li, B., Schilling, B., Mooney, S. D., Kahn, C. R., Verdin, E., and Gibson, B. W. (2013) Label-free quantitative proteomics of the lysine acetylome in mitochondria identifies substrates of SIRT3 in metabolic pathways. Proc Natl Acad Sci U S A 110, 6601-6606
Sirt3	Trifunctional enzyme subunit alpha, mitochondrial	K414 (identified by MS)	Rardin, M. J., Newman, J. C., Held, J. M., Cusack, M. P., Sorensen, D. J., Li, B., Schilling, B., Mooney, S. D., Kahn, C. R., Verdin, E., and Gibson, B. W. (2013) Label-free quantitative proteomics of the lysine acetylome in mitochondria identifies substrates of SIRT3 in metabolic pathways. Proc Natl Acad Sci U S A 110, 6601-6606
Sirt3	Trifunctional enzyme subunit alpha, mitochondrial	K415 (identified by MS)	Rardin, M. J., Newman, J. C., Held, J. M., Cusack, M. P., Sorensen, D. J., Li, B., Schilling, B., Mooney, S. D., Kahn, C. R., Verdin, E., and Gibson, B. W. (2013) Label-free quantitative proteomics of the lysine acetylome in mitochondria identifies substrates of SIRT3 in metabolic pathways. Proc Natl Acad Sci U S A 110, 6601-6606
Sirt3	Trifunctional enzyme subunit beta, mitochondrial	K189 (identified by MS)	Rardin, M. J., Newman, J. C., Held, J. M., Cusack, M. P., Sorensen, D. J., Li, B., Schilling, B., Mooney, S. D., Kahn, C. R., Verdin, E., and Gibson, B. W. (2013) Label-free quantitative proteomics of the lysine acetylome in mitochondria identifies substrates of SIRT3 in metabolic pathways. Proc Natl Acad Sci U S A 110, 6601-6606
Sirt3	Trifunctional enzyme subunit beta, mitochondrial	K202 (identified by MS)	Rardin, M. J., Newman, J. C., Held, J. M., Cusack, M. P., Sorensen, D. J., Li, B., Schilling, B., Mooney, S. D., Kahn, C. R., Verdin, E., and Gibson, B. W. (2013) Label-free quantitative proteomics of the lysine acetylome in mitochondria identifies substrates of SIRT3 in metabolic pathways. Proc Natl Acad Sci U S A 110, 6601-6606
Sirt3	Uncharacterized protein KIAA0564 homolog	K359 (identified by MS)	Rardin, M. J., Newman, J. C., Held, J. M., Cusack, M. P., Sorensen, D. J., Li, B., Schilling, B., Mooney, S. D., Kahn, C. R., Verdin, E., and Gibson, B. W. (2013) Label-free quantitative proteomics of the lysine acetylome in mitochondria identifies substrates of SIRT3 in metabolic pathways. Proc Natl Acad Sci U S A 110, 6601-6606
Sirt3	UPF0465 protein C5orf33 homolog	K86 (identified by MS)	Rardin, M. J., Newman, J. C., Held, J. M., Cusack, M. P., Sorensen, D. J., Li, B., Schilling, B., Mooney, S. D., Kahn, C. R., Verdin, E., and Gibson, B. W. (2013) Label-free quantitative proteomics of the lysine acetylome in mitochondria identifies substrates of SIRT3 in metabolic pathways. Proc Natl Acad Sci U S A 110, 6601-6606
Sirt3	Valacyclovir hydrolase	K188 (identified by MS)	Rardin, M. J., Newman, J. C., Held, J. M., Cusack, M. P., Sorensen, D. J., Li, B., Schilling, B., Mooney, S. D., Kahn, C. R., Verdin, E., and Gibson, B. W. (2013) Label-free quantitative proteomics of the lysine acetylome in mitochondria identifies substrates of SIRT3 in metabolic pathways. Proc Natl Acad Sci U S A 110, 6601-6606
Sirt3	Valacyclovir hydrolase	K217 (identified by MS)	Rardin, M. J., Newman, J. C., Held, J. M., Cusack, M. P., Sorensen, D. J., Li, B., Schilling, B., Mooney, S. D., Kahn, C. R., Verdin, E., and Gibson, B. W. (2013) Label-free quantitative proteomics of the lysine acetylome in mitochondria identifies substrates of SIRT3 in metabolic pathways. Proc Natl Acad Sci U S A 110, 6601-6606

## Sheet: Sirt4 substrates
Previously reported Sirt4 substrates
Enzyme	Substrate	Acetylation site	Reference
Sirt4	Malonyl-CoA decarboxylase	Unknown	Laurent, G., German, N. J., Saha, A. K., de Boer, V. C., Davies, M., Koves, T. R., Dephoure, N., Fischer, F., Boanca, G., Vaitheesvaran, B., Lovitch, S. B., Sharpe, A. H., Kurland, I. J., Steegborn, C., Gygi, S. P., Muoio, D. M., Ruderman, N. B., and Haigis, M. C. (2013) SIRT4 coordinates the balance between lipid synthesis and catabolism by repressing malonyl CoA decarboxylase. Mol Cell 50, 686-…

## Sheet: Sirt5 substrates
Previously reported Sirt5 substrates
Enzyme	Substrate	Acetylation site	Reference
Sirt5	Carbamoyl phosphate synthetase 1	Multiple K	Nakagawa, T., Lomb, D. J., Haigis, M. C., and Guarente, L. (2009) SIRT5 Deacetylates carbamoyl phosphate synthetase 1 and regulates the urea cycle. Cell 137, 560-570	SIRT5 Deacetylates carbamoyl phosphate synthetase 1 and regulates the urea cycle
Sirt5	Quiescent signal transducer and activator of transcription 3	Unknown	Xu, Y. S., Liang, J. J., Wang, Y., Zhao, X. J., Xu, L., Xu, Y. Y., Zou, Q. C., Zhang, J. M., Tu, C. E., Cui, Y. G., Sun, W. H., Huang, C., Yang, J. H., and Chin, Y. E. (2016) STAT3 Undergoes Acetylation-dependent Mitochondrial Translocation to Regulate Pyruvate Metabolism. Sci Rep 6, 39517
Sirt5	Urate oxidase	Unknown	Nakamura, Y., Ogura, M., Ogura, K., Tanaka, D., and Inagaki, N. (2012) SIRT5 deacetylates and activates urate oxidase in liver mitochondria of mice. FEBS Lett 586, 4076-4081
Sirt5	Promyelocytic leukemia protein	K487	Guan, D., Lim, J. H., Peng, L., Liu, Y., Lam, M., Seto, E., and Kao, H. Y. (2014) Deacetylation of the tumor suppressor protein PML regulates hydrogen peroxide-induced cell death. Cell Death Dis 5, e1340
Sirt5	Cytochrome c	Multiple K	Schlicker, C., Gertz, M., Papatheodorou, P., Kachholz, B., Becker, C. F., and Steegborn, C. (2008) Substrates and regulation mechanisms for the human mitochondrial sirtuins Sirt3 and Sirt5. J Mol Biol 382, 790-801

## Sheet: Sirt6 substrates
Previously reported Sirt6 substrates
Enzyme	Substrate	Acetylation site	Reference
Sirt6	Histone H3	K9	Michishita, E., McCord, R. A., Berber, E., Kioi, M., Padilla-Nash, H., Damian, M., Cheung, P., Kusumoto, R., Kawahara, T. L., Barrett, J. C., Chang, H. Y., Bohr, V. A., Ried, T., Gozani, O., and Chua, K. F. (2008) SIRT6 is a histone H3 lysine 9 deacetylase that modulates telomeric chromatin. Nature 452, 492-496; McCord, R. A., Michishita, E., Hong, T., Berber, E., Boxer, L. D., Kusumoto, R., Guan…
Sirt6	Histone H3	K56	Sebastián, C., Zwaans, B. M., Silberman, D. M., Gymrek, M., Goren, A., Zhong, L., Ram, O., Truelove, J., Guimaraes, A. R., Toiber, D., Cosentino, C., Greenson, J. K., MacDonald, A. I., McGlynn, L., Maxwell, F., Edwards, J., Giacosa, S., Guccione, E., Weissleder, R., Bernstein, B. E., Regev, A., Shiels, P. G., Lombard, D. B., and Mostoslavsky, R. (2012) The histone deacetylase SIRT6 is a tumor sup…
Sirt6	Histone H3	K18	Tasselli, L., Xi, Y., Zheng, W., Tennen, R. I., Odrowaz, Z., Simeoni, F., Li, W., and Chua, K. F. (2016) SIRT6 deacetylates H3K18ac at pericentric chromatin to prevent mitotic errors and cellular senescence. Nat Struct Mol Biol 23, 434-440; Wang, W. W., Zeng, Y., Wu, B., Deiters, A., and Liu, W. R. (2016) A Chemical Biology Approach to Reveal Sirt6-targeted Histone H3 Sites in Nucleosomes. ACS Ch…
Sirt6	Histone H3	K27	Wang, W. W., Zeng, Y., Wu, B., Deiters, A., and Liu, W. R. (2016) A Chemical Biology Approach to Reveal Sirt6-targeted Histone H3 Sites in Nucleosomes. ACS Chem Biol 11, 1973-1981
Sirt6	Nucleophosmin	Unknown	Lee, N., Kim, D. K., Kim, E. S., Park, S. J., Kwon, J. H., Shin, J., Park, S. M., Moon, Y. H., Wang, H. J., Gho, Y. S., and Choi, K. Y. (2014) Comparative interactomes of SIRT6 and SIRT7: Implication of functional links to aging. Proteomics 14, 1610-1622
Sirt6	Pyruvate kinase M2	K433	Bhardwaj, A., and Das, S. (2016) SIRT6 deacetylates PKM2 to suppress its nuclear localization and oncogenic functions. Proc Natl Acad Sci U S A 113, E538-547
Sirt6	General control non-repressed protein 5	K549	Dominy, J. E., Jr., Lee, Y., Jedrychowski, M. P., Chim, H., Jurczak, M. J., Camporez, J. P., Ruan, H. B., Feldman, J., Pierce, K., Mostoslavsky, R., Denu, J. M., Clish, C. B., Yang, X., Shulman, G. I., Gygi, S. P., and Puigserver, P. (2012) The deacetylase Sirt6 activates the acetyltransferase GCN5 and suppresses hepatic gluconeogenesis. Mol Cell 48, 900-913
Sirt6	Forkhead box protein O3a	Unknown	Khongkow, M., Olmos, Y., Gong, C., Gomes, A. R., Monteiro, L. J., Yagüe, E., Cavaco, T. B., Khongkow, P., Man, E. P., Laohasinnarong, S., Koo, C. Y., Harada-Shoji, N., Tsang, J. W., Coombes, R. C., Schwer, B., Khoo, U. S., and Lam, E. W. (2013) SIRT6 modulates paclitaxel and epirubicin resistance and survival in breast cancer. Carcinogenesis 34, 1476-1486

## Sheet: Sirt7 substrates
Previously reported Sirt7 substrates
Enzyme	Substrate	Acetylation site	Reference
Sirt7	Histone H3	K18	Barber, M. F., Michishita-Kioi, E., Xi, Y., Tasselli, L., Kioi, M., Moqtaderi, Z., Tennen, R. I., Paredes, S., Young, N. L., Chen, K., Struhl, K., Garcia, B. A., Gozani, O., Li, W., and Chua, K. F. (2012) SIRT7 links H3K18 deacetylation to maintenance of oncogenic transformation. Nature 487, 114-118
Sirt7	Polymerase-associated factor 53	K373	Chen, S., Seiler, J., Santiago-Reichelt, M., Felbel, K., Grummt, I., and Voit, R. (2013) Repression of RNA polymerase I upon stress is caused by inhibition of RNA-dependent deacetylation of PAF53 by SIRT7. Mol Cell 52, 303-313
Sirt7	U3-55k	K12	Chen, S., Blank, M. F., Iyer, A., Huang, B., Wang, L., Grummt, I., and Voit, R. (2016) SIRT7-dependent deacetylation of the U3-55k protein controls pre-rRNA processing. Nat Commun 7, 10734
Sirt7	U3-55k	K25	Chen, S., Blank, M. F., Iyer, A., Huang, B., Wang, L., Grummt, I., and Voit, R. (2016) SIRT7-dependent deacetylation of the U3-55k protein controls pre-rRNA processing. Nat Commun 7, 10734
Sirt7	Cyclin-dependent kinase 9	K48	Blank, M. F., Chen, S., Poetz, F., Schnölzer, M., Voit, R., and Grummt, I. (2017) SIRT7-dependent deacetylation of CDK9 activates RNA polymerase II transcription. Nucleic Acids Res 45, 2675-2686
Sirt7	GA binding protein β1	K69	Ryu, D., Jo, Y. S., Lo Sasso, G., Stein, S., Zhang, H., Perino, A., Lee, J. U., Zeviani, M., Romand, R., Hottiger, M. O., Schoonjans, K., and Auwerx, J. (2014) A SIRT7-dependent acetylation switch of GABPβ1 controls mitochondrial function. Cell Metab 20, 856-869
Sirt7	GA binding protein β1	K340	Ryu, D., Jo, Y. S., Lo Sasso, G., Stein, S., Zhang, H., Perino, A., Lee, J. U., Zeviani, M., Romand, R., Hottiger, M. O., Schoonjans, K., and Auwerx, J. (2014) A SIRT7-dependent acetylation switch of GABPβ1 controls mitochondrial function. Cell Metab 20, 856-869
Sirt7	GA binding protein β1	K369	Ryu, D., Jo, Y. S., Lo Sasso, G., Stein, S., Zhang, H., Perino, A., Lee, J. U., Zeviani, M., Romand, R., Hottiger, M. O., Schoonjans, K., and Auwerx, J. (2014) A SIRT7-dependent acetylation switch of GABPβ1 controls mitochondrial function. Cell Metab 20, 856-869
Sirt7	Damage-specific DNA binding protein 1	K1121	Karim, M. F., Yoshizawa, T., Sobuz, S. U., Sato, Y., and Yamagata, K. (2017) Sirtuin 7-dependent deacetylation of DDB1 regulates the expression of nuclear receptor TR4. Biochem Biophys Res Commun 490, 423-428
Sirt7	Nucleophosmin	Unknown	Lee, N., Kim, D. K., Kim, E. S., Park, S. J., Kwon, J. H., Shin, J., Park, S. M., Moon, Y. H., Wang, H. J., Gho, Y. S., and Choi, K. Y. (2014) Comparative interactomes of SIRT6 and SIRT7: Implication of functional links to aging. Proteomics 14, 1610-1622
Sirt7	Cellular tumor antigen p53	K376 (in vitro assay only)	Vakhrusheva, O., Smolka, C., Gajawada, P., Kostin, S., Boettger, T., Kubin, T., Braun, T., and Bober, E. (2008) Sirt7 increases stress resistance of cardiomyocytes and prevents apoptosis and inflammatory cardiomyopathy in mice. Circ Res 102, 703-710
Sirt7	Serine/threonine-protein kinase mTOR	K230	Zhang, C., Zhai, Z., Tang, M., Cheng, Z., Li, T., Wang, H., and Zhu, W. G. (2017) Quantitative proteome-based systematic identification of SIRT7 substrates. Proteomics 17
Sirt7	Nucleolar RNA helicase 2	K768	Zhang, C., Zhai, Z., Tang, M., Cheng, Z., Li, T., Wang, H., and Zhu, W. G. (2017) Quantitative proteome-based systematic identification of SIRT7 substrates. Proteomics 17
Sirt7	Tyrosine-tRNA ligase, cytoplasmic	K146	Zhang, C., Zhai, Z., Tang, M., Cheng, Z., Li, T., Wang, H., and Zhu, W. G. (2017) Quantitative proteome-based systematic identification of SIRT7 substrates. Proteomics 17
Sirt7	Prelamin-A/C	K201	Zhang, C., Zhai, Z., Tang, M., Cheng, Z., Li, T., Wang, H., and Zhu, W. G. (2017) Quantitative proteome-based systematic identification of SIRT7 substrates. Proteomics 17
Sirt7	Prelamin-A/C	K208	Zhang, C., Zhai, Z., Tang, M., Cheng, Z., Li, T., Wang, H., and Zhu, W. G. (2017) Quantitative proteome-based systematic identification of SIRT7 substrates. Proteomics 17
Sirt7	Prelamin-A/C	K457	Zhang, C., Zhai, Z., Tang, M., Cheng, Z., Li, T., Wang, H., and Zhu, W. G. (2017) Quantitative proteome-based systematic identification of SIRT7 substrates. Proteomics 17
Sirt7	Inhibitor of growth protein 4	K146	Zhang, C., Zhai, Z., Tang, M., Cheng, Z., Li, T., Wang, H., and Zhu, W. G. (2017) Quantitative proteome-based systematic identification of SIRT7 substrates. Proteomics 17
Sirt7	Inhibitor of growth protein 4	K148	Zhang, C., Zhai, Z., Tang, M., Cheng, Z., Li, T., Wang, H., and Zhu, W. G. (2017) Quantitative proteome-based systematic identification of SIRT7 substrates. Proteomics 17
Sirt7	Inhibitor of growth protein 4	K156	Zhang, C., Zhai, Z., Tang, M., Cheng, Z., Li, T., Wang, H., and Zhu, W. G. (2017) Quantitative proteome-based systematic identification of SIRT7 substrates. Proteomics 17
Sirt7	Prelamin-A/C	K144	Zhang, C., Zhai, Z., Tang, M., Cheng, Z., Li, T., Wang, H., and Zhu, W. G. (2017) Quantitative proteome-based systematic identification of SIRT7 substrates. Proteomics 17
Sirt7	Interleukin-1 receptor antagonist protein	K79 (identified by MS)	Zhang, C., Zhai, Z., Tang, M., Cheng, Z., Li, T., Wang, H., and Zhu, W. G. (2017) Quantitative proteome-based systematic identification of SIRT7 substrates. Proteomics 17
Sirt7	Fibrillin-1	K963 (identified by MS)	Zhang, C., Zhai, Z., Tang, M., Cheng, Z., Li, T., Wang, H., and Zhu, W. G. (2017) Quantitative proteome-based systematic identification of SIRT7 substrates. Proteomics 17
Sirt7	Fibrillin-1	K2248 (identified by MS)	Zhang, C., Zhai, Z., Tang, M., Cheng, Z., Li, T., Wang, H., and Zhu, W. G. (2017) Quantitative proteome-based systematic identification of SIRT7 substrates. Proteomics 17
Sirt7	Probable arginine--tRNA ligase, mitochondrial	K83 (identified by MS)	Zhang, C., Zhai, Z., Tang, M., Cheng, Z., Li, T., Wang, H., and Zhu, W. G. (2017) Quantitative proteome-based systematic identification of SIRT7 substrates. Proteomics 17
Sirt7	Ribosome-binding protein 1	K1241 (identified by MS)	Zhang, C., Zhai, Z., Tang, M., Cheng, Z., Li, T., Wang, H., and Zhu, W. G. (2017) Quantitative proteome-based systematic identification of SIRT7 substrates. Proteomics 17
Sirt7	Spectrin alpha chain, non-erythrocytic 1	K2406 (identified by MS)	Zhang, C., Zhai, Z., Tang, M., Cheng, Z., Li, T., Wang, H., and Zhu, W. G. (2017) Quantitative proteome-based systematic identification of SIRT7 substrates. Proteomics 17
Sirt7	Proteasome subunit beta type	K77 (identified by MS)	Zhang, C., Zhai, Z., Tang, M., Cheng, Z., Li, T., Wang, H., and Zhu, W. G. (2017) Quantitative proteome-based systematic identification of SIRT7 substrates. Proteomics 17
Sirt7	Putative GTP-binding protein 6	K90 (identified by MS)	Zhang, C., Zhai, Z., Tang, M., Cheng, Z., Li, T., Wang, H., and Zhu, W. G. (2017) Quantitative proteome-based systematic identification of SIRT7 substrates. Proteomics 17
Sirt7	Heat shock protein beta-1	K127 (identified by MS)	Zhang, C., Zhai, Z., Tang, M., Cheng, Z., Li, T., Wang, H., and Zhu, W. G. (2017) Quantitative proteome-based systematic identification of SIRT7 substrates. Proteomics 17
Sirt7	NADH dehydrogenase [ubiquinone] flavoprotein 1, mitochondrial	K296 (identified by MS)	Zhang, C., Zhai, Z., Tang, M., Cheng, Z., Li, T., Wang, H., and Zhu, W. G. (2017) Quantitative proteome-based systematic identification of SIRT7 substrates. Proteomics 17
Sirt7	Microfibrillar-associated protein 5	K115 (identified by MS)	Zhang, C., Zhai, Z., Tang, M., Cheng, Z., Li, T., Wang, H., and Zhu, W. G. (2017) Quantitative proteome-based systematic identification of SIRT7 substrates. Proteomics 17
Sirt7	[3-methyl-2-oxobutanoate dehydrogenase [lipoamide]] kinase, mitochondrial	K192 (identified by MS)	Zhang, C., Zhai, Z., Tang, M., Cheng, Z., Li, T., Wang, H., and Zhu, W. G. (2017) Quantitative proteome-based systematic identification of SIRT7 substrates. Proteomics 17
Sirt7	UPF0364 protein C6orf211 homolog	K40 (identified by MS)	Zhang, C., Zhai, Z., Tang, M., Cheng, Z., Li, T., Wang, H., and Zhu, W. G. (2017) Quantitative proteome-based systematic identification of SIRT7 substrates. Proteomics 17
Sirt7	Sulfated glycoprotein 1	K64 (identified by MS)	Zhang, C., Zhai, Z., Tang, M., Cheng, Z., Li, T., Wang, H., and Zhu, W. G. (2017) Quantitative proteome-based systematic identification of SIRT7 substrates. Proteomics 17
Sirt7	Probable phospholipid-transporting ATPase IH	K531 (identified by MS)	Zhang, C., Zhai, Z., Tang, M., Cheng, Z., Li, T., Wang, H., and Zhu, W. G. (2017) Quantitative proteome-based systematic identification of SIRT7 substrates. Proteomics 17
Sirt7	Protein Pi4ka	K549 (identified by MS)	Zhang, C., Zhai, Z., Tang, M., Cheng, Z., Li, T., Wang, H., and Zhu, W. G. (2017) Quantitative proteome-based systematic identification of SIRT7 substrates. Proteomics 17
Sirt7	Tropomyosin alpha-1 chain	K213 (identified by MS)	Zhang, C., Zhai, Z., Tang, M., Cheng, Z., Li, T., Wang, H., and Zhu, W. G. (2017) Quantitative proteome-based systematic identification of SIRT7 substrates. Proteomics 17
Sirt7	Tropomyosin alpha-3 chain	K220 (identified by MS)	Zhang, C., Zhai, Z., Tang, M., Cheng, Z., Li, T., Wang, H., and Zhu, W. G. (2017) Quantitative proteome-based systematic identification of SIRT7 substrates. Proteomics 17
Sirt7	Tropomyosin 1, alpha, isoform CRA_k	K251 (identified by MS)	Zhang, C., Zhai, Z., Tang, M., Cheng, Z., Li, T., Wang, H., and Zhu, W. G. (2017) Quantitative proteome-based systematic identification of SIRT7 substrates. Proteomics 17
Sirt7	Tropomyosin 1, alpha, isoform CRA_k	K259 (identified by MS)	Zhang, C., Zhai, Z., Tang, M., Cheng, Z., Li, T., Wang, H., and Zhu, W. G. (2017) Quantitative proteome-based systematic identification of SIRT7 substrates. Proteomics 17
Sirt7	Mitochondrial inner membrane protein	K427 (identified by MS)	Zhang, C., Zhai, Z., Tang, M., Cheng, Z., Li, T., Wang, H., and Zhu, W. G. (2017) Quantitative proteome-based systematic identification of SIRT7 substrates. Proteomics 17
Sirt7	Voltage-dependent anion-selective channel protein 1	K12 (identified by MS)	Zhang, C., Zhai, Z., Tang, M., Cheng, Z., Li, T., Wang, H., and Zhu, W. G. (2017) Quantitative proteome-based systematic identification of SIRT7 substrates. Proteomics 17
Sirt7	Coiled-coil-helix-coiled-coil-helix domain-containing protein 3, mitochondrial	K19 (identified by MS)	Zhang, C., Zhai, Z., Tang, M., Cheng, Z., Li, T., Wang, H., and Zhu, W. G. (2017) Quantitative proteome-based systematic identification of SIRT7 substrates. Proteomics 17
Sirt7	Serine/threonine-protein phosphatase PGAM5, mitochondrial (Fragment)	K68 (identified by MS)	Zhang, C., Zhai, Z., Tang, M., Cheng, Z., Li, T., Wang, H., and Zhu, W. G. (2017) Quantitative proteome-based systematic identification of SIRT7 substrates. Proteomics 17
Sirt7	Transmembrane protein 256	K35 (identified by MS)	Zhang, C., Zhai, Z., Tang, M., Cheng, Z., Li, T., Wang, H., and Zhu, W. G. (2017) Quantitative proteome-based systematic identification of SIRT7 substrates. Proteomics 17
Sirt7	Acyl carrier protein, mitochondrial	K59 (identified by MS)	Zhang, C., Zhai, Z., Tang, M., Cheng, Z., Li, T., Wang, H., and Zhu, W. G. (2017) Quantitative proteome-based systematic identification of SIRT7 substrates. Proteomics 17
Sirt7	Adenylate kinase 2, mitochondrial (Fragment)	K11 (identified by MS)	Zhang, C., Zhai, Z., Tang, M., Cheng, Z., Li, T., Wang, H., and Zhu, W. G. (2017) Quantitative proteome-based systematic identification of SIRT7 substrates. Proteomics 17
Sirt7	Uridine-cytidine kinase-like 1	K160 (identified by MS)	Zhang, C., Zhai, Z., Tang, M., Cheng, Z., Li, T., Wang, H., and Zhu, W. G. (2017) Quantitative proteome-based systematic identification of SIRT7 substrates. Proteomics 17
Sirt7	Rab5 GDP/GTP exchange factor (Fragment)	K207 (identified by MS)	Zhang, C., Zhai, Z., Tang, M., Cheng, Z., Li, T., Wang, H., and Zhu, W. G. (2017) Quantitative proteome-based systematic identification of SIRT7 substrates. Proteomics 17
Sirt7	Protein Utrn	K961 (identified by MS)	Zhang, C., Zhai, Z., Tang, M., Cheng, Z., Li, T., Wang, H., and Zhu, W. G. (2017) Quantitative proteome-based systematic identification of SIRT7 substrates. Proteomics 17
Sirt7	Tropomyosin alpha-1 chain	K255 (identified by MS)	Zhang, C., Zhai, Z., Tang, M., Cheng, Z., Li, T., Wang, H., and Zhu, W. G. (2017) Quantitative proteome-based systematic identification of SIRT7 substrates. Proteomics 17
Sirt7	NADH-cytochrome b5 reductase 1 (Fragment)	K41 (identified by MS)	Zhang, C., Zhai, Z., Tang, M., Cheng, Z., Li, T., Wang, H., and Zhu, W. G. (2017) Quantitative proteome-based systematic identification of SIRT7 substrates. Proteomics 17
Sirt7	Metaxin-1 (Fragment)	K63 (identified by MS)	Zhang, C., Zhai, Z., Tang, M., Cheng, Z., Li, T., Wang, H., and Zhu, W. G. (2017) Quantitative proteome-based systematic identification of SIRT7 substrates. Proteomics 17
Sirt7	Protein Evi5l	K58 (identified by MS)	Zhang, C., Zhai, Z., Tang, M., Cheng, Z., Li, T., Wang, H., and Zhu, W. G. (2017) Quantitative proteome-based systematic identification of SIRT7 substrates. Proteomics 17
Sirt7	Caveolin-1	K5 (identified by MS)	Zhang, C., Zhai, Z., Tang, M., Cheng, Z., Li, T., Wang, H., and Zhu, W. G. (2017) Quantitative proteome-based systematic identification of SIRT7 substrates. Proteomics 17
Sirt7	Tetraspanin-6	K142 (identified by MS)	Zhang, C., Zhai, Z., Tang, M., Cheng, Z., Li, T., Wang, H., and Zhu, W. G. (2017) Quantitative proteome-based systematic identification of SIRT7 substrates. Proteomics 17
Sirt7	CAS1 domain-containing protein 1	K117 (identified by MS)	Zhang, C., Zhai, Z., Tang, M., Cheng, Z., Li, T., Wang, H., and Zhu, W. G. (2017) Quantitative proteome-based systematic identification of SIRT7 substrates. Proteomics 17
Sirt7	Dihydrolipoyl dehydrogenase, mitochondrial	K127 (identified by MS)	Zhang, C., Zhai, Z., Tang, M., Cheng, Z., Li, T., Wang, H., and Zhu, W. G. (2017) Quantitative proteome-based systematic identification of SIRT7 substrates. Proteomics 17
Sirt7	Dihydrolipoyl dehydrogenase, mitochondrial	K166 (identified by MS)	Zhang, C., Zhai, Z., Tang, M., Cheng, Z., Li, T., Wang, H., and Zhu, W. G. (2017) Quantitative proteome-based systematic identification of SIRT7 substrates. Proteomics 17
Sirt7	CD151 antigen	K211 (identified by MS)	Zhang, C., Zhai, Z., Tang, M., Cheng, Z., Li, T., Wang, H., and Zhu, W. G. (2017) Quantitative proteome-based systematic identification of SIRT7 substrates. Proteomics 17
Sirt7	Calumenin	K114 (identified by MS)	Zhang, C., Zhai, Z., Tang, M., Cheng, Z., Li, T., Wang, H., and Zhu, W. G. (2017) Quantitative proteome-based systematic identification of SIRT7 substrates. Proteomics 17
Sirt7	Polymerase I and transcript release factor	K111 (identified by MS)	Zhang, C., Zhai, Z., Tang, M., Cheng, Z., Li, T., Wang, H., and Zhu, W. G. (2017) Quantitative proteome-based systematic identification of SIRT7 substrates. Proteomics 17
Sirt7	Phospholipid hydroperoxide glutathione peroxidase, nuclear	K47 (identified by MS)	Zhang, C., Zhai, Z., Tang, M., Cheng, Z., Li, T., Wang, H., and Zhu, W. G. (2017) Quantitative proteome-based systematic identification of SIRT7 substrates. Proteomics 17
Sirt7	Frizzled-1	K379 (identified by MS)	Zhang, C., Zhai, Z., Tang, M., Cheng, Z., Li, T., Wang, H., and Zhu, W. G. (2017) Quantitative proteome-based systematic identification of SIRT7 substrates. Proteomics 17
Sirt7	UDP-glucose 6-dehydrogenase (Fragment)	K107 (identified by MS)	Zhang, C., Zhai, Z., Tang, M., Cheng, Z., Li, T., Wang, H., and Zhu, W. G. (2017) Quantitative proteome-based systematic identification of SIRT7 substrates. Proteomics 17
Sirt7	UDP-glucose 6-dehydrogenase	K190 (identified by MS)	Zhang, C., Zhai, Z., Tang, M., Cheng, Z., Li, T., Wang, H., and Zhu, W. G. (2017) Quantitative proteome-based systematic identification of SIRT7 substrates. Proteomics 17
Sirt7	Golgi SNAP receptor complex member 1	K124 (identified by MS)	Zhang, C., Zhai, Z., Tang, M., Cheng, Z., Li, T., Wang, H., and Zhu, W. G. (2017) Quantitative proteome-based systematic identification of SIRT7 substrates. Proteomics 17
Sirt7	Fatty acid-binding protein, adipocyte	K59 (identified by MS)	Zhang, C., Zhai, Z., Tang, M., Cheng, Z., Li, T., Wang, H., and Zhu, W. G. (2017) Quantitative proteome-based systematic identification of SIRT7 substrates. Proteomics 17
Sirt7	Aspartate aminotransferase, mitochondrial	K73 (identified by MS)	Zhang, C., Zhai, Z., Tang, M., Cheng, Z., Li, T., Wang, H., and Zhu, W. G. (2017) Quantitative proteome-based systematic identification of SIRT7 substrates. Proteomics 17
Sirt7	Aspartate aminotransferase, mitochondrial	K90 (identified by MS)	Zhang, C., Zhai, Z., Tang, M., Cheng, Z., Li, T., Wang, H., and Zhu, W. G. (2017) Quantitative proteome-based systematic identification of SIRT7 substrates. Proteomics 17
Sirt7	Aspartate aminotransferase, mitochondrial	K309 (identified by MS)	Zhang, C., Zhai, Z., Tang, M., Cheng, Z., Li, T., Wang, H., and Zhu, W. G. (2017) Quantitative proteome-based systematic identification of SIRT7 substrates. Proteomics 17
Sirt7	Aspartate aminotransferase, mitochondrial	K404 (identified by MS)	Zhang, C., Zhai, Z., Tang, M., Cheng, Z., Li, T., Wang, H., and Zhu, W. G. (2017) Quantitative proteome-based systematic identification of SIRT7 substrates. Proteomics 17
Sirt7	NADP-dependent malic enzyme	K60 (identified by MS)	Zhang, C., Zhai, Z., Tang, M., Cheng, Z., Li, T., Wang, H., and Zhu, W. G. (2017) Quantitative proteome-based systematic identification of SIRT7 substrates. Proteomics 17
Sirt7	Annexin (Fragment)	K227 (identified by MS)	Zhang, C., Zhai, Z., Tang, M., Cheng, Z., Li, T., Wang, H., and Zhu, W. G. (2017) Quantitative proteome-based systematic identification of SIRT7 substrates. Proteomics 17
Sirt7	Protein S100-A10	K54 (identified by MS)	Zhang, C., Zhai, Z., Tang, M., Cheng, Z., Li, T., Wang, H., and Zhu, W. G. (2017) Quantitative proteome-based systematic identification of SIRT7 substrates. Proteomics 17
Sirt7	Protein S100-A10	K57 (identified by MS)	Zhang, C., Zhai, Z., Tang, M., Cheng, Z., Li, T., Wang, H., and Zhu, W. G. (2017) Quantitative proteome-based systematic identification of SIRT7 substrates. Proteomics 17
Sirt7	Malate dehydrogenase, mitochondrial	K314 (identified by MS)	Zhang, C., Zhai, Z., Tang, M., Cheng, Z., Li, T., Wang, H., and Zhu, W. G. (2017) Quantitative proteome-based systematic identification of SIRT7 substrates. Proteomics 17
Sirt7	Integrin beta-1	K794 (identified by MS)	Zhang, C., Zhai, Z., Tang, M., Cheng, Z., Li, T., Wang, H., and Zhu, W. G. (2017) Quantitative proteome-based systematic identification of SIRT7 substrates. Proteomics 17
Sirt7	Protein disulfide-isomerase	K108 (identified by MS)	Zhang, C., Zhai, Z., Tang, M., Cheng, Z., Li, T., Wang, H., and Zhu, W. G. (2017) Quantitative proteome-based systematic identification of SIRT7 substrates. Proteomics 17
Sirt7	Protein disulfide-isomerase	K411 (identified by MS)	Zhang, C., Zhai, Z., Tang, M., Cheng, Z., Li, T., Wang, H., and Zhu, W. G. (2017) Quantitative proteome-based systematic identification of SIRT7 substrates. Proteomics 17
Sirt7	Fibronectin	K58 (identified by MS)	Zhang, C., Zhai, Z., Tang, M., Cheng, Z., Li, T., Wang, H., and Zhu, W. G. (2017) Quantitative proteome-based systematic identification of SIRT7 substrates. Proteomics 17
Sirt7	Fibronectin	K101 (identified by MS)	Zhang, C., Zhai, Z., Tang, M., Cheng, Z., Li, T., Wang, H., and Zhu, W. G. (2017) Quantitative proteome-based systematic identification of SIRT7 substrates. Proteomics 17
Sirt7	Fibronectin	K108 (identified by MS)	Zhang, C., Zhai, Z., Tang, M., Cheng, Z., Li, T., Wang, H., and Zhu, W. G. (2017) Quantitative proteome-based systematic identification of SIRT7 substrates. Proteomics 17
Sirt7	Fibronectin	K154 (identified by MS)	Zhang, C., Zhai, Z., Tang, M., Cheng, Z., Li, T., Wang, H., and Zhu, W. G. (2017) Quantitative proteome-based systematic identification of SIRT7 substrates. Proteomics 17
Sirt7	Fibronectin	K181 (identified by MS)	Zhang, C., Zhai, Z., Tang, M., Cheng, Z., Li, T., Wang, H., and Zhu, W. G. (2017) Quantitative proteome-based systematic identification of SIRT7 substrates. Proteomics 17
Sirt7	Fibronectin	K444 (identified by MS)	Zhang, C., Zhai, Z., Tang, M., Cheng, Z., Li, T., Wang, H., and Zhu, W. G. (2017) Quantitative proteome-based systematic identification of SIRT7 substrates. Proteomics 17
Sirt7	Fibronectin	K486 (identified by MS)	Zhang, C., Zhai, Z., Tang, M., Cheng, Z., Li, T., Wang, H., and Zhu, W. G. (2017) Quantitative proteome-based systematic identification of SIRT7 substrates. Proteomics 17
Sirt7	Fibronectin	K578 (identified by MS)	Zhang, C., Zhai, Z., Tang, M., Cheng, Z., Li, T., Wang, H., and Zhu, W. G. (2017) Quantitative proteome-based systematic identification of SIRT7 substrates. Proteomics 17
Sirt7	Fibronectin	K1039 (identified by MS)	Zhang, C., Zhai, Z., Tang, M., Cheng, Z., Li, T., Wang, H., and Zhu, W. G. (2017) Quantitative proteome-based systematic identification of SIRT7 substrates. Proteomics 17
Sirt7	Fibronectin	K1049 (identified by MS)	Zhang, C., Zhai, Z., Tang, M., Cheng, Z., Li, T., Wang, H., and Zhu, W. G. (2017) Quantitative proteome-based systematic identification of SIRT7 substrates. Proteomics 17
Sirt7	Fibronectin	K1622 (identified by MS)	Zhang, C., Zhai, Z., Tang, M., Cheng, Z., Li, T., Wang, H., and Zhu, W. G. (2017) Quantitative proteome-based systematic identification of SIRT7 substrates. Proteomics 17
Sirt7	Fibronectin	K2026 (identified by MS)	Zhang, C., Zhai, Z., Tang, M., Cheng, Z., Li, T., Wang, H., and Zhu, W. G. (2017) Quantitative proteome-based systematic identification of SIRT7 substrates. Proteomics 17
Sirt7	Fibronectin	K2339 (identified by MS)	Zhang, C., Zhai, Z., Tang, M., Cheng, Z., Li, T., Wang, H., and Zhu, W. G. (2017) Quantitative proteome-based systematic identification of SIRT7 substrates. Proteomics 17
Sirt7	Fibronectin	K2353 (identified by MS)	Zhang, C., Zhai, Z., Tang, M., Cheng, Z., Li, T., Wang, H., and Zhu, W. G. (2017) Quantitative proteome-based systematic identification of SIRT7 substrates. Proteomics 17
Sirt7	Fibronectin	K2377 (identified by MS)	Zhang, C., Zhai, Z., Tang, M., Cheng, Z., Li, T., Wang, H., and Zhu, W. G. (2017) Quantitative proteome-based systematic identification of SIRT7 substrates. Proteomics 17
Sirt7	Fibronectin	K2400 (identified by MS)	Zhang, C., Zhai, Z., Tang, M., Cheng, Z., Li, T., Wang, H., and Zhu, W. G. (2017) Quantitative proteome-based systematic identification of SIRT7 substrates. Proteomics 17
Sirt7	MCG15755	K58 (identified by MS)	Zhang, C., Zhai, Z., Tang, M., Cheng, Z., Li, T., Wang, H., and Zhu, W. G. (2017) Quantitative proteome-based systematic identification of SIRT7 substrates. Proteomics 17
Sirt7	Lysosome-associated membrane glycoprotein 2	K140 (identified by MS)	Zhang, C., Zhai, Z., Tang, M., Cheng, Z., Li, T., Wang, H., and Zhu, W. G. (2017) Quantitative proteome-based systematic identification of SIRT7 substrates. Proteomics 17
Sirt7	Cathepsin D	K122 (identified by MS)	Zhang, C., Zhai, Z., Tang, M., Cheng, Z., Li, T., Wang, H., and Zhu, W. G. (2017) Quantitative proteome-based systematic identification of SIRT7 substrates. Proteomics 17
Sirt7	Thioredoxin-dependent peroxide reductase, mitochondrial	K92 (identified by MS)	Zhang, C., Zhai, Z., Tang, M., Cheng, Z., Li, T., Wang, H., and Zhu, W. G. (2017) Quantitative proteome-based systematic identification of SIRT7 substrates. Proteomics 17
Sirt7	Desmin	K104 (identified by MS)	Zhang, C., Zhai, Z., Tang, M., Cheng, Z., Li, T., Wang, H., and Zhu, W. G. (2017) Quantitative proteome-based systematic identification of SIRT7 substrates. Proteomics 17
Sirt7	Vimentin	K120 (identified by MS)	Zhang, C., Zhai, Z., Tang, M., Cheng, Z., Li, T., Wang, H., and Zhu, W. G. (2017) Quantitative proteome-based systematic identification of SIRT7 substrates. Proteomics 17
Sirt7	Vimentin	K129 (identified by MS)	Zhang, C., Zhai, Z., Tang, M., Cheng, Z., Li, T., Wang, H., and Zhu, W. G. (2017) Quantitative proteome-based systematic identification of SIRT7 substrates. Proteomics 17
Sirt7	Vimentin	K139 (identified by MS)	Zhang, C., Zhai, Z., Tang, M., Cheng, Z., Li, T., Wang, H., and Zhu, W. G. (2017) Quantitative proteome-based systematic identification of SIRT7 substrates. Proteomics 17
Sirt7	Vimentin	K235 (identified by MS)	Zhang, C., Zhai, Z., Tang, M., Cheng, Z., Li, T., Wang, H., and Zhu, W. G. (2017) Quantitative proteome-based systematic identification of SIRT7 substrates. Proteomics 17
Sirt7	Peripherin	K292 (identified by MS)	Zhang, C., Zhai, Z., Tang, M., Cheng, Z., Li, T., Wang, H., and Zhu, W. G. (2017) Quantitative proteome-based systematic identification of SIRT7 substrates. Proteomics 17
Sirt7	Vimentin	K445 (identified by MS)	Zhang, C., Zhai, Z., Tang, M., Cheng, Z., Li, T., Wang, H., and Zhu, W. G. (2017) Quantitative proteome-based systematic identification of SIRT7 substrates. Proteomics 17
Sirt7	Lamin-B2	K128 (identified by MS)	Zhang, C., Zhai, Z., Tang, M., Cheng, Z., Li, T., Wang, H., and Zhu, W. G. (2017) Quantitative proteome-based systematic identification of SIRT7 substrates. Proteomics 17
Sirt7	Protein-glutamine gamma-glutamyltransferase 2	K671 (identified by MS)	Zhang, C., Zhai, Z., Tang, M., Cheng, Z., Li, T., Wang, H., and Zhu, W. G. (2017) Quantitative proteome-based systematic identification of SIRT7 substrates. Proteomics 17
Sirt7	Gap junction alpha-1 protein	K136 (identified by MS)	Zhang, C., Zhai, Z., Tang, M., Cheng, Z., Li, T., Wang, H., and Zhu, W. G. (2017) Quantitative proteome-based systematic identification of SIRT7 substrates. Proteomics 17
Sirt7	Alpha-crystallin B chain	K103 (identified by MS)	Zhang, C., Zhai, Z., Tang, M., Cheng, Z., Li, T., Wang, H., and Zhu, W. G. (2017) Quantitative proteome-based systematic identification of SIRT7 substrates. Proteomics 17
Sirt7	Cation-dependent mannose-6-phosphate receptor	K39 (identified by MS)	Zhang, C., Zhai, Z., Tang, M., Cheng, Z., Li, T., Wang, H., and Zhu, W. G. (2017) Quantitative proteome-based systematic identification of SIRT7 substrates. Proteomics 17
Sirt7	Ezrin	K83 (identified by MS)	Zhang, C., Zhai, Z., Tang, M., Cheng, Z., Li, T., Wang, H., and Zhu, W. G. (2017) Quantitative proteome-based systematic identification of SIRT7 substrates. Proteomics 17
Sirt7	Glutamate dehydrogenase 1, mitochondrial	K191 (identified by MS)	Zhang, C., Zhai, Z., Tang, M., Cheng, Z., Li, T., Wang, H., and Zhu, W. G. (2017) Quantitative proteome-based systematic identification of SIRT7 substrates. Proteomics 17
Sirt7	Connective tissue growth factor	K77 (identified by MS)	Zhang, C., Zhai, Z., Tang, M., Cheng, Z., Li, T., Wang, H., and Zhu, W. G. (2017) Quantitative proteome-based systematic identification of SIRT7 substrates. Proteomics 17
Sirt7	Connective tissue growth factor	K276 (identified by MS)	Zhang, C., Zhai, Z., Tang, M., Cheng, Z., Li, T., Wang, H., and Zhu, W. G. (2017) Quantitative proteome-based systematic identification of SIRT7 substrates. Proteomics 17
Sirt7	Ornithine aminotransferase, mitochondrial	K386 (identified by MS)	Zhang, C., Zhai, Z., Tang, M., Cheng, Z., Li, T., Wang, H., and Zhu, W. G. (2017) Quantitative proteome-based systematic identification of SIRT7 substrates. Proteomics 17
Sirt7	Pyruvate dehydrogenase E1 component subunit alpha, somatic form, mitochondrial	K313 (identified by MS)	Zhang, C., Zhai, Z., Tang, M., Cheng, Z., Li, T., Wang, H., and Zhu, W. G. (2017) Quantitative proteome-based systematic identification of SIRT7 substrates. Proteomics 17
Sirt7	CD81 antigen	K124 (identified by MS)	Zhang, C., Zhai, Z., Tang, M., Cheng, Z., Li, T., Wang, H., and Zhu, W. G. (2017) Quantitative proteome-based systematic identification of SIRT7 substrates. Proteomics 17
Sirt7	Fibulin-2	K475 (identified by MS)	Zhang, C., Zhai, Z., Tang, M., Cheng, Z., Li, T., Wang, H., and Zhu, W. G. (2017) Quantitative proteome-based systematic identification of SIRT7 substrates. Proteomics 17
Sirt7	Fibulin-2	K976 (identified by MS)	Zhang, C., Zhai, Z., Tang, M., Cheng, Z., Li, T., Wang, H., and Zhu, W. G. (2017) Quantitative proteome-based systematic identification of SIRT7 substrates. Proteomics 17
Sirt7	Transcriptional activator protein Pur-alpha	K272 (identified by MS)	Zhang, C., Zhai, Z., Tang, M., Cheng, Z., Li, T., Wang, H., and Zhu, W. G. (2017) Quantitative proteome-based systematic identification of SIRT7 substrates. Proteomics 17
Sirt7	Aldehyde dehydrogenase, mitochondrial	K377 (identified by MS)	Zhang, C., Zhai, Z., Tang, M., Cheng, Z., Li, T., Wang, H., and Zhu, W. G. (2017) Quantitative proteome-based systematic identification of SIRT7 substrates. Proteomics 17
Sirt7	Annexin A5	K74 (identified by MS)	Zhang, C., Zhai, Z., Tang, M., Cheng, Z., Li, T., Wang, H., and Zhu, W. G. (2017) Quantitative proteome-based systematic identification of SIRT7 substrates. Proteomics 17
Sirt7	Prelamin-A/C	K144 (identified by MS)	Zhang, C., Zhai, Z., Tang, M., Cheng, Z., Li, T., Wang, H., and Zhu, W. G. (2017) Quantitative proteome-based systematic identification of SIRT7 substrates. Proteomics 17
Sirt7	Prelamin-A/C	K201 (identified by MS)	Zhang, C., Zhai, Z., Tang, M., Cheng, Z., Li, T., Wang, H., and Zhu, W. G. (2017) Quantitative proteome-based systematic identification of SIRT7 substrates. Proteomics 17
Sirt7	Prelamin-A/C	K208 (identified by MS)	Zhang, C., Zhai, Z., Tang, M., Cheng, Z., Li, T., Wang, H., and Zhu, W. G. (2017) Quantitative proteome-based systematic identification of SIRT7 substrates. Proteomics 17
Sirt7	Prelamin-A/C	K457 (identified by MS)	Zhang, C., Zhai, Z., Tang, M., Cheng, Z., Li, T., Wang, H., and Zhu, W. G. (2017) Quantitative proteome-based systematic identification of SIRT7 substrates. Proteomics 17
Sirt7	ADP/ATP translocase 1	K10 (identified by MS)	Zhang, C., Zhai, Z., Tang, M., Cheng, Z., Li, T., Wang, H., and Zhu, W. G. (2017) Quantitative proteome-based systematic identification of SIRT7 substrates. Proteomics 17
Sirt7	ADP/ATP translocase 1	K23 (identified by MS)	Zhang, C., Zhai, Z., Tang, M., Cheng, Z., Li, T., Wang, H., and Zhu, W. G. (2017) Quantitative proteome-based systematic identification of SIRT7 substrates. Proteomics 17
Sirt7	ADP/ATP translocase 4	K92 (identified by MS)	Zhang, C., Zhai, Z., Tang, M., Cheng, Z., Li, T., Wang, H., and Zhu, W. G. (2017) Quantitative proteome-based systematic identification of SIRT7 substrates. Proteomics 17
Sirt7	ADP/ATP translocase 1	K96 (identified by MS)	Zhang, C., Zhai, Z., Tang, M., Cheng, Z., Li, T., Wang, H., and Zhu, W. G. (2017) Quantitative proteome-based systematic identification of SIRT7 substrates. Proteomics 17
Sirt7	ADP/ATP translocase 1	K107 (identified by MS)	Zhang, C., Zhai, Z., Tang, M., Cheng, Z., Li, T., Wang, H., and Zhu, W. G. (2017) Quantitative proteome-based systematic identification of SIRT7 substrates. Proteomics 17
Sirt7	ADP/ATP translocase 1	K163 (identified by MS)	Zhang, C., Zhai, Z., Tang, M., Cheng, Z., Li, T., Wang, H., and Zhu, W. G. (2017) Quantitative proteome-based systematic identification of SIRT7 substrates. Proteomics 17
Sirt7	ADP/ATP translocase 1	K166 (identified by MS)	Zhang, C., Zhai, Z., Tang, M., Cheng, Z., Li, T., Wang, H., and Zhu, W. G. (2017) Quantitative proteome-based systematic identification of SIRT7 substrates. Proteomics 17
Sirt7	ADP/ATP translocase 1	K199 (identified by MS)	Zhang, C., Zhai, Z., Tang, M., Cheng, Z., Li, T., Wang, H., and Zhu, W. G. (2017) Quantitative proteome-based systematic identification of SIRT7 substrates. Proteomics 17
Sirt7	ADP/ATP translocase 1	K272 (identified by MS)	Zhang, C., Zhai, Z., Tang, M., Cheng, Z., Li, T., Wang, H., and Zhu, W. G. (2017) Quantitative proteome-based systematic identification of SIRT7 substrates. Proteomics 17
Sirt7	ADP/ATP translocase 2	K10 (identified by MS)	Zhang, C., Zhai, Z., Tang, M., Cheng, Z., Li, T., Wang, H., and Zhu, W. G. (2017) Quantitative proteome-based systematic identification of SIRT7 substrates. Proteomics 17
Sirt7	ADP/ATP translocase 2	K23 (identified by MS)	Zhang, C., Zhai, Z., Tang, M., Cheng, Z., Li, T., Wang, H., and Zhu, W. G. (2017) Quantitative proteome-based systematic identification of SIRT7 substrates. Proteomics 17
Sirt7	ADP/ATP translocase 2	K166 (identified by MS)	Zhang, C., Zhai, Z., Tang, M., Cheng, Z., Li, T., Wang, H., and Zhu, W. G. (2017) Quantitative proteome-based systematic identification of SIRT7 substrates. Proteomics 17
Sirt7	ADP/ATP translocase 2	K199 (identified by MS)	Zhang, C., Zhai, Z., Tang, M., Cheng, Z., Li, T., Wang, H., and Zhu, W. G. (2017) Quantitative proteome-based systematic identification of SIRT7 substrates. Proteomics 17
Sirt7	Lipoamide acyltransferase component of branched-chain alpha-keto acid dehydrogenase complex, mitochondrial	K440 (identified by MS)	Zhang, C., Zhai, Z., Tang, M., Cheng, Z., Li, T., Wang, H., and Zhu, W. G. (2017) Quantitative proteome-based systematic identification of SIRT7 substrates. Proteomics 17
Sirt7	Isocitrate dehydrogenase [NADP], mitochondrial	K48 (identified by MS)	Zhang, C., Zhai, Z., Tang, M., Cheng, Z., Li, T., Wang, H., and Zhu, W. G. (2017) Quantitative proteome-based systematic identification of SIRT7 substrates. Proteomics 17
Sirt7	Isocitrate dehydrogenase [NADP], mitochondrial	K106 (identified by MS)	Zhang, C., Zhai, Z., Tang, M., Cheng, Z., Li, T., Wang, H., and Zhu, W. G. (2017) Quantitative proteome-based systematic identification of SIRT7 substrates. Proteomics 17
Sirt7	Isocitrate dehydrogenase [NADP], mitochondrial	K263 (identified by MS)	Zhang, C., Zhai, Z., Tang, M., Cheng, Z., Li, T., Wang, H., and Zhu, W. G. (2017) Quantitative proteome-based systematic identification of SIRT7 substrates. Proteomics 17
Sirt7	Isocitrate dehydrogenase [NADP], mitochondrial	K275 (identified by MS)	Zhang, C., Zhai, Z., Tang, M., Cheng, Z., Li, T., Wang, H., and Zhu, W. G. (2017) Quantitative proteome-based systematic identification of SIRT7 substrates. Proteomics 17
Sirt7	Isocitrate dehydrogenase [NADP], mitochondrial	K282 (identified by MS)	Zhang, C., Zhai, Z., Tang, M., Cheng, Z., Li, T., Wang, H., and Zhu, W. G. (2017) Quantitative proteome-based systematic identification of SIRT7 substrates. Proteomics 17
Sirt7	Isocitrate dehydrogenase [NADP], mitochondrial	K413 (identified by MS)	Zhang, C., Zhai, Z., Tang, M., Cheng, Z., Li, T., Wang, H., and Zhu, W. G. (2017) Quantitative proteome-based systematic identification of SIRT7 substrates. Proteomics 17
Sirt7	Alpha-2-macroglobulin receptor-associated protein (Fragment)	K290 (identified by MS)	Zhang, C., Zhai, Z., Tang, M., Cheng, Z., Li, T., Wang, H., and Zhu, W. G. (2017) Quantitative proteome-based systematic identification of SIRT7 substrates. Proteomics 17
Sirt7	Alpha-2-macroglobulin receptor-associated protein (Fragment)	K299 (identified by MS)	Zhang, C., Zhai, Z., Tang, M., Cheng, Z., Li, T., Wang, H., and Zhu, W. G. (2017) Quantitative proteome-based systematic identification of SIRT7 substrates. Proteomics 17
Sirt7	Alpha-2-macroglobulin receptor-associated protein (Fragment)	K326 (identified by MS)	Zhang, C., Zhai, Z., Tang, M., Cheng, Z., Li, T., Wang, H., and Zhu, W. G. (2017) Quantitative proteome-based systematic identification of SIRT7 substrates. Proteomics 17
Sirt7	Alpha-2-macroglobulin receptor-associated protein (Fragment)	K333 (identified by MS)	Zhang, C., Zhai, Z., Tang, M., Cheng, Z., Li, T., Wang, H., and Zhu, W. G. (2017) Quantitative proteome-based systematic identification of SIRT7 substrates. Proteomics 17
Sirt7	Cytochrome c oxidase copper chaperone	K21 (identified by MS)	Zhang, C., Zhai, Z., Tang, M., Cheng, Z., Li, T., Wang, H., and Zhu, W. G. (2017) Quantitative proteome-based systematic identification of SIRT7 substrates. Proteomics 17
Sirt7	Calmodulin	K22 (identified by MS)	Zhang, C., Zhai, Z., Tang, M., Cheng, Z., Li, T., Wang, H., and Zhu, W. G. (2017) Quantitative proteome-based systematic identification of SIRT7 substrates. Proteomics 17
Sirt7	MCG115977	K73 (identified by MS)	Zhang, C., Zhai, Z., Tang, M., Cheng, Z., Li, T., Wang, H., and Zhu, W. G. (2017) Quantitative proteome-based systematic identification of SIRT7 substrates. Proteomics 17
Sirt7	60 kDa heat shock protein, mitochondrial	K205 (identified by MS)	Zhang, C., Zhai, Z., Tang, M., Cheng, Z., Li, T., Wang, H., and Zhu, W. G. (2017) Quantitative proteome-based systematic identification of SIRT7 substrates. Proteomics 17
Sirt7	Plexin-A2	K1490 (identified by MS)	Zhang, C., Zhai, Z., Tang, M., Cheng, Z., Li, T., Wang, H., and Zhu, W. G. (2017) Quantitative proteome-based systematic identification of SIRT7 substrates. Proteomics 17
Sirt7	Neuropilin-1	K509 (identified by MS)	Zhang, C., Zhai, Z., Tang, M., Cheng, Z., Li, T., Wang, H., and Zhu, W. G. (2017) Quantitative proteome-based systematic identification of SIRT7 substrates. Proteomics 17
Sirt7	Protein S100-A13	K85 (identified by MS)	Zhang, C., Zhai, Z., Tang, M., Cheng, Z., Li, T., Wang, H., and Zhu, W. G. (2017) Quantitative proteome-based systematic identification of SIRT7 substrates. Proteomics 17
Sirt7	ATP synthase-coupling factor 6, mitochondrial (Fragment)	K41 (identified by MS)	Zhang, C., Zhai, Z., Tang, M., Cheng, Z., Li, T., Wang, H., and Zhu, W. G. (2017) Quantitative proteome-based systematic identification of SIRT7 substrates. Proteomics 17
Sirt7	ATP synthase-coupling factor 6, mitochondrial	K99 (identified by MS)	Zhang, C., Zhai, Z., Tang, M., Cheng, Z., Li, T., Wang, H., and Zhu, W. G. (2017) Quantitative proteome-based systematic identification of SIRT7 substrates. Proteomics 17
Sirt7	Bone morphogenetic protein 1	K519 (identified by MS)	Zhang, C., Zhai, Z., Tang, M., Cheng, Z., Li, T., Wang, H., and Zhu, W. G. (2017) Quantitative proteome-based systematic identification of SIRT7 substrates. Proteomics 17
Sirt7	ATP synthase subunit alpha	K305 (identified by MS)	Zhang, C., Zhai, Z., Tang, M., Cheng, Z., Li, T., Wang, H., and Zhu, W. G. (2017) Quantitative proteome-based systematic identification of SIRT7 substrates. Proteomics 17
Sirt7	Collagen alpha-1(VI) chain	K165 (identified by MS)	Zhang, C., Zhai, Z., Tang, M., Cheng, Z., Li, T., Wang, H., and Zhu, W. G. (2017) Quantitative proteome-based systematic identification of SIRT7 substrates. Proteomics 17
Sirt7	Mitochondrial inner membrane protein (Fragment)	K189 (identified by MS)	Zhang, C., Zhai, Z., Tang, M., Cheng, Z., Li, T., Wang, H., and Zhu, W. G. (2017) Quantitative proteome-based systematic identification of SIRT7 substrates. Proteomics 17
Sirt7	Voltage-gated hydrogen channel 1	K248 (identified by MS)	Zhang, C., Zhai, Z., Tang, M., Cheng, Z., Li, T., Wang, H., and Zhu, W. G. (2017) Quantitative proteome-based systematic identification of SIRT7 substrates. Proteomics 17
Sirt7	Calcium uniporter protein, mitochondrial	K315 (identified by MS)	Zhang, C., Zhai, Z., Tang, M., Cheng, Z., Li, T., Wang, H., and Zhu, W. G. (2017) Quantitative proteome-based systematic identification of SIRT7 substrates. Proteomics 17
Sirt7	Calcium uniporter protein, mitochondrial	K331 (identified by MS)	Zhang, C., Zhai, Z., Tang, M., Cheng, Z., Li, T., Wang, H., and Zhu, W. G. (2017) Quantitative proteome-based systematic identification of SIRT7 substrates. Proteomics 17
Sirt7	F-actin-capping protein subunit alpha-1	K97 (identified by MS)	Zhang, C., Zhai, Z., Tang, M., Cheng, Z., Li, T., Wang, H., and Zhu, W. G. (2017) Quantitative proteome-based systematic identification of SIRT7 substrates. Proteomics 17
Sirt7	Disintegrin and metalloproteinase domain-containing protein 23	K437 (identified by MS)	Zhang, C., Zhai, Z., Tang, M., Cheng, Z., Li, T., Wang, H., and Zhu, W. G. (2017) Quantitative proteome-based systematic identification of SIRT7 substrates. Proteomics 17
Sirt7	2-oxoglutarate dehydrogenase, mitochondrial	K970 (identified by MS)	Zhang, C., Zhai, Z., Tang, M., Cheng, Z., Li, T., Wang, H., and Zhu, W. G. (2017) Quantitative proteome-based systematic identification of SIRT7 substrates. Proteomics 17
Sirt7	Voltage-dependent anion-selective channel protein 2 (Fragment)	K32 (identified by MS)	Zhang, C., Zhai, Z., Tang, M., Cheng, Z., Li, T., Wang, H., and Zhu, W. G. (2017) Quantitative proteome-based systematic identification of SIRT7 substrates. Proteomics 17
Sirt7	Voltage-dependent anion-selective channel protein 2 (Fragment)	K40 (identified by MS)	Zhang, C., Zhai, Z., Tang, M., Cheng, Z., Li, T., Wang, H., and Zhu, W. G. (2017) Quantitative proteome-based systematic identification of SIRT7 substrates. Proteomics 17
Sirt7	Voltage-dependent anion-selective channel protein 2 (Fragment)	K46 (identified by MS)	Zhang, C., Zhai, Z., Tang, M., Cheng, Z., Li, T., Wang, H., and Zhu, W. G. (2017) Quantitative proteome-based systematic identification of SIRT7 substrates. Proteomics 17
Sirt7	Voltage-dependent anion-selective channel protein 2 (Fragment)	K75 (identified by MS)	Zhang, C., Zhai, Z., Tang, M., Cheng, Z., Li, T., Wang, H., and Zhu, W. G. (2017) Quantitative proteome-based systematic identification of SIRT7 substrates. Proteomics 17
Sirt7	Voltage-dependent anion-selective channel protein 2 (Fragment)	K278 (identified by MS)	Zhang, C., Zhai, Z., Tang, M., Cheng, Z., Li, T., Wang, H., and Zhu, W. G. (2017) Quantitative proteome-based systematic identification of SIRT7 substrates. Proteomics 17
Sirt7	MCG16555	K63 (identified by MS)	Zhang, C., Zhai, Z., Tang, M., Cheng, Z., Li, T., Wang, H., and Zhu, W. G. (2017) Quantitative proteome-based systematic identification of SIRT7 substrates. Proteomics 17
Sirt7	MCG16555	K174 (identified by MS)	Zhang, C., Zhai, Z., Tang, M., Cheng, Z., Li, T., Wang, H., and Zhu, W. G. (2017) Quantitative proteome-based systematic identification of SIRT7 substrates. Proteomics 17
Sirt7	MCG16555	K226 (identified by MS)	Zhang, C., Zhai, Z., Tang, M., Cheng, Z., Li, T., Wang, H., and Zhu, W. G. (2017) Quantitative proteome-based systematic identification of SIRT7 substrates. Proteomics 17
Sirt7	Voltage-dependent anion-selective channel protein 1	K74 (identified by MS)	Zhang, C., Zhai, Z., Tang, M., Cheng, Z., Li, T., Wang, H., and Zhu, W. G. (2017) Quantitative proteome-based systematic identification of SIRT7 substrates. Proteomics 17
Sirt7	Hydroxyacyl-coenzyme A dehydrogenase, mitochondrial	K202 (identified by MS)	Zhang, C., Zhai, Z., Tang, M., Cheng, Z., Li, T., Wang, H., and Zhu, W. G. (2017) Quantitative proteome-based systematic identification of SIRT7 substrates. Proteomics 17
Sirt7	Hydroxyacyl-coenzyme A dehydrogenase, mitochondrial	K206 (identified by MS)	Zhang, C., Zhai, Z., Tang, M., Cheng, Z., Li, T., Wang, H., and Zhu, W. G. (2017) Quantitative proteome-based systematic identification of SIRT7 substrates. Proteomics 17
Sirt7	Myosin-10	K442 (identified by MS)	Zhang, C., Zhai, Z., Tang, M., Cheng, Z., Li, T., Wang, H., and Zhu, W. G. (2017) Quantitative proteome-based systematic identification of SIRT7 substrates. Proteomics 17
Sirt7	Myosin-10	K562 (identified by MS)	Zhang, C., Zhai, Z., Tang, M., Cheng, Z., Li, T., Wang, H., and Zhu, W. G. (2017) Quantitative proteome-based systematic identification of SIRT7 substrates. Proteomics 17
Sirt7	Myosin-10	K620 (identified by MS)	Zhang, C., Zhai, Z., Tang, M., Cheng, Z., Li, T., Wang, H., and Zhu, W. G. (2017) Quantitative proteome-based systematic identification of SIRT7 substrates. Proteomics 17
Sirt7	Myosin-10	K840 (identified by MS)	Zhang, C., Zhai, Z., Tang, M., Cheng, Z., Li, T., Wang, H., and Zhu, W. G. (2017) Quantitative proteome-based systematic identification of SIRT7 substrates. Proteomics 17
Sirt7	Myosin-10	K1869 (identified by MS)	Zhang, C., Zhai, Z., Tang, M., Cheng, Z., Li, T., Wang, H., and Zhu, W. G. (2017) Quantitative proteome-based systematic identification of SIRT7 substrates. Proteomics 17
Sirt7	Cx9C motif-containing protein 4	K16 (identified by MS)	Zhang, C., Zhai, Z., Tang, M., Cheng, Z., Li, T., Wang, H., and Zhu, W. G. (2017) Quantitative proteome-based systematic identification of SIRT7 substrates. Proteomics 17
Sirt7	Spectrin beta chain, non-erythrocytic 1	K1815 (identified by MS)	Zhang, C., Zhai, Z., Tang, M., Cheng, Z., Li, T., Wang, H., and Zhu, W. G. (2017) Quantitative proteome-based systematic identification of SIRT7 substrates. Proteomics 17
Sirt7	Spectrin beta chain, non-erythrocytic 1	K1913 (identified by MS)	Zhang, C., Zhai, Z., Tang, M., Cheng, Z., Li, T., Wang, H., and Zhu, W. G. (2017) Quantitative proteome-based systematic identification of SIRT7 substrates. Proteomics 17
Sirt7	Follistatin-related protein 1	K45 (identified by MS)	Zhang, C., Zhai, Z., Tang, M., Cheng, Z., Li, T., Wang, H., and Zhu, W. G. (2017) Quantitative proteome-based systematic identification of SIRT7 substrates. Proteomics 17
Sirt7	Clathrin heavy chain	K1441 (identified by MS)	Zhang, C., Zhai, Z., Tang, M., Cheng, Z., Li, T., Wang, H., and Zhu, W. G. (2017) Quantitative proteome-based systematic identification of SIRT7 substrates. Proteomics 17
Sirt7	Tropomyosin alpha-4 chain	K215 (identified by MS)	Zhang, C., Zhai, Z., Tang, M., Cheng, Z., Li, T., Wang, H., and Zhu, W. G. (2017) Quantitative proteome-based systematic identification of SIRT7 substrates. Proteomics 17
Sirt7	Nestin	K74 (identified by MS)	Zhang, C., Zhai, Z., Tang, M., Cheng, Z., Li, T., Wang, H., and Zhu, W. G. (2017) Quantitative proteome-based systematic identification of SIRT7 substrates. Proteomics 17
Sirt7	Signal peptidase complex subunit 3	K49 (identified by MS)	Zhang, C., Zhai, Z., Tang, M., Cheng, Z., Li, T., Wang, H., and Zhu, W. G. (2017) Quantitative proteome-based systematic identification of SIRT7 substrates. Proteomics 17
Sirt7	Nucleoprotein TPR	K477 (identified by MS)	Zhang, C., Zhai, Z., Tang, M., Cheng, Z., Li, T., Wang, H., and Zhu, W. G. (2017) Quantitative proteome-based systematic identification of SIRT7 substrates. Proteomics 17
Sirt7	Nucleoprotein TPR	K713 (identified by MS)	Zhang, C., Zhai, Z., Tang, M., Cheng, Z., Li, T., Wang, H., and Zhu, W. G. (2017) Quantitative proteome-based systematic identification of SIRT7 substrates. Proteomics 17
Sirt7	Tenascin	K461 (identified by MS)	Zhang, C., Zhai, Z., Tang, M., Cheng, Z., Li, T., Wang, H., and Zhu, W. G. (2017) Quantitative proteome-based systematic identification of SIRT7 substrates. Proteomics 17
Sirt7	Erlin-2	K285 (identified by MS)	Zhang, C., Zhai, Z., Tang, M., Cheng, Z., Li, T., Wang, H., and Zhu, W. G. (2017) Quantitative proteome-based systematic identification of SIRT7 substrates. Proteomics 17
Sirt7	Enoyl-CoA hydratase, mitochondrial (Fragment)	K101 (identified by MS)	Zhang, C., Zhai, Z., Tang, M., Cheng, Z., Li, T., Wang, H., and Zhu, W. G. (2017) Quantitative proteome-based systematic identification of SIRT7 substrates. Proteomics 17
Sirt7	Isoleucine--tRNA ligase, mitochondrial	K775 (identified by MS)	Zhang, C., Zhai, Z., Tang, M., Cheng, Z., Li, T., Wang, H., and Zhu, W. G. (2017) Quantitative proteome-based systematic identification of SIRT7 substrates. Proteomics 17
Sirt7	Zinc finger protein 771	K126 (identified by MS)	Zhang, C., Zhai, Z., Tang, M., Cheng, Z., Li, T., Wang, H., and Zhu, W. G. (2017) Quantitative proteome-based systematic identification of SIRT7 substrates. Proteomics 17
Sirt7	Trifunctional enzyme subunit alpha, mitochondrial	K440 (identified by MS)	Zhang, C., Zhai, Z., Tang, M., Cheng, Z., Li, T., Wang, H., and Zhu, W. G. (2017) Quantitative proteome-based systematic identification of SIRT7 substrates. Proteomics 17
Sirt7	Eukaryotic initiation factor 4A-II	K239 (identified by MS)	Zhang, C., Zhai, Z., Tang, M., Cheng, Z., Li, T., Wang, H., and Zhu, W. G. (2017) Quantitative proteome-based systematic identification of SIRT7 substrates. Proteomics 17
Sirt7	Probable peptidyl-tRNA hydrolase	K115 (identified by MS)	Zhang, C., Zhai, Z., Tang, M., Cheng, Z., Li, T., Wang, H., and Zhu, W. G. (2017) Quantitative proteome-based systematic identification of SIRT7 substrates. Proteomics 17
Sirt7	Tetratricopeptide repeat protein 12	K568 (identified by MS)	Zhang, C., Zhai, Z., Tang, M., Cheng, Z., Li, T., Wang, H., and Zhu, W. G. (2017) Quantitative proteome-based systematic identification of SIRT7 substrates. Proteomics 17
Sirt7	Prostaglandin E synthase 2	K232 (identified by MS)	Zhang, C., Zhai, Z., Tang, M., Cheng, Z., Li, T., Wang, H., and Zhu, W. G. (2017) Quantitative proteome-based systematic identification of SIRT7 substrates. Proteomics 17
Sirt7	3-ketoacyl-CoA thiolase, mitochondrial	K137 (identified by MS)	Zhang, C., Zhai, Z., Tang, M., Cheng, Z., Li, T., Wang, H., and Zhu, W. G. (2017) Quantitative proteome-based systematic identification of SIRT7 substrates. Proteomics 17
Sirt7	Protein O-glucosyltransferase 1	K264 (identified by MS)	Zhang, C., Zhai, Z., Tang, M., Cheng, Z., Li, T., Wang, H., and Zhu, W. G. (2017) Quantitative proteome-based systematic identification of SIRT7 substrates. Proteomics 17
Sirt7	Inhibitor of growth protein 4	K146 (identified by MS)	Zhang, C., Zhai, Z., Tang, M., Cheng, Z., Li, T., Wang, H., and Zhu, W. G. (2017) Quantitative proteome-based systematic identification of SIRT7 substrates. Proteomics 17
Sirt7	Methylmalonic aciduria type A homolog, mitochondrial	K78 (identified by MS)	Zhang, C., Zhai, Z., Tang, M., Cheng, Z., Li, T., Wang, H., and Zhu, W. G. (2017) Quantitative proteome-based systematic identification of SIRT7 substrates. Proteomics 17
Sirt7	E3 UFM1-protein ligase 1	K613 (identified by MS)	Zhang, C., Zhai, Z., Tang, M., Cheng, Z., Li, T., Wang, H., and Zhu, W. G. (2017) Quantitative proteome-based systematic identification of SIRT7 substrates. Proteomics 17
Sirt7	Core histone macro-H2A.2	K38 (identified by MS)	Zhang, C., Zhai, Z., Tang, M., Cheng, Z., Li, T., Wang, H., and Zhu, W. G. (2017) Quantitative proteome-based systematic identification of SIRT7 substrates. Proteomics 17
Sirt7	Uveal autoantigen with coiled-coil domains and ankyrin repeats	K986 (identified by MS)	Zhang, C., Zhai, Z., Tang, M., Cheng, Z., Li, T., Wang, H., and Zhu, W. G. (2017) Quantitative proteome-based systematic identification of SIRT7 substrates. Proteomics 17
Sirt7	Presequence protease, mitochondrial	K747 (identified by MS)	Zhang, C., Zhai, Z., Tang, M., Cheng, Z., Li, T., Wang, H., and Zhu, W. G. (2017) Quantitative proteome-based systematic identification of SIRT7 substrates. Proteomics 17
Sirt7	Sphingosine-1-phosphate lyase 1	K353 (identified by MS)	Zhang, C., Zhai, Z., Tang, M., Cheng, Z., Li, T., Wang, H., and Zhu, W. G. (2017) Quantitative proteome-based systematic identification of SIRT7 substrates. Proteomics 17
Sirt7	Sphingosine-1-phosphate lyase 1	K431 (identified by MS)	Zhang, C., Zhai, Z., Tang, M., Cheng, Z., Li, T., Wang, H., and Zhu, W. G. (2017) Quantitative proteome-based systematic identification of SIRT7 substrates. Proteomics 17
Sirt7	CD109 antigen	K157 (identified by MS)	Zhang, C., Zhai, Z., Tang, M., Cheng, Z., Li, T., Wang, H., and Zhu, W. G. (2017) Quantitative proteome-based systematic identification of SIRT7 substrates. Proteomics 17
Sirt7	Myosin-9	K555 (identified by MS)	Zhang, C., Zhai, Z., Tang, M., Cheng, Z., Li, T., Wang, H., and Zhu, W. G. (2017) Quantitative proteome-based systematic identification of SIRT7 substrates. Proteomics 17
Sirt7	Myosin-9	K651 (identified by MS)	Zhang, C., Zhai, Z., Tang, M., Cheng, Z., Li, T., Wang, H., and Zhu, W. G. (2017) Quantitative proteome-based systematic identification of SIRT7 substrates. Proteomics 17
Sirt7	Myosin-9	K833 (identified by MS)	Zhang, C., Zhai, Z., Tang, M., Cheng, Z., Li, T., Wang, H., and Zhu, W. G. (2017) Quantitative proteome-based systematic identification of SIRT7 substrates. Proteomics 17
Sirt7	Myosin-9	K1492 (identified by MS)	Zhang, C., Zhai, Z., Tang, M., Cheng, Z., Li, T., Wang, H., and Zhu, W. G. (2017) Quantitative proteome-based systematic identification of SIRT7 substrates. Proteomics 17
Sirt7	Filamin-C	K114 (identified by MS)	Zhang, C., Zhai, Z., Tang, M., Cheng, Z., Li, T., Wang, H., and Zhu, W. G. (2017) Quantitative proteome-based systematic identification of SIRT7 substrates. Proteomics 17
Sirt7	Filamin-C	K2292 (identified by MS)	Zhang, C., Zhai, Z., Tang, M., Cheng, Z., Li, T., Wang, H., and Zhu, W. G. (2017) Quantitative proteome-based systematic identification of SIRT7 substrates. Proteomics 17
Sirt7	Sideroflexin-3	K71 (identified by MS)	Zhang, C., Zhai, Z., Tang, M., Cheng, Z., Li, T., Wang, H., and Zhu, W. G. (2017) Quantitative proteome-based systematic identification of SIRT7 substrates. Proteomics 17
Sirt7	Sideroflexin-3	K169 (identified by MS)	Zhang, C., Zhai, Z., Tang, M., Cheng, Z., Li, T., Wang, H., and Zhu, W. G. (2017) Quantitative proteome-based systematic identification of SIRT7 substrates. Proteomics 17
Sirt7	Tyrosine--tRNA ligase, cytoplasmic	K146 (identified by MS)	Zhang, C., Zhai, Z., Tang, M., Cheng, Z., Li, T., Wang, H., and Zhu, W. G. (2017) Quantitative proteome-based systematic identification of SIRT7 substrates. Proteomics 17
Sirt7	Leucine zipper putative tumor suppressor 2	K442 (identified by MS)	Zhang, C., Zhai, Z., Tang, M., Cheng, Z., Li, T., Wang, H., and Zhu, W. G. (2017) Quantitative proteome-based systematic identification of SIRT7 substrates. Proteomics 17
Sirt7	Prolow-density lipoprotein receptor-related protein 1	K3746 (identified by MS)	Zhang, C., Zhai, Z., Tang, M., Cheng, Z., Li, T., Wang, H., and Zhu, W. G. (2017) Quantitative proteome-based systematic identification of SIRT7 substrates. Proteomics 17
Sirt7	Lipid phosphate phosphohydrolase 3	K74 (identified by MS)	Zhang, C., Zhai, Z., Tang, M., Cheng, Z., Li, T., Wang, H., and Zhu, W. G. (2017) Quantitative proteome-based systematic identification of SIRT7 substrates. Proteomics 17
Sirt7	DnaJ homolog subfamily A member 3, mitochondrial	K134 (identified by MS)	Zhang, C., Zhai, Z., Tang, M., Cheng, Z., Li, T., Wang, H., and Zhu, W. G. (2017) Quantitative proteome-based systematic identification of SIRT7 substrates. Proteomics 17
Sirt7	3-hydroxyacyl-CoA dehydrogenase type-2	K107 (identified by MS)	Zhang, C., Zhai, Z., Tang, M., Cheng, Z., Li, T., Wang, H., and Zhu, W. G. (2017) Quantitative proteome-based systematic identification of SIRT7 substrates. Proteomics 17
Sirt7	NADH dehydrogenase [ubiquinone] 1 alpha subcomplex subunit 5	K36 (identified by MS)	Zhang, C., Zhai, Z., Tang, M., Cheng, Z., Li, T., Wang, H., and Zhu, W. G. (2017) Quantitative proteome-based systematic identification of SIRT7 substrates. Proteomics 17
Sirt7	MCG51915	K66 (identified by MS)	Zhang, C., Zhai, Z., Tang, M., Cheng, Z., Li, T., Wang, H., and Zhu, W. G. (2017) Quantitative proteome-based systematic identification of SIRT7 substrates. Proteomics 17
Sirt7	Ferritin light chain 1	K181 (identified by MS)	Zhang, C., Zhai, Z., Tang, M., Cheng, Z., Li, T., Wang, H., and Zhu, W. G. (2017) Quantitative proteome-based systematic identification of SIRT7 substrates. Proteomics 17
Sirt7	2,4-dienoyl-CoA reductase, mitochondrial	K260 (identified by MS)	Zhang, C., Zhai, Z., Tang, M., Cheng, Z., Li, T., Wang, H., and Zhu, W. G. (2017) Quantitative proteome-based systematic identification of SIRT7 substrates. Proteomics 17
Sirt7	Protein NipSnap homolog 3B	K48 (identified by MS)	Zhang, C., Zhai, Z., Tang, M., Cheng, Z., Li, T., Wang, H., and Zhu, W. G. (2017) Quantitative proteome-based systematic identification of SIRT7 substrates. Proteomics 17
Sirt7	Protein NipSnap homolog 3B	K57 (identified by MS)	Zhang, C., Zhai, Z., Tang, M., Cheng, Z., Li, T., Wang, H., and Zhu, W. G. (2017) Quantitative proteome-based systematic identification of SIRT7 substrates. Proteomics 17
Sirt7	Heat shock protein 75 kDa, mitochondrial	K111 (identified by MS)	Zhang, C., Zhai, Z., Tang, M., Cheng, Z., Li, T., Wang, H., and Zhu, W. G. (2017) Quantitative proteome-based systematic identification of SIRT7 substrates. Proteomics 17
Sirt7	ATP synthase F(0) complex subunit B1, mitochondrial	K225 (identified by MS)	Zhang, C., Zhai, Z., Tang, M., Cheng, Z., Li, T., Wang, H., and Zhu, W. G. (2017) Quantitative proteome-based systematic identification of SIRT7 substrates. Proteomics 17
Sirt7	ADP-ribosylation factor-like protein 8B	K141 (identified by MS)	Zhang, C., Zhai, Z., Tang, M., Cheng, Z., Li, T., Wang, H., and Zhu, W. G. (2017) Quantitative proteome-based systematic identification of SIRT7 substrates. Proteomics 17
Sirt7	Haloacid dehalogenase-like hydrolase domain-containing protein 3	K15 (identified by MS)	Zhang, C., Zhai, Z., Tang, M., Cheng, Z., Li, T., Wang, H., and Zhu, W. G. (2017) Quantitative proteome-based systematic identification of SIRT7 substrates. Proteomics 17
Sirt7	Cytochrome b-c1 complex subunit 1, mitochondrial	K142 (identified by MS)	Zhang, C., Zhai, Z., Tang, M., Cheng, Z., Li, T., Wang, H., and Zhu, W. G. (2017) Quantitative proteome-based systematic identification of SIRT7 substrates. Proteomics 17
Sirt7	Serine hydroxymethyltransferase	K469 (identified by MS)	Zhang, C., Zhai, Z., Tang, M., Cheng, Z., Li, T., Wang, H., and Zhu, W. G. (2017) Quantitative proteome-based systematic identification of SIRT7 substrates. Proteomics 17
Sirt7	Citrate synthase, mitochondrial	K327 (identified by MS)	Zhang, C., Zhai, Z., Tang, M., Cheng, Z., Li, T., Wang, H., and Zhu, W. G. (2017) Quantitative proteome-based systematic identification of SIRT7 substrates. Proteomics 17
Sirt7	Leukocyte elastase inhibitor A	K56 (identified by MS)	Zhang, C., Zhai, Z., Tang, M., Cheng, Z., Li, T., Wang, H., and Zhu, W. G. (2017) Quantitative proteome-based systematic identification of SIRT7 substrates. Proteomics 17
Sirt7	ES1 protein homolog, mitochondrial	K162 (identified by MS)	Zhang, C., Zhai, Z., Tang, M., Cheng, Z., Li, T., Wang, H., and Zhu, W. G. (2017) Quantitative proteome-based systematic identification of SIRT7 substrates. Proteomics 17
Sirt7	Endoplasmic reticulum resident protein 44	K106 (identified by MS)	Zhang, C., Zhai, Z., Tang, M., Cheng, Z., Li, T., Wang, H., and Zhu, W. G. (2017) Quantitative proteome-based systematic identification of SIRT7 substrates. Proteomics 17
Sirt7	Epoxide hydrolase 1 (Fragment)	K277 (identified by MS)	Zhang, C., Zhai, Z., Tang, M., Cheng, Z., Li, T., Wang, H., and Zhu, W. G. (2017) Quantitative proteome-based systematic identification of SIRT7 substrates. Proteomics 17
Sirt7	Ras-related protein Rab-23	K168 (identified by MS)	Zhang, C., Zhai, Z., Tang, M., Cheng, Z., Li, T., Wang, H., and Zhu, W. G. (2017) Quantitative proteome-based systematic identification of SIRT7 substrates. Proteomics 17
Sirt7	1-acyl-sn-glycerol-3-phosphate acyltransferase gamma	K147 (identified by MS)	Zhang, C., Zhai, Z., Tang, M., Cheng, Z., Li, T., Wang, H., and Zhu, W. G. (2017) Quantitative proteome-based systematic identification of SIRT7 substrates. Proteomics 17
Sirt7	Ankyrin repeat and SOCS box protein 12	K8 (identified by MS)	Zhang, C., Zhai, Z., Tang, M., Cheng, Z., Li, T., Wang, H., and Zhu, W. G. (2017) Quantitative proteome-based systematic identification of SIRT7 substrates. Proteomics 17
Sirt7	MCG14259, isoform CRA_b	K175 (identified by MS)	Zhang, C., Zhai, Z., Tang, M., Cheng, Z., Li, T., Wang, H., and Zhu, W. G. (2017) Quantitative proteome-based systematic identification of SIRT7 substrates. Proteomics 17
Sirt7	Dolichyl-phosphate beta-glucosyltransferase	K126 (identified by MS)	Zhang, C., Zhai, Z., Tang, M., Cheng, Z., Li, T., Wang, H., and Zhu, W. G. (2017) Quantitative proteome-based systematic identification of SIRT7 substrates. Proteomics 17
Sirt7	Short/branched chain-specific acyl-CoA dehydrogenase, mitochondrial	K88 (identified by MS)	Zhang, C., Zhai, Z., Tang, M., Cheng, Z., Li, T., Wang, H., and Zhu, W. G. (2017) Quantitative proteome-based systematic identification of SIRT7 substrates. Proteomics 17
Sirt7	Short/branched chain-specific acyl-CoA dehydrogenase, mitochondrial	K284 (identified by MS)	Zhang, C., Zhai, Z., Tang, M., Cheng, Z., Li, T., Wang, H., and Zhu, W. G. (2017) Quantitative proteome-based systematic identification of SIRT7 substrates. Proteomics 17
Sirt7	NADH-cytochrome b5 reductase 3 (Fragment)	K42 (identified by MS)	Zhang, C., Zhai, Z., Tang, M., Cheng, Z., Li, T., Wang, H., and Zhu, W. G. (2017) Quantitative proteome-based systematic identification of SIRT7 substrates. Proteomics 17
Sirt7	NADH-cytochrome b5 reductase 3 (Fragment)	K115 (identified by MS)	Zhang, C., Zhai, Z., Tang, M., Cheng, Z., Li, T., Wang, H., and Zhu, W. G. (2017) Quantitative proteome-based systematic identification of SIRT7 substrates. Proteomics 17
Sirt7	NADH-cytochrome b5 reductase 3 (Fragment)	K120 (identified by MS)	Zhang, C., Zhai, Z., Tang, M., Cheng, Z., Li, T., Wang, H., and Zhu, W. G. (2017) Quantitative proteome-based systematic identification of SIRT7 substrates. Proteomics 17
Sirt7	NADH-cytochrome b5 reductase 3 (Fragment)	K156 (identified by MS)	Zhang, C., Zhai, Z., Tang, M., Cheng, Z., Li, T., Wang, H., and Zhu, W. G. (2017) Quantitative proteome-based systematic identification of SIRT7 substrates. Proteomics 17
Sirt7	Trans-2-enoyl-CoA reductase, mitochondrial	K267 (identified by MS)	Zhang, C., Zhai, Z., Tang, M., Cheng, Z., Li, T., Wang, H., and Zhu, W. G. (2017) Quantitative proteome-based systematic identification of SIRT7 substrates. Proteomics 17
Sirt7	NADH dehydrogenase [ubiquinone] 1 beta subcomplex subunit 10	K134 (identified by MS)	Zhang, C., Zhai, Z., Tang, M., Cheng, Z., Li, T., Wang, H., and Zhu, W. G. (2017) Quantitative proteome-based systematic identification of SIRT7 substrates. Proteomics 17
Sirt7	Ankycorbin	K935 (identified by MS)	Zhang, C., Zhai, Z., Tang, M., Cheng, Z., Li, T., Wang, H., and Zhu, W. G. (2017) Quantitative proteome-based systematic identification of SIRT7 substrates. Proteomics 17
Sirt7	Serine beta-lactamase-like protein LACTB, mitochondrial	K346 (identified by MS)	Zhang, C., Zhai, Z., Tang, M., Cheng, Z., Li, T., Wang, H., and Zhu, W. G. (2017) Quantitative proteome-based systematic identification of SIRT7 substrates. Proteomics 17
Sirt7	Methylmalonate-semialdehyde dehydrogenase [acylating], mitochondrial	K47 (identified by MS)	Zhang, C., Zhai, Z., Tang, M., Cheng, Z., Li, T., Wang, H., and Zhu, W. G. (2017) Quantitative proteome-based systematic identification of SIRT7 substrates. Proteomics 17
Sirt7	Tropomodulin-3	K230 (identified by MS)	Zhang, C., Zhai, Z., Tang, M., Cheng, Z., Li, T., Wang, H., and Zhu, W. G. (2017) Quantitative proteome-based systematic identification of SIRT7 substrates. Proteomics 17
Sirt7	Nucleolar RNA helicase 2	K768 (identified by MS)	Zhang, C., Zhai, Z., Tang, M., Cheng, Z., Li, T., Wang, H., and Zhu, W. G. (2017) Quantitative proteome-based systematic identification of SIRT7 substrates. Proteomics 17
Sirt7	Solute carrier family 12 member 4	K757 (identified by MS)	Zhang, C., Zhai, Z., Tang, M., Cheng, Z., Li, T., Wang, H., and Zhu, W. G. (2017) Quantitative proteome-based systematic identification of SIRT7 substrates. Proteomics 17
Sirt7	Serine/threonine-protein kinase mTOR	K230 (identified by MS)	Zhang, C., Zhai, Z., Tang, M., Cheng, Z., Li, T., Wang, H., and Zhu, W. G. (2017) Quantitative proteome-based systematic identification of SIRT7 substrates. Proteomics 17
Sirt7	Acyl-coenzyme A thioesterase 10, mitochondrial	K155 (identified by MS)	Zhang, C., Zhai, Z., Tang, M., Cheng, Z., Li, T., Wang, H., and Zhu, W. G. (2017) Quantitative proteome-based systematic identification of SIRT7 substrates. Proteomics 17
Sirt7	Acyl-coenzyme A thioesterase 10, mitochondrial	K294 (identified by MS)	Zhang, C., Zhai, Z., Tang, M., Cheng, Z., Li, T., Wang, H., and Zhu, W. G. (2017) Quantitative proteome-based systematic identification of SIRT7 substrates. Proteomics 17
Sirt7	Unconventional myosin-Ic	K858 (identified by MS)	Zhang, C., Zhai, Z., Tang, M., Cheng, Z., Li, T., Wang, H., and Zhu, W. G. (2017) Quantitative proteome-based systematic identification of SIRT7 substrates. Proteomics 17
Sirt7	Adenylate kinase 2, mitochondrial	K14 (identified by MS)	Zhang, C., Zhai, Z., Tang, M., Cheng, Z., Li, T., Wang, H., and Zhu, W. G. (2017) Quantitative proteome-based systematic identification of SIRT7 substrates. Proteomics 17
Sirt7	A-kinase anchor protein 12	K1618 (identified by MS)	Zhang, C., Zhai, Z., Tang, M., Cheng, Z., Li, T., Wang, H., and Zhu, W. G. (2017) Quantitative proteome-based systematic identification of SIRT7 substrates. Proteomics 17
Sirt7	Succinyl-CoA ligase [ADP/GDP-forming] subunit alpha, mitochondrial	K48 (identified by MS)	Zhang, C., Zhai, Z., Tang, M., Cheng, Z., Li, T., Wang, H., and Zhu, W. G. (2017) Quantitative proteome-based systematic identification of SIRT7 substrates. Proteomics 17
Sirt7	Acid ceramidase (Fragment)	K99 (identified by MS)	Zhang, C., Zhai, Z., Tang, M., Cheng, Z., Li, T., Wang, H., and Zhu, W. G. (2017) Quantitative proteome-based systematic identification of SIRT7 substrates. Proteomics 17
Sirt7	Acid ceramidase	K309 (identified by MS)	Zhang, C., Zhai, Z., Tang, M., Cheng, Z., Li, T., Wang, H., and Zhu, W. G. (2017) Quantitative proteome-based systematic identification of SIRT7 substrates. Proteomics 17
Sirt7	Epidermal growth factor receptor	K396 (identified by MS)	Zhang, C., Zhai, Z., Tang, M., Cheng, Z., Li, T., Wang, H., and Zhu, W. G. (2017) Quantitative proteome-based systematic identification of SIRT7 substrates. Proteomics 17
Sirt7	Succinyl-CoA ligase [GDP-forming] subunit beta, mitochondrial	K140 (identified by MS)	Zhang, C., Zhai, Z., Tang, M., Cheng, Z., Li, T., Wang, H., and Zhu, W. G. (2017) Quantitative proteome-based systematic identification of SIRT7 substrates. Proteomics 17
Sirt7	Succinyl-CoA ligase [ADP-forming] subunit beta, mitochondrial	K438 (identified by MS)	Zhang, C., Zhai, Z., Tang, M., Cheng, Z., Li, T., Wang, H., and Zhu, W. G. (2017) Quantitative proteome-based systematic identification of SIRT7 substrates. Proteomics 17

## Sheet: Impact of NMN on Sirt substrate
Previously reported Sirtuin substrates that are identified in NMN-related acetylome (N of Ac sites=250)
Protein accession	Position	Protein name	Gene name	Enzemy	Relative acetylation level of Aged-control Rep 1	Relative acetylation level of Aged-control Rep 2	Relative acetylation level of Aged-control Rep 3	Relative acetylation level of Aged-control Rep 4	Relative acetylation level of Aged-NMN Rep 1	Relative acetylation level of Aged-NMN Rep 2	Relative acetylation level of Aged-NMN Rep 3	Protein level_Aged-NMN/Aged-control	p value-Aged-control & Aged-NMN	Log10_Relative acetylation level_Aged-control	Log10_Relative acetylation level_Aged-NMN	Log2_Relative acetylation level_Aged-NMN/Aged-control
P68254	49	14-3-3 protein theta	Ywhaq	Sirt1	4.0236e+07	5.09055e+07	9.33118e+06	18655000	1.83322e+07	3.64416e+07	3.94863e+06	0.6947	0.49215	7.47395	7.29168	-0.605488	"Negative infinity" is replaced by "5" in log10_Relative acetylation level_Aged-control and log10_Relative acetylation level_Aged-NMN during plotting.
Q9CZL5	131	Pterin-4-alpha-carbinolamine dehydratase 2	Pcbd2	Sirt1	1.6411e+07	1.94417e+07	2.25677e+07	16468000	2.13988e+07	2.46195e+07	2.60532e+07	0.878669	0.0513537	7.27235	7.38064	0.359724
P62806	17	Histone H4	H4c1	Sirt1/Sirt2/Sirt3	3.89641e+06	2.28684e+07	2.03202e+07	26391000	7.15663e+06	2.06437e+07	1.78501e+07	0.915776	0.66356	7.26409	7.18232	-0.271609
P68433	57	Histone H3.1	H3c1	Sirt1/Sirt2/Sirt6	4.22818e+06	4.19118e+06	5.90392e+06	3906900	9.02352e+06	1.06481e+07	1.16755e+07	0.405942	0.000910857	6.65873	7.01908	1.19704
Q61937	265	Nucleophosmin	Npm1	Sirt1/Sirt6/Sirt7	2.94683e+07	2.04343e+07	2.83169e+07	NA	2.69006e+07	NA	3.12316e+07	0.794566	0.509102	7.41619	7.46339	0.156771
P11679	213	Keratin, type II cytoskeletal 8	Krt8	Sirt2	1.19155e+07	9.04271e+06	1.02749e+07	10003000	1.00356e+07	1.26613e+07	4.91589e+06	1.06478	0.609621	7.01322	6.96399	-0.163533
Q91V92	528	ATP-citrate synthase	Acly	Sirt2	7.3556e+07	6.35175e+07	1.39353e+07	49040000	1.98527e+07	1.41037e+07	2.17865e+07	1.28814	0.099115	7.69908	7.26907	-1.42845
Q9DBJ1	100	Phosphoglycerate mutase 1	Pgam1	Sirt2	2.8485e+07	2.65989e+07	2.3008e+07	18537000	2.48427e+07	2.50177e+07	1.9787e+07	1.1022	0.763536	7.38305	7.36578	-0.057346
P68433	19	Histone H3.1	H3c1	Sirt2/Sirt6/Sirt7	3.97253e+06	4.29372e+06	NA	5655800	0	0	0	0.405942	0.000845887	6.66658	Negative infinity	-5.53627
B1AR13	96	CDGSH iron-sulfur domain-containing protein 3, mitochondrial	Cisd3	Sirt3	1.02271e+06	1.31564e+06	1.50079e+06	1110400	2.15605e+06	1.64555e+06	2.30179e+06	0.837499	0.0125044	6.0925	6.30845	0.717355
O35459	316	Delta(3,5)-Delta(2,4)-dienoyl-CoA isomerase, mitochondrial	Ech1	Sirt3	442896	851858	NA	800110	1.03e+06	558142	615485	1.00333	0.862623	5.84404	5.86602	0.0730236
O55125	51	Protein NipSnap homolog 1	Nipsnap1	Sirt3	654705	NA	503590	NA	509961	557448	436830	1.08054	0.360893	5.76279	5.7002	-0.207932
P05202	159	Aspartate aminotransferase, mitochondrial	Got2	Sirt3	2.31543e+09	2.51506e+09	2.75157e+09	2183400000	2.06161e+09	3.09956e+09	9.46268e+08	1.03795	0.486787	9.38763	9.30874	-0.262084
P05202	185	Aspartate aminotransferase, mitochondrial	Got2	Sirt3	1.52019e+08	1.66312e+08	8.00198e+07	96757000	8.99546e+07	2.38914e+08	6.18412e+07	1.03795	0.906347	8.09264	8.11473	0.0733948
P06151	81	L-lactate dehydrogenase A chain	Ldha	Sirt3	1.96159e+06	1.79014e+06	1.13653e+06	2168800	1.27658e+06	NA	1.59957e+06	0.86972	0.402834	6.24656	6.15778	-0.294932
P06151	118	L-lactate dehydrogenase A chain	Ldha	Sirt3	1.45558e+07	1.72574e+07	6.55819e+06	13291000	8.08571e+06	9.08027e+06	1.14148e+07	0.86972	0.282604	7.11112	6.97895	-0.439031
P06151	126	L-lactate dehydrogenase A chain	Ldha	Sirt3	4.12544e+08	2.81629e+08	5.6883e+08	471920000	2.32828e+08	1.46075e+08	4.20583e+08	0.86972	0.149327	8.63722	8.42569	-0.70269
P06151	224	L-lactate dehydrogenase A chain	Ldha	Sirt3	1.35935e+06	1.2547e+06	1.64618e+06	1765100	1.10725e+06	1.1821e+06	771363	0.86972	0.0401484	6.17792	6.0087	-0.562133
P06151	243	L-lactate dehydrogenase A chain	Ldha	Sirt3	1.04656e+07	7.86818e+06	7.27527e+06	8121000	5.30647e+06	6.94831e+06	7.39062e+06	0.86972	0.113709	6.92596	6.81614	-0.364805
P09671	68	Superoxide dismutase [Mn], mitochondrial	Sod2	Sirt3	4.36226e+06	3.1609e+06	4.5981e+06	3066300	5.02454e+06	3.11532e+06	4.85267e+06	0.92853	0.476546	6.57943	6.63657	0.18983
P09671	122	Superoxide dismutase [Mn], mitochondrial	Sod2	Sirt3	2.76991e+07	3.22226e+07	3.33417e+07	27619000	3.80499e+07	3.36864e+07	4.27002e+07	0.92853	0.0369462	7.4803	7.58144	0.335981
P11725	88	Ornithine carbamoyltransferase, mitochondrial	Otc	Sirt3	6.19815e+07	6.33876e+07	4.85177e+07	46572000	2.83422e+07	4.76229e+07	5.41535e+07	1.00476	0.216909	7.74127	7.63722	-0.345643
P19783	29	Cytochrome c oxidase subunit 4 isoform 1, mitochondrial	Cox4i1	Sirt3	1.77884e+06	1.88138e+06	1.17211e+06	734500	3.20395e+06	3.40521e+06	3.19118e+06	0.965735	0.0021622	6.14355	6.51412	1.23101
P24270	499	Catalase	Cat	Sirt3	6.59087e+06	7.15508e+06	5.05135e+06	9379200	7.55439e+06	5.85054e+06	8.39806e+06	1.12388	0.863144	6.84783	6.86139	0.0450713
P26443	457	Glutamate dehydrogenase 1, mitochondrial	Glud1	Sirt3	1.42275e+08	1.67029e+08	1.36964e+08	80205000	1.10188e+08	6.52369e+07	NA	1.28143	0.226773	8.11932	7.94306	-0.585512
P26443	477	Glutamate dehydrogenase 1, mitochondrial	Glud1	Sirt3	2.72407e+07	NA	2.10813e+07	NA	0	0	0	1.28143	0.00183149	7.38312	Negative infinity	-7.91654
P26443	480	Glutamate dehydrogenase 1, mitochondrial	Glud1	Sirt3	5.20116e+07	5.17622e+07	3.13801e+07	NA	5.87053e+07	5.30869e+07	6.06712e+07	1.28143	0.159356	7.65371	7.75958	0.351686
P31786	51	Acyl-CoA-binding protein	Dbi	Sirt3	5.25553e+08	3.67304e+08	2.61787e+08	360750000	4.76466e+08	5.29855e+08	4.92528e+08	0.897007	0.126196	8.57847	8.69864	0.399201
P35486	321	Pyruvate dehydrogenase E1 component subunit alpha, somatic form, mitochondrial	Pdha1	Sirt3	4.5323e+07	4.87744e+07	4.28069e+07	31932000	5.41569e+07	4.4867e+07	4.00169e+07	0.978566	0.487914	7.62541	7.66602	0.134921
P38060	324	Hydroxymethylglutaryl-CoA lyase, mitochondrial	Hmgcl	Sirt3	574463	NA	NA	533050	726475	440203	405238	1.41665	0.836302	5.74332	5.71931	-0.0797619
P38647	567	Stress-70 protein, mitochondrial	Hspa9	Sirt3	NA	3.00535e+06	5.52396e+06	2481800	7.33689e+06	9.91473e+06	8.51549e+06	0.835804	0.0148133	6.56471	6.93394	1.22657
P42125	270	Enoyl-CoA delta isomerase 1, mitochondrial	Eci1	Sirt3	3.96901e+07	3.23466e+07	2.09747e+07	15259000	4.39852e+07	3.35149e+07	2.69129e+07	1.16921	0.362759	7.43245	7.54163	0.362699
P47738	75	Aldehyde dehydrogenase, mitochondrial	Aldh2	Sirt3	NA	3.27306e+06	2.1322e+06	3309300	3.81866e+06	2.59021e+06	3.24798e+06	0.866093	0.581687	6.46312	6.50771	0.148125
P47738	80	Aldehyde dehydrogenase, mitochondrial	Aldh2	Sirt3	9.44266e+06	8.94227e+06	9.62897e+06	8620100	1.01561e+07	8.0158e+06	9.39571e+06	0.866093	0.960558	6.96182	6.96328	0.00483054
P47738	157	Aldehyde dehydrogenase, mitochondrial	Aldh2	Sirt3	9.29236e+06	8.67894e+06	2.96122e+06	7131200	5.91322e+06	1.37331e+07	3.17519e+06	0.866093	0.857995	6.84609	6.88122	0.116723
P47738	161	Aldehyde dehydrogenase, mitochondrial	Aldh2	Sirt3	NA	4.14931e+06	3.10414e+06	4233500	3.79828e+06	4.73703e+06	3.18419e+06	0.866093	0.900046	6.58308	6.59179	0.0289157
P47738	282	Aldehyde dehydrogenase, mitochondrial	Aldh2	Sirt3	6.65547e+06	4.67226e+06	1.92076e+06	3051800	1.98194e+06	8.62956e+06	NA	0.866093	0.655126	6.61014	6.72475	0.380731
P47738	370	Aldehyde dehydrogenase, mitochondrial	Aldh2	Sirt3	1.78235e+07	1.85589e+07	2.32972e+07	15314000	2.75351e+07	2.72939e+07	3.06211e+07	0.866093	0.00644857	7.27296	7.45459	0.603351
P47738	428	Aldehyde dehydrogenase, mitochondrial	Aldh2	Sirt3	0	0	0	0	1.59464e+06	3.19134e+06	NA	0.866093	0.00807434	Negative infinity	6.37894	4.58074
P47738	430	Aldehyde dehydrogenase, mitochondrial	Aldh2	Sirt3	5.68773e+06	7.18369e+06	5.40741e+06	6169500	8.95932e+06	6.04328e+06	9.0739e+06	0.866093	0.100001	6.78619	6.90447	0.392927
P47738	443	Aldehyde dehydrogenase, mitochondrial	Aldh2	Sirt3	NA	2.88102e+08	2.79048e+08	246150000	2.61403e+08	2.43562e+08	3.13661e+08	0.866093	0.945922	8.43313	8.43596	0.00941639
P51174	81	Long-chain specific acyl-CoA dehydrogenase, mitochondrial	Acadl	Sirt3	1.88405e+07	1.89395e+07	2.57734e+07	15735000	2.08349e+07	1.59912e+07	2.123e+07	1.07434	0.87656	7.29715	7.28673	-0.0346246
P52196	175	Thiosulfate sulfurtransferase	Tst	Sirt3	NA	NA	4.93189e+06	4443200	5.4698e+06	5.54284e+06	1.04596e+07	1.16969	0.331942	6.67095	6.85476	0.610607
P52196	224	Thiosulfate sulfurtransferase	Tst	Sirt3	1.16635e+06	851098	1.0315e+06	856180	1.52402e+06	1.15306e+06	1.57158e+06	1.16969	0.0273044	5.98958	6.15113	0.536677
P52825	510	Carnitine O-palmitoyltransferase 2, mitochondrial	Cpt2	Sirt3	1.6488e+06	1.51601e+06	2.03219e+06	1378200	1.2484e+06	1.12665e+06	1.61938e+06	1.07666	0.19284	6.21585	6.12433	-0.304008
P53395	261	Lipoamide acyltransferase component of branched-chain alpha-keto acid dehydrogenase complex, mitochondrial	Dbt	Sirt3	438566	NA	680504	483110	757171	603219	850946	1.04154	0.121668	5.72759	5.86753	0.464881
P54071	80	Isocitrate dehydrogenase [NADP], mitochondrial	Idh2	Sirt3	8.67771e+07	6.05635e+07	2.76394e+07	18516000	3.6857e+07	5.73914e+07	5.83416e+07	1.33259	0.903103	7.68461	7.7064	0.072394
P54869	83	Hydroxymethylglutaryl-CoA synthase, mitochondrial	Hmgcs2	Sirt3	1.30057e+08	1.6432e+08	1.99977e+08	61515000	2.14245e+08	1.28519e+08	1.87118e+08	1.27649	0.398566	8.14291	8.24706	0.34596
P54869	137	Hydroxymethylglutaryl-CoA synthase, mitochondrial	Hmgcs2	Sirt3	3.80765e+06	3.48213e+06	1.33133e+06	1987300	2.0467e+06	2.3765e+06	1.30304e+06	1.27649	0.366849	6.42359	6.28075	-0.47451
P54869	243	Hydroxymethylglutaryl-CoA synthase, mitochondrial	Hmgcs2	Sirt3	2.3807e+08	1.86965e+08	1.41128e+08	93431000	1.20234e+08	7.76331e+07	1.79985e+08	1.27649	0.419274	8.21722	8.1002	-0.38872
P54869	310	Hydroxymethylglutaryl-CoA synthase, mitochondrial	Hmgcs2	Sirt3	1.7923e+07	3.89856e+07	2.10523e+07	11295000	1.58038e+07	1.39403e+07	2.55926e+07	1.27649	0.633579	7.34858	7.26589	-0.274674
P54869	333	Hydroxymethylglutaryl-CoA synthase, mitochondrial	Hmgcs2	Sirt3	NA	8.13708e+06	5.31876e+06	NA	4.60943e+06	6.16184e+06	NA	1.27649	0.491872	6.82788	6.73124	-0.321044
P54869	447	Hydroxymethylglutaryl-CoA synthase, mitochondrial	Hmgcs2	Sirt3	2.02791e+07	3.42414e+07	1.61222e+07	10423000	3.5637e+07	1.52053e+07	3.02996e+07	1.27649	0.429525	7.30678	7.43212	0.416393
P54869	473	Hydroxymethylglutaryl-CoA synthase, mitochondrial	Hmgcs2	Sirt3	2.05865e+07	2.74134e+07	6.6e+06	NA	2.54874e+07	1.54416e+07	1.5098e+07	1.27649	0.949147	7.26007	7.27128	0.0372264
P56480	259	ATP synthase subunit beta, mitochondrial	Atp5f1b	Sirt3	2.13432e+07	NA	1.45992e+07	8123800	1.22334e+07	1.48524e+07	1.2128e+07	1.02301	0.700972	7.16698	7.11632	-0.168313
P97450	84	ATP synthase-coupling factor 6, mitochondrial	Atp5pf	Sirt3	3.50914e+06	5.2001e+06	4.59306e+06	2653400	1.15616e+07	1.4631e+07	1.3714e+07	0.865543	0.000256508	6.60086	7.12392	1.73759
Q03265	498	ATP synthase subunit alpha, mitochondrial	Atp5f1a	Sirt3	6.55019e+06	9.2343e+06	7.42024e+06	7769000	NA	7.44839e+06	8.96826e+06	1.07879	0.653243	6.88893	6.91425	0.0841149
Q3TBW2	139	39S ribosomal protein L10, mitochondrial	Mrpl10	Sirt3	3.66729e+06	4.25439e+06	3.83017e+06	2722100	3.30136e+06	2.49656e+06	5.11122e+06	0.887761	0.981929	6.55853	6.56067	0.0071155
Q3UEG6	56	Alanine--glyoxylate aminotransferase 2, mitochondrial	Agxt2	Sirt3	2.79653e+06	2.08934e+06	1.85284e+06	1946500	2.70312e+06	1.76443e+06	5.06621e+06	1.17353	0.294525	6.33672	6.50214	0.549522
Q60759	253	Glutaryl-CoA dehydrogenase, mitochondrial	Gcdh	Sirt3	7.09658e+06	3.6543e+06	3.87369e+06	8633800	2.55411e+06	7.76247e+06	2.14722e+06	0.999447	0.464143	6.76452	6.61853	-0.484968
Q61425	75	Hydroxyacyl-coenzyme A dehydrogenase, mitochondrial	Hadh	Sirt3	4.28845e+06	4.18451e+06	6.00093e+06	4154500	5.79125e+06	4.00982e+06	4.5661e+06	1.12433	0.855827	6.66812	6.68025	0.04031
Q61425	312	Hydroxyacyl-coenzyme A dehydrogenase, mitochondrial	Hadh	Sirt3	2.06478e+06	2.03761e+06	2.57947e+06	1575700	3.92194e+06	4.52255e+06	3.35958e+06	1.12433	0.003974	6.31479	6.59491	0.930534
Q61941	70	NAD(P) transhydrogenase, mitochondrial	Nnt	Sirt3	4.02689e+07	4.23169e+07	4.16977e+07	42621000	4.08354e+07	2.99393e+07	6.50254e+07	0.821308	0.700757	7.62041	7.65578	0.1175
Q61941	394	NAD(P) transhydrogenase, mitochondrial	Nnt	Sirt3	1.34551e+07	1.86965e+07	1.16614e+07	14091000	1.2283e+07	1.0927e+07	2.39405e+07	0.821308	0.76227	7.16065	7.19636	0.118647
Q61941	451	NAD(P) transhydrogenase, mitochondrial	Nnt	Sirt3	2.02193e+06	2.16724e+06	1.8112e+06	1493000	3.10245e+06	1.84393e+06	4.13348e+06	0.821308	0.103605	6.27262	6.48096	0.692093
Q80XN0	103	D-beta-hydroxybutyrate dehydrogenase, mitochondrial	Bdh1	Sirt3	1.42747e+06	1.20567e+06	1.41e+06	NA	1.4622e+06	1.09179e+06	1.81424e+06	0.991297	0.648707	6.1296	6.16318	0.111572
Q8BKZ9	194	Pyruvate dehydrogenase protein X component, mitochondrial	Pdhx	Sirt3	NA	576618	574368	NA	2.12045e+06	1.01634e+06	1.10882e+06	0.930137	0.163152	5.76004	6.15082	1.29814
Q8BMS1	350	Trifunctional enzyme subunit alpha, mitochondrial	Hadha	Sirt3	6.72599e+06	7.86379e+06	1.12194e+07	4382300	1.64913e+07	9.53738e+06	1.08103e+07	1.05399	0.111952	6.87782	7.08919	0.702127
Q8BMS1	406	Trifunctional enzyme subunit alpha, mitochondrial	Hadha	Sirt3	5.14456e+06	6.1897e+06	8.80046e+06	4132500	1.98852e+07	1.44181e+07	1.38791e+07	1.05399	0.00408417	6.78296	7.20577	1.40453
Q8BMS1	411	Trifunctional enzyme subunit alpha, mitochondrial	Hadha	Sirt3	532783	662707	827247	NA	8.66213e+06	5.84042e+06	6.38528e+06	1.05399	0.00193001	5.82882	6.84277	3.36828
Q8BMS1	644	Trifunctional enzyme subunit alpha, mitochondrial	Hadha	Sirt3	5.75077e+06	7.28177e+06	8.39883e+06	2682000	3.00438e+07	1.81653e+07	2.15239e+07	1.05399	0.00342733	6.7802	7.36632	1.94705
Q8BWT1	209	3-ketoacyl-CoA thiolase, mitochondrial	Acaa2	Sirt3	8.0137e+06	7.72512e+06	1.29498e+07	9668500	1.55568e+07	2.08225e+07	1.11866e+07	1.03659	0.070085	6.98179	7.20017	0.725469
Q8CGK3	382	Lon protease homolog, mitochondrial	Lonp1	Sirt3	0	0	0	0	389623	296791	380589	1.13642	2.92851e-05	Negative infinity	5.55105	1.83053
Q8CHT0	508	Delta-1-pyrroline-5-carboxylate dehydrogenase, mitochondrial	Aldh4a1	Sirt3	1.39045e+07	1.71165e+07	1.5984e+07	14068000	1.18868e+07	1.14416e+07	1.88459e+07	1.10436	0.606888	7.18379	7.14793	-0.119135
Q8K2B3	179	Succinate dehydrogenase [ubiquinone] flavoprotein subunit, mitochondrial	Sdha	Sirt3	3.30149e+06	3.54095e+06	4.91901e+06	2741700	1.13191e+07	7.75166e+06	8.34305e+06	1.04775	0.00366123	6.5594	6.96085	1.33357
Q8K2B3	182	Succinate dehydrogenase [ubiquinone] flavoprotein subunit, mitochondrial	Sdha	Sirt3	4.7398e+06	7.84008e+06	8.81838e+06	5077200	1.84039e+07	8.03087e+06	1.08707e+07	1.04775	0.0969253	6.82078	7.09465	0.909769
Q8K2B3	250	Succinate dehydrogenase [ubiquinone] flavoprotein subunit, mitochondrial	Sdha	Sirt3	7.04005e+06	8.58525e+06	8.60592e+06	7212300	7.99058e+06	6.18621e+06	8.59848e+06	1.04775	0.746591	6.89547	6.88034	-0.0502572
Q8K2B3	335	Succinate dehydrogenase [ubiquinone] flavoprotein subunit, mitochondrial	Sdha	Sirt3	3.17116e+06	4.17928e+06	4.24033e+06	3565500	5.03709e+06	3.66102e+06	5.0302e+06	1.04775	0.167928	6.57853	6.6605	0.272277
Q8K2B3	423	Succinate dehydrogenase [ubiquinone] flavoprotein subunit, mitochondrial	Sdha	Sirt3	1.07295e+07	1.06218e+07	1.49746e+07	9936200	1.1533e+07	8.60891e+06	1.7671e+07	1.04775	0.707673	7.06317	7.10052	0.124081
Q8K2B3	498	Succinate dehydrogenase [ubiquinone] flavoprotein subunit, mitochondrial	Sdha	Sirt3	1.78235e+06	1.84914e+06	2.42281e+06	1545900	1.75612e+06	1.37085e+06	2.65194e+06	1.04775	0.948454	6.27877	6.28472	0.019797
Q8K2B3	517	Succinate dehydrogenase [ubiquinone] flavoprotein subunit, mitochondrial	Sdha	Sirt3	3.41246e+06	4.85879e+06	4.77942e+06	4219200	7.06645e+06	3.48682e+06	4.67283e+06	1.04775	0.467874	6.63523	6.70547	0.233327
Q8K2B3	547	Succinate dehydrogenase [ubiquinone] flavoprotein subunit, mitochondrial	Sdha	Sirt3	1.24606e+08	1.35244e+08	1.58407e+08	119900000	1.24435e+08	9.12211e+07	1.46105e+08	1.04775	0.443418	8.12885	8.0813	-0.157949
Q8K2B3	608	Succinate dehydrogenase [ubiquinone] flavoprotein subunit, mitochondrial	Sdha	Sirt3	7.5299e+06	7.30067e+06	9.36275e+06	7835100	1.04466e+07	6.2191e+06	8.58829e+06	1.04775	0.738061	6.90348	6.92521	0.0721937
Q8K2B3	633	Succinate dehydrogenase [ubiquinone] flavoprotein subunit, mitochondrial	Sdha	Sirt3	2.17171e+06	2.30862e+06	3.3108e+06	2463800	2.7085e+06	1.73246e+06	3.30549e+06	1.04775	0.971401	6.40887	6.41198	0.0103274
Q8K2B3	647	Succinate dehydrogenase [ubiquinone] flavoprotein subunit, mitochondrial	Sdha	Sirt3	3.51969e+07	5.68161e+07	4.97063e+07	46043000	3.92128e+07	4.63823e+07	5.15924e+07	1.04775	0.850917	7.67155	7.66019	-0.0377203
Q8QZT1	260	Acetyl-CoA acetyltransferase, mitochondrial	Acat1	Sirt3	1.21353e+06	1.15958e+06	2.24252e+06	1264800	3.4558e+06	2.65796e+06	2.90532e+06	1.03335	0.00830821	6.16735	6.47804	1.03209
Q8QZT1	265	Acetyl-CoA acetyltransferase, mitochondrial	Acat1	Sirt3	1.54292e+06	2.04951e+06	2.37665e+06	1344200	4.88026e+06	3.19948e+06	4.7587e+06	1.03335	0.00578342	6.26205	6.63139	1.22692
Q8R4N0	307	Citramalyl-CoA lyase, mitochondrial	Clybl	Sirt3	1.16665e+06	1.26365e+06	1.94943e+06	654460	2.97187e+06	2.17426e+06	2.81519e+06	1.16027	0.0137588	6.09987	6.42386	1.07629
Q8VCW8	559	Medium-chain acyl-CoA ligase ACSF2, mitochondrial	Acsf2	Sirt3	648813	621266	494853	NA	0	0	0	1.17526	0.000242267	5.76961	Negative infinity	-2.55658
Q91VA0	534	Acyl-coenzyme A synthetase ACSM1, mitochondrial	Acsm1	Sirt3	4.3147e+06	2.72176e+06	3.69604e+06	2530600	3.62567e+06	2.32469e+06	5.67183e+06	1.01352	0.583937	6.52059	6.58817	0.224502
Q91WK1	53	SPRY domain-containing protein 4	Spryd4	Sirt3	NA	5.72719e+06	8.72793e+06	4649500	1.13649e+07	1.17339e+07	1.28587e+07	0.793003	0.0124434	6.80402	7.07867	0.912372
Q99JY0	202	Trifunctional enzyme subunit beta, mitochondrial	Hadhb	Sirt3	1.01777e+08	8.23009e+07	8.23083e+07	45939000	4.94406e+07	5.95201e+07	6.00498e+07	1.28592	0.183427	7.89255	7.75079	-0.470898
Q99KI0	50	Aconitate hydratase, mitochondrial	Aco2	Sirt3	5.26338e+07	6.57255e+07	5.34512e+07	32249000	5.78e+07	3.08689e+07	4.15686e+07	1.12158	0.50146	7.7077	7.63761	-0.232808
Q99KI0	138	Aconitate hydratase, mitochondrial	Aco2	Sirt3	0	0	0	0	474543	1.09143e+06	NA	1.12158	0.014314	Negative infinity	5.89376	2.96899
Q99KR7	166	Peptidyl-prolyl cis-trans isomerase F, mitochondrial	Ppif	Sirt3	2.25396e+07	2.30212e+07	3.38545e+07	23987000	2.17608e+07	2.08172e+07	1.77146e+07	1.29093	0.14534	7.41247	7.30314	-0.363179
Q99LB2	228	Dehydrogenase/reductase SDR family member 4	Dhrs4	Sirt3	1.36473e+07	8.18638e+06	3.63503e+06	6706100	8.92996e+06	7.45091e+06	4.4353e+06	1.19502	0.700761	6.90546	6.84128	-0.213189
Q99LB7	913	Sarcosine dehydrogenase, mitochondrial	Sardh	Sirt3	2.18247e+06	2.8568e+06	1.31145e+06	1913400	3.7717e+06	3.49218e+06	2.05945e+06	0.965906	0.13431	6.31514	6.49245	0.58902
Q99LC5	226	Electron transfer flavoprotein subunit alpha, mitochondrial	Etfa	Sirt3	3.94845e+06	NA	7.65582e+06	3208800	1.4036e+07	1.25714e+07	1.12357e+07	0.944085	0.00858192	6.69352	7.10086	1.35316
Q99LC5	331	Electron transfer flavoprotein subunit alpha, mitochondrial	Etfa	Sirt3	NA	649194	1.06426e+06	1023600	797653	1.58439e+06	449950	0.944085	0.934296	5.96016	5.97497	0.0491894
Q99MN9	101	Propionyl-CoA carboxylase beta chain, mitochondrial	Pccb	Sirt3	NA	1.58479e+06	996259	718520	1.26041e+06	858802	1.10048e+06	1.54144	0.929008	6.04134	6.03069	-0.0353587
Q99MN9	103	Propionyl-CoA carboxylase beta chain, mitochondrial	Pccb	Sirt3	1.2661e+06	1.51255e+06	1.42306e+06	NA	899627	886966	1.01212e+06	1.54144	0.00473029	6.1463	5.96984	-0.58621
Q9CQA3	57	Succinate dehydrogenase [ubiquinone] iron-sulfur subunit, mitochondrial	Sdhb	Sirt3	1.61336e+06	1.75528e+06	3.28119e+06	1735700	0	0	0	0.841266	0.00656642	6.32147	Negative infinity	-4.38983
Q9CQA3	82	Succinate dehydrogenase [ubiquinone] iron-sulfur subunit, mitochondrial	Sdhb	Sirt3	1.05837e+06	555087	731435	1256600	934296	1.47145e+06	542073	0.841266	0.7901	5.95442	5.99238	0.126088
Q9CZL5	120	Pterin-4-alpha-carbinolamine dehydratase 2	Pcbd2	Sirt3	NA	768200	849952	820870	843435	930564	1.42557e+06	0.878669	0.237872	5.91009	6.02797	0.391573
Q9CZU6	52	Citrate synthase, mitochondrial	Cs	Sirt3	388998	6.51228e+06	826427	2090300	6.68941e+06	NA	5.69578e+06	1.18008	0.15289	6.38996	6.79187	1.33511
Q9CZU6	450	Citrate synthase, mitochondrial	Cs	Sirt3	NA	2.98019e+07	1.81103e+07	16661000	1.47353e+07	1.24731e+07	1.28323e+07	1.18008	0.124603	7.33293	7.12538	-0.68947
Q9CZU6	459	Citrate synthase, mitochondrial	Cs	Sirt3	NA	2.38863e+06	2.04124e+06	1257100	1.41698e+06	1.43533e+06	1.15759e+06	1.18008	0.181931	6.27776	6.12601	-0.504094
Q9D023	26	Mitochondrial pyruvate carrier 2	Mpc2	Sirt3	NA	2.33301e+06	2.79509e+06	1554200	2.4788e+06	1.41494e+06	4.56349e+06	1.23298	0.583395	6.3478	6.45011	0.339842
Q9D404	109	3-oxoacyl-[acyl-carrier-protein] synthase, mitochondrial	Oxsm	Sirt3	1.22744e+06	954067	753141	671370	733977	928171	878113	1.14899	0.737329	5.95497	5.92776	-0.0903926
Q9DB20	84	ATP synthase subunit O, mitochondrial	Atp5po	Sirt3	7.17419e+06	6.28474e+06	5.12626e+06	6125500	5.23508e+06	8.72391e+06	3.35462e+06	0.858654	0.784196	6.79083	6.76127	-0.0981924
Q9DB20	162	ATP synthase subunit O, mitochondrial	Atp5po	Sirt3	6.4046e+08	6.24921e+08	7.25462e+08	450080000	8.74943e+08	6.86272e+08	5.32616e+08	0.858654	0.451213	8.78549	8.84382	0.193756
Q9DBT9	107	Dimethylglycine dehydrogenase, mitochondrial	Dmgdh	Sirt3	2.80536e+06	2.54789e+06	1.51086e+06	1665200	1.74928e+06	1.22849e+06	1.96823e+06	1.25117	0.302551	6.32885	6.21713	-0.371128
Q9DCM2	93	Glutathione S-transferase kappa 1	Gstk1	Sirt3	1.31702e+07	1.32712e+07	7.1041e+06	10529000	1.46216e+07	1.05271e+07	2.04582e+07	1.11404	0.216626	7.04213	7.18191	0.464344
Q9DCS3	252	Enoyl-[acyl-carrier-protein] reductase, mitochondrial	Mecr	Sirt3	NA	2.25156e+06	2.29773e+06	1524500	3.6644e+06	2.85506e+06	2.73884e+06	1.09649	0.0506136	6.30634	6.48941	0.60815
Q9DCW4	19	Electron transfer flavoprotein subunit beta	Etfb	Sirt3	1.65897e+07	1.18229e+07	1.79209e+07	8322100	1.67486e+07	2.30052e+07	1.34003e+07	0.911049	0.301382	7.13557	7.24842	0.37485
Q9DCY0	128	Glycine N-acyltransferase-like protein Keg1	Keg1	Sirt3	4.33399e+06	1.49913e+06	1.68978e+06	NA	995223	1.3e+06	1.86768e+06	0.768605	0.303705	6.39926	6.14228	-0.8537
Q9JLZ3	119	Methylglutaconyl-CoA hydratase, mitochondrial	Auh	Sirt3	5.90406e+06	7.24075e+06	1.15522e+07	7075300	1.52625e+07	1.28046e+07	1.50156e+07	1.00013	0.0103496	6.89999	7.15718	0.854374
Q9QXX4	373	Calcium-binding mitochondrial carrier protein Aralar2	Slc25a13	Sirt3	1.26715e+07	5.83277e+06	1.31009e+07	7512900	1.11318e+07	8.34993e+06	3.30951e+07	0.911807	0.312331	6.99032	7.24367	0.841631
Q9WUR2	60	Enoyl-CoA delta isomerase 2, mitochondrial	Eci2	Sirt3	1.19417e+06	NA	NA	1792800	1.72408e+06	NA	1.16818e+06	1.24128	0.918301	6.1742	6.16021	-0.046483
Q9WUR2	90	Enoyl-CoA delta isomerase 2, mitochondrial	Eci2	Sirt3	9.54361e+07	8.47722e+07	8.25924e+07	87743000	9.65063e+07	8.25722e+07	3.70031e+07	1.24128	0.357174	7.94268	7.8575	-0.28298
Q9Z2I9	88	Succinate--CoA ligase [ADP-forming] subunit beta, mitochondrial	Sucla2	Sirt3	1.15214e+07	1.28534e+07	1.14131e+07	8597000	1.67085e+07	1.18809e+07	1.70541e+07	1.04093	0.065634	7.04518	7.18226	0.455379
Q8C196	1486	Carbamoyl-phosphate synthase [ammonia], mitochondrial	Cps1	Sirt3/Sirt5	1.9254e+07	8.66543e+06	7.22578e+06	10939000	2.29694e+07	2.82014e+07	3.41502e+07	0.860463	0.00979128	7.06149	7.45393	1.30367
P05202	404	Aspartate aminotransferase, mitochondrial	Got2	Sirt3/Sirt7	1.33564e+07	1.1687e+07	1.12177e+07	11403000	1.09688e+07	1.10561e+07	1.58202e+07	1.03795	0.65249	7.07613	7.10089	0.0822388
P54071	413	Isocitrate dehydrogenase [NADP], mitochondrial	Idh2	Sirt3/Sirt7	6.73646e+06	6.72472e+06	7.58355e+06	10745000	8.09833e+06	4.93275e+06	6.27452e+06	1.33259	0.318333	6.90023	6.80856	-0.304504
Q99J39	385	Malonyl-CoA decarboxylase, mitochondrial	Mlycd	Sirt4	1.39763e+07	6.06977e+06	5.57337e+06	6822500	4.95219e+06	5.04276e+06	6.36037e+06	1.04457	0.311845	6.90905	6.73654	-0.573063
P25688	10	Uricase	Uox	Sirt5	1.13218e+08	1.26897e+08	7.12765e+07	130620000	1.33781e+08	1.02445e+08	1.32687e+08	0.91266	0.524669	8.04337	8.0898	0.154233
P25688	36	Uricase	Uox	Sirt5	1.2759e+08	1.166e+08	1.11665e+08	231950000	1.69919e+08	1.66517e+08	1.46638e+08	0.91266	0.698542	8.16717	8.20689	0.131946
P25688	72	Uricase	Uox	Sirt5	5.47694e+07	5.68516e+07	4.50595e+07	84415000	5.79437e+07	6.01353e+07	3.34744e+07	0.91266	0.463249	7.78013	7.70344	-0.254741
P25688	80	Uricase	Uox	Sirt5	2.54177e+06	2.27545e+06	1.49285e+06	3362000	NA	3.30121e+06	2.3139e+06	0.91266	0.582613	6.38346	6.44833	0.215488
P25688	118	Uricase	Uox	Sirt5	6.21826e+06	5.75766e+06	3.39493e+06	6538700	6.32717e+06	6.9934e+06	4.01505e+06	0.91266	0.800774	6.73857	6.76182	0.0772181
P25688	158	Uricase	Uox	Sirt5	776470	967402	659753	1449400	575898	896777	796246	0.91266	0.391309	5.98374	5.8787	-0.348947
P25688	164	Uricase	Uox	Sirt5	NA	2.37808e+07	1.5327e+07	29463000	2.36482e+07	1.68705e+07	2.52025e+07	0.91266	0.853926	7.35902	7.34058	-0.0612362
P25688	175	Uricase	Uox	Sirt5	9.12337e+06	8.55403e+06	3.16881e+06	11566000	9.98794e+06	1.14165e+07	1.15677e+07	0.91266	0.234321	6.90865	7.04103	0.439746
P25688	185	Uricase	Uox	Sirt5	1.25593e+07	1.42578e+07	9.66651e+06	25776000	1.7271e+07	1.59264e+07	1.44695e+07	0.91266	0.941975	7.19215	7.2011	0.029727
P25688	196	Uricase	Uox	Sirt5	2.18793e+07	NA	4.64904e+06	NA	0	0	0	0.91266	0.130787	7.12268	Negative infinity	-7.05139
P25688	220	Uricase	Uox	Sirt5	2.44703e+08	1.69755e+08	1.10676e+08	282360000	1.62342e+08	2.14921e+08	1.63252e+08	0.91266	0.667975	8.30508	8.25569	-0.164079
P25688	227	Uricase	Uox	Sirt5	1.05149e+08	1.11409e+08	7.02211e+07	137100000	1.35028e+08	1.02336e+08	1.28396e+08	0.91266	0.423612	8.02518	8.08607	0.202279
P25688	277	Uricase	Uox	Sirt5	4.89653e+07	4.47966e+07	3.97309e+07	86410000	5.93547e+07	5.49853e+07	4.99965e+07	0.91266	0.988324	7.74017	7.73861	-0.00517509
P25688	296	Uricase	Uox	Sirt5	1.08036e+07	1.0702e+07	NA	NA	1.37242e+07	1.26329e+07	1.35133e+07	0.91266	0.00991601	7.03152	7.12353	0.305643
Q8C196	44	Carbamoyl-phosphate synthase [ammonia], mitochondrial	Cps1	Sirt5	1.13928e+08	9.30182e+07	1.15633e+08	102630000	7.70224e+07	6.31756e+07	1.20538e+08	0.860463	0.273104	8.02654	7.93908	-0.290546
Q8C196	55	Carbamoyl-phosphate synthase [ammonia], mitochondrial	Cps1	Sirt5	1.41767e+07	1.31167e+07	1.51094e+07	14436000	7.98518e+06	9.82894e+06	1.99192e+07	0.860463	0.625613	7.15259	7.0996	-0.176002
Q8C196	57	Carbamoyl-phosphate synthase [ammonia], mitochondrial	Cps1	Sirt5	1.29182e+08	1.10886e+08	9.04193e+07	137120000	7.48719e+07	9.36445e+07	1.42253e+08	0.860463	0.550711	8.06782	8.01532	-0.174417
Q8C196	119	Carbamoyl-phosphate synthase [ammonia], mitochondrial	Cps1	Sirt5	9.09196e+07	7.83409e+07	7.71495e+07	79399000	4.70988e+07	7.06301e+07	1.02086e+08	0.860463	0.58045	7.9109	7.86494	-0.152699
Q8C196	157	Carbamoyl-phosphate synthase [ammonia], mitochondrial	Cps1	Sirt5	2.68669e+07	2.25561e+07	1.59857e+07	22735000	1.06178e+07	2.38772e+07	1.57461e+07	0.860463	0.26201	7.34313	7.22394	-0.395954
Q8C196	182	Carbamoyl-phosphate synthase [ammonia], mitochondrial	Cps1	Sirt5	NA	7.44179e+06	5.58617e+06	NA	7.15796e+06	5.48362e+06	NA	0.860463	0.891335	6.81385	6.80077	-0.043434
Q8C196	197	Carbamoyl-phosphate synthase [ammonia], mitochondrial	Cps1	Sirt5	1.61231e+07	9.83354e+06	8.53766e+06	NA	7.80369e+06	1.0708e+07	NA	0.860463	0.535382	7.06063	6.96642	-0.312956
Q8C196	207	Carbamoyl-phosphate synthase [ammonia], mitochondrial	Cps1	Sirt5	9.51145e+06	6.26187e+06	6.38439e+06	9506800	5.22564e+06	6.85041e+06	NA	0.860463	0.269669	6.89851	6.78089	-0.390718
Q8C196	214	Carbamoyl-phosphate synthase [ammonia], mitochondrial	Cps1	Sirt5	3.26919e+07	3.72309e+07	2.63647e+07	32577000	2.81187e+07	2.30761e+07	4.58767e+07	0.860463	0.983162	7.50807	7.50997	0.00630263
Q8C196	219	Carbamoyl-phosphate synthase [ammonia], mitochondrial	Cps1	Sirt5	7.68169e+06	8.30825e+06	4.34647e+06	6590700	5.67435e+06	5.9536e+06	9.32179e+06	0.860463	0.866602	6.82813	6.84406	0.0529096
Q8C196	228	Carbamoyl-phosphate synthase [ammonia], mitochondrial	Cps1	Sirt5	1.21159e+08	5.65967e+07	9.89006e+07	142080000	5.24796e+07	1.26588e+08	9.53255e+07	0.860463	0.658211	8.01988	7.96125	-0.194759
Q8C196	279	Carbamoyl-phosphate synthase [ammonia], mitochondrial	Cps1	Sirt5	2.47193e+07	3.21289e+07	NA	28315000	1.25839e+07	2.71297e+07	3.03291e+07	0.860463	0.438566	7.45313	7.36824	-0.281994
Q8C196	287	Carbamoyl-phosphate synthase [ammonia], mitochondrial	Cps1	Sirt5	2.75705e+07	2.55659e+07	2.90738e+07	30736000	2.11265e+07	1.96502e+07	2.58965e+07	0.860463	0.0322509	7.45081	7.34683	-0.345421
Q8C196	307	Carbamoyl-phosphate synthase [ammonia], mitochondrial	Cps1	Sirt5	1.69621e+08	1.43557e+08	1.00334e+08	207140000	1.17877e+08	1.64689e+08	2.32747e+08	0.860463	0.684387	8.19079	8.23495	0.1467
Q8C196	412	Carbamoyl-phosphate synthase [ammonia], mitochondrial	Cps1	Sirt5	3.50039e+07	3.209e+07	3.74723e+07	42638000	2.50852e+07	1.64862e+07	4.24497e+07	0.860463	0.259376	7.56586	7.44727	-0.39396
Q8C196	458	Carbamoyl-phosphate synthase [ammonia], mitochondrial	Cps1	Sirt5	3.1491e+08	1.56758e+08	1.10573e+08	140180000	1.24624e+08	1.23613e+08	1.64072e+08	0.860463	0.470326	8.25673	8.1381	-0.394075
Q8C196	522	Carbamoyl-phosphate synthase [ammonia], mitochondrial	Cps1	Sirt5	1.70653e+08	8.94396e+07	4.02932e+07	26979000	5.83251e+07	8.89486e+07	4.65665e+07	0.860463	0.683816	7.91297	7.81032	-0.340992
Q8C196	527	Carbamoyl-phosphate synthase [ammonia], mitochondrial	Cps1	Sirt5	2.57497e+06	2.94399e+06	3.50039e+06	3420900	2.23113e+06	1.86382e+06	4.25374e+06	0.860463	0.64715	6.49277	6.4445	-0.160355
Q8C196	553	Carbamoyl-phosphate synthase [ammonia], mitochondrial	Cps1	Sirt5	1.08686e+09	7.53286e+08	8.41334e+08	1048100000	6.42731e+08	7.74077e+08	1.17189e+09	0.860463	0.688677	8.9696	8.93596	-0.111749
Q8C196	751	Carbamoyl-phosphate synthase [ammonia], mitochondrial	Cps1	Sirt5	1.16336e+08	7.75391e+07	1.02254e+08	81392000	6.83774e+07	9.5007e+07	1.65131e+08	0.860463	0.592053	7.97488	8.03943	0.214444
Q8C196	757	Carbamoyl-phosphate synthase [ammonia], mitochondrial	Cps1	Sirt5	2.20865e+08	1.23259e+08	1.11426e+08	111780000	7.575e+07	1.63918e+08	2.1564e+08	0.860463	0.838757	8.15178	8.18118	0.0976937
Q8C196	772	Carbamoyl-phosphate synthase [ammonia], mitochondrial	Cps1	Sirt5	1.42978e+07	8.19768e+06	2.92862e+06	4723200	3.51118e+06	2.06949e+07	NA	0.860463	0.518996	6.87719	7.08289	0.683338
Q8C196	811	Carbamoyl-phosphate synthase [ammonia], mitochondrial	Cps1	Sirt5	2.21784e+07	1.28019e+07	9.86191e+06	24457000	7.66785e+06	2.63768e+07	1.18324e+07	0.860463	0.761166	7.23867	7.18447	-0.18003
Q8C196	831	Carbamoyl-phosphate synthase [ammonia], mitochondrial	Cps1	Sirt5	2.93068e+07	2.89596e+07	1.62792e+07	41531000	2.74341e+07	4.91707e+07	8.48526e+06	0.860463	0.957004	7.46268	7.45276	-0.032977
Q8C196	840	Carbamoyl-phosphate synthase [ammonia], mitochondrial	Cps1	Sirt5	3.97238e+08	3.39435e+08	3.63665e+08	486780000	2.75499e+08	3.11728e+08	2.75747e+08	0.860463	0.0396199	8.59855	8.45888	-0.463983
Q8C196	841	Carbamoyl-phosphate synthase [ammonia], mitochondrial	Cps1	Sirt5	9.1959e+06	NA	7.25257e+06	6691400	0	0	0	0.860463	0.000527456	6.88724	Negative infinity	-6.26927
Q8C196	856	Carbamoyl-phosphate synthase [ammonia], mitochondrial	Cps1	Sirt5	4.09651e+07	3.42364e+07	1.97716e+07	31291000	1.01722e+07	3.84761e+07	3.19777e+07	0.860463	0.619526	7.49922	7.42935	-0.232088
Q8C196	875	Carbamoyl-phosphate synthase [ammonia], mitochondrial	Cps1	Sirt5	3.03462e+08	2.8552e+08	2.16957e+08	378550000	1.47485e+08	2.14729e+08	1.52871e+08	0.860463	0.0346644	8.47147	8.23476	-0.786343
Q8C196	889	Carbamoyl-phosphate synthase [ammonia], mitochondrial	Cps1	Sirt5	NA	7.80733e+06	9.36958e+06	8644800	4.80761e+06	7.34523e+06	1.0533e+07	0.860463	0.575483	6.93486	6.87863	-0.186793
Q8C196	892	Carbamoyl-phosphate synthase [ammonia], mitochondrial	Cps1	Sirt5	4.46896e+06	3.02315e+06	4.32139e+06	4238600	1.99168e+06	2.06814e+06	5.57981e+06	0.860463	0.486812	6.60347	6.50694	-0.320674
Q8C196	915	Carbamoyl-phosphate synthase [ammonia], mitochondrial	Cps1	Sirt5	4.32263e+06	4.92892e+06	5.18974e+06	7569000	3.6882e+06	4.85458e+06	6.7955e+06	0.860463	0.744956	6.74057	6.70866	-0.106005
Q8C196	935	Carbamoyl-phosphate synthase [ammonia], mitochondrial	Cps1	Sirt5	3.06236e+06	NA	NA	2438600	0	0	0	0.860463	0.0012979	6.43941	Negative infinity	-4.78161
Q8C196	1070	Carbamoyl-phosphate synthase [ammonia], mitochondrial	Cps1	Sirt5	1.52587e+08	1.16001e+08	1.45787e+08	150590000	4.51476e+07	9.81257e+07	2.3081e+08	0.860463	0.740666	8.14996	8.09585	-0.179764
Q8C196	1168	Carbamoyl-phosphate synthase [ammonia], mitochondrial	Cps1	Sirt5	9.6109e+07	8.32927e+07	8.902e+07	98210000	7.3067e+07	8.08596e+07	1.0554e+08	0.860463	0.595737	7.96217	7.93696	-0.083746
Q8C196	1183	Carbamoyl-phosphate synthase [ammonia], mitochondrial	Cps1	Sirt5	636699	707676	566688	881320	0	0	0	0.860463	0.000325079	5.84392	Negative infinity	-2.80343
Q8C196	1229	Carbamoyl-phosphate synthase [ammonia], mitochondrial	Cps1	Sirt5	2.89411e+07	2.02503e+07	1.83031e+07	21924000	2.18069e+07	1.69859e+07	2.98177e+07	0.860463	0.906231	7.34937	7.35927	0.0328935
Q8C196	1232	Carbamoyl-phosphate synthase [ammonia], mitochondrial	Cps1	Sirt5	4.42574e+07	4.12661e+07	1.59149e+07	45751000	2.69918e+07	3.5991e+07	2.25448e+07	0.860463	0.39664	7.56582	7.45498	-0.368175
Q8C196	1269	Carbamoyl-phosphate synthase [ammonia], mitochondrial	Cps1	Sirt5	2.53108e+07	1.87311e+07	9.06667e+06	27983000	6.57267e+06	3.06933e+07	1.93391e+07	0.860463	0.861867	7.30692	7.27573	-0.103583
Q8C196	1291	Carbamoyl-phosphate synthase [ammonia], mitochondrial	Cps1	Sirt5	1.015e+07	8.59032e+06	9.02401e+06	10844000	8.31185e+06	1.0994e+07	1.69988e+07	0.860463	0.322781	6.98462	7.08284	0.326277
Q8C196	1356	Carbamoyl-phosphate synthase [ammonia], mitochondrial	Cps1	Sirt5	9.53089e+06	6.05146e+06	4.90817e+06	9290300	4.41678e+06	5.02308e+06	5.7671e+06	0.860463	0.152825	6.87188	6.70492	-0.554614
Q8C196	1360	Carbamoyl-phosphate synthase [ammonia], mitochondrial	Cps1	Sirt5	8.94316e+06	1.72017e+07	NA	8646000	8.3044e+06	1.1227e+07	NA	0.860463	0.66122	7.06434	6.9897	-0.24795
Q8C196	1444	Carbamoyl-phosphate synthase [ammonia], mitochondrial	Cps1	Sirt5	5.58962e+07	4.95475e+07	6.95393e+07	56745000	4.61868e+07	6.15204e+07	NA	0.860463	0.630552	7.76292	7.73122	-0.105317
Q8C196	1479	Carbamoyl-phosphate synthase [ammonia], mitochondrial	Cps1	Sirt5	1.78474e+07	1.57745e+07	1.67579e+07	20978000	1.28394e+07	1.94393e+07	2.17071e+07	0.860463	0.954449	7.25138	7.25516	0.0125466
Q61937	32	Nucleophosmin	Npm1	Sirt6/Sirt7	813932	NA	1.08892e+06	1700300	NA	1.13876e+06	1.27487e+06	0.794566	0.987618	6.07956	6.08164	0.00690274
Q61937	154	Nucleophosmin	Npm1	Sirt6/Sirt7	1.11924e+06	2.19712e+06	474170	NA	0	0	0	0.794566	0.0657717	6.10158	Negative infinity	-3.65937
Q61937	271	Nucleophosmin	Npm1	Sirt6/Sirt7	1.30536e+07	5.64675e+06	6.31954e+06	6392800	NA	1.59182e+07	6.62168e+06	0.794566	0.426454	6.89504	7.05192	0.521133
O08749	127	Dihydrolipoyl dehydrogenase, mitochondrial	Dld	Sirt7	5.02724e+06	3.39975e+06	2.75695e+06	2773900	2.45769e+06	3.19149e+06	2.8346e+06	0.991906	0.359655	6.54276	6.45147	-0.303257
O08749	166	Dihydrolipoyl dehydrogenase, mitochondrial	Dld	Sirt7	NA	1.51297e+07	1.38884e+07	12856000	1.5511e+07	1.33351e+07	1.70404e+07	0.991906	0.348324	7.14482	7.18456	0.132012
O70475	107	UDP-glucose 6-dehydrogenase	Ugdh	Sirt7	4.55077e+06	4.61386e+06	4.03785e+06	4208800	4.96426e+06	3.24428e+06	4.15375e+06	1.36654	0.625368	6.63877	6.61498	-0.0790375
O70475	190	UDP-glucose 6-dehydrogenase	Ugdh	Sirt7	0	0	0	0	321382	NA	325287	1.36654	1.12165e-09	Negative infinity	5.50965	1.69303
P04117	59	Fatty acid-binding protein, adipocyte	Fabp4	Sirt7	1.43778e+06	1.5734e+06	NA	1125200	635060	2.63468e+06	354414	1.31138	0.826563	6.1395	6.08209	-0.190727
P05202	73	Aspartate aminotransferase, mitochondrial	Got2	Sirt7	4.07564e+07	4.32782e+07	5.0563e+07	38779000	4.52665e+07	4.09988e+07	4.47041e+07	1.03795	0.927117	7.63693	7.64005	0.010359
P05202	90	Aspartate aminotransferase, mitochondrial	Got2	Sirt7	2.48195e+06	2.35259e+06	3.18656e+06	2256400	2.7776e+06	3.22129e+06	2.75093e+06	1.03795	0.270306	6.40983	6.46488	0.182872
P05202	309	Aspartate aminotransferase, mitochondrial	Got2	Sirt7	4.69142e+06	3.21517e+06	2.33143e+06	951220	3.08741e+06	3.30111e+06	3.16989e+06	1.03795	0.693174	6.44674	6.50326	0.187767
P07356	227	Annexin A2	Anxa2	Sirt7	2.6505e+06	2.28515e+06	5.91706e+06	3613300	3.44927e+06	1.14808e+06	2.4637e+06	1.53083	0.308926	6.55829	6.37175	-0.619674
P09103	108	Protein disulfide-isomerase	P4hb	Sirt7	3.8333e+06	3.50255e+06	1.90557e+06	2940300	3.4184e+06	4.98148e+06	2.21303e+06	0.924879	0.581701	6.48365	6.54871	0.21614
P18242	122	Cathepsin D	Ctsd	Sirt7	3.62624e+06	1.74212e+06	1.50207e+06	3698800	1.50354e+06	3.02252e+06	NA	0.899502	0.724124	6.42198	6.35469	-0.223544
P20108	92	Thioredoxin-dependent peroxide reductase, mitochondrial	Prdx3	Sirt7	8.56255e+06	6.95125e+06	7.00214e+06	8684500	5.93617e+06	4.44201e+06	8.78936e+06	1.21189	0.29496	6.8921	6.80545	-0.287863
P26443	191	Glutamate dehydrogenase 1, mitochondrial	Glud1	Sirt7	1.8824e+08	1.72878e+08	1.07809e+08	95457000	9.79568e+07	8.00881e+07	1.05803e+08	1.28143	0.159087	8.14951	7.97596	-0.576522
P35486	313	Pyruvate dehydrogenase E1 component subunit alpha, somatic form, mitochondrial	Pdha1	Sirt7	4.39636e+07	3.81829e+07	3.13221e+07	24086000	3.82294e+07	3.68339e+07	5.38743e+07	0.978566	0.26444	7.53642	7.63326	0.321707
P42669	272	Transcriptional activator protein Pur-alpha	Pura	Sirt7	4.06046e+06	NA	3.42163e+06	3017300	2.63239e+06	2.43632e+06	3.01241e+06	1.23485	0.081207	6.54404	6.43035	-0.37768
P48036	74	Annexin A5	Anxa5	Sirt7	4.48638e+06	7.67372e+06	1.63731e+06	NA	3.39147e+06	2.04434e+06	NA	1.8544	0.474387	6.66268	6.43423	-0.758869
P48678	457	Prelamin-A/C	Lmna	Sirt7	1.4484e+06	1.30652e+06	2.90832e+06	2818200	2.54413e+06	2.23083e+06	1.83926e+06	0.935499	0.881281	6.32641	6.34336	0.0562964
P51881	23	ADP/ATP translocase 2	Slc25a5	Sirt7	3.77131e+09	2.76219e+09	3.96908e+09	2418400000	2.04754e+09	7.30044e+06	2.29452e+09	0.991782	0.0645546	9.50924	9.1613	-1.1558
P51881	166	ADP/ATP translocase 2	Slc25a5	Sirt7	5.30219e+07	6.70227e+07	4.25688e+07	53141000	4.3516e+07	4.30411e+07	6.20216e+07	0.991782	0.601005	7.7319	7.69484	-0.123125
P51881	199	ADP/ATP translocase 2	Slc25a5	Sirt7	2.25493e+07	2.40517e+07	1.10565e+07	21803000	2.44186e+07	1.75078e+07	1.99554e+07	0.991782	0.852905	7.29809	7.31444	0.0543145
P53395	440	Lipoamide acyltransferase component of branched-chain alpha-keto acid dehydrogenase complex, mitochondrial	Dbt	Sirt7	1.0648e+07	6.29715e+06	1.00838e+07	7886300	6.26693e+06	5.13061e+06	7.29216e+06	1.04154	0.112553	6.94096	6.79448	-0.486577
P54071	106	Isocitrate dehydrogenase [NADP], mitochondrial	Idh2	Sirt7	9.22656e+07	7.52222e+07	1.04711e+08	85522000	7.27456e+07	5.58458e+07	6.44701e+07	1.33259	0.0303272	7.95148	7.80857	-0.474738
P54071	275	Isocitrate dehydrogenase [NADP], mitochondrial	Idh2	Sirt7	1.03288e+06	1.06168e+06	1.54337e+06	1578200	1.12722e+06	1.00658e+06	1.45321e+06	1.33259	0.624932	6.11529	6.07761	-0.125156
P54071	282	Isocitrate dehydrogenase [NADP], mitochondrial	Idh2	Sirt7	2.96089e+06	2.61356e+06	5.12131e+06	4923400	3.253e+06	1.57155e+06	3.21118e+06	1.33259	0.230403	6.5916	6.4279	-0.543778
P63038	205	60 kDa heat shock protein, mitochondrial	Hspd1	Sirt7	NA	3.21221e+06	NA	2966200	4.02589e+06	5.44084e+06	6.18099e+06	0.838068	0.0811159	6.48985	6.71733	0.755683
P97450	41	ATP synthase-coupling factor 6, mitochondrial	Atp5pf	Sirt7	4.65284e+06	6.25123e+06	6.20904e+06	NA	6.57256e+06	8.42992e+06	NA	0.865543	0.160907	6.75621	6.87513	0.395061
P97450	99	ATP synthase-coupling factor 6, mitochondrial	Atp5pf	Sirt7	6.22237e+07	6.64024e+07	5.79172e+07	54038000	6.3037e+07	7.18037e+07	7.75816e+07	0.865543	0.07456	7.7792	7.85008	0.235448
Q03265	305	ATP synthase subunit alpha, mitochondrial	Atp5f1a	Sirt7	1.098e+08	7.27164e+07	6.63362e+07	52607000	6.68839e+07	6.66549e+07	7.08329e+07	1.07879	0.638805	7.87717	7.8333	-0.145734
Q60930	32	Voltage-dependent anion-selective channel protein 2	Vdac2	Sirt7	2.40284e+07	2.0755e+07	2.53152e+07	44702000	1.99093e+07	1.85391e+07	1.8646e+07	1.12064	0.192591	7.45788	7.27947	-0.592671
Q60930	75	Voltage-dependent anion-selective channel protein 2	Vdac2	Sirt7	1.63213e+07	7.55852e+06	1.37681e+07	18384000	5.50193e+06	7.2819e+06	1.04735e+07	1.12064	0.0941269	7.14638	6.88944	-0.853525
Q60930	278	Voltage-dependent anion-selective channel protein 2	Vdac2	Sirt7	1.67265e+07	1.40527e+07	1.15983e+07	25034000	1.11536e+07	1.41039e+07	1.20712e+07	1.12064	0.267151	7.22667	7.09492	-0.437672
Q60931	63	Voltage-dependent anion-selective channel protein 3	Vdac3	Sirt7	5.82674e+07	3.03438e+07	4.16243e+07	52836000	2.40981e+07	1.5473e+07	4.67298e+07	1.16451	0.173158	7.66056	7.45889	-0.669922
Q60931	174	Voltage-dependent anion-selective channel protein 3	Vdac3	Sirt7	7.62561e+06	5.69106e+06	6.38089e+06	7831600	4.92788e+06	4.2486e+06	4.45732e+06	1.16451	0.0135674	6.83773	6.6575	-0.598735
Q60932	74	Voltage-dependent anion-selective channel protein 1	Vdac1	Sirt7	5.85859e+06	5.27877e+06	4.80169e+06	7575300	3.58084e+06	NA	4.88956e+06	1.16763	0.17315	6.76927	6.62687	-0.47304
Q61425	202	Hydroxyacyl-coenzyme A dehydrogenase, mitochondrial	Hadh	Sirt7	3.82537e+08	4.18046e+08	3.93307e+08	247390000	3.36042e+08	3.60976e+08	2.13961e+08	1.12433	0.382523	8.55669	8.48239	-0.246823
Q61425	206	Hydroxyacyl-coenzyme A dehydrogenase, mitochondrial	Hadh	Sirt7	5.50737e+06	5.87742e+06	8.12161e+06	6973300	4.81242e+06	6.7059e+06	1.23252e+07	1.12433	0.538468	6.82085	6.90025	0.26375
Q68FD5	1441	Clathrin heavy chain 1	Cltc	Sirt7	4.78953e+06	4.11623e+06	3.7114e+06	4912800	4.56698e+06	4.26342e+06	5.88078e+06	0.781849	0.374024	6.64172	6.69053	0.162128
Q6ZWQ7	49	SWI/SNF-related matrix-associated actin-dependent regulator of chromatin subfamily D member 3	Spcs3	Sirt7	NA	1.51415e+06	703875	1135400	NA	1.22656e+06	672545	1.27827	0.676975	6.04837	5.97752	-0.235355
Q8BH95	101	Enoyl-CoA hydratase, mitochondrial	Echs1	Sirt7	1.15992e+07	1.30366e+07	1.78006e+07	11067000	1.50741e+07	2.02781e+07	2.32425e+07	0.878925	0.0713706	7.12632	7.29074	0.54618
Q8BIJ6	775	Isoleucine--tRNA ligase, mitochondrial	Iars2	Sirt7	2.6727e+06	2.47894e+06	1.93663e+06	2373200	1.9734e+06	1.1715e+06	2.34799e+06	0.914582	0.180912	6.3739	6.26268	-0.369461
Q8BWT1	137	3-ketoacyl-CoA thiolase, mitochondrial	Acaa2	Sirt7	1.28509e+09	1.62252e+09	1.95293e+09	1366900000	1.5471e+09	1.55489e+09	1.5814e+09	1.03659	0.981784	9.19225	9.19344	0.00395401
Q8R0X7	353	Sphingosine-1-phosphate lyase 1	Sgpl1	Sirt7	1.28292e+06	1.14971e+06	869807	1270600	588655	788774	1.47314e+06	0.872192	0.476819	6.05815	5.97781	-0.266864
Q8R0X7	431	Sphingosine-1-phosphate lyase 1	Sgpl1	Sirt7	534623	592848	NA	780220	281754	1.22017e+06	NA	0.872192	0.771778	5.80339	5.87562	0.239946
Q9CPP6	36	NADH dehydrogenase [ubiquinone] 1 alpha subcomplex subunit 5	Ndufa5	Sirt7	1.60775e+08	1.77225e+08	1.99789e+08	116520000	1.81664e+08	1.52995e+08	2.16163e+08	0.880635	0.473198	8.21372	8.26389	0.166652
Q9CPQ8	66	ATP synthase subunit g, mitochondrial	Atp5mg	Sirt7	7.70338e+07	7.57447e+07	7.08781e+07	54814000	5.16027e+07	4.6234e+07	7.4973e+07	1.10342	0.263527	7.84272	7.76045	-0.273303
Q9CQ62	260	2,4-dienoyl-CoA reductase, mitochondrial	Decr1	Sirt7	3.67784e+06	3.9048e+06	4.14664e+06	3000900	3.80243e+06	2.40547e+06	3.72368e+06	1.34354	0.471909	6.56615	6.5199	-0.153642
Q9CQE1	48	Protein NipSnap homolog 3B	Nipsnap3b	Sirt7	4.6141e+08	2.21004e+08	8.75865e+07	11978000	3.8619e+08	3.2167e+08	1.57993e+08	0.845562	0.505143	8.29113	8.46032	0.562032
Q9CQE1	57	Protein NipSnap homolog 3B	Nipsnap3b	Sirt7	6.50136e+07	5.18263e+07	4.73778e+07	29049000	5.81204e+07	7.21061e+07	7.21584e+07	0.845562	0.10338	7.6841	7.82906	0.481546
Q9CQN1	111	Heat shock protein 75 kDa, mitochondrial	Trap1	Sirt7	7.91948e+06	7.63904e+06	3.09979e+06	5488400	3.50464e+06	6.29766e+06	2.79942e+06	1.29596	0.302492	6.7808	6.62331	-0.523169
Q9CQQ7	225	ATP synthase F(0) complex subunit B1, mitochondrial	Atp5pb	Sirt7	4.14503e+07	4.04322e+07	2.06052e+07	37318000	2.18237e+07	1.1615e+07	NA	1.01198	0.083147	7.54347	7.22322	-1.06384
Q9CYW4	15	Haloacid dehalogenase-like hydrolase domain-containing protein 3	Hdhd3	Sirt7	1.06286e+08	1.05889e+08	1.8583e+08	85421000	1.11592e+08	1.84497e+08	1.00556e+08	0.6965	0.753844	8.08227	8.12128	0.129591
Q9CZN7	469	Serine hydroxymethyltransferase, mitochondrial	Shmt2	Sirt7	2.75974e+07	3.59413e+07	1.8147e+07	16917000	1.91333e+07	2.257e+07	1.04629e+07	1.09314	0.285395	7.39183	7.24027	-0.503475
Q9CZU6	327	Citrate synthase, mitochondrial	Cs	Sirt7	1.16067e+06	1.40089e+06	1.19575e+06	948810	0	0	0	1.18008	0.000121137	6.0706	Negative infinity	-3.55646
Q9DBL1	284	Short/branched chain specific acyl-CoA dehydrogenase, mitochondrial	Acadsb	Sirt7	3.50772e+07	NA	2.65336e+07	27414000	2.12173e+07	1.68516e+07	NA	1.01364	0.0704354	7.47239	7.27954	-0.640633
Q9DCN2	42	NADH-cytochrome b5 reductase 3	Cyb5r3	Sirt7	3.41104e+08	2.80667e+08	1.692e+08	393420000	1.93852e+08	1.31711e+08	1.78904e+08	1.17164	0.0826949	8.47143	8.22571	-0.816275
Q9DCN2	115	NADH-cytochrome b5 reductase 3	Cyb5r3	Sirt7	0	0	0	0	272546	NA	530722	1.17164	0.007077	Negative infinity	5.60383	2.00589
Q9DCN2	120	NADH-cytochrome b5 reductase 3	Cyb5r3	Sirt7	2.8479e+06	3.4179e+06	1.79618e+06	3454200	2.65891e+06	2.1748e+06	3.32353e+06	1.17164	0.777254	6.45925	6.43442	-0.0824729
Q9DCS3	267	Enoyl-[acyl-carrier-protein] reductase, mitochondrial	Mecr	Sirt7	4.50089e+08	4.89154e+08	2.56599e+08	298610000	3.96682e+08	4.2119e+08	3.78337e+08	1.09649	0.726283	8.57242	8.60069	0.0938895
Q9DCS9	134	NADH dehydrogenase [ubiquinone] 1 beta subcomplex subunit 10	Ndufb10	Sirt7	633087	593279	NA	384850	980359	866546	662029	0.838966	0.0684535	5.73003	5.92237	0.638923
Q9EP71	935	Ankycorbin	Rai14	Sirt7	1.28674e+06	1.73376e+06	1.48031e+06	1440100	2.6032e+06	1.51837e+06	2.57546e+06	0.759122	0.0657711	6.17179	6.34876	0.587873
Q9EP89	346	Serine beta-lactamase-like protein LACTB, mitochondrial	Lactb	Sirt7	1.20972e+07	8.13725e+06	1.43031e+07	10684000	9.69033e+06	5.5265e+06	1.2086e+07	1.08334	0.365413	7.05329	6.95909	-0.31292
Q9EQ20	47	Methylmalonate-semialdehyde dehydrogenase [acylating], mitochondrial	Aldh6a1	Sirt7	8.52965e+07	7.70799e+07	9.40968e+07	79945000	6.91357e+07	6.62486e+07	9.1519e+07	1.07679	0.338945	7.92482	7.87872	-0.153141
Q9WTP6	14	Adenylate kinase 2, mitochondrial	Ak2	Sirt7	NA	1.83876e+06	1.30488e+06	2119800	3.71305e+06	2.74302e+06	NA	0.808874	0.0532773	6.24415	6.50894	0.879611
Q9WUM5	48	Succinate--CoA ligase [ADP/GDP-forming] subunit alpha, mitochondrial	Suclg1	Sirt7	0	0	0	0	2.02354e+06	1.73702e+06	NA	1.15799	2.80249e-05	Negative infinity	6.27422	4.23288
Q9Z2I8	140	Succinate--CoA ligase [GDP-forming] subunit beta, mitochondrial	Suclg2	Sirt7	5.73686e+07	7.53168e+07	8.37153e+07	64233000	7.60045e+07	7.209e+07	7.38763e+07	1.24259	0.606286	7.84608	7.86917	0.0767196
